# Supplementary material for: Global transcriptome analysis of alfalfa reveals six key biological processes of senescent leaves
Source: PeerJ. 2020 Jan 21;8:e8426. doi: 10.7717/peerj.8426 (PMC6979412; doi:10.7717/peerj.8426)
Supplement: Supplemental Information 1 [file peerj-08-8426-s001.zip]

Archive with 31 entries (27 files):
- peerj-37563-supplemental_data/
- peerj-37563-supplemental_data/supplemental data/
- peerj-37563-supplemental_data/supplemental data/figure S1-S7/
- peerj-37563-supplemental_data/supplemental data/figure S1-S7/Figure S1.png
- peerj-37563-supplemental_data/supplemental data/figure S1-S7/Figure S3.png
- peerj-37563-supplemental_data/supplemental data/figure S1-S7/Figure S4.png
- peerj-37563-supplemental_data/supplemental data/figure S1-S7/Figure S5A .pdf
- peerj-37563-supplemental_data/supplemental data/figure S1-S7/Figure S5B .pdf
- peerj-37563-supplemental_data/supplemental data/figure S1-S7/Figure S5C.pdf
- peerj-37563-supplemental_data/supplemental data/figure S1-S7/Figure S6A.pdf
- peerj-37563-supplemental_data/supplemental data/figure S1-S7/Figure S6B.pdf
- peerj-37563-supplemental_data/supplemental data/figure S1-S7/Figure S6C.pdf
- peerj-37563-supplemental_data/supplemental data/figure S1-S7/Figure S7A.pdf
- peerj-37563-supplemental_data/supplemental data/figure S1-S7/Figure S7B.pdf
- peerj-37563-supplemental_data/supplemental data/figure S1-S7/Figure S7C.pdf
- peerj-37563-supplemental_data/supplemental data/figure S1-S7/Figure. S2.pptx
- peerj-37563-supplemental_data/supplemental data/Table S1-S11/
- peerj-37563-supplemental_data/supplemental data/Table S1-S11/Table S10.xlsx
- peerj-37563-supplemental_data/supplemental data/Table S1-S11/Table S11 all gene expression.fasta
- peerj-37563-supplemental_data/supplemental data/Table S1-S11/Table S1a.docx
- peerj-37563-supplemental_data/supplemental data/Table S1-S11/Table S1b all unigenes assembly sequence .fasta
- peerj-37563-supplemental_data/supplemental data/Table S1-S11/Table S1c all unigenes annotattion file.xlsx
- peerj-37563-supplemental_data/supplemental data/Table S1-S11/Table S2.doc
- peerj-37563-supplemental_data/supplemental data/Table S1-S11/Table S3.xlsx
- peerj-37563-supplemental_data/supplemental data/Table S1-S11/Table S4.xlsx
- peerj-37563-supplemental_data/supplemental data/Table S1-S11/Table S5.xlsx
- peerj-37563-supplemental_data/supplemental data/Table S1-S11/Table S6.xlsx
- peerj-37563-supplemental_data/supplemental data/Table S1-S11/Table S7.xlsx
- peerj-37563-supplemental_data/supplemental data/Table S1-S11/Table S8a.xlsx
- peerj-37563-supplemental_data/supplemental data/Table S1-S11/Table S8b reference sequence.fasta
- peerj-37563-supplemental_data/supplemental data/Table S1-S11/Table S9.xlsx
