# Supplementary material for: Global transcriptome analysis of alfalfa reveals six key biological processes of senescent leaves
Source: PeerJ. 2020 Jan 21;8:e8426. doi: 10.7717/peerj.8426 (PMC6979412; doi:10.7717/peerj.8426)
Supplement: Supplemental Information 1 [file peerj-08-8426-s001.zip › peerj-37563-supplemental_data/supplemental data/Table S1-S11/Table S10.xlsx]

## Sheet: Table S10
Table S10 Primers used for qRT-PCR
Primer ID	Primer Seqeunce (5'to3')	Product length
MYB46-S	TACGACCCTAACAAAGACCA	165
MYB46-A	ACACCCAGAACCAGACATAA
HEMC-S	TTCATCAATACTCATAAATCAATTC	113
HEMC-A	GAATTGATTTATGAGTATTGATGAA
RD22-S	ATGAAAACGGTATAGAATTAGC	250
RD22-A	AGAAAAGGGTATGAAGGAGG
EXL1-S	TTTTCCCTGTTACCTTATCT	185
EXL1-A	GTCATGTTGTTGTTATTTCC
NAS1-S	GCACTCGGAGACATAAATAC	268
NAS1-A	GTTCAATGATCCTACCAAAC
SGR-S	TCTCAGTTGCAGGGATGGTA	322
SGR-A	GTTGGGAAGCCTCCTTTAGT
TL1-S	TTAGTCTTGTTGACGGTTAC	249
TL1-A	GAGAATAAGTAGAAGGTTTGC
PPD6-S	CAGAACCACCACAGTCACAA	255
PPD6-A	AAATTTAACCTCGACCCATG
SLSG-S	GAACCTTTGAGTTAGGCTTTT	136
SLSG-A	TTGGAGTTGTTGTCCTTGAT
ASPG1-S	TAGGAACTGGCGGTAATGGT	176
ASPG1-A	TCCGGAGAAATCAAAACAGAG
HSL1-S	TCTTTGGAGAAGTTGGACAT	169
HSL1-A	TCCTAGCAAGATCAAGCATA
3PCR-S	CTATGGTTTGCTTTTGTTGA	117
3PCR-A	TTGTTTATCCAGTTCGGCTC
SAG101-S	TCCGTTGATTGTTACTGG	119
SAG101-A	GTGAACCGAAGGTGATG
CBP20-S	ACTATTGCTACAAGACACGA	224
CBP20-A	GATGATGAGGAGGAAGATG
LSC30-S	TCCCAACCAGTCTCAAC	224
LSC30-A	TGGCTGCTCAAAACAA
NIT4A-S	TATCCTCGTGGCTCAAA	104
NIT4A-A	GGTCCAGGCACATCAA
ELI3-S	AGGGAAAGACTGAGATTAGC	107
ELI3-A	GGCGTTGGAGTTGAGG
ELIP1-S	GCAATAGCCGTGGAAC	105
ELIP1-A	AACTCTTTGGACTTTGACTC
ELI5-S	TGGACGCTGAGCAACT	93
ELI5-A	GGCTAAGAACTGGGAAAT
OSM34-S	AATTGCCCTTACACCG	116
OSM34-A	CCCCAAATACGAGCC
SAR1A-S	CAGGCAAAACAACACTCT	129
SAR1A-A	GCCCTCCCAAATCAA
SAR1B-S	GGTTCTATGGCATTCTTG	143
SAR1B-A	ATGTTGGGTCGGTTGA
APG-S	CGTTTGGTGACTCTGCT	204
APG-A	CTGTTGCTTGAGGGCTA
NAP1-S	GAGTCTATCCCCTGTTGTC	157
NAP1-A	AATGTCGTATCGCTTTGT
NAP5-S	TTCCGGGGAAGACAC	191
NAP5-A	CTCCTCCATAACCTGTTG
NAC090-S	TCGTACCGTTATACCAGTC	97
NAC090-A	CCATTGTTCCGTGTCTC
NAC100-S	ACATAGAAAAGCACAAAGAA	104
NAC100-A	GAGTGGTGTAGTGTCGGTA
WRKY3-S	AGAACATTACCCTTCCTACA	171
WRKY3-A	CGCTTCCTTTTACTTGC
WRKY15-S	TAGGGTAGCGGCAATAA	206
WRKY15-A	GGTCGCCTTCATAAGTAAC
WRKY21-S	CAACCCTAAGAAATCCACT	123
WRKY21-A	GCTGCGGCTGATAGAA
WRKY42-S	AATAAATAGCAAAATAGAGGACC	200
WRKY42-A	GCTTACGAACTGGGCAT
WRKY69-S	TCAAGTATCTAAGAAACGGAA	181
WRKY69-A	GCATGTGCTGCACCTAT
WRKY72-S	ATGCCATCAGCACAAAC	190
WRKY72-A	AGTTGAATCTAACAAAGGGT
WRKY33-S	CTCCTCCTTCTTCACCC	66
WRKY33-A	TCAATAAATTGAAGGGTTG
WRKY71-S	CTGAAAGTTTACAAGGAGG	127
WRKY71-A	GCTGAAGGCTTTTGATT
WRKY53-S	TCCCCAGCGTCTACC	102
WRKY53-A	CGCAACCTTTCTTTTCT
WRKY6-S	ATCTGGGTCAATGTCAAGT	159
WRKY6-A	TTTCCGTTATTATCTGTAGTG
AP2-S	ACGCTGCCGACACTG	173
AP2-A	CGATTCGTTTGCTGGA
GAPDH-F	GGCTGCAATCAAGGAGGAA	172
GAPDH-R	AAATCAATCACACGGGAACTG
