# Supplementary material for: Global transcriptome analysis of alfalfa reveals six key biological processes of senescent leaves
Source: PeerJ. 2020 Jan 21;8:e8426. doi: 10.7717/peerj.8426 (PMC6979412; doi:10.7717/peerj.8426)
Supplement: Supplemental Information 1 [file peerj-08-8426-s001.zip › peerj-37563-supplemental_data/supplemental data/Table S1-S11/Table S11 all gene expression.fasta]

#ID	T01_count	T01_FPKM	T02_count	T02_FPKM	T03_count	T03_FPKM	T04_count	T04_FPKM	T05_count	T05_FPKM	T06_count	T06_FPKM	T07_count	T07_FPKM	T08_count	T08_FPKM	T09_count	T09_FPKM
c100000.graph_c0	24	1.594683463	42	2.873064598	33	2.127089818	63	4.160517334	93	6.151752413	83	5.440109265	242	15.72492083	138	9.944344668	133	7.66915929
c100001.graph_c0	211	25.34288814	147	18.17706823	133	15.49651112	120	14.32512548	74	8.84826298	79	9.359809808	62	7.282411128	28	3.647249855	36	3.752399077
c100001.graph_c1	0	0	0	0	2	0.545124317	0	0	2	0.559422032	0	0	0	0	0	0	0	0
c100001.graph_c2	290	35.20772337	262	32.74719366	196	23.08365935	119	14.3592066	113	13.65749467	121	14.49077446	90	10.68543748	42	5.529973739	68	7.164431365
c100002.graph_c0	8	0.41569908	2	0.106992152	3	0.15122339	6	0.309873091	2	0.103459821	12	0.615087078	39	1.981816937	29	1.634259082	20	0.901886612
c100002.graph_c1	0	0	0	0	3	0.627266337	0	0	1	0.214572834	0	0	0	0	0	0	1	0.187048812
c100003.graph_c0	9	0.629928343	9	0.648520936	6	0.40738828	4	0.278260889	8	0.557431206	0	0	16	1.095162275	2	0.151814226	9	0.54666846
c100004.graph_c0	2	0.307308792	8	1.265516549	6	0.894344583	1	0.152717402	1	0.152966962	10	1.515693093	7	1.051847751	7	1.166478836	5	0.666726724
c100005.graph_c0	18	1.684444634	101	9.730574027	22	1.997172404	10	0.930095992	123	11.45887542	24	2.215449009	19	1.738792224	340	34.50618814	151	12.26292441
c100005.graph_c2	8	0.625123816	1	0.080446825	5	0.37901352	2	0.155327943	2	0.155581769	10	0.770801124	101	7.718044609	8	0.677953455	72	4.882490679
c100006.graph_c0	9	1.095019266	7	0.876819384	15	1.77043159	5	0.604634317	12	1.45349368	9	1.080159879	3	0.356952443	7	0.923657847	7	0.73911184
c100007.graph_c0	118	9.629858921	139	11.67845977	86	6.808399147	126	10.22002598	122	9.911751356	107	8.613664982	195	15.56260811	146	12.92184735	163	11.54405508
c100007.graph_c1	16	4.897808613	9	2.83633281	4	1.187819524	13	3.955202446	14	4.266409271	14	4.227427274	13	3.891661275	7	2.323880015	15	3.984794739
c100008.graph_c0	135	13.17691298	104	10.45071731	107	10.13146684	46	4.462531334	35	3.4009528	36	3.466160682	32	3.054497263	18	1.905400381	13	1.10117446
c100009.graph_c0	0	0	0	0	0	0	0	0	0	0	0	0	137	13.92353438	0	0	1	0.090188661
c100010.graph_c0	7	1.270380761	15	2.802592648	12	2.112641244	6	1.082257628	30	5.420130878	19	3.401384672	16	2.83965581	24	4.723685151	19	2.992418543
c100011.graph_c0	37	2.178796749	25	1.51561137	35	1.999363129	36	2.106983006	31	1.817311351	40	2.323492459	29	1.67002451	21	1.341121492	28	1.430888833
c100013.graph_c0	292	32.91109864	336	38.98806285	265	28.97437273	183	20.50001391	229	25.69494319	185	20.56825928	271	29.87023725	146	17.84621898	139	13.59587607
c100014.graph_c0	2	0.379137594	2	0.390327996	0	0	5	0.942063975	3	0.566162056	3	0.560989058	0	0	0	0	0	0
c100014.graph_c1	1192	33.24207466	1225	35.17068325	1154	31.21952665	1219	33.78773724	1379	38.28501152	1229	33.80882126	1709	46.60835556	1581	47.81647622	1705	41.26379021
c100014.graph_c2	133	14.02486397	193	20.95256406	178	18.2085624	197	20.64699155	238	24.98484298	175	18.20335114	258	26.6058155	301	34.42289129	224	20.49877475
c100015.graph_c0	40	4.129280435	19	2.019299973	36	3.605168169	53	5.43793227	15	1.541552419	51	5.19338889	73	7.369654022	59	6.605416879	102	9.137921592
c100016.graph_c0	1	0.112646302	2	0.231942207	5	0.546380993	8	0.895675023	7	0.784996336	2	0.222235388	13	1.432089445	14	1.710325646	7	0.68430206
c100017.graph_c0	99	7.974315324	3	0.248778197	63	4.922745678	183	14.65051317	32	2.56602474	161	12.79235101	326	25.67944675	96	8.386162553	342	23.90656529
c100018.graph_c0	32	2.083104646	30	2.010551562	8	0.505195806	36	2.329201963	17	1.101698306	20	1.284273101	38	2.419104105	31	2.188550822	37	2.090237821
c100019.graph_c0	18	2.463260011	7	0.986208276	9	1.194782632	6	0.816079633	7	0.953648746	10	1.34990757	4	0.53531276	18	2.671431789	9	1.06884106
c100020.graph_c0	127	4.323333387	104	3.644862895	133	4.392131019	91	3.078930853	92	3.117851914	93	3.122944281	90	2.996176324	90	3.322701659	120	3.545105143
c100021.graph_c0	262	21.76538049	204	17.44729046	221	17.81008064	224	18.49509337	179	14.80371291	199	16.30738521	195	15.84197911	122	10.99154231	142	10.23731779
c100022.graph_c0	20	1.700995694	16	1.400961023	15	1.237579531	32	2.704996667	24	2.032062732	40	3.355826438	53	4.408176152	29	2.674884595	33	2.43567886
c100023.graph_c0	741	109.9910352	840	128.3663579	609	87.6930175	1144	168.7752048	800	118.217486	4319	632.3952032	1969	285.8213396	788	126.8525297	1890	243.4634401
c100024.graph_c0	94	9.945771283	136	14.81434226	92	9.442936767	50	5.258043272	150	15.79990676	102	10.64576971	38	3.931914481	56	6.425877976	43	3.948316313
c100025.graph_c0	99	12.4682772	175	22.69040014	113	13.80569701	62	7.760799817	152	19.05756866	106	13.16871507	19	2.34010157	18	2.458541778	10	1.092959635
c100026.graph_c0	10	1.067001002	11	1.208343371	18	1.863142069	8	0.848395491	14	1.487118285	25	2.631304552	15	1.565185943	13	1.504326176	46	4.259469641
c100027.graph_c0	226	23.7886774	169	18.31392426	157	16.03135201	234	24.48055461	238	24.93971382	215	22.32372166	375	38.60139307	299	34.13240414	337	30.78396999
c100028.graph_c0	88	20.54318242	24	5.768051689	37	8.379062203	48	11.13704117	37	8.598831234	35	8.059709268	48	10.95812223	24	6.076172926	73	14.78906708
c100028.graph_c1	114	24.23787848	44	9.631086433	52	10.72510953	71	15.00346739	37	7.831485125	51	10.6961186	48	9.980236721	26	5.995106928	69	12.7312695
c100029.graph_c0	8	0.672402144	4	0.346124184	6	0.489214131	12	1.002452691	10	0.836742356	2	0.165819415	7	0.57536971	8	0.729227306	3	0.21882313
c100030.graph_c0	161	14.99525162	126	12.08178987	137	12.37818841	195	18.05119802	171	15.85537955	172	15.80238396	157	14.30004442	171	17.27260435	159	12.85161996
c100031.graph_c0	758	53.66896154	147	10.715296	285	19.57525762	1103	77.61989237	385	27.13734567	418	29.19419802	4368	302.4450414	1370	105.1982188	2709	166.4546224
c100032.graph_c0	3094	120.682538	4619	185.4833535	2731	103.3366708	3225	125.0251493	4949	192.1738231	3854	148.2866716	4849	184.9635543	4226	178.7670409	5234	177.170215
c100033.graph_c0	8	1.077888655	2	0.277425745	3	0.392115318	6	0.803486717	2	0.268266572	1	0.132907716	5	0.658815443	0	0	6	0.701565191
c100034.graph_c0	1	0.19866427	0	0	3	0.578162154	1	0.197452803	1	0.197775466	0	0	11	2.137087495	4	0.861814089	5	0.862030512
c100035.graph_c0	10	0.985852768	12	1.217940739	9	0.860722606	3	0.293952293	4	0.392576865	9	0.87522729	12	1.156919546	2	0.213833571	6	0.513329448
c100036.graph_c0	91	6.295289021	100	7.122084675	138	9.261087931	138	9.48848565	131	9.021904544	184	12.55620465	157	10.62144944	157	11.77898224	252	15.12891178
c100036.graph_c1	877	56.34274762	768	50.7963492	1078	67.1839957	728	46.48505459	678	43.36314506	784	49.68448273	384	24.12567681	346	24.10728824	469	26.14834099
c100037.graph_c0	782	111.6306395	722	106.1076531	902	124.9084552	566	80.30389832	594	84.41424794	887	124.9011856	656	91.57783071	568	87.93440486	699	86.5937812
c100038.graph_c0	192	22.271301	171	20.42082674	204	22.95531022	147	16.94748394	176	20.32402298	251	28.71999511	196	22.23362532	202	25.41145669	242	24.36085872
c100039.graph_c0	109	8.822165167	119	9.915816911	66	5.182045977	99	7.963929712	145	11.68340252	118	9.420999376	218	17.25500274	215	18.8721326	175	12.29191656
c100039.graph_c1	1	0.104894734	7	0.755935219	3	0.305269618	2	0.20851016	7	0.730978122	0	0	1	0.1025802	11	1.251354058	1	0.091030422
c100040.graph_c1	89	13.17450707	244	37.18493665	100	14.35995266	147	21.62744619	273	40.23089238	118	17.23029277	105	15.19999761	200	32.1076261	85	10.9193343
c100041.graph_c0	0	0	1	0.082226456	3	0.232438795	5	0.396910203	5	0.397558804	9	0.709067388	6	0.468640507	7	0.606332146	2	0.138625008
c100042.graph_c0	20	1.862036706	13	1.246047064	5	0.451582274	4	0.370136378	6	0.556111842	7	0.642869118	4	0.364190058	0	0	12	0.969554791
c100043.graph_c0	13	1.718430078	9	1.224796324	5	0.641161089	5	0.656904225	12	1.579146457	9	1.173538398	11	1.421972021	15	2.150372045	10	1.147153096
c100044.graph_c0	4	0.521000337	0	0	4	0.505413274	5	0.647279055	0	0	5	0.642412967	5	0.636880379	0	0	1	0.113034464
c100045.graph_c0	0	0	6	0.697214282	3	0.328482372	0	0	14	1.573123648	20	2.226785836	0	0	9	1.101687738	7	0.685666737
c100046.graph_c0	90	7.306908747	66	5.516555112	38	2.992839388	26	2.098012443	17	1.374019026	7	0.560603101	22	1.746721668	13	1.144638527	16	1.127311728
c100047.graph_c0	728	45.10571063	905	57.72734459	696	41.83290552	833	51.29661281	1044	64.39517082	838	51.21656527	1354	82.04056961	1259	84.59792547	1609	86.51453196
c100048.graph_c0	0	0	16	2.560336955	1	0.150783191	0	0	47	7.272685365	5	0.766620761	7	1.06402586	41	6.911335575	6	0.809335163
c100049.graph_c0	0	0	0	0	0	0	0	0	0	0	0	0	14	2.827013379	0	0	0	0
c100049.graph_c1	0	0	0	0	0	0	0	0	0	0	0	0	42	2.574722145	0	0	0	0
c100050.graph_c0	240	11.19401213	198	9.507636588	208	9.411232585	204	9.456887799	202	9.379475467	146	6.717283358	480	21.8940256	334	16.89486911	370	14.97645838
c100051.graph_c0	77	6.535620869	83	7.252822843	86	7.081140589	60	5.061636037	119	10.05531634	97	8.121460592	77	6.391410377	82	7.548207166	90	6.629358473
c100052.graph_c0	5	1.420055069	2	0.584787431	3	0.826542286	3	0.846837291	2	0.565480754	1	0.280156991	1	0.277744223	0	0	0	0
c100052.graph_c1	34	2.236468001	32	2.167038372	61	3.892442866	24	1.569056386	28	1.833557162	21	1.362603022	33	2.122792595	12	0.856049446	31	1.769613138
c100053.graph_c0	13	1.812793415	14	2.009860198	28	3.787665638	16	2.217524786	18	2.498792067	27	3.713941068	21	2.863743457	17	2.570914994	33	3.993482365
c100055.graph_c0	1748	142.0703517	1487	124.4244836	1351	106.5187389	1371	110.7498175	1201	97.1757017	1292	103.5835574	1692	134.4845018	1065	93.87403119	1072	75.6118181
c100055.graph_c1	58	3.30723135	39	2.28946517	9	0.497837643	65	3.683778226	35	1.986814302	7	0.393732173	55	3.066967152	31	1.917044126	7	0.346391711
c100056.graph_c0	96	5.9374378	123	7.831876002	176	10.55964086	120	7.376538669	226	13.91518325	199	12.140797	156	9.435442903	207	13.88455671	201	10.78839318
c100057.graph_c0	7	0.603848062	7	0.621670885	6	0.502099198	6	0.514427794	17	1.459927231	7	0.595653857	9	0.759245102	5	0.467771195	14	1.048070606
c100058.graph_c0	156	6.49575192	220	9.431056882	191	7.715193792	171	7.076923154	147	6.093612277	167	6.859422987	141	5.741611423	155	6.999553918	247	8.925543144
c100059.graph_c0	9	1.839063526	20	4.207431644	8	1.585816195	0	0	20	4.068523869	8	1.612539977	2	0.399663116	10	2.216093372	7	1.241323937
c100060.graph_c0	7	0.818272446	7	0.842424092	1	0.113398818	8	0.929465794	4	0.46549233	13	1.499027226	4	0.457266864	3	0.380325088	1	0.101445493
c100060.graph_c1	5	0.52799363	9	0.978439641	8	0.819515752	9	0.944593005	5	0.525631439	6	0.624994521	3	0.309805972	7	0.801660623	4	0.366565458
c100060.graph_c2	461	41.77256014	427	39.83372255	282	24.78836691	334	30.08016206	342	30.85097717	287	25.6530109	589	52.1933671	461	45.30278759	522	41.0481453
c100061.graph_c0	7	0.880580377	11	1.424611677	2	0.244067301	4	0.50012031	13	1.628047105	7	0.86863092	33	4.059707608	26	3.547138485	29	3.1659338
c100062.graph_c0	10	0.581886471	6	0.359436653	4	0.225791137	11	0.6361719	10	0.579283169	5	0.286995142	9	0.51214227	6	0.378637255	11	0.555474099
c100063.graph_c0	21	2.118066754	40	4.153490212	17	1.663328044	8	0.801962153	0	0	5	0.497458246	12	1.18361769	0	0	5	0.43764626
c100064.graph_c0	20	1.706530387	1	0.087844967	1	0.082773757	34	2.88341056	0	0	0	0	146	12.18278945	0	0	3	0.222145824
c100065.graph_c1	2	0.116205393	6	0.358905727	4	0.22545762	4	0.23099353	18	1.041169513	12	0.687770928	39	2.216005054	13	0.819168931	34	1.714383872
c100066.graph_c0	10	0.955905843	7	0.688883857	12	1.112768958	2	0.190015334	3	0.285488765	4	0.377173688	2	0.186962697	7	0.725683067	5	0.414780173
c100067.graph_c0	0	0	0	0	0	0	0	0	0	0	0	0	0	0	1	0.330696104	1	0.26462332
c100068.graph_c0	116	5.746751825	111	5.66135363	112	5.382587715	162	7.976695342	155	7.644495022	159	7.770122377	237	11.48213508	232	12.46482746	180	7.738732353
c100069.graph_c0	0	0	1	0.200975333	6	1.136239271	5	0.970115507	0	0	7	1.347951376	3	0.572718237	0	0	5	0.847057277
c100069.graph_c1	0	0	0	0	0	0	5	1.545282804	2	0.619123197	3	0.920199443	1	0.304091501	1	0.3372316	1	0.26985303
c100069.graph_c2	21	2.561939131	37	4.647122148	14	1.65686143	35	4.243860445	37	4.493698052	34	4.091614516	72	8.589974238	44	5.821515015	48	5.081870784
c100069.graph_c3	0	0	3	0.696215408	2	0.437349022	1	0.224043868	1	0.224409984	2	0.44471912	4	0.881778221	2	0.488937506	2	0.391248232
c100071.graph_c0	0	0	0	0	0	0	0	0	0	0	0	0	430	57.73492919	0	0	0	0
c100072.graph_c0	14	0.610190976	0	0	12	0.507373326	18	0.779747135	0	0	9	0.386942591	15	0.639350276	0	0	16	0.605188401
c100073.graph_c0	6	0.268196764	2	0.092037567	3	0.130086485	7	0.310988164	4	0.177997919	9	0.39683601	5	0.218565767	3	0.145431128	5	0.193956865
c100074.graph_c0	7	1.092350053	18	2.891805975	9	1.362432339	7	1.085688835	12	1.864222267	11	1.693256536	15	2.289100741	12	2.030854798	8	1.083394558
c100075.graph_c0	2	0.345806817	2	0.356013447	6	1.006383355	3	0.515547098	6	1.032779136	8	1.364456903	2	0.338176483	1	0.187515593	5	0.750250731
c100076.graph_c0	1	0.294648131	2	0.606689582	0	0	3	0.878554044	3	0.879989713	1	0.290649762	6	1.728879771	4	1.278196177	4	1.022813731
c100077.graph_c0	167	17.01557464	118	12.37784409	198	19.57059274	128	12.96234739	143	14.50503689	165	16.5836596	97	9.665219827	66	7.293028621	122	10.78755066
c100078.graph_c0	52	3.24159639	47	3.016381759	52	3.144615712	40	2.478329949	34	2.110022878	42	2.582683382	40	2.43851505	42	2.839479384	38	2.055758343
c100079.graph_c1	494	14.68608731	248	7.590382978	355	10.23802415	751	22.19027228	490	14.50199956	794	23.28444767	1719	49.97639046	741	23.89082779	2284	58.92615784
c100080.graph_c0	24	5.669985647	23	5.594115196	33	7.562986021	0	0	0	0	0	0	1	0.231036486	0	0	0	0
c100080.graph_c1	10	2.290011377	2	0.4715204	7	1.555049865	30	6.828140237	3	0.683929829	7	1.58125518	30	6.718444707	9	2.235187616	6	1.192399427
c100081.graph_c0	489	23.44311022	478	23.59212813	520	24.18345538	428	20.39358966	495	23.62458673	486	22.98311663	634	29.72387873	603	31.35144161	812	33.78277089
c100082.graph_c0	1421	133.6803904	1353	131.0401179	1310	119.5510963	837	78.26050078	746	69.86587547	777	72.10426054	374	34.40765555	396	40.40197971	407	33.22774775
c100083.graph_c0	579	32.5128754	484	27.98047154	638	34.75410707	298	16.63169904	326	18.224141	460	25.48008832	278	15.26621817	280	17.05173915	369	17.98191956
c100085.graph_c0	5	0.633045133	4	0.521383775	10	1.228211925	9	1.132532612	8	1.008340724	5	0.624454724	16	1.981045749	10	1.373088415	10	1.098746585
c100086.graph_c0	9	0.902478437	3	0.309705153	1	0.097275386	9	0.896975067	2	0.19965352	6	0.593487883	10	0.980627746	2	0.217499445	9	0.783194632
c100087.graph_c0	35	1.959777067	14	0.807048276	16	0.869094997	28	1.55826098	36	2.006752343	9	0.497104183	236	12.92291485	63	3.825718487	42	2.040895583
c100089.graph_c0	446	20.06340771	427	19.77564086	379	16.53932152	456	20.38816877	454	20.33191772	398	17.66115871	674	29.65101667	467	22.7835059	515	20.10527128
c100090.graph_c0	1	0.141892812	1	0.146080837	7	0.963534072	1	0.141027541	5	0.706289991	8	1.119738639	6	0.832571422	5	0.769421352	8	0.985106652
c100091.graph_c0	4	0.360463005	8	0.742204437	3	0.262259122	5	0.447831099	3	0.269137747	3	0.266678647	11	0.969400513	10	0.977314947	14	1.094867619
c100092.graph_c1	16	0.751551968	6	0.290150375	14	0.637933941	15	0.700283398	19	0.88847515	8	0.370676712	23	1.056517566	10	0.509416335	18	0.733743737
c100092.graph_c2	3	0.375219638	0	0	3	0.36399398	1	0.124310509	3	0.373540943	1	0.123375972	1	0.122313434	1	0.135643235	3	0.325625516
c100093.graph_c0	1	0.134549429	5	0.69260355	1	0.130524037	2	0.267457875	1	0.133947468	2	0.265447191	74	9.736960983	35	5.107210226	44	5.137684159
c100094.graph_c0	14	2.522720887	2	0.371025718	1	0.174803372	19	3.402814742	3	0.538164533	2	0.355498231	3	0.528654915	3	0.586268088	2	0.312754834
c100095.graph_c0	4	0.380512942	5	0.489679922	5	0.461411151	5	0.472740689	6	0.568215849	4	0.37534939	12	1.116350421	3	0.309502762	1	0.082554796
c100096.graph_c0	834	48.79096963	1031	62.0961844	1102	62.54082888	1040	60.47143506	1064	61.96802817	980	56.55431616	577	33.01102915	549	34.83209337	600	30.4619371
c100097.graph_c0	3506	174.2282258	4140	211.8067493	3638	175.3791404	2407	118.8847722	2655	131.3480951	2251	110.3439125	722	35.08759912	899	48.45070795	905	39.02905626
c100098.graph_c0	10	0.230369109	13	0.308319112	13	0.290520134	16	0.366342887	11	0.252272307	16	0.363588809	8	0.180228755	14	0.349772863	14	0.27988856
c100099.graph_c0	437	27.00648014	351	22.33194325	694	41.60587482	309	18.97966595	258	15.87299591	462	28.16403041	157	9.488467025	114	7.640560731	246	13.19333297
c100100.graph_c0	627	51.19006733	501	42.11033897	593	46.96577501	565	45.8469179	528	42.91456684	525	42.28085342	350	27.94448157	305	27.00547574	360	25.50665624
c100101.graph_c0	10	2.017206432	5	1.038372553	5	0.978428261	4	0.801962153	15	3.01227248	3	0.596949895	8	1.578156919	3	0.656304576	3	0.525175512
c100103.graph_c0	341	18.19890803	268	14.72511166	498	25.78273198	337	17.87575483	279	14.82339923	505	26.58573128	353	18.42364298	325	18.81083809	487	22.55551673
c100103.graph_c1	0	0	0	0	0	0	0	0	0	0	1	0.378553592	0	0	1	0.416193146	0	0
c100104.graph_c0	19	0.952676843	12	0.619449783	7	0.340485552	7	0.34884587	7	0.349415928	12	0.593525708	11	0.539379635	6	0.326269961	6	0.261081516
c100106.graph_c1	18	2.132648969	25	3.049437468	6	0.6896151	8	0.942063975	1	0.117950428	0	0	5	0.579330947	1	0.128493366	6	0.616923041
c100107.graph_c0	1256	89.29793125	1613	118.0644035	1785	123.1114989	793	56.03617502	797	56.41086128	1773	124.3445558	806	56.03980982	821	63.30364957	6528	402.7771017
c100107.graph_c1	0	0	5	0.614514864	3	0.347423692	0	0	0	0	0	0	0	0	1	0.129468277	5	0.51800316
c100108.graph_c0	136	12.42655391	65	6.114458588	17	1.506847706	153	13.89462301	89	8.095700951	12	1.081581692	223	19.92629316	64	6.341990789	21	1.665190647
c100109.graph_c0	0	0	5	1.100449173	0	0	0	0	3	0.638470797	0	0	2	0.418125814	3	0.695540175	0	0
c100109.graph_c1	0	0	1	0.262198314	1	0.247061847	0	0	1	0.253541873	0	0	2	0.49812334	3	0.828613741	3	0.663057461
c100109.graph_c2	7071	320.0449909	8472	394.7744123	8664	380.4146914	7366	331.3640954	6921	311.8542716	6525	291.3244898	2349	103.9735965	2812	138.031862	2975	116.8557361
c100110.graph_c1	96	6.247711325	73	4.891087512	54	3.409197188	62	4.010374671	83	5.377500568	58	3.723436885	77	4.900611779	63	4.446559462	76	4.292360428
c100111.graph_c0	30	3.319453622	35	3.987000098	16	1.717409944	2	0.219947426	11	1.211687664	2	0.218293914	14	1.514897465	4	0.479997721	3	0.288070956
c100112.graph_c0	89	8.509009461	114	11.22087444	63	5.843030985	61	5.796453715	129	12.27810551	78	7.356138271	76	7.105791248	101	10.47235141	73	6.056820853
c100112.graph_c1	16	4.047385253	17	4.427273329	8	1.963148666	5	1.257095014	17	4.281107512	4	0.99811558	3	0.742139709	19	5.212451131	6	1.317160448
c100113.graph_c0	908	56.67961134	997	64.07210978	906	54.86278535	904	56.08580826	935	58.10389906	853	52.52382281	830	50.66743978	845	57.20467955	901	48.80886114
c100114.graph_c0	1	0.094394311	10	0.97180398	8	0.732562105	8	0.750549511	22	2.067384014	5	0.465566913	4	0.369245887	8	0.818973109	5	0.409589387
c100115.graph_c0	1	0.153354875	5	0.789406034	1	0.14876687	2	0.304839415	4	0.610675123	1	0.151273853	6	0.899826314	3	0.498944999	2	0.266170825
c100116.graph_c0	8	0.94874415	9	1.098840062	3	0.345135012	9	1.06082848	5	0.590312228	20	2.339674281	113	13.10531367	77	9.903385444	234	24.08284829
c100117.graph_c0	20	3.450484686	6	1.065698147	2	0.334725458	11	1.886193879	15	2.576285674	4	0.680732337	7	1.181022037	13	2.43235687	6	0.898326533
c100118.graph_c0	2	0.126582544	3	0.195478019	5	0.306988755	4	0.251621271	3	0.189024339	5	0.312162053	5	0.309473652	3	0.205920181	8	0.439406703
c100119.graph_c0	10116	347.982663	8647	306.2295507	7160	238.9298712	5394	184.4179823	5087	174.2060266	3629	123.1408186	5207	175.1645497	6318	235.701443	10063	300.4063633
c100119.graph_c1	183	48.96871532	100	27.54865957	101	26.21788382	105	27.92546782	102	27.17192727	81	21.38055237	110	28.78526014	105	30.47128387	168	39.01303802
c100120.graph_c0	2	0.140532955	8	0.578723371	26	1.772271161	3	0.209513964	7	0.489664786	21	1.455572221	7	0.481012182	1	0.076204745	29	1.768394065
c100121.graph_c0	78	8.791320868	109	12.64791325	67	7.325596123	47	5.265030896	54	6.059069573	57	6.337247455	42	4.629335663	78	9.534281371	55	5.379663194
c100122.graph_c0	0	0	0	0	0	0	1	0.1074706	2	0.215292442	12	1.279951944	24	2.53785749	22	2.579898684	34	3.190493928
c100123.graph_c0	36	3.41635444	34	3.321790121	13	1.196774737	28	2.64096101	30	2.834225011	19	1.778608252	27	2.505728643	19	1.955455129	14	1.152978808
c100125.graph_c0	6	0.550789154	5	0.472538268	2	0.178103628	1	0.091238401	1	0.091387496	1	0.090552493	1	0.089772637	6	0.59733672	0	0
c100125.graph_c1	5	1.796142713	0	0	0	0	0	0	1	0.35762139	0	0	0	0	0	0	0	0
c100126.graph_c0	6	0.64572682	8	0.886380948	3	0.313204122	8	0.85571885	10	1.071396505	3	0.31848216	23	2.420668189	20	2.33432544	20	1.867929317
c100127.graph_c0	3	0.256536035	8	0.704287471	12	0.995444405	4	0.339962217	7	0.595906078	9	0.759164541	12	1.003501954	5	0.46369345	4	0.296838333
c100128.graph_c0	6	1.27574677	2	0.43780032	3	0.618789765	3	0.633983594	1	0.211673201	1	0.209739152	4	0.831731349	2	0.461186999	1	0.184521126
c100129.graph_c0	16	1.394073466	18	1.614622629	2	0.169045772	17	1.472170589	29	2.515453695	1	0.085947245	11	0.937277553	6	0.566957836	2	0.151226723
c100130.graph_c1	15	1.912927366	4	0.525170187	2	0.247426298	18	2.281514659	13	1.650453238	2	0.251595864	15	1.870718033	9	1.244754095	3	0.332017782
c100131.graph_c0	15	2.642628514	10	1.813751184	17	2.905376497	17	2.976715414	12	2.104644528	24	4.170828962	18	3.101181719	12	2.292767076	25	3.822238077
c100132.graph_c0	326	32.38227598	25	2.556599089	77	7.419747649	370	36.52876851	75	7.41657997	102	9.994388398	335	32.54201413	42	4.524523968	94	8.103086811
c100133.graph_c0	3	0.657418252	1	0.225607407	0	0	1	0.217803092	2	0.436318019	1	0.2161657	26	5.571905001	13	3.089567501	2	0.380349953
c100134.graph_c0	15	1.137664989	8	0.624663273	18	1.324354584	13	0.979963779	14	1.057070177	11	0.822966393	44	3.263515374	17	1.398317807	26	1.711312609
c100135.graph_c0	37	2.841579587	19	1.502258094	25	1.862544891	22	1.679284651	11	0.841014408	17	1.287873784	49	3.680137393	8	0.666318575	35	2.332700664
c100136.graph_c0	1	0.171770853	6	1.061044443	63	10.4978089	0	0	7	1.197016575	61	10.33583552	0	0	8	1.4902986	56	8.347767961
c100136.graph_c1	30	3.355796282	30	3.454843984	155	16.81956161	37	4.113576662	35	3.897579919	148	16.33060712	31	3.391141255	31	3.760710138	155	15.04661818
c100137.graph_c0	124	7.954670612	159	10.50099597	111	6.907678793	119	7.58736566	223	14.24157528	109	6.897525189	206	12.92342387	226	15.72326696	218	12.13639989
c100138.graph_c1	10	0.692526856	0	0	1	0.067180814	4	0.275321514	0	0	0	0	14	0.948144452	1	0.075105277	7	0.420695172
c100139.graph_c0	0	0	2	0.159907323	0	0	0	0	4	0.30925601	2	0.153215175	0	0	10	0.842246741	5	0.3369833
c10014.graph_c0	0	0	0	0	0	0	0	0	4	0.949322236	0	0	0	0	0	0	0	0
c100140.graph_c0	0	0	7	0.70516345	0	0	1	0.097252873	8	0.779294373	2	0.193043498	4	0.382761939	10	1.06118899	1	0.084916438
c100141.graph_c0	243	10.2243965	505	21.87538166	899	36.6943958	996	41.65184899	1096	45.90865976	1418	58.85372039	649	26.70459272	534	24.3672489	817	29.83227229
c100142.graph_c0	698	81.71487127	574	69.18157135	583	66.20989101	420	48.86956869	549	63.98389491	521	60.16579822	619	70.86734783	457	58.02240303	485	49.27427979
c100143.graph_c0	1135	49.84878867	899	40.64913338	922	39.28242671	828	36.1437011	768	33.57937579	788	34.13903546	960	41.23251575	630	30.0077291	834	31.78759469
c100144.graph_c0	22	3.290799556	57	8.777815665	14	2.031493443	65	9.66352653	69	10.2749683	44	6.492286955	107	15.65209155	106	17.19564409	71	9.216583591
c100145.graph_c0	4	0.953212987	18	4.416063564	6	1.38704276	4	0.947400235	25	5.93092755	8	1.880555815	32	7.457440385	36	9.30392698	22	4.549728785
c100146.graph_c0	1998	173.6426058	1438	128.6626666	1553	130.9305241	771	66.5976226	256	22.14896448	169	14.48817878	28	2.379735528	30	2.827586493	163	12.29366242
c100147.graph_c0	1888	74.5263141	2484	100.9466929	2530	96.88059865	1371	53.78840234	1425	55.99834189	1420	55.29199732	979	37.79202794	972	41.61096145	1125	38.5383435
c100148.graph_c1	1	0.155169726	0	0	1	0.150527425	2	0.308446982	2	0.308951024	3	0.459192227	2	0.303491715	2	0.336566449	6	0.807962326
c100149.graph_c0	6	1.105448021	0	0	0	0	7	1.281824752	0	0	0	0	4	0.72070398	0	0	0	0
c100149.graph_c1	5	0.574744673	8	0.946733596	14	1.56113919	5	0.571239844	12	1.373215976	31	3.515061481	6	0.674475305	20	2.493266944	42	4.189740349
c100150.graph_c0	0	0	0	0	0	0	2	0.648890539	0	0	2	0.644012335	3	0.95769896	0	0	0	0
c100150.graph_c1	24	2.740753695	44	5.173021632	31	3.434227807	46	5.22107745	61	6.934916756	41	4.618584616	77	8.59922563	53	6.563998441	62	6.144454384
c100151.graph_c0	20	4.916940678	11	2.784136408	14	3.338886442	21	5.131304712	24	5.873931336	6	1.45506537	20	4.808446864	26	6.93221708	24	5.12046124
c100152.graph_c0	1	0.222234607	0	0	0	0	1	0.220879406	0	0	0	0	3	0.651992795	4	0.964063218	2	0.385722127
c100153.graph_c0	10	1.535134756	6	0.948266932	2	0.297841452	4	0.610309364	14	2.139573405	2	0.302860602	48	7.206055362	21	3.49622708	11	1.465453552
c100154.graph_c0	12	1.724171038	27	3.993886468	23	3.205793734	16	2.284875915	36	5.149371811	46	6.519633951	26	3.653274456	22	3.428116825	50	6.234504925
c100155.graph_c0	6	0.180025288	15	0.46334702	10	0.291065616	17	0.506961201	10	0.298699788	4	0.118388232	13	0.381448111	8	0.26031913	24	0.624922806
c100155.graph_c1	2	0.140609564	3	0.217139569	4	0.272805735	5	0.349380294	5	0.349951226	2	0.138701495	1	0.068753485	4	0.304985147	10	0.610123472
c100156.graph_c0	325	10.07411014	280	8.935404475	323	9.71257747	133	4.097495751	164	5.060807665	152	4.647647727	106	3.213209567	123	4.134873981	152	4.088836924
c100157.graph_c0	34	3.679048923	22	2.450824303	20	2.099400429	14	1.505664528	6	0.646339276	10	1.067389502	7	0.740737853	5	0.586759978	15	1.408577586
c100158.graph_c0	31	1.569371027	31	1.615691656	17	0.83487508	9	0.452845424	9	0.453585431	11	0.549316828	8	0.396062547	8	0.439225713	3	0.131800804
c100159.graph_c0	2	0.642947457	1	0.330962157	0	0	2	0.639026724	1	0.320035487	0	0	7	2.20066218	1	0.348641692	4	1.115933582
c100160.graph_c0	27	0.851008963	25	0.811228557	10	0.305758832	24	0.751839518	25	0.784445958	14	0.435275965	22	0.678114301	15	0.51273795	20	0.547057825
c100161.graph_c0	19	1.63360652	15	1.327755068	21	1.751546986	26	2.221829571	28	2.39664958	29	2.459564049	47	3.951860155	13	1.212190965	30	2.238453001
c100162.graph_c0	9	0.757261452	5	0.433117963	9	0.734606032	16	1.338033111	2	0.167527453	10	0.829983812	5	0.411417913	0	0	6	0.438114331
c100163.graph_c0	0	0	3	0.284852494	8	0.715755258	1	0.091666248	2	0.183632086	5	0.454885618	0	0	3	0.300068915	3	0.240115416
c100164.graph_c1	3	0.344544748	0	0	4	0.445649077	2	0.228295795	1	0.11433443	1	0.113289761	33	3.706364882	12	1.494649836	11	1.096351798
c100165.graph_c0	2076	119.948811	1930	114.8044596	2035	114.0621758	2455	140.9819886	2324	133.67721	2391	136.2744556	3745	211.6071182	3166	198.3870602	4437	222.4799587
c100166.graph_c0	610	28.92893416	633	30.90574092	562	25.85517929	614	28.94106487	596	28.13853669	549	25.68273224	744	34.50526652	685	35.23116486	704	28.97397797
c100167.graph_c1	233	18.85838976	260	21.66481006	161	12.64105155	210	16.89318424	268	21.59415087	164	13.09359235	331	26.19910966	281	24.66543842	315	22.1254498
c100168.graph_c1	241	22.7930601	194	18.88948748	200	18.34949975	228	21.43206301	229	21.56123963	287	26.77526459	617	57.06641754	331	33.95059735	504	41.36652104
c100168.graph_c2	16	3.045502924	13	2.547506155	27	4.985531244	24	4.540396887	27	5.116293535	50	9.388048485	73	13.58850726	45	9.289351255	100	16.5185494
c100169.graph_c1	32	2.502458874	32	2.576319973	24	1.820693544	16	1.243599362	26	2.024151289	30	2.314219276	43	3.288480559	24	2.035457531	85	5.768577938
c100169.graph_c2	6	1.226042351	6	1.262229493	3	0.594681073	3	0.609282934	2	0.406852387	4	0.806269988	2	0.399663116	3	0.664828012	10	1.77331991
c100170.graph_c0	11	0.69548221	8	0.520734293	8	0.490672781	15	0.942601523	13	0.818256273	5	0.311838423	9	0.556475057	8	0.548551189	16	0.877902309
c100172.graph_c0	13	1.561410169	10	1.236535254	8	0.93212097	22	2.626273004	29	3.467562519	16	1.895657683	36	4.228496784	43	5.601133706	13	1.355033
c100172.graph_c1	0	0	0	0	0	0	0	0	2	0.760379461	0	0	0	0	0	0	0	0
c100173.graph_c0	101	8.375612573	46	3.927225956	54	4.344077916	66	5.439796826	39	3.219678179	65	5.317100197	108	8.758481449	66	5.935714107	100	7.19661177
c100174.graph_c0	0	0	15	1.082794908	2	0.136038154	1	0.069689225	19	1.326259006	6	0.414991906	2	0.137139304	11	0.836466616	2	0.121698425
c100175.graph_c0	16	1.920181858	12	1.482642609	16	1.862734688	14	1.669913411	35	4.181605658	26	3.077953177	30	3.520898349	31	4.034761856	41	4.270110411
c100176.graph_c0	11	1.115182422	40	4.174899956	5	0.491735853	4	0.403047989	6	0.605559932	9	0.900040435	5	0.495716172	8	0.879583452	13	1.143745638
c100177.graph_c0	268	12.17311872	264	12.34536236	267	11.76486546	342	15.43962355	300	13.56566128	279	12.50079255	448	19.90008494	352	17.33977909	447	17.62006293
c100178.graph_c0	415	18.73120258	425	19.74873789	371	16.2442668	399	17.89921552	298	13.39018197	708	31.52224232	905	39.94624819	627	30.69155821	717	28.08468701
c100179.graph_c0	7	0.701078747	2	0.206220392	9	0.874419656	8	0.796346886	3	0.299118082	7	0.691565124	10	0.979441755	4	0.434472794	0	0
c100180.graph_c0	48	9.512104689	34	6.936608002	14	2.69136165	56	11.0297825	79	15.58529856	26	5.082472218	163	31.58877912	80	17.19329854	67	11.52240285
c100181.graph_c0	639	50.57424697	715	58.25959485	556	42.68860849	811	63.79592789	710	55.9422032	772	60.27152061	1194	92.41505924	958	82.22954914	1289	88.53486973
c100182.graph_c0	36	2.224440646	59	3.753212762	63	3.776308888	52	3.193487366	76	4.675031747	53	3.230431023	75	4.531995159	82	5.494978618	90	4.826070914
c100182.graph_c1	62	5.26085871	68	5.940277217	77	6.33817628	78	6.578139645	121	10.2212255	73	6.110181207	109	9.044848547	92	8.466162675	110	8.100102269
c100182.graph_c2	75	6.861246367	77	7.252125767	96	8.519647446	83	7.546809374	117	10.65565775	92	8.302251	96	8.588609085	98	9.72303075	137	10.87665081
c100183.graph_c0	48	11.98796965	14	3.599691517	61	14.77892593	36	8.936149702	18	4.475376256	93	22.9115055	44	10.74649712	25	6.771396415	156	33.81129962
c100183.graph_c1	632	50.65468304	209	17.24573314	860	66.86665761	604	48.11527806	310	24.73528214	1062	83.96403906	553	43.34485034	331	28.77162232	1777	123.6012378
c100184.graph_c0	13	3.783241449	7	2.097256738	3	0.846936016	0	0	0	0	0	0	1	0.284597158	0	0	0	0
c100185.graph_c0	554	37.93190789	476	33.55326036	408	27.09965273	552	37.56449353	461	31.42306175	480	32.41921102	409	27.38596717	321	23.83602258	354	21.03444478
c100186.graph_c0	0	0	3	0.361856165	2	0.227311028	4	0.465784892	8	0.933092089	3	0.346712425	4	0.458301959	7	0.889434032	10	1.016751304
c100187.graph_c0	79	15.51503574	36	7.278821032	55	10.47844935	91	17.76276699	48	9.384682348	44	8.524023668	107	20.55035456	68	14.48333029	110	18.74784018
c100187.graph_c1	295	27.47121838	148	14.18895699	252	22.76486536	381	35.26341908	196	18.17040584	279	25.62868894	553	50.36059925	351	35.44841773	459	37.09381138
c100188.graph_c0	1	0.071845709	1	0.073966264	0	0	2	0.142815178	1	0.071524278	0	0	10	0.702604108	7	0.545422067	0	0
c100189.graph_c0	5	0.790552594	7	1.139440509	3	0.46014071	9	1.41431716	14	2.203644076	20	3.11929925	49	7.576466309	31	5.315648933	32	4.390799544
c100190.graph_c0	16	3.593926489	7	1.618751182	9	1.961102785	20	4.465013128	11	2.459770241	24	5.317735476	6	1.317984522	3	0.730809686	7	1.364520659
c100191.graph_c0	1387	108.1959996	673	54.04837711	670	50.70119378	672	52.10117921	375	29.12182991	374	28.77879635	275	20.97863799	185	15.65093558	194	13.13316319
c100192.graph_c0	2	0.226166973	0	0	16	1.755204862	0	0	2	0.225155125	31	3.458017332	14	1.548235705	3	0.367920747	33	3.23851564
c100193.graph_c0	14	1.102497209	27	2.189001598	10	0.763937982	30	2.348087384	29	2.273526977	15	1.165217513	29	2.233352698	34	2.903769994	9	0.615070419
c100193.graph_c1	0	0	0	0	0	0	0	0	2	0.310790018	0	0	0	0	6	1.015709462	0	0
c100194.graph_c0	186	14.70708624	144	11.72219761	204	15.64777174	276	21.69033774	197	15.50717086	329	25.66113576	437	33.79130657	256	21.9526773	399	27.37911835
c100195.graph_c0	2440	207.4698876	1662	145.4886507	2144	176.8473947	2421	204.5990308	1775	150.2506133	2176	182.511577	1856	154.3309643	1262	116.3746622	1767	130.3871111
c100196.graph_c0	52	4.506035714	1	0.089212177	0	0	32	2.756035464	11	0.948935342	1	0.085478633	15	1.271137109	0	0	2	0.150402187
c100197.graph_c0	222	12.97546307	212	12.75670768	162	9.185304243	125	7.261451513	97	5.644094498	33	1.902611479	85	4.858460427	198	12.55072792	145	7.354798215
c100198.graph_c0	14	1.735327029	12	1.531325072	16	1.923897446	11	1.355156705	8	0.987179057	5	0.611349528	10	1.21216893	2	0.268854385	8	0.860550083
c100199.graph_c0	611	25.81581348	733	31.88463358	679	27.83062879	693	29.10190217	814	34.23904636	723	30.13347261	929	38.38576241	849	38.90327183	856	31.38710335
c100200.graph_c0	3	0.12600809	13	0.562151505	41	1.670589204	12	0.500958739	43	1.798035575	69	2.858857747	43	1.76626345	32	1.457675939	65	2.369318246
c100201.graph_c0	30	2.920015249	19	1.903927107	43	4.060139545	14	1.354364114	35	3.391443294	38	3.648494893	36	3.426701054	49	5.172419947	57	4.814726131
c100202.graph_c0	3	0.28891315	2	0.198293694	26	2.429002955	3	0.28715134	1	0.095873527	30	2.849926052	12	1.13015277	10	1.044431324	23	1.922236235
c100203.graph_c0	8	2.822279851	0	0	4	1.368922052	6	2.10380206	0	0	6	2.087986181	1	0.345000672	0	0	1	0.306156128
c100204.graph_c0	5	0.841419612	13	2.252261586	3	0.48974783	2	0.334515433	0	0	2	0.332000626	2	0.329141371	1	0.182505711	7	1.022288639
c100204.graph_c1	6	1.046621519	6	1.077512982	6	1.015309149	1	0.173373193	1	0.173656507	1	0.172069815	4	0.682351661	0	0	0	0
c100205.graph_c0	10	1.275367607	16	2.100816967	14	1.732096395	9	1.140831303	11	1.396627915	5	0.629030448	6	0.748335736	10	1.383149791	7	0.774758395
c100206.graph_c0	4	1.07400752	3	0.829280469	2	0.520937914	3	0.800593617	2	0.534601259	7	1.854008207	43	11.29082404	42	12.23011257	50	11.65065129
c100206.graph_c1	38	2.650265897	28	2.010466007	41	2.773948209	16	1.109096594	36	2.499545249	24	1.651138008	350	23.87172202	374	28.28858907	425	25.72335729
c100207.graph_c0	14	2.037092333	4	0.599205128	7	0.988073743	14	2.024670018	4	0.579422453	10	1.435320739	45	6.403317628	33	5.207514065	28	3.5356851
c100208.graph_c0	9	1.122091058	9	1.155210035	0	0	5	0.619582487	4	0.496475971	1	0.122984923	2	0.243851505	2	0.270426608	0	0
c100209.graph_c0	11239	439.3242276	9825	395.387462	15289	579.7559355	10392	403.7384937	8031	312.5213989	11311	436.1388425	3548	135.6284963	3857	163.5087336	6195	210.1510973
c100210.graph_c0	0	0	1	0.166995998	0	0	0	0	1	0.161482648	0	0	9	1.427662574	2	0.351833381	4	0.563074776
c100210.graph_c1	83	5.613901473	143	9.957620779	145	9.514004141	120	8.066989234	372	25.04853235	571	38.09685136	1456	96.30701482	1976	144.9464113	4565	267.9540614
c100211.graph_c0	1	0.080194751	8	0.660493856	3	0.233386558	10	0.797057185	4	0.319343871	8	0.632852081	14	1.097953208	3	0.260916192	11	0.765546363
c100211.graph_c1	130	21.80926475	109	18.82595523	105	17.08817218	133	22.17649212	124	20.70961418	123	20.35490431	199	32.64830216	97	17.64831471	199	28.97234292
c100212.graph_c0	166	11.22384657	138	9.606066109	57	3.738669964	144	9.676975974	233	15.68347172	85	5.669161647	244	16.1336753	187	13.71226106	85	4.987528925
c100213.graph_c0	312	25.9799825	241	20.66018253	263	21.24460441	324	26.81469168	319	26.44402713	316	25.95599155	549	44.70606623	479	43.25672212	585	42.27396608
c100214.graph_c0	127	11.76822551	72	6.868669326	98	8.809311696	84	7.736242675	81	7.472138802	119	10.8772849	145	13.1396899	88	8.843491573	98	7.880725584
c100215.graph_c0	0	0	1	0.326584916	0	0	0	0	0	0	0	0	0	0	0	0	5	1.376468075
c100215.graph_c1	14	0.899553008	10	0.661502631	16	0.997303509	15	0.957929441	15	0.95949482	7	0.443673047	49	3.078964326	23	1.602730101	25	1.394028335
c100215.graph_c2	3	0.614617585	2	0.42183885	0	0	0	0	0	0	0	0	1	0.200351953	0	0	0	0
c100215.graph_c3	43	3.289531187	40	3.150347021	25	1.855300242	36	2.737231888	32	2.437070999	23	1.735640078	40	2.992508526	58	4.812019507	27	1.792512468
c100215.graph_c4	1	0.250544748	4	1.031758715	6	1.458294351	1	0.24901691	2	0.498847672	2	0.494289722	1	0.245016401	1	0.271718455	2	0.434858704
c100216.graph_c0	0	0	0	0	0	0	0	0	1	0.322300759	0	0	0	0	4	1.404437775	0	0
c100217.graph_c0	146	6.25597681	152	6.705307728	119	4.946498433	81	3.449616613	88	3.753855901	60	2.536061647	67	2.807546317	83	3.857040507	106	3.941676772
c100218.graph_c0	81	7.492745327	58	5.523531024	87	7.806993994	76	6.987359404	98	9.02473959	76	6.934830112	101	9.136654006	73	7.323398148	118	9.472635544
c100219.graph_c0	19	2.097983025	20	2.273585109	19	2.035216477	16	1.755948964	44	4.836750624	49	5.337166242	37	3.99539706	38	4.550569994	63	6.037008494
c10022.graph_c0	0	0	0	0	3	0.585555532	0	0	0	0	1	0.19847439	0	0	0	0	2	0.349221568
c100220.graph_c0	3	0.436253517	3	0.449129718	2	0.282134582	2	0.289062144	1	0.144767254	1	0.143444522	4	0.568836598	4	0.630828797	4	0.504789771
c100221.graph_c0	252	20.06589556	250	20.49419513	174	13.44051454	285	22.55518555	306	24.2567205	275	21.60016068	486	37.84461823	370	31.95167013	368	25.4295511
c100222.graph_c0	105	9.049187523	70	6.210852	44	3.67859186	71	6.081660535	51	4.375655436	47	3.9956223	37	3.118400315	22	2.056254203	27	2.01937475
c100224.graph_c0	26	2.878074183	36	4.102645461	46	4.939637825	0	0	13	1.432598984	5	0.54596515	4	0.433010552	5	0.600250421	6	0.576385112
c100224.graph_c1	5	0.923369141	3	0.570373656	8	1.433190693	1	0.183547676	0	0	1	0.182167808	0	0	0	0	2	0.320529655
c100225.graph_c0	3	0.682118938	1	0.234083986	0	0	3	0.677959334	8	1.810845884	4	0.897150132	8	1.778847395	6	1.479530546	9	1.775882511
c100226.graph_c0	29	1.793671508	111	7.068068371	115	6.900036562	134	8.237458647	233	14.34674844	532	32.45807992	467	28.24695544	873	58.55891056	1335	71.65706991
c100227.graph_c0	5	0.458990962	3	0.283522961	4	0.356207255	0	0	10	0.913874965	2	0.181104986	9	0.807953732	4	0.39822448	0	0
c100228.graph_c0	14	1.610226187	20	2.368218103	13	1.450476984	1	0.114314781	0	0	0	0	0	0	0	0	0	0
c100228.graph_c1	36	1.739515782	20	0.994921279	45	2.109342127	28	1.344706305	27	1.298800023	27	1.286932943	27	1.275849622	12	0.628841148	9	0.377399439
c100229.graph_c1	67	5.060057222	56	4.354131126	61	4.469089997	47	3.527946745	75	5.638901905	112	8.343820055	88	6.499398265	66	5.405780334	109	7.143976079
c100230.graph_c0	42	3.192756919	19	1.486972774	49	3.613443632	45	3.399950667	25	1.891948123	44	3.299404194	32	2.378901144	26	2.143501271	43	2.83672926
c100231.graph_c0	3	0.617835478	0	0	0	0	10	2.046892929	0	0	0	0	5	1.007004579	0	0	0	0
c100232.graph_c0	84	9.050327688	73	8.097309317	109	11.39252935	188	20.13197603	190	20.37939419	305	32.41538161	488	51.41794231	422	49.30957986	655	61.24338496
c100233.graph_c0	33	2.065349784	15	0.966504286	22	1.335706362	13	0.808661121	8	0.498450816	3	0.185211185	12	0.734464437	8	0.543004581	9	0.488826849
c100234.graph_c0	21	2.009844365	20	1.970634042	18	1.671184038	10	0.95123248	18	1.715016448	13	1.227305746	30	2.807852183	5	0.518975638	43	3.57144904
c100235.graph_c0	5	0.497288564	5	0.51196624	4	0.38592872	0	0	2	0.198025498	0	0	3	0.291789443	5	0.539314759	6	0.517872186
c100236.graph_c0	4	0.561905975	44	6.363399464	10	1.362737789	4	0.558479438	78	10.90814526	19	2.632834386	20	2.747536733	69	10.51202979	29	3.535367176
c100236.graph_c1	1	0.15395509	1	0.158499137	0	0	4	0.612065048	2	0.30653262	0	0	2	0.301116046	0	0	0	0
c100236.graph_c2	0	0	0	0	0	0	0	0	0	0	0	0	4	1.226058165	0	0	0	0
c100237.graph_c0	53	5.495091719	32	3.415717194	40	4.023163731	14	1.442682119	4	0.41286847	6	0.613644163	2	0.202786446	3	0.337329377	3	0.269931271
c100238.graph_c0	37	1.997823529	12	0.667067062	16	0.838077193	8	0.429327714	9	0.483782951	8	0.426100131	0	0	1	0.058558404	0	0
c100240.graph_c0	35	2.808448109	31	2.560901679	28	2.179540939	21	1.674793211	7	0.559176679	27	2.137117522	177	13.88933582	47	4.0900635	116	8.077727852
c100242.graph_c0	102	3.972498607	31	1.242962789	58	2.191291809	63	2.438639863	49	1.899819376	56	2.151383781	154	5.865353006	55	2.323058275	76	2.568680226
c100243.graph_c0	2	0.10806463	4	0.222508404	3	0.157247399	3	0.161108468	5	0.2689529	8	0.426392782	12	0.634080905	10	0.585986228	5	0.234453353
c100244.graph_c0	329	29.01884198	218	19.7958213	300	25.66930288	192	16.83173736	156	13.69813458	212	18.44532543	347	29.93115714	189	18.0792253	282	21.58570097
c100245.graph_c0	26	1.53065682	41	2.484970235	15	0.856651899	21	1.228760707	11	0.644688345	9	0.522652791	16	0.921158403	12	0.766160155	16	0.817442727
c100247.graph_c0	9	1.012931985	6	0.695219392	1	0.109180836	8	0.894893389	8	0.896355759	2	0.222041449	4	0.440258368	4	0.488238025	0	0
c100248.graph_c0	26	2.300840632	35	3.188703116	25	2.146158729	39	3.430214945	73	6.431150919	40	3.491720422	128	11.07727691	72	6.910023428	100	7.679731894
c100249.graph_c0	6	0.244193639	1	0.041900186	29	1.144958472	15	0.606761329	11	0.445685426	11	0.441613218	11	0.437809958	10	0.44138435	21	0.741711923
c100250.graph_c0	322	21.30070663	383	26.08373413	271	17.39066023	277	18.21215953	366	24.103043	281	18.33625925	278	17.98426892	214	15.35273472	260	14.92603157
c100251.graph_c0	8272	857.6942465	8599	917.9156437	7611	765.5478356	5514	568.2406131	5206	537.3766426	4377	447.677017	980	99.37059708	1342	150.9066298	1495	134.5228415
c100252.graph_c1	18809	1476.770255	17379	1404.768837	21454	1634.045503	17679	1379.584998	14529	1135.626725	14894	1153.519288	7707	591.7556883	7528	641.0039021	8979	611.7980236
c100252.graph_c2	1	0.086061119	13	1.151816228	14	1.168809318	2	0.171072626	5	0.428380452	5	0.424466358	8	0.673297232	1	0.093334203	17	1.269663922
c100253.graph_c0	42	1.236133234	0	0	1	0.028551218	27	0.789811211	0	0	0	0	47	1.352769189	0	0	1	0.025541645
c100254.graph_c1	0	0	0	0	2	0.452922281	0	0	0	0	0	0	1	0.228294213	1	0.253173872	1	0.20258996
c100255.graph_c0	40	4.567259846	43	5.054719221	34	3.766025761	34	3.85849715	28	3.182778469	26	2.928433448	26	2.903213201	12	1.485972624	11	1.089986911
c100256.graph_c0	321	7.71167048	233	5.762782172	197	4.591116336	381	9.097288017	350	8.37074528	263	6.232545552	839	19.71129896	611	15.91909868	410	8.547914246
c100257.graph_c0	1	0.160226173	0	0	0	0	1	0.159249104	7	1.116565359	1	0.158051907	0	0	3	0.521300987	6	0.834291037
c100258.graph_c0	1732	99.18492049	1501	88.49348641	1493	82.94041605	2365	134.6084875	1496	85.2868366	1544	87.21904743	3561	199.4249942	3517	218.4258142	7667	381.0273001
c100260.graph_c1	2	0.267134298	0	0	5	0.647855725	0	0	1	0.132969583	3	0.395263937	9	1.175579539	4	0.579419999	5	0.579565505
c100261.graph_c0	41	4.529642439	76	8.644233867	47	5.037169468	72	7.905987042	105	11.54840522	66	7.192672417	99	10.69609155	76	9.105996724	63	6.040230086
c100262.graph_c0	26	1.906288278	30	2.264484412	24	1.707006249	20	1.457433549	22	1.6057967	30	2.16971537	25	1.79252446	44	3.498659993	5	0.318139872
c100263.graph_c0	0	0	0	0	6	0.599351343	0	0	6	0.615071344	7	0.711026708	1	0.100700458	1	0.111674862	1	0.089362325
c100264.graph_c0	0	0	27	2.943220184	0	0	0	0	15	1.581138987	0	0	0	0	30	3.444936534	0	0
c100264.graph_c1	722	97.37951741	998	138.5778481	790	103.3632489	888	119.0383569	1137	152.666425	1024	136.2374977	863	113.8285146	705	103.1224851	802	93.87234285
c100265.graph_c0	71	4.901279021	74	5.259151107	57	3.817109106	79	5.420279812	87	5.978923291	102	6.945724148	125	8.438610538	98	7.336872751	117	7.009221883
c100265.graph_c1	38	5.163212318	47	6.574566113	22	2.899797749	26	3.511181446	50	6.763306086	39	5.227177839	50	6.643795322	35	5.157488461	59	6.956988214
c100266.graph_c0	407	23.27867398	574	33.79936745	423	23.4699863	606	34.44926738	664	37.8080744	582	32.83621531	1127	63.03729914	1248	77.41270573	1186	58.86828532
c100267.graph_c1	54	4.286818109	40	3.269144668	32	2.464335964	47	3.708366867	52	4.1095786	62	4.855112165	34	2.639551053	30	2.582833345	55	3.789106871
c100268.graph_c0	85	5.393426077	55	3.592868696	55	3.385455693	56	3.531647662	58	3.663755212	65	4.068416837	104	6.453406123	76	5.229898139	106	5.83693072
c100269.graph_c0	11	1.281059864	1	0.119897352	8	0.903806305	2	0.231499615	5	0.579694787	7	0.804157397	3	0.341670786	8	1.010416803	9	0.909603489
c100270.graph_c0	4	0.247393242	3	0.191021366	5	0.299989797	1	0.061471156	3	0.184714822	15	0.915135453	1	0.060483608	3	0.20122546	15	0.805103969
c100271.graph_c0	415	20.50565335	463	23.55262716	393	18.8376492	432	21.21547691	520	25.5788791	450	21.93331671	443	21.40617608	410	21.97066512	392	16.80909958
c100272.graph_c0	133	14.33793269	118	13.09633438	98	10.24871962	121	12.96473977	144	15.45432494	114	12.12288622	231	24.35323889	258	30.1639655	228	21.33057741
c100273.graph_c0	101	4.874709286	80	3.975119467	59	2.762409116	109	5.228744036	69	3.315347748	77	3.665931565	248	11.70547065	173	9.05539258	162	6.78539649
c100274.graph_c0	19	1.29080308	27	1.888439203	7	0.46133146	7	0.472659041	20	1.352661217	3	0.201045302	18	1.195883158	14	1.031497692	6	0.353745163
c100275.graph_c0	82	5.87525152	129	9.515577986	56	3.892326636	52	3.703049285	54	3.851758253	41	2.897762242	68	4.764654087	53	4.118341098	42	2.611528501
c100276.graph_c0	96	7.251623537	66	5.132639996	67	4.909615253	22	1.651696449	27	2.030394516	31	2.309893688	15	1.108064723	24	1.966115793	28	1.83550223
c100277.graph_c0	0	0	0	0	7	1.928598667	0	0	0	0	6	1.680941943	0	0	0	0	3	0.739416786
c100277.graph_c3	133	12.06861723	124	11.58404961	126	11.09136653	97	8.748249164	89	8.039860803	115	10.29366414	111	9.850056092	80	7.872808584	103	8.111029209
c100278.graph_c1	837	70.42531504	725	62.80210468	695	56.72791022	916	76.60239558	960	80.41317765	849	70.4656256	1100	90.51194097	820	74.82574092	1166	85.14021827
c100279.graph_c0	2	0.142778677	2	0.146992848	4	0.277014172	7	0.496678012	8	0.568559597	10	0.704205866	12	0.837769327	10	0.774224998	8	0.495628432
c100279.graph_c1	406	18.57002712	317	14.92720916	346	15.35222205	405	18.41132588	363	16.52896957	418	18.85945192	795	35.56014192	562	27.87768157	697	27.6663681
c100280.graph_c0	4	0.357189788	2	0.183866196	3	0.259877654	3	0.266258717	3	0.266693818	8	0.704685461	3	0.261981214	4	0.38737614	5	0.38747342
c100280.graph_c1	173	13.44870731	151	12.08493274	73	5.50510921	14	1.081697963	8	0.619123197	2	0.153366574	0	0	0	0	1	0.067463257
c100280.graph_c2	16	1.405828667	16	1.447322276	11	0.937591664	14	1.222598857	30	2.624135871	18	1.560095553	16	1.374808623	21	2.001085017	16	1.220015261
c100281.graph_c0	19	2.386902522	13	1.68134674	10	1.218680108	10	1.248603706	16	2.001030535	14	1.734903804	21	2.579943705	13	1.771161926	25	2.725548781
c100281.graph_c1	19	2.413105542	11	1.438295934	12	1.478470292	20	2.524621342	20	2.528746896	22	2.756206029	24	2.980875314	22	3.030255374	34	3.747438391
c100282.graph_c0	136	18.07307925	172	23.53176718	140	18.04803482	81	10.69847314	129	17.06615185	116	15.20608855	75	9.746851751	70	10.08846561	67	7.726822142
c100283.graph_c0	518	26.43495916	466	24.48317023	526	26.0401372	376	19.07129862	425	21.59188035	521	26.22725801	464	23.15670255	440	24.35204253	465	20.59371534
c100284.graph_c0	1	0.224774431	0	0	0	0	0	0	1	0.223768813	0	0	13	2.857591279	7	1.706391897	2	0.39013038
c100285.graph_c0	79	8.704500024	74	8.394238622	73	7.802759833	60	6.570698311	73	8.007413399	77	8.369003433	90	9.697707961	79	9.440123238	112	10.70946142
c100286.graph_c0	347	11.06520421	441	14.47776088	406	12.55927679	280	8.8742473	380	12.06330215	327	10.28594013	437	13.62765869	434	15.00906094	475	13.14487427
c100287.graph_c0	125	13.85053712	78	8.897829032	124	13.32867344	120	13.21543266	75	8.273142727	147	16.0672007	102	11.05265533	51	6.128590615	118	11.34674979
c100288.graph_c0	5	1.002459936	8	1.651276722	0	0	0	0	4	0.798380025	2	0.39554263	18	3.529225252	2	0.434871403	3	0.521976731
c100290.graph_c0	7	0.59406403	6	0.52422692	4	0.329309188	2	0.16869754	9	0.760379461	2	0.167429313	9	0.746943202	2	0.184076796	2	0.147298418
c100291.graph_c0	1	0.142545843	2	0.293506284	3	0.414843655	2	0.28335318	5	0.709540537	9	1.265503492	12	1.672806302	12	1.855109871	13	1.608165637
c100292.graph_c0	1	0.115016156	1	0.118410905	1	0.111575153	2	0.228629561	1	0.114501585	0	0	10	1.124782892	9	1.122626248	9	0.898326533
c100293.graph_c0	13	1.632961298	21	2.715718093	7	0.852980729	4	0.499385661	14	1.750706024	13	1.610802049	17	2.088292427	32	4.35929592	17	1.853166024
c100294.graph_c0	2	0.304407409	0	0	0	0	1	0.151275557	2	0.303045521	4	0.600553215	14	2.083833961	4	0.660266173	7	0.924604774
c100295.graph_c0	48	4.853740926	28	2.914917295	13	1.275226552	50	5.025148451	34	3.422684926	6	0.598484471	76	7.515515921	29	3.180293381	16	1.404068206
c100296.graph_c0	0	0	0	0	0	0	2	0.682893536	0	0	2	0.677759706	1	0.335961353	0	0	2	0.59626914
c100296.graph_c1	5	0.589738012	8	0.971430994	9	1.029770074	16	1.875653611	15	1.761298751	8	0.930776448	10	1.153450522	11	1.40706978	6	0.614148275
c100296.graph_c2	23	1.656884787	12	0.889976567	11	0.768715786	15	1.073987609	5	0.358580881	15	1.065913628	12	0.845387015	11	0.859391379	12	0.750202641
c100297.graph_c0	16	1.278022168	4	0.328935879	31	2.402087029	9	0.714503649	15	1.192785399	37	2.915321193	24	1.874733322	9	0.779641138	30	2.079565134
c100297.graph_c1	11	1.471587184	16	2.203667902	13	1.687117398	7	0.930753952	10	1.331821319	20	2.63930505	22	2.878232317	8	1.160692376	28	3.250754792
c100298.graph_c0	37	2.228812313	52	3.224838496	65	3.798339422	60	3.592250072	87	5.217274387	66	3.921768837	64	3.770175795	44	2.874473333	73	3.816168152
c100299.graph_c0	0	0	21	1.450003616	55	3.57839492	0	0	11	0.734450068	11	0.727739429	0	0	5	0.363681137	7	0.407425163
c100300.graph_c0	12	1.808529905	10	1.551591171	16	2.339230786	13	1.947293158	24	3.600877447	33	4.90596753	34	5.011101713	9	1.471027497	14	1.831071708
c100301.graph_c0	952	43.41704709	858	40.28500979	711	31.45586085	1227	55.61749627	1072	48.67105615	828	37.24945753	1981	88.35225987	1306	64.59521443	874	34.59135985
c100301.graph_c1	1055	59.96225799	1074	62.84383097	855	47.14116095	1084	61.23480492	1203	68.06812648	1009	56.5695816	1234	68.58837779	1115	68.72808126	1176	58.00503713
c100302.graph_c0	130	5.314368578	99	4.166547769	192	7.614093192	123	4.997547932	82	3.337143042	137	5.524527857	32	1.279287482	37	1.640377775	53	1.880256321
c100303.graph_c0	35	5.230986701	31	4.769909254	22	3.189678363	52	7.724359046	44	6.546676768	36	5.307430962	36	5.261722318	34	5.510973487	57	7.39304408
c100304.graph_c0	56	3.268233566	18	1.081509692	25	1.415382129	112	6.49660735	57	3.311712029	44	2.533051484	122	6.9629735	42	2.658325655	31	1.57007219
c100305.graph_c0	68	3.091146841	66	3.088783797	75	3.307353582	41	1.852414269	63	2.851044026	58	2.600788274	85	3.778674665	89	4.387676129	77	3.037626109
c100306.graph_c1	7	0.599228905	9	0.793176932	15	1.24564593	8	0.68065688	6	0.51132687	13	1.09775228	10	0.837152477	6	0.557031555	11	0.817184777
c100307.graph_c0	1	0.168413613	0	0	0	0	4	0.669546464	4	0.670640588	0	0	17	2.799857742	8	1.461170892	11	1.60769161
c100308.graph_c0	492	20.78584694	372	16.17999613	490	20.08201754	477	20.02924314	463	19.47315246	403	16.79476571	538	22.22771145	516	23.64210582	545	19.98167969
c100309.graph_c0	5	0.822918942	2	0.338883093	2	0.319319684	8	1.30864117	1	0.163847457	4	0.64940156	5	0.804760981	0	0	5	0.714150801
c100310.graph_c0	234	15.21356806	240	16.06420795	193	12.17253896	171	11.04981157	210	13.59211905	172	11.03087473	312	19.83716798	217	15.30061161	239	13.48484608
c100311.graph_c0	24	0.612442537	22	0.577975776	22	0.544609767	16	0.405805216	29	0.736723891	16	0.40275447	27	0.673794903	29	0.80257557	23	0.509348239
c100312.graph_c0	14	0.808659847	11	0.654128965	14	0.784466712	4	0.22963674	7	0.402520992	4	0.227910386	4	0.225947577	2	0.125285749	1	0.050126884
c100313.graph_c0	2257	87.43767538	2228	88.86179502	1909	71.74334345	2551	98.22477436	2051	79.10161582	1623	62.02286806	1936	73.34698212	1534	64.45049193	2226	74.83849964
c100314.graph_c0	173	17.24914363	292	29.9734779	268	25.92178292	350	34.68430663	501	49.72923884	443	43.57038955	578	56.35846115	641	69.31277681	746	64.54953695
c100314.graph_c1	128	18.12109863	196	28.56692386	189	25.9564323	228	32.08137242	316	44.53631581	265	37.00724112	370	51.22549115	440	67.55555466	457	56.14662076
c100315.graph_c0	6	0.718763408	0	0	13	1.510729469	19	2.262204422	3	0.357773866	16	1.89069281	17	1.991560402	1	0.129917765	16	1.663365003
c100316.graph_c0	12	0.755242088	1	0.064794447	22	1.343186317	9	0.562977431	13	0.814518479	10	0.620827891	12	0.738577438	7	0.477789731	11	0.600800786
c100317.graph_c0	104	8.270866521	0	0	0	0	108	8.536600658	1	0.079171764	0	0	126	9.799368072	0	0	6	0.414096721
c100318.graph_c0	18	1.761292183	14	1.4103269	29	2.752742198	15	1.458793095	17	1.656000543	29	2.799130728	10	0.956904849	11	1.167307889	3	0.254749315
c100319.graph_c0	13	2.227670793	14	2.46983844	11	1.828559025	4	0.681257329	7	1.194148533	6	1.014203699	8	1.340625569	2	0.371681964	16	2.379361935
c100320.graph_c0	1	0.104894734	2	0.215981491	4	0.407026157	0	0	0	0	2	0.20694263	0	0	3	0.341278379	4	0.364121688
c100321.graph_c0	68	3.320401366	63	3.16705111	50	2.368428702	75	3.639875022	80	3.888877912	87	4.190513124	131	6.255511394	94	4.977867792	134	5.67831313
c100322.graph_c0	4	0.339538415	8	0.699120062	4	0.329380252	4	0.337467889	8	0.676038709	6	0.50239633	3	0.249034797	3	0.276174778	13	0.957646326
c100323.graph_c0	72	8.864343757	55	6.971233572	54	6.449358117	55	6.730081446	36	4.412342788	53	6.436595897	55	6.621961252	50	6.676024635	54	5.769533792
c100324.graph_c0	1	0.188659594	1	0.19422796	2	0.366030716	1	0.187509136	2	0.375631101	0	0	1	0.184496762	3	0.613810035	1	0.163723781
c100325.graph_c0	54	3.723257446	43	3.052323876	28	1.87281974	8	0.548230043	33	2.265144424	6	0.408081436	4	0.269711305	0	0	7	0.418851635
c100325.graph_c1	22	3.23507125	16	2.422222329	13	1.854441602	9	1.31536783	12	1.756689745	3	0.435159737	1	0.143804018	0	0	1	0.127612741
c100327.graph_c0	1	0.083073971	3	0.256577801	10	0.805886002	2	0.165134762	2	0.165404613	8	0.655573275	3	0.243722756	6	0.540567655	4	0.288375149
c100328.graph_c0	75	8.403231238	51	5.882854114	61	6.630152628	85	9.465586187	90	10.03876323	84	9.283903519	120	13.14849815	116	14.09538275	117	11.37637191
c100328.graph_c1	19	4.821774084	9	2.351411394	14	3.446592456	19	4.792370607	24	6.063412992	14	3.504673579	36	8.934404496	42	11.55942898	35	7.708221222
c100329.graph_c0	2054	146.4091715	1994	146.3274651	1929	133.3855277	1670	118.3117429	1799	127.6590646	1582	111.234781	1441	100.4480886	1400	108.2255278	1490	92.16944671
c100330.graph_c0	5	0.985852768	3	0.608970369	9	1.721445212	11	2.155650148	14	2.748038052	10	1.944949533	15	2.892298866	9	1.924502139	12	2.053317791
c100331.graph_c0	2	0.404478411	0	0	0	0	5	1.00502969	0	0	0	0	1	0.197776735	0	0	0	0
c100332.graph_c0	127	6.7723793	122	6.697770076	101	5.224774684	92	4.876058612	68	3.609932789	93	4.892003764	92	4.797723691	78	4.510928968	99	4.581478107
c100333.graph_c0	290	13.78625927	258	12.62702387	148	6.825253704	222	10.48926254	241	11.40560002	178	8.347082916	182	8.461155654	174	8.970807249	117	4.826887469
c100334.graph_c0	256	10.99087487	256	11.31527504	246	10.24556812	387	16.51379163	432	18.46412347	379	16.05084088	489	20.53104287	365	16.99491496	464	17.28793604
c100335.graph_c0	116	7.757826732	87	5.990101625	90	5.838929557	86	5.716419276	86	5.725760635	100	6.597028613	121	7.913658575	76	5.512257687	64	3.714453524
c100336.graph_c0	133	7.069763353	88	4.815803516	102	5.259713005	100	5.283196615	120	6.350196039	103	5.400783174	136	7.06971647	130	7.494288735	167	7.703757001
c100337.graph_c0	22	3.175712144	20	2.972222354	4	0.560127739	23	3.299816748	12	1.724456906	9	1.281525463	35	4.940789438	5	0.782748576	1	0.125271223
c100338.graph_c0	8	0.37122557	5	0.238864028	120	5.40179106	6	0.27672136	4	0.184782372	159	7.277987433	12	0.544551545	5	0.25162381	255	10.26882953
c100339.graph_c0	324	12.2056478	369	14.31116673	444	16.22584915	500	18.7210139	589	22.08939237	640	23.78275047	976	35.9563413	915	37.38270736	1317	43.056078
c100339.graph_c1	31	1.894951497	27	1.699155087	15	0.889480238	23	1.397358297	14	0.851955853	28	1.688343138	40	2.391146848	24	1.591041395	35	1.856681102
c100340.graph_c0	39	2.910978162	22	1.690557212	34	2.461851755	42	3.115782747	40	2.972261271	62	4.564910964	89	6.49642157	47	3.804573963	70	4.534247778
c100341.graph_c1	87	3.257677974	66	2.54428458	50	1.816216192	76	2.828433866	69	2.57211653	48	1.772949713	78	2.856231169	73	2.964459982	67	2.177191198
c100342.graph_c0	55	6.44441303	67	8.082176525	57	6.47894321	66	7.686137519	78	9.098460858	53	6.125800212	66	7.56265808	65	8.259768348	68	6.914526711
c100343.graph_c0	45	6.436254251	89	13.10519646	68	9.434920185	57	8.102873726	155	22.07013689	54	7.618697303	46	6.434108232	39	6.049494943	111	13.77769369
c100344.graph_c0	55	4.014648441	47	3.53195808	42	2.974012307	55	3.990166865	49	3.560685056	56	4.032172834	79	5.63925554	90	7.12461127	71	4.497550496
c100345.graph_c0	114	4.522692787	119	4.860400422	103	3.964040672	81	3.193896168	80	3.159620151	107	4.187379245	273	10.59167721	301	12.9506798	451	15.52750391
c100346.graph_c1	45	4.126055976	7	0.660774832	18	1.601045768	36	3.280716025	3	0.273839761	27	2.442039291	89	7.980359593	8	0.795511426	66	5.25169391
c100347.graph_c0	6	1.380193875	1	0.23682181	0	0	2	0.457259122	1	0.229003171	0	0	3	0.674869735	0	0	0	0
c100348.graph_c0	171	11.0640264	164	10.92430438	155	9.728758681	123	7.909804357	158	10.17716535	135	8.616227208	184	11.64246037	166	11.64820523	204	11.45460529
c100350.graph_c0	65	3.669016456	17	0.987911579	35	1.916518374	33	1.85137238	6	0.337163229	27	1.503371623	14	0.772812595	2	0.122433462	38	1.86145597
c100351.graph_c0	95	12.92365525	68	9.523652121	76	10.02960874	70	9.464623366	70	9.480089769	72	9.661855472	121	16.09744618	76	11.21267371	85	10.03491165
c100352.graph_c0	52	5.184910829	22	2.258361598	2	0.193453497	53	5.252394708	32	3.176439421	0	0	85	8.288324125	18	1.946454635	0	0
c100353.graph_c0	847	72.93845033	1082	95.92531496	871	72.76121066	462	39.54200025	653	55.98078107	485	41.1984751	498	41.93844436	716	66.86825301	484	36.17023677
c100354.graph_c0	6	0.459616655	4	0.315454953	6	0.445866043	3	0.228406942	5	0.381300314	12	0.906759335	3	0.224737536	5	0.415382643	7	0.46534539
c100355.graph_c0	4	0.893989214	1	0.230093918	0	0	0	0	5	1.112486995	1	0.22046445	3	0.6556973	2	0.484770425	1	0.193956865
c100356.graph_c0	225	15.9612141	0	0	1	0.068816415	218	15.37033865	0	0	0	0	641	44.46837785	3	0.230801429	2	0.123125007
c100357.graph_c0	1	0.210908691	0	0	1	0.204598816	0	0	4	0.839860427	4	0.832186659	20	4.125098513	3	0.686198184	9	1.647289212
c100358.graph_c0	30	1.535544259	20	1.053910984	32	1.588911477	37	1.882289178	32	1.630586014	61	3.079904144	64	3.203545601	45	2.497971221	101	4.486372459
c100359.graph_c0	7	0.379007127	28	1.560774712	20	1.050480446	3	0.161441108	7	0.377311488	3	0.160227432	2	0.105898348	0	0	0	0
c100360.graph_c0	90	4.51852593	193	9.975724113	155	7.549090079	119	5.938062552	185	9.246527138	140	6.933437203	26	1.276548942	70	3.811414155	63	2.744907332
c100361.graph_c2	2	0.326435896	3	0.504106177	1	0.158334864	14	2.271116885	6	0.974926363	2	0.322006168	2	0.319232987	6	1.062069645	1	0.141644848
c100362.graph_c0	4	0.307910179	9	0.713246118	8	0.597396512	1	0.076508131	7	0.536432085	8	0.60746369	2	0.150558023	8	0.667863756	1	0.066803147
c100363.graph_c0	42	3.483699153	22	1.87865436	56	4.505967132	36	2.967818862	52	4.293854727	46	3.763704043	48	3.893520292	24	2.158919392	65	4.678833358
c100364.graph_c0	54	3.872595028	28	2.06727954	58	4.035013177	46	3.278760488	40	2.855755131	45	3.183369997	25	1.753307881	40	3.111015308	58	3.60968401
c100365.graph_c0	16	1.834893314	20	2.361313677	23	2.558746794	0	0	0	0	0	0	0	0	0	0	0	0
c100365.graph_c1	137	8.271630058	111	6.89963896	124	7.262746082	103	6.180894029	139	8.354837101	92	5.479294511	147	8.679560264	143	9.363547245	191	10.00775745
c100366.graph_c0	25	1.671007877	26	1.789141493	16	1.037449847	15	0.99649078	17	1.13120173	16	1.054932695	2	0.130730926	2	0.144978071	4	0.232023166
c100367.graph_c0	3	0.301818679	8	0.828605283	0	0	2	0.199985447	8	0.801248994	5	0.49620501	9	0.88547687	8	0.872868216	7	0.61116119
c100369.graph_c0	88	6.199729978	52	3.771605824	32	2.186999687	51	3.571114837	24	1.683270821	22	1.528899944	144	9.921159854	38	2.903404411	91	5.563708441
c100370.graph_c0	31	4.688021561	32	4.982080451	27	3.960958669	45	6.763694101	35	5.269247543	55	8.204589887	290	42.88799633	241	39.5256283	690	90.55446428
c100370.graph_c1	105	6.517128473	101	6.453884791	74	4.455611775	135	8.32806851	151	9.330320913	197	12.06144917	771	46.7984225	903	60.7839007	2122	114.299737
c100372.graph_c0	59	3.562234843	31	1.926926196	6	0.351423197	36	2.160312476	25	1.502668543	0	0	50	2.952231382	15	0.982190271	0	0
c100372.graph_c1	18	2.464160153	14	1.973137327	4	0.53120855	10	1.360629751	8	1.090282555	0	0	26	3.480804454	17	2.523940892	0	0
c100373.graph_c0	34	2.303889517	16	1.116183416	26	1.709089159	33	2.222492013	32	2.15866555	21	1.403680632	60	3.975976735	17	1.249296393	42	2.469817652
c100374.graph_c0	3	0.307665332	2	0.211164133	3	0.298460733	2	0.203859446	12	1.225155472	8	0.809307519	15	1.504383006	18	2.001998028	11	0.979000381
c100375.graph_c0	279	24.04077019	290	25.72616336	323	26.99947603	257	22.01004014	332	28.47966708	279	23.71453746	391	32.94813098	389	36.35194128	509	38.06228217
c100376.graph_c0	18	3.746240517	11	2.356940874	3	0.605693686	9	1.861697855	9	1.864740107	5	1.026501143	4	0.81412857	0	0	8	1.444927334
c100376.graph_c1	39	4.793792452	32	4.049463138	22	2.623287809	22	2.687700292	12	1.468414002	17	2.061245986	9	1.081849833	7	0.933139328	5	0.533356378
c100377.graph_c0	572	41.55992601	648	48.47151502	617	43.48831101	698	50.40547328	675	48.82420276	558	39.99256112	804	57.12742361	676	53.26712608	705	44.45296384
c100378.graph_c0	7	0.746910831	5	0.549254436	8	0.828074373	15	1.59076312	8	0.849793403	6	0.631521658	17	1.773901461	11	1.272908644	11	1.018582642
c100379.graph_c0	164	7.758299663	143	6.964526432	129	5.91999108	256	12.03666586	255	12.00924025	205	9.566274629	603	27.89650953	405	20.77837397	472	19.37749213
c100381.graph_c0	33	1.884924838	29	1.705339874	32	1.773122397	23	1.305724253	44	2.501989165	40	2.253753271	34	1.899191977	48	2.973412534	54	2.676743308
c100382.graph_c0	13	2.926247957	0	0	0	0	4	0.894893389	5	1.120444699	1	0.222041449	3	0.660387552	1	0.244119012	0	0
c100383.graph_c0	3	0.224988706	3	0.23162934	4	0.291010122	7	0.521772325	0	0	5	0.36989269	12	0.880097043	2	0.162668436	1	0.065083715
c100384.graph_c0	43	3.899769654	46	4.294980368	70	6.158531682	35	3.154874455	44	3.972609046	70	6.262313732	38	3.370264215	51	5.016196134	91	7.162172234
c100385.graph_c0	19	1.074586604	8	0.465811986	3	0.164595408	29	1.630156712	10	0.563041585	0	0	126	6.968963967	40	2.453475049	5	0.245409118
c100385.graph_c1	3	0.362539405	2	0.248826603	0	0	6	0.720657234	3	0.36091744	0	0	40	4.727198146	8	1.048474284	3	0.314621274
c100387.graph_c1	214	18.56984247	167	14.91913929	147	12.37429374	207	17.85288178	188	16.24070756	157	13.43879657	246	20.87562111	312	29.36181333	312	23.49534944
c100387.graph_c2	948	36.40542624	828	32.73565018	752	28.01458953	717	27.36657678	773	29.55220751	616	23.33483726	1027	38.56897338	1346	56.05788082	1384	46.12397642
c100388.graph_c0	0	0	2	0.283232127	4	0.533762795	0	0	2	0.273881258	5	0.678447041	1	0.134520824	2	0.298361991	22	2.626244866
c100389.graph_c0	1359	76.04068115	1263	72.75498303	1352	73.38577303	1483	82.47289321	1563	87.06391067	1467	80.96977584	1123	61.44918831	884	53.64294836	985	47.82947795
c100389.graph_c1	0	0	6	1.913221869	7	2.103235554	0	0	4	1.233371409	7	2.138678759	0	0	2	0.671807833	3	0.806371849
c100390.graph_c0	2992	146.5652454	3693	186.2436908	2142	101.7882193	864	42.06556149	875	42.67073407	380	18.36197063	88	4.215624648	61	3.240657089	143	6.079086404
c100392.graph_c0	131	7.092847668	170	9.476132177	102	5.357450274	127	6.834340232	201	10.83422986	127	6.782961301	259	13.71383607	273	16.03045381	231	10.85410917
c100393.graph_c0	128	12.85064574	123	12.71314337	119	11.589657	132	13.17141551	119	11.89363466	127	12.57722945	240	23.56329802	185	20.14283259	201	17.512329
c100393.graph_c1	66	4.603093401	86	6.175002736	77	5.209610051	88	6.100031268	98	6.804317623	80	5.503793361	133	9.071254367	113	8.547087071	114	6.89991231
c100394.graph_c0	9	0.83890931	11	1.055596742	11	0.994658114	11	1.019081053	8	0.74236099	8	0.73557807	7	0.638087736	4	0.404358269	8	0.647135702
c100395.graph_c0	0	0	1	0.056797377	25	1.33796291	0	0	1	0.054922219	12	0.653044766	0	0	0	0	24	1.149051611
c100396.graph_c1	1	0.202239205	0	0	4	0.784754801	0	0	4	0.80533763	0	0	3	0.593330204	4	0.877322312	2	0.351017052
c100396.graph_c2	16	2.600695896	1	0.167341031	8	1.261444701	6	0.969313759	3	0.485448871	5	0.801688909	4	0.635827684	1	0.176280155	11	1.551654921
c100397.graph_c0	0	0	0	0	0	0	0	0	0	0	0	0	93	5.922987528	0	0	0	0
c100398.graph_c0	9	0.816833513	0	0	2	0.176087965	9	0.811852412	19	1.716711396	6	0.537166067	8	0.710053182	8	0.787435261	6	0.472579803
c100399.graph_c0	6	0.774918827	3	0.398895437	3	0.37586757	7	0.898558878	8	1.028602557	18	2.293209586	27	3.410190017	29	4.061970762	38	4.259135207
c100400.graph_c0	0	0	0	0	0	0	0	0	1	0.065211561	0	0	371	23.76597884	2	0.142080924	0	0
c100401.graph_c0	62	3.225929334	17	0.910636247	5	0.252372369	54	2.792546782	1	0.051798336	2	0.102650114	25	1.27207589	2	0.112856607	3	0.135461938
c100402.graph_c0	8	1.710240236	7	1.540628842	2	0.414768502	8	1.699811085	3	0.638470797	6	1.265274235	1	0.209062907	2	0.46369345	3	0.556571874
c100402.graph_c1	5	0.717801559	11	1.625773085	22	3.063837403	10	1.426848721	9	1.286262336	20	2.832244029	13	1.825103919	16	2.491083061	7	0.872098021
c100403.graph_c0	444	21.33686805	394	19.49291435	231	10.76882504	222	10.60337725	154	7.367515751	121	5.735870703	66	3.101712137	54	2.814331776	72	3.002707759
c100404.graph_c0	109	8.128022049	67	5.143586281	87	6.293413505	129	9.56074253	108	8.017422701	113	8.311953405	194	14.14718255	139	11.24105334	161	10.41878604
c100405.graph_c0	7	0.927099926	0	0	1	0.128480479	1	0.131635202	1	0.131850311	1	0.1306456	2	0.259040908	0	0	1	0.114937402
c100406.graph_c0	63	6.075580376	53	5.262061775	45	4.209866994	97	9.297420915	85	8.160538118	53	5.04184363	123	11.60011208	70	7.321146448	42	3.515032784
c100407.graph_c0	1387	72.41573093	933	50.15000178	1655	83.82297985	1150	59.67574305	859	44.648027	913	47.02117922	662	33.80059144	693	39.23950546	706	31.98851114
c100408.graph_c0	0	0	0	0	0	0	0	0	3	0.727421837	0	0	0	0	1	0.264147352	0	0
c100408.graph_c1	0	0	0	0	0	0	0	0	0	0	2	0.263777996	2	0.261506288	19	2.755051499	11	1.276344293
c100410.graph_c0	34	4.580163919	33	4.576662588	38	4.965858505	41	5.4894584	34	4.559672727	48	6.378368744	48	6.323436972	23	3.360189522	46	5.377653357
c100410.graph_c1	81	9.307056024	94	11.11957054	146	16.27379366	128	14.61775963	120	13.72654399	126	14.2811814	82	9.21405954	76	9.470539825	96	9.572633037
c100411.graph_c0	607	63.02488863	482	51.52325424	451	45.42642688	562	57.99669543	432	44.65394092	524	53.66868622	999	101.4375466	619	69.70242342	779	70.19298669
c100412.graph_c0	2	0.15640368	0	0	2	0.151724462	1	0.07772496	1	0.077851973	5	0.385703213	1	0.076476292	6	0.508864383	12	0.814387474
c100413.graph_c0	10	0.677031419	2	0.139402856	0	0	5	0.33645142	6	0.404401469	0	0	5	0.331046256	7	0.513973463	1	0.058754575
c100414.graph_c0	29	2.378999452	23	1.942482127	20	1.591603845	25	2.038355315	34	2.776693298	17	1.375661385	26	2.08583305	11	0.978639774	12	0.854300103
c100415.graph_c0	414	16.24429678	431	17.41047805	454	17.28084867	427	16.65221413	453	17.69503505	445	17.22371643	495	18.99396467	366	15.57454948	478	16.27651187
c100416.graph_c0	138	4.669507534	174	6.061416039	107	3.512241836	135	4.540140575	133	4.480188489	123	4.105474763	227	7.511517854	213	7.816375785	269	7.899091462
c100416.graph_c1	111	7.655375334	91	6.461267977	97	6.489688986	111	7.608692381	72	4.943433052	86	5.850705557	937	63.19648934	342	25.58017133	2889	172.9115166
c100417.graph_c0	59	5.790987124	0	0	16	1.523453526	34	3.316828696	5	0.488566003	55	5.325121957	208	19.96520506	75	7.983543283	152	12.94723539
c100417.graph_c1	1	0.192821203	0	0	0	0	0	0	0	0	0	0	1	0.188566544	3	0.627349962	6	1.004012008
c100418.graph_c0	14	1.65995194	20	2.441351574	14	1.610290216	17	2.003364332	16	1.888600551	13	1.520467398	17	1.971179857	15	1.928823865	13	1.337653713
c100419.graph_c0	57	3.211385243	28	1.624083801	31	1.694290538	56	3.13580549	19	1.06567261	44	2.445324559	57	3.140525036	12	0.733217177	26	1.271228931
c100420.graph_c0	25	1.370575799	25	1.411028905	25	1.329571505	16	0.871819483	29	1.582755017	26	1.406056199	23	1.233106931	14	0.832386291	21	0.999114388
c100421.graph_c0	4	0.507555167	4	0.522535865	2	0.246185175	8	1.008920128	6	0.757926624	1	0.125166914	5	0.620444757	2	0.275224499	2	0.220234892
c100422.graph_c0	2	0.130250084	1	0.067047234	2	0.126353319	1	0.064727906	8	0.518669434	3	0.19272389	4	0.254752152	4	0.282515215	10	0.565172322
c100423.graph_c0	735	73.30344359	731	75.05631986	965	93.36261154	694	68.79233421	530	52.62178288	664	65.32379372	316	30.82009501	250	27.04026103	375	32.45646181
c100424.graph_c0	2953	189.0281637	2110	139.0523635	2655	164.8679485	2039	129.7250455	1744	111.1379034	2329	147.0614482	2223	139.1593475	1396	96.91306296	1764	97.99287906
c100425.graph_c0	69	4.31660425	84	5.410099852	151	9.163866011	102	6.342155009	112	6.97531487	145	8.948029904	107	6.546162373	72	4.884942688	120	6.514892556
c100426.graph_c0	0	0	2	0.398000291	0	0	6	1.152697443	3	0.577290549	0	0	3	0.567089556	5	1.048152271	4	0.670985912
c100427.graph_c0	12	0.802765825	13	0.895331436	14	0.908540528	1	0.066489209	4	0.266391444	0	0	0	0	0	0	0	0
c100428.graph_c0	20	0.683501745	15	0.527756684	30	0.994579553	22	0.74726708	21	0.714466018	4	0.134845328	19	0.634999065	12	0.444758965	12	0.355896524
c100429.graph_c0	104	11.11610843	94	10.3438006	52	5.391770754	199	21.14053866	230	24.47371633	177	18.66203428	272	28.43139648	196	22.72005297	199	18.45888142
c100430.graph_c0	24	1.882457847	20	1.615016134	27	2.054406698	18	1.403233876	25	1.95212075	11	0.851085095	25	1.917625868	12	1.02077282	12	0.816823328
c100431.graph_c0	7	0.463940485	6	0.409400467	4	0.257177437	4	0.263492198	12	0.791768335	5	0.326889159	9	0.583333065	10	0.718783444	10	0.575171159
c100432.graph_c0	1757	93.39466378	1929	105.5638888	1778	91.68339741	2561	135.3017511	2333	123.4575605	1965	103.0336624	4551	236.5739872	3134	180.6687862	4062	187.3799371
c100433.graph_c0	38	3.584231458	17	1.6507991	13	1.18949999	79	7.405989284	11	1.032898833	16	1.488670953	350	32.28422367	84	8.592619284	119	9.740747381
c100434.graph_c0	24	2.909253036	0	0	6	0.705553816	35	4.216788669	2	0.241353111	8	0.956591512	29	3.437780192	0	0	10	1.051969438
c100435.graph_c0	114	9.051410719	116	9.482050442	101	7.779316381	100	7.891416363	85	6.718665154	95	7.440486059	130	10.0940308	97	8.352509687	103	7.097109627
c100435.graph_c1	1	0.168100536	0	0	2	0.326142754	7	1.169528139	8	1.338787769	0	0	5	0.821956729	2	0.364613653	1	0.145882087
c100436.graph_c1	1092	48.47551223	966	44.14786912	1014	43.66629691	1218	53.73912542	997	44.06031296	996	43.61394668	1313	56.99993326	885	42.60659935	1258	48.4633329
c100437.graph_c0	92	8.337445776	100	9.329922721	92	8.088009681	113	10.17811084	153	13.80350182	127	11.35311919	73	6.469607116	120	11.79397694	90	7.078163217
c100438.graph_c0	5	0.423495424	9	0.784791116	13	1.068146224	8	0.673460675	12	1.011841794	9	0.75194748	6	0.49698104	5	0.45928531	7	0.514528725
c100438.graph_c1	36	1.923471449	39	2.145263788	12	0.621975287	5	0.265519722	18	0.957433015	20	1.054094435	18	0.940514729	23	1.332738404	8	0.370942077
c100439.graph_c0	5	0.839964241	4	0.691804904	0	0	2	0.333936835	7	1.170688856	0	0	2	0.328572068	18	3.279420685	4	0.583154529
c100440.graph_c0	8	0.988749009	11	1.399656969	4	0.479584022	7	0.859879612	3	0.369122042	3	0.36574939	14	1.692130925	13	1.742501897	14	1.5016094
c100441.graph_c0	2	0.405520881	1	0.208744998	3	0.590083024	1	0.201523995	2	0.403706621	2	0.400017971	8	1.586291749	7	1.539271041	4	0.703843469
c100442.graph_c0	89	6.259586902	62	4.489316323	42	2.865586991	80	5.592283643	47	3.290835512	85	5.897132333	102	7.015614077	50	3.813813959	77	4.699798735
c100443.graph_c0	5	0.532352489	3	0.328839055	6	0.619710957	17	1.79896098	14	1.483918234	9	0.945231259	6	0.624727161	12	1.385620704	11	1.016377022
c100444.graph_c0	5	0.365636362	3	0.225856961	7	0.496576376	7	0.508769364	20	1.456002165	10	0.721349368	22	1.573301323	20	1.586146156	35	2.221162267
c100444.graph_c1	1	0.219139417	2	0.451214814	0	0	2	0.435606183	0	0	2	0.4323314	4	0.857216154	2	0.475318077	2	0.380349953
c100445.graph_c0	3	0.392700753	8	1.078110604	8	1.015872271	5	0.650510066	1	0.130314616	4	0.51649575	1	0.128011897	2	0.28392544	2	0.227197393
c100446.graph_c0	160	7.326756773	186	8.768747963	97	4.308957058	186	8.46541539	275	12.536524	95	4.291228875	77	3.448199381	75	3.724662172	124	4.927723662
c100447.graph_c0	0	0	0	0	0	0	0	0	2	0.418818634	0	0	0	0	5	1.140636295	0	0
c100447.graph_c1	0	0	7	1.057745175	1	0.142383217	1	0.14587931	5	0.730588475	0	0	3	0.430607182	10	1.591783486	6	0.764247946
c100447.graph_c2	7	0.383360498	18	1.014879961	1	0.053127326	3	0.163295461	16	0.872332302	4	0.21609046	0	0	121	7.186683588	0	0
c100448.graph_c0	28	2.149062852	26	2.054458085	27	2.010312116	15	1.144263072	26	1.986630436	26	1.968478679	26	1.951525752	31	2.580397502	16	1.065722014
c100449.graph_c0	1	0.108511794	11	1.228860208	1	0.105265385	6	0.647100496	8	0.864210587	6	0.642235749	28	2.971288545	15	1.765232997	2	0.188338804
c100450.graph_c0	1434	108.6863783	1684	131.4016759	1537	113.0078138	1994	150.2085512	2414	182.1444247	2121	158.5743411	2971	220.2107267	2698	221.7694627	3586	235.8680515
c100451.graph_c0	0	0	2	0.258351066	0	0	0	0	2	0.249821641	0	0	1	0.122703588	16	2.177214541	8	0.871104517
c100451.graph_c1	0	0	2	0.173247185	1	0.081622892	0	0	7	0.586346087	5	0.414991906	0	0	7	0.638756325	12	0.876228661
c100452.graph_c0	18	1.247833522	0	0	4	0.269000306	28	1.929237575	0	0	16	1.094133731	79	5.355759749	7	0.52627897	27	1.62435435
c100453.graph_c0	1	0.154864273	1	0.159435156	1	0.150231111	0	0	1	0.154171426	2	0.305525537	0	0	2	0.335903917	4	0.537581233
c100454.graph_c0	849	39.19702005	906	43.06321102	782	35.02359755	840	38.54501192	939	43.15822789	746	33.97429627	1109	50.07105702	900	45.06316628	1071	42.91090758
c100455.graph_c0	10	0.671042852	31	2.141631766	24	1.562320518	25	1.667376978	43	2.872574898	32	2.118197808	39	2.559320729	52	3.784316326	46	2.678804098
c100456.graph_c0	21	1.598943196	15	1.1758119	27	1.99428005	23	1.740544431	19	1.440190667	21	1.577245571	12	0.893521155	20	1.651496164	24	1.585834459
c100457.graph_c0	84	4.351074389	66	3.519605675	67	3.366670899	47	2.419683804	67	3.454973143	48	2.452588802	113	5.724077674	131	7.359060122	185	8.316140519
c100458.graph_c0	0	0	121	9.405956518	60	4.394855855	1	0.075046127	85	6.389344743	25	1.862048699	0	0	31	2.538518144	12	0.786319162
c100458.graph_c1	74	3.505734497	68	3.316569225	76	3.492766353	79	3.719785791	95	4.480469843	96	4.486263899	111	5.142569074	97	4.983711226	119	4.892458294
c100459.graph_c0	36	2.767076198	68	5.380967662	68	5.070329352	59	4.507276149	94	7.192818842	58	4.397571332	147	11.04958088	135	11.25346383	209	13.94112343
c100460.graph_c0	8	0.622520679	8	0.640894632	5	0.377435234	6	0.464043382	3	0.232400844	0	0	0	0	0	0	3	0.20258996
c100461.graph_c0	5	0.943297972	1	0.19422796	0	0	3	0.562527409	5	0.939077752	3	0.558298463	1	0.184496762	6	1.22762007	1	0.163723781
c100462.graph_c0	11	2.341083618	10	2.191074236	21	4.335629629	23	4.865143048	29	6.144335047	23	4.828568069	6	1.248778301	8	1.846494681	21	3.878612599
c100463.graph_c0	0	0	1	0.146086106	3	0.41295807	0	0	2	0.282526188	5	0.699861895	6	0.832601455	21	3.231686251	41	5.048853717
c100464.graph_c0	25	3.156944255	17	2.210083476	20	2.449996931	39	4.894801101	36	4.525661383	38	4.733438977	22	2.716811069	14	1.917294266	15	1.643807782
c100466.graph_c0	36	2.429326852	34	2.36208335	69	4.51690733	41	2.749861647	33	2.216920097	83	5.524943276	59	3.893546036	25	1.829604802	99	5.797643579
c100466.graph_c1	0	0	0	0	2	0.655085016	0	0	0	0	0	0	0	0	0	0	1	0.29301638
c100467.graph_c0	69	3.720563748	25	1.387818011	18	0.9415444	67	3.590690722	31	1.664079245	18	0.957411073	41	2.161988446	16	0.935650115	16	0.748708063
c100467.graph_c1	0	0	3	0.729667199	0	0	0	0	2	0.470384892	0	0	2	0.462072972	0	0	0	0
c100468.graph_c0	0	0	68	6.252870142	33	2.859303298	0	0	106	9.425321248	39	3.436121672	0	0	112	10.8489948	55	4.26317542
c100469.graph_c0	162	35.92386684	96	21.91654784	128	27.53510094	171	37.68840091	223	49.22951726	195	42.65490274	264	57.25083731	291	69.98337541	383	73.70546758
c100470.graph_c0	1	0.225418484	0	0	0	0	0	0	1	0.224409984	0	0	1	0.220444555	4	0.977875012	0	0
c100471.graph_c0	56	4.922434466	148	13.39326565	77	6.565854903	55	4.805052563	217	18.98909646	102	8.844196214	68	5.845352165	120	11.43949875	94	7.170552798
c100472.graph_c0	941	51.91406651	869	49.35692033	988	52.87629421	1103	60.48037505	1094	60.08490773	934	50.82865097	1570	84.70419721	1369	81.90920429	1636	78.32701813
c100473.graph_c0	140	10.37612662	134	10.22456586	88	6.327010265	128	9.428893578	169	12.46942945	89	6.506740924	265	19.20715112	197	15.8346069	162	10.41969748
c100474.graph_c0	132	10.52807639	152	12.48106186	97	7.5050825	161	12.76275727	167	13.2600212	165	12.98151328	260	20.27954921	207	17.90520406	201	13.91246299
c100474.graph_c2	7	0.453248853	8	0.533287632	10	0.628126785	6	0.386129925	4	0.257840607	10	0.638711822	7	0.443247777	9	0.631996999	15	0.842874278
c100475.graph_c0	154	9.095601975	151	9.181645593	157	8.995369737	135	7.924794922	165	9.701688393	147	8.564348722	239	13.80443004	204	13.06696497	234	11.99387318
c100476.graph_c0	2118	127.4556235	1453	90.01844608	1692	98.77386426	1492	89.23709143	784	46.96796671	1126	66.84019648	994	58.49641933	518	33.80622198	947	49.45564763
c100477.graph_c0	23	1.361500504	32	1.950171477	19	1.091068987	19	1.117859208	9	0.530377547	14	0.817493461	14	0.810453046	20	1.283966815	17	0.87331669
c100478.graph_c0	6	0.80834727	0	0	25	3.267347861	19	2.544156742	1	0.134121801	11	1.461859695	21	2.766787934	0	0	7	0.818422639
c100479.graph_c0	9	0.758072224	30	2.601490122	9	0.735392548	11	0.920882665	11	0.922387505	12	0.997046934	22	1.812176977	3	0.274045808	10	0.73097234
c100481.graph_c1	3	0.548867797	3	0.565067854	6	1.064894015	2	0.363680511	1	0.182137406	1	0.180473224	1	0.178918953	2	0.396835325	0	0
c100482.graph_c0	27	4.013829125	27	4.132298936	32	4.614809033	37	5.466890526	47	6.955776588	20	2.932860408	41	5.96058417	42	6.771396415	41	5.289466134
c100483.graph_c0	83	4.54182935	96	5.408250568	134	7.11321865	152	8.266845963	177	9.642255546	184	9.932002598	213	11.39835493	201	11.92841144	273	12.96427502
c100484.graph_c0	119	9.181079594	16	1.270865602	12	0.898124776	128	9.815225869	12	0.921681113	11	0.837154773	211	15.91985467	12	1.004065096	21	1.406044138
c100485.graph_c0	18	1.001470237	16	0.916470259	6	0.323836228	8	0.442383649	8	0.44310656	9	0.493940154	11	0.598505409	7	0.422374232	9	0.434551166
c100485.graph_c1	6	0.608281321	14	1.461214984	8	0.786777365	4	0.403047989	6	0.605559932	8	0.800035942	6	0.594859406	7	0.76963552	3	0.263941301
c100486.graph_c0	563	27.69518504	647	32.7667229	687	32.78394809	592	28.94417134	621	30.41166006	638	30.9587086	656	31.55800701	820	43.74652512	1028	43.88558171
c100486.graph_c1	11	1.584947911	2	0.296677872	0	0	10	1.432075273	1	0.143441547	2	0.284261855	0	0	0	0	0	0
c100487.graph_c0	6	0.373734208	17	1.090167859	8	0.483403987	0	0	4	0.248041439	2	0.122887548	1	0.060914608	3	0.20265937	3	0.16216821
c100488.graph_c0	793	57.24024527	774	57.5177794	895	62.67004031	985	70.66560258	1060	76.17050147	1071	76.25776119	1017	71.78919843	965	75.5421681	1063	66.58776399
c100488.graph_c1	972	128.8537559	959	130.8827091	1250	160.7494405	1146	150.9937503	1434	189.2485755	1575	205.9575214	1325	171.7736516	1314	188.9122042	1681	193.3888358
c100488.graph_c2	0	0	0	0	0	0	0	0	0	0	0	0	0	0	0	0	4	1.167056693
c100489.graph_c0	404	26.08186883	428	28.44683553	348	21.79441545	305	19.57044578	309	19.85950739	223	14.20131255	314	19.82425348	321	22.47481921	342	19.16091816
c100490.graph_c1	3	0.462770887	4	0.63523968	4	0.598567878	4	0.613265176	3	0.460700497	2	0.304327398	4	0.60341294	10	1.672933232	15	2.008024016
c100491.graph_c0	143	8.302553706	150	8.966021307	198	11.15191592	52	3.000699716	53	3.063403304	91	5.211747056	63	3.577058626	57	3.589089967	117	5.895143568
c100492.graph_c0	1	0.110960579	1	0.114235626	0	0	2	0.22056787	4	0.441856612	3	0.32836454	0	0	1	0.120337933	1	0.096294523
c100494.graph_c0	151	9.986405513	100	6.808714147	88	5.645774945	86	5.652938213	136	8.954138531	53	3.457597224	95	6.144205148	82	5.881389413	86	4.935868372
c100495.graph_c0	7	1.002106045	8	1.179066989	11	1.527625738	6	0.85371012	29	4.133008425	21	2.965522463	22	3.079981978	40	6.210255474	19	2.360489708
c100496.graph_c0	14	0.68197815	9	0.451354509	17	0.803341099	14	0.677819405	21	1.018390572	40	1.922067774	15	0.714567955	19	1.003759939	24	1.014580555
c100497.graph_c0	3	0.304926554	0	0	3	0.295803893	3	0.303067093	0	0	0	0	10	0.993994184	0	0	0	0
c100498.graph_c0	43	3.423942496	15	1.229651708	22	1.699375401	37	2.928217071	6	0.475621971	44	3.456025709	63	4.905783845	11	0.949914517	36	2.487673477
c100499.graph_c1	0	0	0	0	0	0	0	0	0	0	0	0	13	2.825302112	0	0	0	0
c100499.graph_c2	4641	228.166696	5452	275.9493553	5967	284.5806474	7059	344.9271695	6963	340.7922667	6688	324.3420303	5217	250.8253197	4409	235.0794236	4901	209.1020334
c100499.graph_c3	432	55.89785192	557	74.19923345	499	62.6355013	617	79.34874705	725	93.39035567	534	68.15832521	497	62.88942346	448	62.86706988	452	50.75544914
c100500.graph_c0	753	51.50079225	639	44.99379687	950	63.03056193	677	46.02047954	669	45.55097762	904	60.98929954	572	38.25822484	577	42.79850314	800	47.48339787
c100501.graph_c0	2	0.465509177	3	0.718873306	4	0.903164549	10	2.313352364	1	0.231713268	3	0.688788341	6	1.365712719	10	2.524248368	5	1.009952907
c100501.graph_c1	7	0.434990013	0	0	22	1.326210819	11	0.679387369	4	0.247453663	15	0.919472587	11	0.668472866	5	0.336965224	26	1.402127354
c100502.graph_c0	0	0	9	1.208651189	18	2.277753737	1	0.129648997	4	0.519443439	27	3.474206819	0	0	0	0	6	0.679218868
c100503.graph_c0	5	1.229235169	0	0	6	1.430951332	4	0.977391374	0	0	8	1.94008716	2	0.480844686	3	0.799871202	3	0.640057655
c100503.graph_c1	185	15.81972218	105	9.243773054	154	12.77486987	125	10.62381928	84	7.150872931	130	10.96571003	88	7.359014331	61	5.657060092	83	6.159395405
c100504.graph_c0	224	12.59636554	215	12.44711059	249	13.58329785	243	13.58147842	218	12.20411752	243	13.47937612	303	16.66286662	244	14.88061554	418	20.398883
c100505.graph_c0	47	1.781774957	8	0.312232302	13	0.478087055	66	2.486809201	52	1.962505972	24	0.897495987	258	9.564990678	111	4.563644481	99	3.257039725
c100506.graph_c0	8	0.733298853	18	1.698620556	14	1.244880587	4	0.364413576	11	1.003774953	8	0.723348004	8	0.717118388	10	0.994088047	23	1.829581344
c100507.graph_c0	36	1.821323364	18	0.937540234	20	0.981574333	35	1.75993302	12	0.604391649	16	0.798492464	27	1.335851476	16	0.877886506	24	1.053728358
c100508.graph_c0	185	17.57470978	257	25.13520365	221	20.36654435	200	18.88382498	180	17.0232152	232	21.74055866	399	37.06800234	403	41.51980573	766	63.15068584
c100509.graph_c1	11	1.012355302	113	10.70659985	37	3.303319953	22	2.012363793	91	8.337470681	46	4.176037498	29	2.610045793	210	20.96010261	54	4.312875334
c100510.graph_c0	0	0	0	0	0	0	0	0	5	0.642096549	3	0.381737844	30	3.784502426	11	1.538878028	8	0.89557206
c100511.graph_c0	15	0.968855306	20	1.32993529	7	0.438605772	8	0.513571822	23	1.478931809	7	0.445997048	22	1.389633248	19	1.33092964	22	1.233170742
c100512.graph_c0	12	1.597570965	20	2.741206544	1	0.129147961	16	2.11710517	7	0.927747096	5	0.65662165	18	2.343480102	10	1.443818977	8	0.924276196
c100513.graph_c0	0	0	0	0	0	0	1	0.303067093	2	0.607124686	0	0	0	0	1	0.330696104	0	0
c100514.graph_c0	139	14.81343277	78	8.557922802	54	5.582687398	102	10.8040011	72	7.638816151	67	7.043394185	167	17.40472774	113	13.06030102	130	12.0231186
c100515.graph_c0	105	6.935734961	84	5.712356816	99	6.343764093	95	6.236922284	92	6.04983692	102	6.646142411	104	6.718098725	72	5.157859637	99	5.675070392
c100516.graph_c0	328	29.91260033	237	22.25161423	337	29.81390515	329	29.82083227	191	17.34068873	261	23.47940642	392	34.96038803	202	19.97862187	335	26.51294678
c100517.graph_c0	370	20.08049836	281	15.700444	247	13.00404178	422	22.76296084	266	14.37166384	181	9.689862605	257	13.64004298	203	11.94820414	204	9.608062041
c100517.graph_c1	2	0.285557353	1	0.146992848	0	0	4	0.567632014	7	0.994979295	0	0	6	0.837769327	1	0.154845	3	0.371721324
c100518.graph_c0	34	4.622270908	38	5.318546083	27	3.56081067	34	4.594084013	39	5.27829594	30	4.023129521	78	10.37005199	44	6.487285153	80	9.438420756
c100519.graph_c0	22	3.05626544	6	0.858128827	12	1.61717968	27	3.727998176	6	0.829797823	23	3.151827983	8	1.086846545	6	0.903968866	11	1.32615395
c100519.graph_c1	2	0.159487205	0	0	10	0.773578677	14	1.109602492	5	0.396934187	6	0.4719689	22	1.715648772	1	0.086482788	6	0.41522163
c100520.graph_c1	3	0.55645106	7	1.336708195	0	0	2	0.368705191	9	1.661884662	7	1.280766739	21	3.809209568	3	0.603477117	7	1.126773508
c100521.graph_c0	56	7.952308389	32	4.678299445	24	3.306169143	42	5.927861039	34	4.806586412	24	3.361883887	30	4.166163348	27	4.158175199	24	2.957667142
c100522.graph_c0	48	7.411600472	39	6.199664978	17	2.54640996	8	1.227734012	5	0.768587679	0	0	0	0	1	0.167457497	0	0
c100523.graph_c0	110	9.419631646	104	9.168692882	111	9.220890266	120	10.21329834	127	10.82673749	123	10.38993015	226	18.92603011	210	19.50268305	317	23.55772596
c100524.graph_c0	7	1.076821642	0	0	10	1.49229394	10	1.528935881	0	0	11	1.669185879	4	0.60174928	0	0	21	2.803482817
c100525.graph_c0	27	2.24643686	16	1.370513401	19	1.533531472	18	1.488491966	19	1.573753482	7	0.574506271	7	0.56955851	13	1.173025998	37	2.671560691
c100525.graph_c1	10	1.721467196	66	11.69702823	7	1.16897556	2	0.342193916	82	14.0528773	9	1.528296231	2	0.336696498	43	8.027883102	1	0.149393472
c100526.graph_c0	18	1.139582108	29	1.890183494	24	1.473984779	28	1.761873347	25	1.575671851	19	1.186569004	34	2.105047435	42	2.883740923	27	1.483439195
c100527.graph_c0	97	10.73788387	69	7.863735743	67	7.194993589	120	13.20297351	103	11.3510711	92	10.04618282	192	20.78538389	153	18.36843825	129	12.39280304
c100527.graph_c1	971	46.12424472	1297	63.42826986	1852	85.34137977	1246	58.82631139	1598	75.56826715	1945	91.13725102	731	33.95762181	868	44.71606678	1144	47.15947162
c100528.graph_c0	102	7.675077652	89	6.89454268	80	5.839574902	74	5.5342384	124	9.288742899	102	7.570927013	60	4.415132173	59	4.814691345	109	7.117737587
c100528.graph_c1	6	0.431863042	12	0.889219313	3	0.209471375	3	0.214614757	22	1.576413411	10	0.71000445	11	0.774278726	30	2.341800407	13	0.81202801
c100529.graph_c0	68	4.647085128	91	6.402446517	134	8.88352142	173	11.75063553	132	8.980454101	107	7.213097033	132	8.821765299	126	9.338477865	207	12.27651021
c100530.graph_c0	25	3.023902263	6	0.747156955	9	1.056036407	22	2.644806841	4	0.481659781	10	1.19314719	32	3.785189026	7	0.918247204	8	0.83975113
c100531.graph_c0	8	1.386274024	8	1.427190469	2	0.336200019	2	0.34445511	9	1.55258097	2	0.341865579	2	0.338921365	1	0.187928623	0	0
c100531.graph_c1	19	1.779464245	24	2.314087404	24	2.180497268	12	1.117018713	8	0.745896043	9	0.831465926	2	0.183178928	0	0	0	0
c100532.graph_c0	5	0.239997104	8	0.395329148	7	0.325943765	12	0.572480609	17	0.812339497	7	0.331436489	28	1.314328368	21	1.093173576	8	0.333241325
c100533.graph_c0	117	6.266177157	80	4.411026285	94	4.883748613	70	3.726133277	53	2.825825421	102	5.388690746	30	1.571259493	39	2.265245349	53	2.463346728
c100534.graph_c0	189	13.84421803	164	12.36754006	196	13.92744133	265	19.29283445	258	18.81390657	276	19.9426097	539	38.61048385	479	38.05186723	723	45.95976421
c100535.graph_c0	18	1.4921801	12	1.024148272	27	2.171306553	6	0.494360231	6	0.495168079	13	1.063061457	0	0	3	0.269714209	1	0.071941851
c100536.graph_c0	1663	34.33956297	1428	30.35733012	1153	23.09619628	1088	22.3292917	1309	26.90882981	895	18.2302167	1662	33.56165638	1370	30.68011017	1328	23.7976163
c100537.graph_c0	4229	237.1042019	3866	223.149679	3647	198.3562863	2807	156.4182834	2208	123.2404528	2030	112.2700419	872	47.81100831	782	47.54908362	908	44.17944769
c100538.graph_c0	7	1.192140442	1	0.175332422	0	0	4	0.677068969	4	0.678175386	0	0	15	2.498218919	1	0.184698434	8	1.182366827
c100539.graph_c0	197	19.58400877	183	18.72920356	221	21.31259255	244	24.10841909	234	23.15815076	322	31.57602969	334	32.47070276	231	24.90469238	472	40.72023125
c100540.graph_c0	29	3.405164887	26	3.143014235	22	2.505944622	48	5.601765485	41	4.792660394	28	3.243130774	96	11.02354386	79	10.06007163	90	9.170975356
c100541.graph_c0	10	2.435636249	29	7.271822647	4	0.945107175	2	0.484156718	2	0.484947892	2	0.480516944	13	3.096461138	7	1.849031467	1	0.211370949
c100542.graph_c0	6	0.188584221	16	0.517734297	9	0.27441336	4	0.124956148	18	0.563221542	7	0.217029327	16	0.491794805	24	0.818086407	19	0.518251504
c100543.graph_c0	287	8.273576985	291	8.636489633	211	5.900686085	116	3.323632081	181	5.194486732	111	3.156462803	154	4.34152183	53	1.656994696	75	1.876314122
c100543.graph_c1	14	2.383971238	11	1.92840617	4	0.660756748	1	0.16924526	10	1.695218279	7	1.1758104	3	0.499578895	4	0.738697791	2	0.295553318
c100544.graph_c0	12	2.708125675	0	0	9	1.970328857	13	2.915912302	0	0	21	4.674908818	29	6.40022761	5	1.22374634	26	5.092063195
c100545.graph_c0	12	0.646168795	8	0.443493821	0	0	1	0.053519035	2	0.107212984	45	2.390251121	54	2.843598967	10	0.5839808	5	0.233650981
c100546.graph_c0	2	0.235542068	4	0.484988378	1	0.114247611	2	0.234105718	2	0.234488277	3	0.348518651	6	0.69103428	1	0.127723944	5	0.511024076
c100546.graph_c1	29	1.579521237	30	1.682215296	39	2.060633323	27	1.461620996	24	1.301341753	26	1.396905737	36	1.917519658	41	2.421838402	51	2.410629772
c100547.graph_c0	22	1.317171323	27	1.664240941	36	2.090887792	25	1.487658103	15	0.894053476	9	0.531530729	22	1.288107531	24	1.558348764	19	0.987202066
c100548.graph_c0	636	31.21925534	578	29.20963392	515	24.52343451	559	27.27223745	619	30.24883995	541	26.19563742	748	35.90681421	591	31.4620298	755	32.16216267
c100548.graph_c1	12	3.300883252	7	1.982347601	5	1.334220356	5	1.366980942	3	0.821528858	5	1.356704307	12	3.228048244	14	4.176483663	17	4.05817441
c100549.graph_c0	5	0.372495506	4	0.306791891	5	0.361351347	10	0.74044801	0	0	21	1.54325115	8	0.582842044	6	0.484770425	3	0.193956865
c100550.graph_c0	26	2.272795007	43	3.869797374	27	2.289598452	30	2.606463879	30	2.610723173	28	2.414411168	32	2.735563179	22	2.085659618	44	3.337893405
c100551.graph_c0	1	0.100731179	5	0.518521505	4	0.390870189	2	0.200233828	11	1.103085697	9	0.894278332	2	0.197017029	8	0.873952316	4	0.349668715
c100551.graph_c1	0	0	2	0.426279259	0	0	0	0	2	0.412205708	0	0	0	0	2	0.449050499	0	0
c100552.graph_c0	4	0.416353585	9	0.964445472	4	0.403897299	16	1.655258542	19	1.968831591	5	0.513379595	65	6.616457494	20	2.25769955	8	0.722645284
c100553.graph_c0	105	6.768261685	159	10.55158783	91	5.690335526	104	6.662921849	102	6.545467416	115	7.312265712	132	8.320925362	118	8.249045196	108	6.041495642
c100554.graph_c0	2215	221.7594747	2358	243.0441129	2787	270.6786877	2772	275.8323611	2911	290.1371294	2988	295.0905679	2053	201.0051828	1841	199.8923047	1960	170.2932341
c100555.graph_c0	135	9.224949287	220	15.47696324	505	33.47574392	228	15.48490707	282	19.1836825	570	38.42123812	94	6.281565968	99	7.336674416	376	22.29723095
c100557.graph_c0	10	0.663330951	4	0.273163774	3	0.193045711	21	1.384500428	20	1.320726551	8	0.523463652	13	0.843302654	11	0.791328451	10	0.575656126
c100558.graph_c0	419	20.79695287	334	17.0673071	209	10.06330443	876	43.21488168	523	25.84282725	341	16.69576584	1891	91.78824499	936	50.38431594	1047	45.09882581
c100558.graph_c1	169	12.60228208	121	9.289251332	92	6.655167018	381	28.23780955	226	16.77735838	116	8.532705612	907	66.14235155	433	35.01742612	557	36.04545859
c100560.graph_c0	383	29.72966204	285	22.7755519	359	27.03300264	414	31.94001213	330	25.50103392	394	30.1684989	614	46.60896102	385	32.41050223	633	42.64103884
c100561.graph_c0	28	2.909893558	25	2.674803802	14	1.411418311	41	4.23493224	41	4.24185266	18	1.845261235	31	3.150580772	27	3.043103118	22	1.984150547
c100561.graph_c1	57	7.156936125	45	5.816981073	11	1.339842071	47	5.865346599	58	7.249915251	17	2.105559353	42	5.157169772	34	4.629829903	29	3.159971399
c100562.graph_c0	314	13.71001774	243	10.92313984	310	13.13042256	228	9.894338249	261	11.34492233	341	14.6868625	441	18.83028143	308	14.58454612	393	14.89134027
c100564.graph_c0	318	14.73249328	317	15.11963285	258	11.59517954	410	18.87889304	375	17.29549716	341	15.58367176	774	35.06710753	588	29.54338751	865	34.77747985
c100565.graph_c0	1	0.109722526	4	0.451844124	4	0.425759578	5	0.545267154	9	0.983084742	5	0.541167966	11	1.180316106	6	0.713971505	9	0.856980961
c100566.graph_c0	4	0.244890431	1	0.063029618	3	0.178172929	3	0.182547805	9	0.548538335	5	0.301959091	6	0.359230272	6	0.398379431	14	0.743828351
c100567.graph_c0	148	7.667238819	103	5.493477519	140	7.03580754	167	8.598788837	106	5.466832801	166	8.483042539	262	13.27359063	125	7.022974986	229	10.29545693
c100568.graph_c0	10	0.645930053	17	1.130491404	13	0.814587017	12	0.770389358	9	0.578736205	20	1.274329593	14	0.88434837	5	0.350259021	11	0.616610683
c100568.graph_c1	1	0.391398263	0	0	0	0	0	0	0	0	0	0	0	0	1	0.424475596	0	0
c100569.graph_c0	28	2.496559591	35	3.212808212	52	4.497755974	16	1.417905952	49	4.34943291	62	5.45308009	28	2.441472233	63	6.091977462	120	9.285344468
c100569.graph_c1	23	4.18366282	9	1.685404699	3	0.529369279	19	3.434993961	12	2.173015061	14	2.512020368	36	6.403850621	10	1.972707395	17	2.683555794
c100570.graph_c0	21	1.992873423	27	2.637892155	21	1.933251498	13	1.226160469	11	1.039215838	19	1.778608252	54	5.011457286	22	2.264211202	22	1.811823841
c100571.graph_c0	12	1.207228402	11	1.139288556	12	1.171111065	14	1.399844423	29	2.904416176	3	0.297711585	22	2.16441598	27	2.945817213	1	0.087305392
c100572.graph_c0	114	10.89732661	89	8.758666177	77	7.140267482	50	4.750383347	29	2.759724727	19	1.79157502	9	0.841332137	6	0.622014057	4	0.331824139
c100573.graph_c0	7	0.551248605	17	1.378260266	7	0.534756587	3	0.234808738	18	1.411154675	11	0.854492843	3	0.231036486	9	0.768644998	3	0.205023473
c100574.graph_c0	41	4.470255817	20	2.244974268	18	1.903836573	60	6.501945248	30	3.256285128	15	1.613266296	67	7.143863957	26	3.07436694	20	1.892393224
c100575.graph_c0	20	2.304703408	22	2.610000441	10	1.117876145	14	1.603454429	26	2.982710116	11	1.250385748	28	3.155389183	27	3.374291871	18	1.800074261
c100576.graph_c0	29	2.725563848	9	0.870830684	32	2.917541085	18	1.681413015	20	1.87128962	75	6.953218979	59	5.422758034	43	4.382890806	143	11.66345634
c100577.graph_c0	3	0.72414443	1	0.24850595	7	1.63911951	1	0.239909517	0	0	7	1.666741546	2	0.47211064	0	0	7	1.466340561
c100578.graph_c0	27	4.668802472	28	4.984626464	24	4.025887343	29	4.984060109	26	4.47576973	41	6.993456439	20	3.382062152	38	7.126219016	70	10.5044337
c100579.graph_c0	36	2.46654227	39	2.750955215	20	1.329305181	28	1.90672311	41	2.796549876	41	2.77099792	29	1.943094454	27	2.006243575	22	1.308102004
c100580.graph_c0	3	0.283114994	9	0.874413747	2	0.183096588	6	0.562777083	12	1.127393464	7	0.651637303	4	0.369157299	12	1.228164939	10	0.818982241
c100581.graph_c0	395	20.66972089	291	15.67701439	305	15.48267494	475	24.70442009	485	25.26573322	357	18.42773737	795	40.68314306	595	33.76667637	713	32.3787378
c100581.graph_c1	1	0.215537126	2	0.443797584	0	0	0	0	0	0	2	0.425224583	0	0	1	0.233752315	5	0.935244062
c100582.graph_c0	19	1.124717807	19	1.157914314	13	0.746520886	13	0.764851037	18	1.060755095	24	1.401417361	31	1.794574601	15	0.962975111	20	1.0274314
c100583.graph_c0	101	10.25261437	115	12.0183249	54	5.31759979	72	7.264224919	98	9.903574554	47	4.706275948	101	10.02638727	144	15.85293117	82	7.223704459
c100584.graph_c0	127	19.11244827	124	19.21175938	119	17.37273533	143	21.38908355	117	17.52875676	145	21.52518465	142	20.89829229	127	20.72765426	181	23.63872483
c100584.graph_c1	30	3.65300199	49	6.142675671	34	4.016208131	34	4.114822524	46	5.5762102	51	6.125832413	45	5.358596059	30	3.961719671	64	6.763032842
c100586.graph_c0	0	0	20	1.065698147	2	0.100417637	0	0	35	1.803399972	1	0.051054925	0	0	33	1.852333309	7	0.314414287
c100586.graph_c1	0	0	18	1.822343831	1	0.095396755	0	0	26	2.545370246	0	0	0	0	24	2.559587845	0	0
c100587.graph_c0	170	12.59815809	194	14.80105641	122	8.770545442	108	7.954729668	148	10.91873935	130	9.503153976	747	54.13630207	115	9.242507376	110	7.074303468
c100587.graph_c1	11	0.801279222	9	0.674942159	13	0.918635423	14	1.013591054	14	1.015247391	17	1.22153636	14	0.997307498	19	1.500992872	14	0.885017992
c100588.graph_c0	2	0.157342102	13	1.052909769	7	0.534221831	3	0.23457393	17	1.331424436	3	0.232810459	6	0.461610899	9	0.767876353	9	0.614455349
c100588.graph_c1	1	0.230032312	13	3.078683534	1	0.223150305	3	0.685888683	12	2.748038052	0	0	1	0.224956578	5	1.247362498	0	0
c100588.graph_c2	226	31.86775432	154	22.35612831	198	27.08425235	368	51.57442293	337	47.30701798	310	43.11922996	1162	160.2355967	949	145.1252787	1308	160.0603026
c100589.graph_c0	201	18.59485791	221	21.04853781	168	15.07699284	182	16.73446113	279	25.69529812	216	19.71137132	712	64.41494688	611	61.30160567	892	71.61343895
c100590.graph_c0	100	5.313206241	119	6.509332962	93	4.793450673	101	5.333614039	114	6.029956459	97	5.083872962	99	5.144009018	61	3.514959636	91	4.195956091
c100591.graph_c0	114	6.074737731	172	9.435914121	191	9.873353544	103	5.455109133	174	9.230486263	123	6.465380277	58	3.022459759	55	3.178477956	62	2.867129037
c100592.graph_c0	101	8.507528224	113	9.799260878	60	4.902774461	93	7.78589443	108	9.05645912	92	7.644272029	132	10.87341111	119	10.87083288	105	7.675456103
c100593.graph_c0	14999	1204.781495	12358	1021.943829	11808	920.0913919	8668	692.0037105	7506	600.2154828	7026	556.6989599	2312	181.6116338	1485	129.3618655	1455	101.4242593
c100594.graph_c0	5	1.064272874	4	0.876548259	1	0.206486484	8	1.692452595	17	3.602338842	0	0	26	5.412104695	14	3.231802835	4	0.738883296
c100595.graph_c0	353	27.38205576	336	26.83264432	393	29.57280608	364	28.06314021	353	27.25955119	386	29.53554106	447	33.90851111	396	33.31350774	435	29.2828586
c100596.graph_c0	23	2.375489582	17	1.807619705	12	1.202306459	31	3.182222377	19	1.953581554	33	3.362060431	35	3.535112108	22	2.46423322	30	2.688929509
c100597.graph_c0	24	3.542411295	8	1.215655672	6	0.859107742	19	2.787307482	10	1.46940121	15	2.183963031	43	6.206775689	20	3.201485735	26	3.330381294
c100598.graph_c0	41	3.710215658	65	6.055660306	54	4.740429554	66	5.936121346	78	7.026880222	57	5.088109326	88	7.787675053	83	8.145677707	74	5.811388175
c100599.graph_c0	16	1.425377723	27	2.476319058	18	1.555575625	32	2.833371363	32	2.838001453	16	1.406035378	21	1.8295283	19	1.835681869	18	1.391603005
c100599.graph_c1	1	0.242811885	0	0	2	0.471095089	3	0.72399361	2	0.483451139	4	0.958067733	4	0.949816664	1	0.263332083	1	0.21071857
c100600.graph_c0	25	1.699893061	34	2.380089897	29	1.912882219	21	1.419202686	16	1.083064262	16	1.073168351	8	0.531963007	5	0.368710436	14	0.826118783
c100601.graph_c0	7	0.302248823	4	0.177811326	17	0.712072379	11	0.472066086	6	0.257911365	14	0.596294626	10	0.422256585	7	0.327792077	16	0.599541748
c100602.graph_c0	6	0.533736974	13	1.190562619	3	0.258884431	2	0.176827404	11	0.974139996	4	0.350996117	5	0.434966586	15	1.447108621	2	0.154397016
c100603.graph_c0	182	11.57488379	233	15.25576619	191	11.78385145	189	11.94677249	232	14.68878545	190	11.91969476	242	15.05117725	309	21.31265546	429	23.67747639
c100604.graph_c1	571	42.39566054	552	42.19463428	645	46.45726647	745	54.97751529	654	48.34100744	781	57.20086721	1009	73.263273	778	62.64677631	1186	76.41926481
c100604.graph_c2	329	31.73386593	255	25.32212315	296	27.69666229	447	42.85269552	339	32.55213168	407	38.72467443	514	48.48418014	358	37.4493207	542	45.36900341
c100605.graph_c0	1180	65.24725711	930	52.94147684	1014	54.39097539	776	42.64670782	882	48.55136987	914	49.85316429	746	40.33935335	722	43.2963497	716	34.35786293
c100606.graph_c0	1	0.085698312	10	0.882277333	10	0.831344274	4	0.340702875	19	1.62098323	4	0.338141553	3	0.251422058	1	0.092940735	3	0.22311378
c100607.graph_c0	1838	82.13427518	1409	64.82205074	1339	58.04544418	1465	65.0668952	1293	57.52148607	1082	47.69495727	1041	45.4924686	897	43.47155726	917	35.56158635
c100608.graph_c0	4	0.612226077	15	2.363610675	2	0.296954881	0	0	18	2.742691674	6	0.905877273	6	0.898075679	9	1.493922867	1	0.132826491
c100609.graph_c0	1151	45.72397053	1297	53.04463191	1455	56.07125102	1385	54.6842076	1788	70.71129287	1751	68.61531161	1853	71.98696841	1949	83.96809199	2155	74.29314706
c100610.graph_c0	0	0	7	1.288525941	0	0	1	0.177707522	39	6.941918852	2	0.35274312	5	0.874263066	12	2.326898041	0	0
c100611.graph_c0	590	28.54432077	400	19.9232665	232	10.88840651	393	18.89747543	131	6.309452104	121	5.774566049	88	4.163515887	60	3.148130921	34	1.427511077
c100612.graph_c0	442	26.47324284	284	17.51201279	375	21.78837202	298	17.73963483	296	17.64937115	409	24.16431361	672	39.36080752	714	46.37852357	1351	70.22198336
c100614.graph_c0	141	8.550080678	142	8.864868463	125	7.353087823	63	3.796952699	79	4.769038651	64	3.828224122	47	2.78714017	41	2.69630359	48	2.525952653
c100614.graph_c1	0	0	0	0	9	1.095203124	0	0	1	0.124880945	5	0.618699565	0	0	0	0	11	1.197482232
c100614.graph_c2	41	5.087560071	30	3.832479139	21	2.527863552	16	1.973282269	25	3.088291975	13	1.59123868	13	1.577534618	9	1.211161441	7	0.753800813
c100615.graph_c0	76	8.174733203	58	6.422747375	72	7.512787963	49	5.238411519	74	7.923998156	59	6.260057009	63	6.626899698	91	10.61537207	76	7.094249462
c100616.graph_c1	0	0	22	4.202965682	8	1.440120852	0	0	38	7.019991061	20	3.660973529	5	0.907361125	36	7.244970902	17	2.737676332
c100617.graph_c0	5	0.62139467	6	0.767682466	4	0.482243243	9	1.111689661	3	0.371168768	3	0.367777415	8	0.972293448	5	0.673909156	11	1.186377969
c100618.graph_c0	74	6.850621043	117	11.15108016	142	12.75249638	90	8.281028349	112	10.32211987	92	8.401412976	117	10.59238942	92	9.236764797	107	8.596365462
c100619.graph_c0	94	7.764188291	94	7.993351489	60	4.807597446	37	3.037480279	46	3.782497833	9	0.733292083	19	1.534728856	18	1.612406513	8	0.573444063
c100621.graph_c0	0	0	4	0.818111708	0	0	0	0	1	0.197775466	3	0.5879052	1	0.194280681	0	0	0	0
c100622.graph_c0	108	8.226161814	90	7.057466958	66	4.876700317	104	7.873183422	124	9.402597134	137	10.29343535	213	15.86583556	179	14.78632871	207	13.68285443
c100623.graph_c0	197	12.97300215	305	20.67792495	238	15.20407002	187	12.23937969	200	13.11163679	275	17.86377496	220	14.16794288	194	13.85510517	285	16.28740862
c100624.graph_c0	4	0.484875506	4	0.499186805	4	0.47036921	4	0.481918705	6	0.724059333	3	0.358721817	5	0.592720723	2	0.262926332	6	0.631181663
c100625.graph_c0	10	1.313373136	5	0.676068941	7	0.891856145	13	1.696973337	16	2.091995579	17	2.202436174	14	1.798150413	16	2.278987508	16	1.823647854
c100626.graph_c0	15	1.497545384	27	2.775142889	16	1.549591967	9	0.893047956	20	1.987794022	54	5.318005412	32	3.124270044	21	2.273745548	41	3.552265835
c100627.graph_c0	2199	67.11422019	2024	63.59642144	2083	61.67188588	2023	61.36613049	2149	65.29476834	2043	61.50691817	2378	70.97591858	2208	73.08398524	2472	65.47426832
c100628.graph_c0	53	4.213853293	30	2.455600132	24	1.851072477	15	1.18532744	8	0.633207689	3	0.235283286	14	1.088532575	3	0.258677485	33	2.276933517
c100629.graph_c0	3	0.327110023	10	1.122549364	11	1.163520184	2	0.216743524	5	0.542744276	6	0.645342294	6	0.639784478	11	1.300765815	28	2.649497392
c100630.graph_c0	30	2.207793756	28	2.12142718	18	1.285045163	65	4.754382735	69	5.055207511	86	6.243124255	85	6.117387965	246	19.63388244	203	12.96480988
c100630.graph_c1	198	9.276915054	118	5.691847405	176	7.999442066	152	7.078243764	175	8.162610794	133	6.146902322	153	7.010349546	166	8.434907237	207	8.416695267
c100630.graph_c2	5	1.666759552	3	1.029572786	0	0	6	1.987914658	4	1.32744211	1	0.328828332	4	1.30398559	6	2.169142241	12	3.471499146
c100631.graph_c0	0	0	0	0	7	0.803341099	2	0.235161834	18	2.119915069	15	1.75045458	8	0.925535637	13	1.667901854	8	0.821327116
c100633.graph_c0	81	3.239631479	113	4.652880367	161	6.246620288	157	6.240994232	217	8.640183697	223	8.797954989	187	7.31411948	153	6.636450437	192	6.664148843
c100634.graph_c0	0	0	2	0.267573165	5	0.630316031	4	0.516634301	1	0.129369637	3	0.384562776	0	0	1	0.140933274	18	2.029948789
c100635.graph_c1	44	3.893730301	43	3.917549542	54	4.635702854	38	3.342260715	38	3.347722396	56	4.888408591	41	3.548190262	40	3.838901905	33	2.534311525
c100636.graph_c0	4	0.357595686	17	1.564638642	14	1.214140524	9	0.799683851	36	3.203962547	7	0.61730046	8	0.699410453	35	3.393392976	13	1.008575699
c100637.graph_c0	132	8.998768381	162	11.36990952	103	6.811692073	207	14.02565091	247	16.76327025	294	19.77073223	555	37.00087362	283	20.92326286	383	22.65900237
c100637.graph_c1	415	21.67894163	475	25.54561958	484	24.52697458	326	16.92587452	458	23.81815451	406	20.92099301	496	25.3385354	551	31.2158677	549	24.88829766
c100638.graph_c0	33	3.604855283	69	7.75989486	22	2.331337855	11	1.194290884	16	1.739989102	6	0.646534086	10	1.068276678	19	2.250926576	22	2.085592441
c100638.graph_c1	17	2.286870942	12	1.661907441	7	0.913480782	11	1.470716475	6	0.803519898	24	3.184712686	32	4.209713748	18	2.626026311	24	2.801798155
c100639.graph_c0	105	6.710365832	52	3.421315252	99	6.13763041	95	6.034260309	54	3.435605656	122	7.691003525	243	15.18703607	119	8.247791864	326	18.08037221
c100640.graph_c0	297	26.46127078	281	25.77468813	257	22.21242687	342	30.2847429	376	33.34991593	326	28.65089078	509	44.34880097	405	39.1329965	468	36.18536596
c100641.graph_c0	126	9.086165642	66	4.899896332	55	3.847524856	45	3.225270586	29	2.081904258	20	1.422677233	70	4.936486995	22	1.720547309	37	2.31549953
c100642.graph_c0	2	0.183810866	5	0.473090299	2	0.178311693	0	0	8	0.731954061	3	0.271974835	2	0.179755023	1	0.099672424	4	0.319031853
c100642.graph_c1	10	1.417777413	12	1.751548432	7	0.962752673	7	0.986392203	21	2.96401228	8	1.118830563	25	3.466234291	14	2.152632644	30	3.691154096
c100642.graph_c2	0	0	0	0	0	0	0	0	0	0	0	0	1	0.356181249	1	0.394998124	0	0
c100642.graph_c3	4	0.559936305	3	0.432347291	3	0.40738828	4	0.556521779	6	0.836146809	10	1.380844953	5	0.684476422	11	1.669956482	11	1.33630068
c100643.graph_c0	6	0.859432852	15	2.211998411	8	1.111627615	4	0.569461318	12	1.711175671	8	1.130360488	5	0.700391	6	0.932064106	7	0.870144959
c100644.graph_c0	3	0.284353196	0	0	1	0.09194868	1	0.094206397	4	0.377441371	10	0.934981764	6	0.55615771	10	1.027946926	16	1.316102487
c100645.graph_c0	378	14.40080253	323	12.66864799	268	9.904631659	315	11.92748795	319	12.09868666	282	10.59766739	369	13.74773379	301	12.43641552	343	11.34023054
c100646.graph_c0	357	29.80185392	533	45.80734555	574	46.48315502	652	54.09613019	711	59.08773152	790	65.05316608	469	38.2875662	491	44.45190635	516	37.38157843
c100647.graph_c0	251	17.95130342	311	22.89894672	198	13.73713279	250	17.77075225	275	19.57977112	195	13.75698168	240	16.78585087	272	21.0972089	295	18.30952807
c100647.graph_c1	0	0	0	0	0	0	1	0.253867889	0	0	0	0	3	0.749368342	0	0	2	0.443329978
c100648.graph_c0	130	8.954607756	124	8.793418671	107	7.149828625	80	5.476924309	111	7.611650595	76	5.1639626	127	8.554936458	100	7.47028288	115	6.874386143
c100649.graph_c0	79	4.362637243	85	4.832521428	101	5.410682187	102	5.598423143	95	5.222738331	116	6.31896983	140	7.560663327	126	7.546166607	231	11.0704904
c100650.graph_c0	14	0.57292394	20	0.842620036	11	0.436686996	16	0.650777388	31	1.26294163	18	0.726620625	6	0.240120941	27	1.198302683	27	0.958882885
c100650.graph_c1	0	0	2	0.3970248	4	0.748209847	0	0	0	0	1	0.190204623	0	0	0	0	1	0.167335335
c100651.graph_c0	95	6.056523363	80	5.250765584	115	7.112237848	122	7.730421238	111	7.044909544	117	7.357867023	134	8.354384179	124	8.573443889	153	8.464944028
c100652.graph_c0	0	0	4	0.378653603	2	0.17839714	6	0.548332565	5	0.457690509	14	1.269824109	14	1.258888133	5	0.498600935	19	1.516127484
c100653.graph_c0	18	1.642782964	8	0.751675723	1	0.088535272	3	0.272127529	3	0.27257222	0	0	9	0.803267226	6	0.59387189	13	1.029636444
c100654.graph_c0	600	21.93695823	1156	43.51268107	748	26.52988674	919	33.39521215	1213	44.15080329	893	32.20645308	1669	59.67485154	2033	80.61138255	2365	75.03936865
c100655.graph_c0	10	0.333634652	16	0.549571224	5	0.161826557	10	0.331600127	16	0.531427206	2	0.065821447	27	0.88093683	11	0.398013377	10	0.289536966
c100657.graph_c0	70	8.584927681	52	6.565605679	39	4.639934481	43	5.241439702	42	5.127911747	25	3.024439428	40	4.797427772	31	4.123197406	22	2.341499936
c100657.graph_c1	55	8.783102867	38	6.247434734	16	2.478642559	41	6.50747748	27	4.292414909	32	5.040824059	34	5.309749704	23	3.983336069	20	2.771712266
c100658.graph_c0	141	10.68653003	0	0	1	0.073523511	213	16.04503758	0	0	0	0	178	13.19311818	0	0	1	0.065773426
c100658.graph_c1	849	32.48514018	768	30.25318662	661	24.5350617	657	24.98538017	629	23.95964346	593	22.38195559	1039	38.87786927	623	25.85228498	905	30.05097052
c100659.graph_c0	7	1.130795392	3	0.498930549	0	0	5	0.802785523	9	1.447375278	2	0.318700149	2	0.315955441	6	1.051165439	4	0.560762353
c100660.graph_c0	4	0.335126947	9	0.776291302	0	0	15	1.249062458	12	1.000882869	1	0.08264482	8	0.655464535	13	1.181208448	4	0.290832019
c100661.graph_c0	374	32.60705161	330	29.62011361	291	24.61169688	404	35.00780096	463	40.18588809	353	30.35854235	489	41.69256748	409	38.67203888	329	24.89251027
c100662.graph_c0	726	28.10855726	735	29.29693076	677	25.42724121	837	32.20853189	816	31.45174484	790	30.17138918	1137	43.04991036	1035	43.45863857	1323	44.45234198
c100663.graph_c0	17	1.481006228	19	1.704097408	21	1.774744742	20	1.731735248	27	2.341662917	52	4.468662841	46	3.919003468	30	2.834412479	78	5.89705848
c100664.graph_c0	11	0.56895566	17	0.905247867	18	0.903164549	11	0.565486133	12	0.617902047	12	0.612256303	8	0.40465562	2	0.112188816	7	0.314207571
c100664.graph_c1	0	0	0	0	0	0	0	0	0	0	0	0	0	0	3	0.898100998	0	0
c100665.graph_c0	226	23.52553389	210	22.5052165	236	23.8315172	252	26.07204681	247	25.59650401	276	28.3404285	370	37.66540361	340	38.38343157	496	44.80697179
c100666.graph_c0	0	0	6	0.607151957	69	6.579168784	0	0	14	1.369916144	82	7.950481495	0	0	26	2.771535708	117	9.980034152
c100667.graph_c0	22	1.110175188	33	1.714413696	13	0.63638631	9	0.451393065	16	0.80378791	7	0.348444134	10	0.493490377	9	0.492544165	16	0.700683172
c100667.graph_c1	2	0.43464669	7	1.566164127	3	0.632464677	4	0.863992375	3	0.649053186	0	0	1	0.212528038	0	0	0	0
c100668.graph_c0	233	9.565842747	165	6.974034828	217	8.642426406	170	6.936809612	149	6.08984495	211	8.545078423	315	12.64700594	195	8.682319446	250	8.907179271
c100669.graph_c0	207	14.1731136	149	10.50301637	106	7.040596053	196	13.33811727	132	8.997492734	119	8.037262732	272	18.21267254	140	10.39577309	150	8.912900331
c100670.graph_c0	8	0.64221266	6	0.495875872	10	0.778749024	3	0.239361153	11	0.879091765	9	0.712685079	14	1.099073569	5	0.435304055	12	0.835993672
c100671.graph_c0	5	0.293987484	3	0.181598787	7	0.399268932	19	1.110339976	4	0.234137771	6	0.347997697	10	0.57500112	3	0.19129954	7	0.357182149
c100672.graph_c0	84	6.135903687	86	6.467412336	73	5.172860279	80	5.808082444	79	5.744853922	75	5.404142506	119	8.500726861	104	8.238846669	102	6.465949198
c100673.graph_c0	573	29.36710888	526	27.75397336	639	31.76991622	527	26.84483408	513	26.1743911	614	31.04139455	359	17.99330214	313	17.39741575	373	16.59007203
c100673.graph_c2	213	10.9627772	170	9.007883426	197	9.83593954	178	9.105515208	157	8.044393151	192	9.747842297	225	11.32487338	182	10.15888877	269	12.01506522
c100674.graph_c0	53	4.508028473	67	5.867031702	49	4.043109474	43	3.635153663	60	5.080596234	48	4.027340036	70	5.822623024	64	5.903704179	62	4.576519726
c100675.graph_c0	17	2.815595504	1	0.170511703	3	0.482004659	8	1.316906272	2	0.329764566	4	0.653503043	12	1.943624838	24	4.310884791	19	2.730912661
c100676.graph_c0	0	0	1	0.071037196	2	0.133872568	1	0.068579845	1	0.068691913	2	0.136128556	7	0.472346664	28	2.095293299	30	1.796416696
c100677.graph_c0	7	0.299805295	8	0.352747624	4	0.166191914	3	0.127704456	5	0.213188569	5	0.211240674	107	4.481618549	141	6.549289747	444	16.50277951
c100678.graph_c0	18	3.35563724	5	0.959633402	29	5.244560965	15	2.779311963	13	2.412673219	32	5.88462456	12	2.187729379	10	2.021791347	22	3.55924636
c100679.graph_c0	0	0	0	0	0	0	5	0.890561616	1	0.178403382	0	0	3	0.525752732	1	0.194349874	0	0
c100679.graph_c1	6	0.349131882	13	0.778779415	2	0.112895569	9	0.520504282	7	0.405498218	15	0.860985426	9	0.51214227	8	0.504849674	6	0.302985872
c100681.graph_c0	154	10.18626665	118	8.035431047	175	11.22899811	83	5.456522492	74	4.872801167	141	9.199828129	109	7.050674579	117	8.392937997	131	7.519664839
c100682.graph_c0	50	4.535400141	49	4.575879047	70	6.159596803	60	5.409291587	75	6.772663826	66	5.905488414	86	7.628759235	82	8.06665142	75	5.903910112
c100683.graph_c0	501	34.07704905	583	40.82494983	583	38.46816306	439	29.67784151	592	40.08654356	573	38.44546843	605	40.24291958	572	42.19433197	693	40.90631483
c100684.graph_c0	341	12.29973469	308	11.43733739	305	10.67209897	325	11.65113577	361	12.96287154	318	11.31448435	346	12.20470583	304	11.89183245	398	12.45825756
c100685.graph_c0	4	0.660407562	7	1.189824583	1	0.160162444	0	0	2	0.328726483	4	0.651445846	0	0	3	0.537164291	0	0
c100686.graph_c0	87	9.74372391	86	9.916011454	71	7.713876931	91	10.12956153	106	11.81855099	144	15.90869261	141	15.44310706	106	12.87494598	110	10.69131857
c100687.graph_c0	1096	48.25418428	991	44.91908801	724	30.9222887	1039	45.46566098	1013	44.40036297	737	32.00797458	1349	58.08262377	926	44.21496078	814	31.10152595
c100688.graph_c0	0	0	0	0	5	0.85943023	0	0	0	0	1	0.174782627	0	0	0	0	0	0
c100688.graph_c1	62	4.694835217	44	3.43015853	52	3.819800206	70	5.268296895	54	4.07075603	79	5.900951387	111	8.219804636	46	3.777637918	73	4.797162087
c100689.graph_c0	1148	74.3579038	891	59.41495953	828	52.02645406	898	57.81028683	611	39.39844772	613	39.16625129	709	44.90982243	451	31.68076245	607	34.11982615
c100690.graph_c0	4	0.342550703	4	0.352661227	3	0.249226815	7	0.595808163	2	0.170509083	6	0.506853446	7	0.586236378	7	0.650124818	9	0.668867739
c100690.graph_c1	0	0	0	0	0	0	1	0.296179204	2	0.593326398	0	0	0	0	1	0.323180283	3	0.775827461
c100691.graph_c0	2	0.345071171	5	0.888140219	3	0.502121221	1	0.171483453	13	2.23292782	1	0.170194281	1	0.168728534	4	0.74846674	3	0.449192819
c100692.graph_c0	161	7.780074561	159	7.910207187	124	5.812837848	113	5.427250458	107	5.147475777	251	11.96459179	360	17.01258219	246	12.89219374	163	6.83562699
c100693.graph_c0	873	38.47738713	850	38.56941985	796	34.03400332	938	41.09014795	974	42.73689216	835	36.30313127	2134	91.98046417	1644	78.58270525	2197	84.03384872
c100694.graph_c0	297	22.11199427	281	21.53826099	257	18.56150673	237	17.53732487	238	17.64010117	232	17.03827918	284	20.67757746	206	16.63307391	282	18.22021261
c100695.graph_c0	177	16.11085837	130	12.18208477	121	10.6841364	109	9.860874893	116	10.51129086	191	17.14924726	146	12.9959527	102	10.06883951	168	13.27050847
c100696.graph_c0	2504	80.24453596	2392	78.91783676	2516	78.21686808	2550	81.22035123	2686	85.69190636	2423	76.59507414	2700	84.61644243	2469	85.80963772	2508	69.74957182
c100696.graph_c1	509	49.13320844	479	47.60205562	494	46.25864757	481	46.14726388	596	57.27383356	449	42.75333176	491	46.34988781	486	50.87769704	467	39.12074273
c100697.graph_c0	43	4.027208555	34	3.278290489	39	3.543308061	51	4.747329529	32	2.983584171	43	3.972559422	59	5.40377838	30	3.047128387	43	3.494917989
c100698.graph_c0	105	3.872695893	108	4.100914387	105	3.756834253	155	5.681975168	154	5.654542433	110	4.002055088	171	6.167796821	138	5.519973787	160	5.121261437
c100699.graph_c0	1929	51.22909388	1453	39.72673857	1445	37.22724811	1686	44.50261738	1647	43.54423816	1345	35.23489749	2413	62.66883497	1722	49.59654536	1927	44.41186691
c10070.graph_c0	0	0	0	0	2	0.655085016	0	0	0	0	0	0	0	0	0	0	0	0
c100700.graph_c0	0	0	1	0.127518002	176	21.14754495	1	0.123106841	0	0	189	23.09227572	0	0	7	0.940308846	181	19.45584475
c100701.graph_c0	5	0.314936152	1	0.064846324	7	0.42771964	6	0.375618783	13	0.815170615	7	0.434927466	10	0.615973978	12	0.819723889	14	0.765267759
c100702.graph_c0	138	6.718196174	58	2.906929103	117	5.52545564	126	6.096599658	51	2.47170378	102	4.898239858	176	8.379075723	56	2.956619623	148	6.252708445
c100703.graph_c0	436	12.55043072	440	13.03940184	262	7.3161411	491	14.04743952	496	14.21367787	389	11.04556725	497	13.99066581	467	14.57883615	425	10.61680742
c100704.graph_c0	20	2.048058597	14	1.47595552	7	0.695374983	6	0.610670822	6	0.611668737	4	0.404053297	1	0.100143378	0	0	4	0.355471873
c100705.graph_c0	676	90.44494961	475	65.42806648	484	62.81908797	580	77.12748255	329	43.82139251	422	55.69501914	682	89.23430643	413	59.92685827	557	64.67339934
c100706.graph_c0	39	2.372908726	28	1.75391002	48	2.833128701	39	2.358438582	41	2.48343578	82	4.921489469	71	4.224590594	45	2.969359449	99	5.227385025
c100707.graph_c1	125	4.503435253	85	3.152722073	139	4.85799821	134	4.798243083	123	4.411554739	153	5.43740425	141	4.967785956	76	2.969486365	132	4.127059306
c100708.graph_c0	2	0.374722193	9	1.736020225	1	0.181755708	0	0	7	1.305660033	9	1.663367495	11	2.015496078	5	1.015975551	8	1.30077528
c100709.graph_c0	488	16.91701455	196	6.99508222	491	16.5117853	266	9.164928365	176	6.073922124	380	12.99432662	279	9.458406099	174	6.541645149	351	10.55951291
c100710.graph_c0	26	1.641663715	4	0.260018168	24	1.470045351	23	1.443385123	15	0.94287639	13	0.809693187	33	2.037673717	12	0.821723922	12	0.657544222
c100712.graph_c0	50	2.014107805	44	1.824728419	43	1.680311515	26	1.040949338	30	1.203058133	24	0.953652674	37	1.457552762	41	1.791143568	33	1.153611339
c100713.graph_c0	6	0.401382912	9	0.61984484	12	0.778749024	8	0.531913673	11	0.73257647	4	0.263957437	9	0.588789412	12	0.870608111	7	0.406385813
c100714.graph_c0	3	0.575866564	2	0.395242334	0	0	1	0.190784965	7	1.337677121	0	0	4	0.750879854	3	0.624533439	4	0.666336293
c100715.graph_c0	70	6.43375613	23	2.176342497	55	4.903857984	58	5.298318797	25	2.287490054	45	4.079860841	121	10.87581416	67	6.678442495	171	13.63940841
c100716.graph_c0	33	6.108575713	62	11.81545804	30	5.387110898	0	0	0	0	0	0	1	0.181023882	0	0	0	0
c100717.graph_c0	8	0.840671084	9	0.973669314	8	0.81552025	9	0.939987697	21	2.196888765	6	0.621947396	23	2.363599073	30	3.418937881	8	0.729556578
c100718.graph_c0	208	17.3653878	120	10.31419288	286	23.16305426	285	23.64882398	235	19.53177283	477	39.28310535	140	11.43033712	97	8.78267311	272	19.70710923
c100719.graph_c0	18	1.726925506	4	0.395088093	5	0.465350027	10	0.95355256	3	0.286533236	0	0	2	0.187646707	1	0.104048286	6	0.499557194
c100720.graph_c1	17	1.315051981	19	1.513144664	5	0.375208478	5	0.384421386	13	1.001128907	3	0.228918839	6	0.453894689	4	0.335573628	6	0.402789478
c100721.graph_c0	7	0.771576585	13	1.475221399	17	1.817768448	16	1.752849058	30	3.291962695	19	2.065859977	12	1.293516873	18	2.151727834	36	3.443629097
c100722.graph_c0	12	1.540053198	34	4.492274079	9	1.120483914	22	2.806213406	16	2.044217539	6	0.759577354	30	3.765178621	6	0.83510207	15	1.670623569
c100722.graph_c1	20	2.387588797	29	3.564186214	10	1.158078974	25	2.966286415	22	2.614597661	8	0.942075707	27	3.152122982	8	1.035746219	16	1.657610113
c100723.graph_c0	6	0.515875743	5	0.442585023	0	0	8	0.683639868	0	0	6	0.508875321	10	0.84082131	2	0.186490918	0	0
c100724.graph_c0	11	1.206947781	5	0.564805154	6	0.638639367	5	0.545267154	10	1.09231638	9	0.97410234	10	1.073014642	3	0.356985752	3	0.28566032
c100725.graph_c0	14	0.615648246	10	0.452728111	7	0.298614774	6	0.262240279	17	0.744228304	16	0.694050186	70	3.010318886	84	4.006062586	97	3.701768141
c100726.graph_c0	26	1.864582791	33	2.436436601	33	2.295783359	22	1.568102842	59	4.212238819	45	3.183369997	14	0.981852413	29	2.255486099	22	1.369190487
c100727.graph_c0	354	20.48740354	335	19.96003591	458	25.71329769	295	16.96872507	391	22.52750361	493	28.14471533	334	18.90340239	408	25.60811762	543	27.27196041
c100728.graph_c0	9	1.308156042	12	1.795689071	8	1.128017063	6	0.866785883	8	1.157603096	8	1.147026127	5	0.710717319	1	0.157634355	11	1.387530682
c100729.graph_c0	4071	169.5410621	4059	174.030633	4153	167.7816142	5852	242.2264989	6490	269.0736344	6247	256.6324585	6066	247.0506812	4571	206.4518845	5152	186.201219
c100730.graph_c0	2	0.61702785	0	0	0	0	1	0.306632588	1	0.307133665	0	0	1	0.30170647	1	0.334586646	0	0
c100730.graph_c1	11	0.964750902	1	0.090293265	4	0.340322874	13	1.13320739	0	0	4	0.34605791	19	1.629618558	0	0	0	0
c100730.graph_c2	289	13.88691422	243	12.0211782	281	13.09853937	267	12.75154209	288	13.77694893	340	16.11584599	401	18.84352444	338	17.61401831	502	20.93362767
c100731.graph_c0	126	10.0415868	104	8.532926253	110	8.504193368	169	13.38634592	188	14.91565404	131	10.29839104	220	17.14605983	143	12.35952192	191	13.20985459
c100732.graph_c0	3	0.380893683	8	1.045695775	9	1.108494811	8	1.009522585	12	1.51675841	5	0.626208273	1	0.124163049	5	0.688472111	4	0.440732802
c100732.graph_c1	0	0	0	0	1	0.342230513	0	0	0	0	0	0	1	0.345000672	0	0	1	0.306156128
c100733.graph_c0	40	1.80334787	36	1.670916979	22	0.962167849	18	0.806557924	33	1.481105896	30	1.334157359	194	8.553248748	438	21.41546277	587	22.96627124
c100734.graph_c0	26	1.691850556	47	3.148613548	40	2.524976158	22	1.422836078	38	2.461642027	19	1.219575055	71	4.518110536	78	5.504489989	59	3.331758623
c100735.graph_c0	26	1.748245574	31	2.145969943	17	1.108885363	27	1.804414844	43	2.878393703	37	2.454127347	53	3.48509653	47	3.427368339	46	2.684230394
c100736.graph_c0	9	0.300398582	14	0.481078841	13	0.420927559	10	0.331740814	21	0.697794134	16	0.526794986	13	0.424334725	10	0.361983856	25	0.724149518
c100737.graph_c0	537	62.96028958	388	46.83354239	992	112.8269227	366	42.6498054	202	23.57742931	916	105.9385895	363	41.62065482	255	32.42398909	714	72.64797468
c100738.graph_c0	9	0.876763903	10	1.002935499	12	1.134044347	9	0.871417342	21	2.036629816	4	0.384384994	9	0.857417837	10	1.056510907	16	1.352673566
c100739.graph_c0	72	8.621485024	67	8.259566153	72	8.363551166	58	6.902733598	59	7.033220676	65	7.677666081	86	10.07065888	101	13.1161021	85	8.832860587
c100740.graph_c0	13	1.806932263	15	2.146459164	7	0.943854825	14	1.934060669	15	2.075594112	4	0.548434533	8	1.087422612	5	0.753706668	6	0.723740105
c100741.graph_c0	8	0.712705003	20	1.834351957	12	1.037073904	30	2.656345813	85	7.538612093	24	2.109100834	238	20.73512367	385	37.197554	250	19.32825725
c100742.graph_c0	5	0.422054994	5	0.43451212	5	0.409428135	6	0.503377532	7	0.588233467	9	0.74938989	16	1.320775104	11	1.006990926	9	0.659286855
c100743.graph_c0	0	0	0	0	0	0	0	0	1	0.130102469	0	0	8	1.022427985	21	2.976363818	29	3.288999102
c100744.graph_c0	49	5.418344917	40	4.553689459	27	2.896296182	24	2.63769968	25	2.752093769	22	2.399714246	32	3.46043263	14	1.678929408	22	2.11118415
c100745.graph_c0	779	67.64321039	702	62.75621138	624	52.56298051	828	71.45960772	751	64.92012411	664	56.87496132	1138	96.63598289	791	74.48984494	1151	86.7351124
c100746.graph_c0	0	0	0	0	0	0	0	0	3	0.836146809	0	0	0	0	0	0	0	0
c100746.graph_c1	242	13.28763762	272	15.37567409	318	16.93823561	298	16.26268354	304	16.6172305	357	19.336012	323	17.34382107	285	16.97114338	378	18.01179841
c100747.graph_c0	45	5.155752258	60	7.077235197	55	6.112950181	70	7.97115225	79	9.010715319	53	5.989929044	54	6.050386792	41	5.094448974	62	6.164588401
c100748.graph_c0	83	9.539785849	30	3.549887905	73	8.139393283	87	9.938556783	37	4.233649577	87	9.863841097	100	11.24010546	34	4.238120333	131	13.06666321
c100750.graph_c0	0	0	0	0	0	0	0	0	1	0.230350248	1	0.228245548	1	0.226279852	2	0.50187997	0	0
c100751.graph_c0	3	0.296093481	15	1.524164005	1	0.095745028	2	0.196191923	8	0.786050102	6	0.584150997	1	0.096520029	5	0.535194237	17	1.456093893
c100752.graph_c0	5	0.842302472	13	2.254624773	6	0.980523397	2	0.334866424	12	2.012481828	2	0.332348978	23	3.789097315	81	14.79847362	55	8.040695738
c100753.graph_c0	283	10.67813304	278	10.79907455	267	9.773020131	272	10.20049702	275	10.32985527	313	11.64982793	329	12.13988695	256	10.47569126	411	13.45809477
c100754.graph_c0	35	2.938494386	32	2.76592023	24	1.954684651	31	2.586795235	45	3.761161532	12	0.993812256	107	8.785175693	78	7.102075041	27	1.967222367
c100755.graph_c0	335	21.34424137	246	16.13629686	215	13.28871589	190	12.03186789	81	5.137757314	115	7.227698671	89	5.545436999	32	2.211157752	53	2.930519762
c100756.graph_c0	626	30.73586584	498	25.17290361	663	31.57863016	715	34.89158496	738	36.07282303	700	33.90279003	1157	55.55387153	925	49.25458729	1159	49.38413179
c100757.graph_c1	178	7.690356498	83	3.691793613	11	0.461028523	244	10.47755222	51	2.193558885	7	0.298325785	346	14.61882347	11	0.515410176	50	1.874689483
c100758.graph_c0	5	0.215655293	5	0.222020447	6	0.251044093	7	0.300076299	5	0.214690473	5	0.212728855	16	0.674869735	3	0.140328281	11	0.411732994
c100759.graph_c2	0	0	1	0.36648443	1	0.345327622	3	1.061420496	0	0	0	0	0	0	0	0	0	0
c100760.graph_c0	2527	272.7047263	2144	238.201809	2472	258.7882355	1919	205.8287019	1465	157.3902041	1820	193.742586	762	80.41781093	709	82.97886521	840	78.66826597
c100761.graph_c0	367	9.103349927	534	13.63669984	485	11.67039489	381	9.392986234	597	14.74219511	542	13.26174707	539	13.07476195	546	14.68796566	617	13.2816859
c100762.graph_c0	6	0.306510588	5	0.262964478	0	0	2	0.101547156	10	0.508565484	2	0.100783749	8	0.399663116	11	0.609425677	4	0.177331991
c100763.graph_c0	163	10.28569469	391	25.40128186	169	10.34525903	120	7.526114274	266	16.71014861	184	11.45328662	121	7.46691569	128	8.759711995	123	6.735719676
c100765.graph_c0	24	1.281809382	28	1.53958293	26	1.347082494	2	0.106166069	0	0	0	0	73	3.812807832	0	0	0	0
c100765.graph_c1	5	1.554763851	1	0.320130669	5	1.508249099	1	0.309056561	0	0	0	0	0	0	0	0	0	0
c100766.graph_c0	0	0	0	0	0	0	0	0	0	0	0	0	23	2.031582602	15	1.469338602	21	1.6460725
c100767.graph_c0	143	7.793961751	155	8.697346695	104	5.498753001	45	2.437688923	48	2.604450579	44	2.365599341	433	23.07915913	688	40.66722177	1719	81.30756926
c100768.graph_c0	15	1.38919521	31	2.955742275	13	1.167949353	32	2.94554413	33	3.042556198	9	0.822206316	41	3.713348648	21	2.109235857	29	2.330788595
c100769.graph_c0	34	3.619507076	41	4.493525608	27	2.788321947	23	2.433559036	37	3.921253215	28	2.940321541	39	4.060177054	57	6.58080772	45	4.157343361
c100770.graph_c0	351	24.32932347	358	25.54693449	331	22.25663737	347	23.90539523	491	33.88106545	444	30.35793087	649	43.99238076	685	51.49289638	878	52.81415071
c100771.graph_c0	0	0	0	0	0	0	0	0	0	0	0	0	121	10.62688713	0	0	0	0
c100772.graph_c0	12	0.864517042	24	1.780067234	25	1.747193324	1	0.071603764	3	0.21516232	7	0.497458246	0	0	0	0	2	0.125041789
c100773.graph_c0	0	0	3	0.273010312	2	0.171499785	0	0	11	0.967988685	0	0	0	0	20	1.917294266	0	0
c100774.graph_c0	4	0.42640136	5	0.548733463	8	0.827288936	5	0.529751422	12	1.273481048	5	0.525768878	1	0.10424817	1	0.115609207	1	0.092510592
c100775.graph_c0	10	0.446994607	4	0.184075134	12	0.520345939	12	0.533122567	7	0.311496359	23	1.01413647	35	1.529960366	34	1.648219446	53	2.055942771
c100775.graph_c1	57	7.15145748	33	4.262520655	45	5.476976266	33	4.115069575	56	6.994559727	42	5.197988052	91	11.16531423	66	8.980437068	80	8.710489479
c100775.graph_c2	60	6.821780864	44	5.150294248	54	5.955920798	66	7.458199343	76	8.60226381	69	7.738590861	92	10.22925945	70	8.631343235	86	8.485507735
c100776.graph_c0	26	3.244939037	12	1.541868342	14	1.695000653	12	1.488531322	2	0.248493962	15	1.846676126	3	0.366154437	0	0	4	0.433237513
c100777.graph_c0	65	5.099238453	98	7.914999497	65	4.946681643	109	8.49888592	112	8.747070722	59	4.565730337	223	17.10829302	365	31.05407961	268	18.24566206
c100777.graph_c1	0	0	1	0.302212907	0	0	0	0	4	1.168941559	1	0.289565248	5	1.435357273	10	3.183566971	6	1.528495893
c100777.graph_c2	2	0.542558971	1	0.279286411	3	0.78949039	0	0	3	0.810197426	0	0	2	0.53058724	6	1.765232997	12	2.825082064
c100778.graph_c0	43	2.674743573	41	2.625611133	23	1.387874426	39	2.411136744	43	2.662777039	40	2.454369637	49	2.980709348	44	2.968248156	38	2.051304638
c100779.graph_c0	0	0	3	0.632758275	2	0.397486481	0	0	9	1.835603543	2	0.404184825	2	0.400703905	5	1.110932224	5	0.888968965
c100780.graph_c0	3	0.572944803	9	1.769566509	5	0.92633948	5	0.949084916	2	0.380254337	4	0.753559939	13	2.427977928	3	0.621364757	8	1.325911034
c100780.graph_c1	23	3.332291288	13	1.939060348	11	1.546024767	19	2.735975853	24	3.461616994	7	1.000413268	44	6.234155787	10	1.571263257	16	2.011722034
c100781.graph_c0	5	0.378226206	4	0.311511766	5	0.366910598	2	0.150367904	8	0.602454496	4	0.298474948	3	0.221928317	8	0.656304576	3	0.196940817
c100782.graph_c0	24	1.694416473	27	1.962481353	77	5.273613391	27	1.894594294	37	2.600538563	58	4.039272922	39	2.692671557	19	1.454776769	48	2.940918769
c100783.graph_c1	503	62.63400588	586	75.12295645	842	101.7098316	259	32.05424154	405	50.20533597	537	65.96032256	114	13.88215559	170	22.9575193	208	22.47700318
c100784.graph_c0	19	0.913103217	21	1.039006867	29	1.351988227	18	0.859770054	29	1.387448656	24	1.137742012	28	1.315934145	33	1.719942962	51	2.127008945
c100784.graph_c1	4	0.646168795	3	0.498930549	6	0.940255496	2	0.321114209	4	0.643277901	4	0.637400299	2	0.315955441	2	0.35038848	7	0.981334119
c100784.graph_c2	1	0.155784259	4	0.641529181	4	0.604494292	5	0.774171385	5	0.77543648	4	0.61468108	4	0.609387325	2	0.337899385	9	1.216743265
c100785.graph_c0	6	0.60516193	3	0.311511766	6	0.587056957	2	0.200490538	1	0.100409083	3	0.298474948	2	0.197269615	2	0.218768192	0	0
c100786.graph_c0	29	3.009842315	22	2.350722033	22	2.215017014	0	0	0	0	0	0	0	0	0	0	0	0
c100787.graph_c0	0	0	3	0.445016808	1	0.139775466	3	0.429622582	1	0.143441547	2	0.284261855	3	0.422720603	0	0	2	0.250083577
c100788.graph_c0	64	6.681015969	65	6.985680905	47	4.759584414	96	9.960412078	75	7.794288018	56	5.766560385	67	6.839859662	41	4.641733749	33	2.989574249
c100789.graph_c0	538	57.04181315	339	37.00356745	537	55.23240722	348	36.6719351	254	26.81003701	363	37.96504792	443	45.93298029	197	22.65223744	311	28.61569534
c100790.graph_c2	652	80.45033588	463	58.81581351	515	61.64475558	253	31.02732426	278	34.14897815	305	37.1232839	111	13.39408644	217	29.03847686	303	32.44559649
c100791.graph_c0	27	1.365114636	26	1.353354459	24	1.177132201	50	2.512574225	112	5.637363407	76	3.790401649	255	12.60826684	285	15.62730368	183	8.029515055
c100792.graph_c0	7	0.562510067	1	0.082730397	2	0.155908896	0	0	5	0.399995324	1	0.079268117	3	0.235756332	1	0.087149739	2	0.1394746
c100793.graph_c0	3	0.180078858	11	0.679777852	7	0.40761312	11	0.656262663	12	0.717092815	7	0.414482115	9	0.528316088	10	0.650991484	12	0.625108765
c100794.graph_c0	1	0.073593125	1	0.075765256	4	0.285565592	3	0.219433049	4	0.293055508	6	0.435566809	3	0.215907811	2	0.15962506	4	0.255464234
c100795.graph_c0	6	0.899097724	1	0.154272494	3	0.436099454	10	1.489358284	4	0.596716834	1	0.147816165	2	0.293086285	1	0.162513514	4	0.52017384
c100796.graph_c0	13	0.788530194	18	1.124036287	5	0.294207419	8	0.482290269	1	0.060384799	3	0.179499197	5	0.296588858	1	0.065782263	4	0.210556103
c100798.graph_c0	180	12.28264925	178	12.50467472	211	13.96724144	212	14.37801537	152	10.32561158	173	11.6447972	122	8.141215081	124	9.176457624	108	6.39552453
c100799.graph_c0	8	1.046679539	2	0.269393179	9	1.142286113	7	0.910259719	9	1.1722464	22	2.839309331	14	1.791272406	7	0.993243246	12	1.362504238
c10080.graph_c0	0	0	2	0.689302631	0	0	0	0	0	0	0	0	0	0	0	0	0	0
c100800.graph_c0	1	0.189994568	6	1.173614014	11	2.027414322	0	0	4	0.756578206	6	1.124498076	3	0.557406838	3	0.618153415	10	1.648823062
c100801.graph_c0	9	0.828116325	13	1.231473414	8	0.714080977	5	0.457259122	5	0.458006342	14	1.270700362	9	0.809843682	14	1.397045997	31	2.47538867
c100802.graph_c0	27	1.619449367	22	1.358498434	18	1.047332921	35	2.086484638	28	1.671915377	11	0.650822526	73	4.281898048	119	7.740774292	145	7.547523614
c100803.graph_c0	211	8.206204107	224	8.968931954	231	8.715262637	261	10.08890201	309	11.96385083	236	9.053951081	506	19.24510251	565	23.83099306	511	17.24700256
c100804.graph_c0	7	0.305773102	5	0.2248558	11	0.46612518	9	0.390739472	13	0.565323764	9	0.387801986	30	1.28154053	11	0.52110802	18	0.682349083
c100805.graph_c0	7	0.775630079	13	1.482971505	4	0.429957208	6	0.660771633	8	0.882468558	11	1.202307536	19	2.058827953	15	1.802526651	4	0.384635586
c100806.graph_c0	48	2.179001985	40	1.869430101	41	1.805547363	31	1.398690483	50	2.259638906	50	2.238992683	54	2.397286838	61	3.003170966	54	2.127369932
c100807.graph_c0	43	2.936506238	21	1.476435974	21	1.391202684	25	1.696860024	20	1.359706328	30	2.020924125	36	2.404223432	31	2.295926597	13	0.77043977
c100807.graph_c1	411	25.74593265	236	15.21989518	121	7.352936532	360	22.41366338	210	13.0960026	166	10.25749175	318	19.48066507	187	12.70405153	175	9.513443079
c100807.graph_c2	12	1.298559299	10	1.11407234	7	0.734830579	8	0.860427069	7	0.754103977	14	1.494427523	10	1.058255156	12	1.408301428	12	1.126924069
c100808.graph_c0	100	5.05708515	49	2.551110074	12	0.588694736	12	0.603149608	8	0.402756821	30	1.496538184	12	0.593459881	1	0.054844629	14	0.614414095
c100809.graph_c0	5	0.414494472	13	1.109493961	15	1.206281418	8	0.659146975	4	0.330112053	9	0.735965624	4	0.324278819	9	0.809142627	2	0.143883702
c100810.graph_c0	31	1.757062375	36	2.100684531	2	0.109967441	24	1.352011122	17	0.959239507	0	0	65	3.602870849	23	1.413797321	4	0.196751633
c100812.graph_c0	1078	23.68022003	760	17.18752791	1077	22.95045584	757	16.52747046	786	17.18866587	955	20.69362742	614	13.19001217	604	14.38923629	741	14.1259625
c100813.graph_c0	487	65.44162911	334	46.20664745	296	38.5856208	345	46.07737965	341	45.61757248	165	21.87133872	79	10.38154725	24	3.497600608	83	9.67912507
c100814.graph_c0	10	1.199253824	13	1.605045379	8	0.930700054	14	1.668716979	19	2.268388118	10	1.182979975	119	13.95622382	86	11.18519079	228	23.72896672
c100815.graph_c1	4839	267.7515931	3008	171.35119	4343	233.1175181	2852	156.8445744	2349	129.3933953	3640	198.6754047	3188	172.5061595	1824	109.4548748	2495	119.8063562
c100816.graph_c0	2	0.170468149	7	0.614248553	4	0.330736314	1	0.084714312	17	1.442496681	9	0.75669705	10	0.833533584	18	1.663870755	10	0.739683819
c100817.graph_c0	125	10.74741132	134	11.86127861	126	10.50928192	76	6.494578745	101	8.645057413	114	9.66863109	200	16.81642619	142	13.24085515	169	12.60995191
c100817.graph_c1	460	48.57997851	322	35.00968553	402	41.18453622	393	41.25110385	302	31.75112227	397	41.35769011	733	75.70303897	425	48.67682575	722	66.17128259
c100818.graph_c0	553	19.64937473	465	17.01019954	298	10.2718462	461	16.2805123	481	17.01458384	318	11.14594781	919	31.93367991	457	17.61057909	543	16.74388767
c100819.graph_c0	1102	34.49043329	1443	46.49606913	1766	53.61871418	1464	45.54090638	1977	61.59938496	2044	63.10506648	1408	43.09526575	1791	60.79200606	1910	51.87800796
c100819.graph_c1	3	0.418463036	3	0.430814144	6	0.811887281	0	0	1	0.138863625	12	1.651138008	0	0	2	0.302551755	14	1.694715304
c100820.graph_c0	73	5.613867753	84	6.650456469	52	3.879281553	64	4.891733952	87	6.660567302	48	3.641219302	75	5.640406879	92	7.672925439	73	4.871862764
c100821.graph_c0	37	2.8628194	39	3.106631103	20	1.50117341	32	2.460853405	33	2.54190209	35	2.671323921	72	5.447968358	65	5.45430497	48	3.223044734
c100822.graph_c0	1	0.140346179	8	1.155908435	9	1.225326268	0	0	13	1.816337701	9	1.245975163	14	1.921491566	22	3.348552469	19	2.31412633
c100823.graph_c0	56	1.527063725	36	1.010658624	29	0.76714202	36	0.975697455	42	1.140173847	31	0.833867618	64	1.706706963	14	0.41402923	33	0.780936896
c100824.graph_c0	3	0.293914262	1	0.100863087	3	0.285121062	0	0	10	0.975331065	7	0.676493655	4	0.383238604	5	0.53125526	6	0.510133125
c100825.graph_c0	19	2.317441808	8	1.004565075	28	3.313003601	20	2.424536741	16	1.942798995	30	3.609464483	49	5.844685801	37	4.894302339	47	4.974918414
c100826.graph_c0	199	12.25962343	179	11.35298166	203	12.13189749	219	13.40947288	161	9.874215036	191	11.60709937	287	17.2908285	218	14.56513052	304	16.25288663
c100826.graph_c1	81	13.25199667	52	8.758555661	59	9.363903962	101	16.42332966	83	13.51845446	82	13.23355214	110	17.59943951	95	16.85596953	113	16.04381373
c100827.graph_c0	41	4.263280928	51	5.459628877	44	4.438348612	43	4.443979917	54	5.589931748	35	3.589999767	65	6.609723676	78	8.796067034	54	4.872891291
c100827.graph_c1	11	3.880634795	11	3.995173321	7	2.395613591	5	1.753168383	4	1.404826627	10	3.479976968	11	3.79500739	8	3.06079264	18	5.510810303
c100828.graph_c0	19	2.036444095	11	1.213792439	37	3.847062619	24	2.556664084	9	0.96031575	50	5.286341034	20	2.096325608	18	2.09230614	39	3.627574721
c100828.graph_c1	145	14.66950744	75	7.811629633	191	18.74517661	151	15.18336436	73	7.352296967	208	20.75760033	146	14.44475692	96	10.5330124	226	19.84215496
c100829.graph_c0	664	15.50324911	614	14.75896384	717	16.23986602	579	13.4362089	547	12.71436349	614	14.1412988	765	17.46730622	648	16.40829612	885	17.93208485
c100829.graph_c1	0	0	0	0	0	0	0	0	0	0	0	0	0	0	2	0.729227306	0	0
c100830.graph_c0	105	4.967771627	120	5.845025647	108	4.956837927	140	6.583303796	141	6.641162196	124	5.787090715	341	15.77744065	270	13.85383213	330	13.54937092
c100831.graph_c0	30	1.499448237	21	1.080593546	7	0.339403959	24	1.192243607	21	1.0449179	0	0	56	2.737209905	10	0.542055876	0	0
c100832.graph_c0	0	0	0	0	0	0	0	0	2	0.523873475	1	0.259543433	3	0.77192458	0	0	0	0
c100832.graph_c1	7	0.44490011	5	0.327165371	1	0.061655683	8	0.505356664	14	0.885819343	6	0.376168136	11	0.683702252	4	0.275713669	7	0.38609607
c100832.graph_c2	4	0.51085098	4	0.525928955	5	0.619459451	3	0.380801834	11	1.39855508	1	0.125979686	5	0.624473619	2	0.277011672	6	0.664994966
c100833.graph_c0	10	0.939916975	2	0.193531802	10	0.911796946	5	0.467092652	1	0.093571188	13	1.205311019	9	0.827259676	6	0.611609999	2	0.163136957
c100834.graph_c0	80	6.649569001	88	7.530417129	83	6.6925287	44	3.634960734	48	3.971891699	58	4.755517507	45	3.657849867	48	4.326917158	57	4.111603565
c100834.graph_c1	0	0	0	0	2	0.471095089	0	0	1	0.241725569	0	0	0	0	1	0.263332083	0	0
c100834.graph_c2	191	12.06737182	216	14.04966373	172	10.54183984	118	7.409772459	127	7.98795664	97	6.04529283	102	6.302158933	114	7.811204564	129	7.072971461
c100835.graph_c0	296	26.89919262	272	25.44774412	195	17.19059011	344	31.07059097	376	34.01637492	312	27.96845068	608	54.03323448	557	54.89547686	587	46.29333869
c100836.graph_c0	15	1.801627119	8	0.989228203	2	0.233030242	5	0.596880228	10	1.195711213	2	0.23695721	3	0.352374732	12	1.563107081	2	0.208466615
c100837.graph_c0	5	0.490559649	23	2.323178101	42	3.997419697	20	1.950272742	31	3.027862591	50	4.839027648	65	6.236558881	23	2.447279019	68	5.789800492
c100838.graph_c0	4	1.258736814	7	2.267805656	1	0.305269618	3	0.938295719	2	0.626552676	0	0	4	1.230962397	2	0.682556759	4	1.092365065
c100838.graph_c1	270	19.11897725	301	21.94321404	195	13.39504397	112	7.882472285	143	10.08067424	115	8.032764117	66	4.57040494	84	6.45080645	51	3.134035683
c100839.graph_c0	50	3.975252946	68	5.565914464	109	8.406784245	8	0.632161857	13	1.028941697	1	0.078426177	70	5.442552867	327	28.19527595	357	24.63178291
c100840.graph_c0	5	0.399860993	14	1.15265655	7	0.543057374	6	0.476907139	13	1.034987342	10	0.788869775	12	0.938491047	9	0.78057633	16	1.11043179
c100841.graph_c0	35	1.932271424	58	3.2965596	23	1.231789685	23	1.262035177	66	3.627410229	50	2.722929347	30	1.619687365	10	0.598733999	53	2.539269668
c100842.graph_c0	3	0.318317264	33	3.604837818	5	0.514656644	1	0.105458715	41	4.330872982	2	0.209331804	1	0.103764499	27	3.106966255	8	0.73665102
c100843.graph_c0	24	3.490028134	28	4.191877368	17	2.398143946	16	2.31249715	26	3.763948607	13	1.864778786	25	3.555228735	9	1.419364794	22	2.776343741
c100844.graph_c0	6	0.738672193	13	1.647694546	7	0.836001738	15	1.835419312	11	1.348173655	4	0.485765618	12	1.444746327	11	1.468679452	6	0.641039246
c100845.graph_c1	15	3.301806835	14	3.172643615	9	1.921814884	22	4.813119244	20	4.382713177	10	2.171334258	29	6.242639465	36	8.594027459	15	2.86539521
c100846.graph_c0	7	0.732251889	5	0.538474717	5	0.507389067	6	0.623817062	22	2.291067014	3	0.309563677	23	2.352882012	35	3.970674972	18	1.63405938
c100847.graph_c0	8	0.807296571	2	0.207781065	24	2.349432665	5	0.501483517	6	0.602763606	23	2.289482025	13	1.2829104	12	1.31328263	13	1.138464103
c100848.graph_c0	763	64.93580826	59	5.169452817	46	3.797748355	846	71.56054065	67	5.676585273	54	4.533355256	1036	86.22422919	56	5.16870294	103	7.607287079
c100849.graph_c0	1201	124.751026	1389	148.5375362	1425	143.5901414	1465	151.2454369	1618	167.3140018	1864	190.9911783	1787	181.5246148	1593	179.4530019	1875	169.0188954
c100850.graph_c0	107	6.691416884	89	5.730033596	67	4.064599439	7	0.43508678	11	0.684825063	21	1.295447706	0	0	0	0	0	0
c100851.graph_c0	8	0.650846336	19	1.591383789	7	0.552452772	1	0.080859679	6	0.485950886	2	0.160503591	16	1.272970421	22	1.941086956	8	0.564821647
c100853.graph_c0	263	22.9894293	266	23.93794859	261	22.13204727	243	21.11165367	311	27.06359475	250	21.556524	419	35.81758642	358	33.93823883	414	31.40549561
c100853.graph_c1	588	38.29352475	574	38.48511254	529	33.42045275	498	32.23449696	535	34.68601838	549	35.26847187	805	51.26887054	738	52.12405711	805	45.49637195
c100854.graph_c0	10	0.626711151	16	1.032334061	50	3.039807392	8	0.498311542	18	1.123033156	103	6.367528955	11	0.674170834	22	1.495284861	76	4.133461369
c100855.graph_c0	186	14.49295841	184	14.76028612	136	10.27996533	179	13.86247162	162	12.56642568	173	13.29708626	184	14.02076716	175	14.78822275	149	10.07542184
c100856.graph_c0	258	24.7224496	184	18.15191581	84	7.808358062	15	1.428586661	18	1.717105384	1	0.094523126	0	0	1	0.103921553	1	0.08315812
c100857.graph_c0	205	8.75071374	205	9.008994641	162	6.708312269	169	7.170011597	258	10.96382192	179	7.537180718	357	14.90279354	269	12.45304992	340	12.59509366
c100857.graph_c1	1	0.150422659	0	0	0	0	0	0	3	0.449249051	0	0	1	0.147103537	0	0	4	0.522163033
c100857.graph_c2	37	4.754081272	32	4.232994533	43	5.359718411	33	4.214269985	42	5.372381179	47	5.957019436	47	5.905716407	44	6.131283355	67	7.470893558
c100857.graph_c3	49	3.97410463	47	3.924405958	48	3.776531351	65	5.239623859	49	3.956324886	32	2.560115015	68	5.393391946	54	4.74975064	61	4.293445164
c100858.graph_c0	446	20.37837871	449	21.120975	579	25.66385979	522	23.70548311	470	21.37889621	611	27.5386256	714	31.90383088	570	28.24512226	761	30.17534855
c100859.graph_c0	6	0.577049273	11	1.089148717	1	0.09329756	3	0.286765195	1	0.095744602	7	0.664088514	4	0.376211002	5	0.521513416	9	0.751167908
c100859.graph_c1	1354	78.2813784	853	50.77169734	960	53.8418127	928	53.32505518	733	42.1887274	865	49.33125779	703	39.74705699	574	35.99030486	661	33.16455144
c100860.graph_c0	2	0.614617585	0	0	1	0.298114861	1	0.305434804	1	0.305933924	0	0	9	2.704751361	0	0	0	0
c100860.graph_c1	16	1.854574513	11	1.312652715	26	2.923521502	13	1.497652977	15	1.730885	14	1.60073198	12	1.360239565	9	1.13135955	12	1.207086572
c100860.graph_c2	11	1.861475961	50	8.710991755	22	3.611570257	6	1.009158853	26	4.380167774	16	2.670859305	13	2.151384086	18	3.303475461	27	3.965166053
c100861.graph_c1	17	1.30874632	33	2.615491684	25	1.867046785	15	1.147734268	30	2.299219625	49	3.721079198	31	2.333877722	27	2.25426075	29	1.937480849
c100861.graph_c2	4	0.8227038	2	0.42349312	0	0	0	0	5	1.023778882	0	0	5	1.005688233	4	0.892231057	0	0
c100862.graph_c0	147	15.71261868	123	13.53534092	109	11.30228812	123	13.06712017	127	13.51411493	121	12.75800852	76	7.944282532	74	8.578212276	47	4.359753777
c100863.graph_c1	106	12.33982656	210	25.16838429	161	18.18183475	144	16.66131287	193	22.36727875	220	25.2634206	330	37.56877054	268	33.83543914	374	37.78397636
c100864.graph_c0	31	0.910000961	59	1.783056153	34	0.968205877	12	0.350110343	20	0.58447078	18	0.521217446	14	0.401900036	9	0.286521027	15	0.382123973
c100865.graph_c0	555	19.4103569	525	18.90308523	494	16.76008152	328	11.40139308	544	18.94052829	441	15.21406994	310	10.60259284	468	17.75089373	348	10.56215776
c100866.graph_c0	8	0.629998405	12	0.972889599	12	0.916725578	9	0.704426215	21	1.646347121	5	0.388405838	5	0.38506081	6	0.512429999	2	0.136682315
c100868.graph_c0	35	1.703690024	41	2.054656584	58	2.73879275	45	2.17710105	37	1.792986051	28	1.34445679	47	2.237331033	55	2.903481469	49	2.069910104
c100869.graph_c0	54	8.780069744	42	7.030502188	37	5.835990415	47	7.595311698	61	9.873853784	59	9.46286183	56	8.904347195	46	8.111400976	72	10.15943534
c100869.graph_c1	32	8.120882668	21	5.486626587	22	5.41607386	14	3.531220447	22	5.558128576	35	8.761683946	27	6.700803372	12	3.302693993	27	5.946342085
c100870.graph_c0	17	1.358353678	46	3.78403047	60	4.650758967	20	1.588318062	54	4.295466658	53	4.177400291	40	3.125602788	53	4.592758868	70	4.853944989
c100871.graph_c1	122	11.35842391	85	8.147230801	63	5.689936659	126	11.65929591	126	11.67834869	71	6.520529625	116	10.56151169	97	9.794083667	93	7.514049631
c100872.graph_c0	5	0.497288564	0	0	6	0.57889308	4	0.395404854	1	0.099012749	5	0.490540369	7	0.680842034	3	0.323588855	6	0.517872186
c100873.graph_c0	3	0.261675687	2	0.179599435	2	0.169231325	5	0.433466621	4	0.347339969	4	0.344166338	57	4.862132915	6	0.567580155	45	3.406336128
c100874.graph_c0	147	9.964109556	135	9.420799896	122	8.022128788	112	7.545407846	103	6.950419773	122	8.157315715	113	7.490476664	78	5.733893141	126	7.411815035
c100875.graph_c0	2	0.119427465	20	1.229524151	2	0.115854485	1	0.059349594	27	1.605057634	0	0	2	0.116792261	19	1.230443427	4	0.207284618
c100876.graph_c0	710	36.4836356	743	39.30623314	804	40.07785312	596	30.43894232	610	31.20486057	627	31.78144086	385	19.34685348	426	23.74013547	562	25.06160868
c100877.graph_c0	3	0.342048047	6	0.704287471	3	0.331814802	1	0.113320739	7	0.794541437	1	0.112468821	5	0.557501086	5	0.618257934	7	0.692622776
c100878.graph_c1	0	0	0	0	0	0	0	0	1	0.302390288	0	0	0	0	2	0.65883857	0	0
c100878.graph_c2	24	3.964858403	22	3.741725921	33	5.288579292	40	6.567800751	61	10.0322634	138	22.48856832	87	14.0554756	161	28.84537235	232	33.26115251
c100879.graph_c0	229	17.05900182	312	23.92795475	363	26.23212048	245	18.13960204	276	20.46821009	264	19.39940194	186	13.55005101	222	17.93514701	305	19.71745421
c100880.graph_c0	82	8.516318591	130	13.89998243	40	4.03001515	24	2.477381137	46	4.756073197	4	0.409792797	58	5.890821912	25	2.815865385	63	5.678210197
c100882.graph_c0	85	13.55545057	73	11.98535063	44	6.807009372	74	11.72925125	75	11.90718075	94	14.78730964	137	21.3661096	129	22.31097633	154	21.31319808
c100882.graph_c1	1	0.33335191	3	1.029572786	0	0	6	1.987914658	5	1.659302637	0	0	7	2.281974783	7	2.530665948	3	0.867874786
c100883.graph_c0	4	0.433449316	6	0.669364125	8	0.840963134	15	1.615522932	7	0.755142688	11	1.1758104	7	0.741798965	5	0.587600515	5	0.470198461
c100884.graph_c0	46	7.371755187	42	6.929393338	47	7.306671297	48	7.645358365	48	7.657851857	69	10.90758094	68	10.65692324	43	7.473350671	64	8.900735895
c100885.graph_c0	120	15.62225071	211	28.27988661	442	55.8204414	96	12.4215882	253	32.78955548	588	75.51025979	210	26.73569661	322	45.46236892	799	90.26970116
c100886.graph_c0	9	1.386952904	8	1.269235011	0	0	15	2.297491966	17	2.608079209	0	0	18	2.712698721	12	2.005553649	0	0
c100888.graph_c0	55	6.382905481	41	4.89860512	31	3.490005069	57	6.574672386	63	7.27861795	40	4.579119703	120	13.61905026	111	13.97051885	99	9.970657241
c100889.graph_c0	7	0.325840999	17	0.814684515	14	0.632185258	16	0.740237716	26	1.204851958	8	0.367336393	27	1.229083265	200	10.09651553	38	1.535055754
c100890.graph_c0	12	0.875679551	10	0.751271326	9	0.637111012	7	0.507698102	7	0.508527745	10	0.719830499	10	0.713631176	7	0.553982231	13	0.823266005
c100891.graph_c0	2	0.362539405	1	0.186619952	1	0.175846554	2	0.360328617	3	0.54137616	5	0.894049382	8	1.418159444	0	0	2	0.314621274
c100891.graph_c1	1	0.120846468	0	0	0	0	3	0.360328617	5	0.601529067	1	0.119206584	5	0.590899768	1	0.131059285	1	0.104873758
c100891.graph_c2	29	3.842200904	4	0.545600695	8	1.028207338	8	1.053454048	8	1.055175526	1	0.130691804	18	2.332192689	5	0.718432399	4	0.459912202
c100892.graph_c0	143	9.833881356	174	12.31887438	84	5.603725497	71	4.852782345	25	1.711518455	83	5.630322876	35	2.353785178	7	0.522060458	75	4.475927658
c100893.graph_c0	12	1.41537123	2	0.242857749	7	0.80093228	10	1.172283507	3	0.35225975	3	0.349041168	11	1.268795574	4	0.511661738	7	0.71650632
c100894.graph_c0	0	0	0	0	0	0	0	0	0	0	0	0	5	0.80814233	12	2.150914155	13	1.864593729
c100895.graph_c0	838	63.40046604	574	44.70881669	1601	117.5028509	854	64.21697439	458	34.49582695	1356	101.1985763	293	21.67833407	176	14.44092234	541	35.52045867
c100895.graph_c1	0	0	6	0.703268241	15	1.656673033	6	0.678940462	6	0.680049938	11	1.235366643	0	0	5	0.617363204	2	0.197605837
c100896.graph_c0	20	1.301423504	12	0.803901331	1	0.063124404	29	1.875556648	13	0.842140693	0	0	17	1.081801114	18	1.270266921	1	0.056470485
c100897.graph_c0	4	0.611940346	44	6.930022173	1	0.148408145	8	1.216417391	19	2.893712284	6	0.905454493	2	0.299218847	15	2.488709401	9	1.194880501
c100899.graph_c0	6	0.402673797	4	0.276372586	12	0.781253553	13	0.867139579	9	0.601308412	9	0.595814283	9	0.590683013	11	0.800624061	10	0.582418267
c100900.graph_c0	919	65.20268727	747	54.56365284	728	50.10603104	450	31.73262759	324	22.88482759	488	34.1535685	80	5.550726429	100	7.694560467	197	12.12967259
c100901.graph_c0	24	1.498496207	32	2.056966581	10	0.605693686	9	0.558509356	15	0.932370053	2	0.123180137	11	0.67165607	3	0.203141892	2	0.10836955
c100901.graph_c1	42	4.219903111	37	3.827258222	40	3.898717977	40	3.994447504	44	4.401072436	51	5.054633213	36	3.537248268	26	2.833089994	14	1.220714472
c100902.graph_c0	1256	73.99621063	1296	78.60636136	1114	63.66689519	1328	77.76093125	1884	110.4977385	1469	85.37051821	1985	114.3642284	1689	107.9153747	1427	72.95863197
c100903.graph_c0	0	0	18	1.824624611	14	1.337226109	5	0.489307321	15	1.470320735	17	1.651138008	7	0.674025092	12	1.281395667	26	2.221643592
c100904.graph_c0	12	0.633167411	29	1.575317716	7	0.358297673	0	0	0	0	0	0	0	0	0	0	0	0
c100905.graph_c0	4	0.465805473	7	0.839219347	12	1.355609119	4	0.462964962	12	1.391164519	8	0.918969006	3	0.341645499	15	1.894391288	14	1.414834039
c100906.graph_c0	12	0.911247693	13	1.016322171	8	0.589323586	20	1.509484747	14	1.058366007	20	1.498136803	23	1.708019735	11	0.905903034	15	0.988506031
c100907.graph_c0	8	1.072177865	0	0	7	0.910088298	6	0.799229743	1	0.133422631	3	0.396610663	2	0.262129982	0	0	5	0.581540175
c100908.graph_c1	26	2.847067705	20	2.254692365	15	1.593398288	16	1.741357606	26	2.834330211	13	1.404216529	40	4.283455811	53	6.294107408	38	3.611111615
c100909.graph_c0	2	0.51672283	0	0	3	0.75189561	0	0	4	1.028822128	0	0	0	0	0	0	0	0
c100909.graph_c1	57	4.060496485	87	6.380524598	97	6.703238279	41	2.902897339	61	4.326002529	52	3.654045141	13	0.905643946	19	1.467883934	16	0.989138564
c100909.graph_c2	17	1.973218248	52	6.213873344	37	4.166165957	10	1.153638495	35	4.044332906	50	5.724828586	20	2.270210092	29	3.650547744	51	5.137232794
c100910.graph_c0	0	0	0	0	0	0	0	0	0	0	1	0.330227602	1	0.327383616	0	0	1	0.290522624
c100910.graph_c1	34	3.086349582	42	3.925078443	35	3.082072732	44	3.969743193	47	4.247336869	45	4.029442789	51	4.527372489	71	6.989697497	71	5.593162225
c100911.graph_c0	13	1.034098747	11	0.900832811	11	0.848828562	6	0.474365884	14	1.10866247	13	1.02006605	18	1.400235285	8	0.690148391	5	0.345160852
c100912.graph_c0	143	10.32314804	168	12.48585397	179	12.53538823	165	11.83868866	167	12.00176835	183	13.03147241	163	11.5073037	166	12.99624946	128	8.018976781
c100913.graph_c0	13	1.727632118	10	1.368172221	20	2.578377796	15	1.981265665	12	1.587602645	12	1.573096788	18	2.339323452	18	2.594264514	21	2.421921597
c100914.graph_c0	35	2.43995284	37	2.655510136	16	1.082036748	7	0.485014771	13	0.902213645	2	0.13753387	0	0	0	0	0	0
c100914.graph_c1	81	5.176525876	78	5.131931189	84	5.207644104	52	3.302936706	69	4.389904899	72	4.538916028	76	4.749816319	47	3.257504778	49	2.717579882
c100915.graph_c0	2	0.126684462	0	0	1	0.061447185	2	0.125911932	1	0.063058844	2	0.124965356	27	1.672503257	18	1.236515867	65	3.573054006
c100916.graph_c0	174	7.793647715	303	13.97227108	264	11.47107422	138	6.143475726	173	7.714189032	284	12.54804722	298	13.05321945	236	11.46403119	398	15.4706109
c100917.graph_c0	1389	118.3901296	1679	147.3319028	1431	118.3209162	858	72.68487962	1040	88.24685575	867	72.89514918	470	39.17607846	624	57.68085284	662	48.96706885
c100918.graph_c0	10	0.512361448	8	0.421987205	54	2.683977334	17	0.865702961	11	0.561076114	115	5.81220021	47	2.354963361	36	2.000381263	184	8.181390751
c100919.graph_c0	0	0	0	0	0	0	0	0	3	0.745896043	2	0.492720548	9	2.198147138	6	1.62513514	6	1.300434601
c100919.graph_c1	0	0	0	0	0	0	0	0	3	0.560757168	0	0	16	2.93785775	11	2.239893898	2	0.325884566
c100920.graph_c0	3	0.34986681	0	0	3	0.339399646	3	0.3477333	0	0	5	0.575198541	53	6.044595068	35	4.426733403	41	4.149523375
c100921.graph_c0	26	1.873120258	57	4.22765968	41	2.865397051	72	5.155470982	54	3.87292176	40	2.842618549	94	6.622622787	19	1.484498445	127	7.940153572
c100922.graph_c0	251	6.462036862	267	7.076847262	218	5.444535617	287	7.343805122	293	7.509585751	250	6.348951356	454	11.43039965	342	9.548950648	429	9.584862127
c100923.graph_c0	9	1.196012597	3	0.4104378	3	0.386743603	3	0.396239746	2	0.264591502	7	0.917608792	0	0	2	0.288241874	8	0.922605629
c100924.graph_c0	43	3.923834209	44	4.13359308	56	4.957227617	113	10.2485913	64	5.813997201	84	7.561148384	238	21.23875246	92	9.10466255	144	11.40348391
c100925.graph_c0	19	0.721056424	19	0.742338699	19	0.69948417	9	0.339470231	28	1.057855459	18	0.673836351	7	0.259790665	15	0.617363204	16	0.526948898
c100926.graph_c0	79	6.480722645	55	4.645065957	49	3.899429421	124	10.11024236	143	11.67844534	94	7.606598248	280	22.46281747	189	16.81481066	211	15.02144347
c100927.graph_c0	63	2.643009003	34	1.468486173	64	2.60463401	76	3.168948802	103	4.301777747	82	3.393424779	182	7.466882782	148	6.733698105	190	6.917426645
c100928.graph_c0	7	0.697085261	1	0.10252286	2	0.193208619	9	0.890787075	4	0.396552326	3	0.294696784	49	4.771927014	53	5.723972818	96	8.296443528
c100929.graph_c0	13	0.730449073	11	0.63631495	22	1.199162147	13	0.72599475	32	1.78998429	12	0.66511098	23	1.26381725	18	1.096864368	14	0.682664775
c100930.graph_c0	63	12.28351682	1	0.200731268	13	2.458862071	98	18.99117294	6	1.164624915	7	1.346314418	183	34.89338625	39	8.246707969	117	19.79706941
c100931.graph_c1	565	27.57100289	639	32.10242393	419	19.83475219	297	14.40469618	530	25.74735591	379	18.24356075	166	7.921766855	275	14.55360699	212	8.977860341
c100932.graph_c0	29	1.324889939	35	1.646200389	1	0.04431905	18	0.817330765	29	1.318962514	0	0	33	1.474366983	8	0.396374424	1	0.039647396
c100933.graph_c0	133	6.591604779	114	5.816707452	93	4.47127218	151	7.43806559	159	7.844933999	141	6.893264023	243	11.77756867	191	10.26612905	239	10.2794597
c100934.graph_c0	219	8.439487299	227	9.005973355	162	6.05613578	176	6.741059404	171	6.560254839	128	4.865732172	116	4.371593695	136	5.683877254	117	3.912827293
c100935.graph_c0	10	1.221600168	0	0	5	0.592526432	1	0.121415077	4	0.486453941	4	0.482009232	7	0.836251629	7	0.9273869	0	0
c100936.graph_c0	3082	166.2660916	2302	127.8524999	3089	161.658149	2392	128.2554315	1792	96.24135075	2253	119.8942973	1253	66.10464498	1061	62.07550632	1333	62.40711
c100937.graph_c0	72	11.87537352	29	4.924312791	56	8.960070959	52	8.524357656	36	5.911122146	41	6.670600322	169	27.2590891	92	16.45646091	120	17.17627151
c100938.graph_c0	29	1.838478967	35	2.284344309	47	2.890461345	44	2.77240633	63	3.976068594	61	3.814668334	81	5.021755216	76	5.225262265	78	4.291292711
c100938.graph_c1	14	1.767888783	15	1.950073655	12	1.469998158	10	1.255077205	25	3.142820405	13	1.619334387	8	0.987931298	19	2.602042218	10	1.095871855
c100939.graph_c0	3	0.588048219	2	0.403603135	21	3.993186725	12	2.337849056	7	1.365973817	25	4.833903475	20	3.833818354	6	1.275489147	29	4.933129886
c100940.graph_c0	165	13.07565263	222	18.1119519	164	12.60758539	127	10.00291754	159	12.54380244	116	9.067836916	69	5.347347078	83	7.133314232	67	4.607730834
c100941.graph_c0	5	0.393749003	16	1.297186132	0	0	3	0.234808738	22	1.724744603	1	0.077681168	5	0.38506081	1	0.085405	0	0
c100942.graph_c0	2	0.201979591	7	0.727793856	0	0	2	0.200747907	6	0.603227865	0	0	3	0.296284274	7	0.766671584	5	0.438208065
c100943.graph_c0	98	4.111873591	82	3.542096453	76	3.093398791	59	2.460419885	68	2.840372131	59	2.441923038	42	1.723347356	14	0.637052975	47	1.711371935
c100944.graph_c0	233	9.652635517	176	7.506465723	146	5.867478168	219	9.017323258	297	12.24895634	98	4.004813937	97	3.929810181	117	5.256657501	76	2.732350741
c100945.graph_c0	766	29.65650834	873	34.79672275	740	27.79275554	662	25.47374368	842	32.4530852	638	24.36566157	925	35.02215236	944	39.63666217	970	32.59086222
c100945.graph_c1	0	0	2	0.713595235	0	0	0	0	0	0	0	0	0	0	0	0	0	0
c100946.graph_c1	219	13.73887398	224	14.46731358	336	20.44819332	53	3.304657324	89	5.558398538	48	2.970397316	27	1.656458813	28	1.905017149	41	2.232151925
c100947.graph_c0	82	3.919213955	88	4.330127098	122	5.656575538	120	5.700460017	82	3.901679786	86	4.05461715	90	4.206660683	59	3.058235781	95	3.940411647
c100948.graph_c0	604	28.74436798	606	29.69075908	543	25.06826604	550	26.0148935	718	34.016758	679	31.87512386	717	33.36912614	677	34.94124112	909	37.54158262
c100949.graph_c0	363	13.17791289	268	10.01630759	323	11.37499382	457	16.48920604	309	11.16737596	474	16.9740169	706	25.06424118	482	18.97670815	702	22.11617347
c100949.graph_c1	0	0	3	0.34078426	0	0	4	0.438660925	3	0.329533315	1	0.108840794	2	0.215806872	2	0.239325652	2	0.191508602
c100950.graph_c0	6	0.599018154	13	1.33617991	0	0	1	0.099227551	1	0.099389701	0	0	4	0.390533755	5	0.541367988	0	0
c100950.graph_c1	7	1.019809918	9	1.349884319	7	0.989299687	6	0.868792332	6	0.87021205	6	0.86226096	17	2.422032494	13	2.053990246	5	0.632155709
c100950.graph_c3	2	0.201462358	1	0.103704301	1	0.097717547	1	0.100116914	7	0.701963625	2	0.198728518	3	0.295525543	6	0.655464237	3	0.262251536
c100950.graph_c4	47	4.595214553	28	2.818375264	28	2.655673054	9	0.874568805	10	0.973331069	1	0.096443779	42	4.015753797	67	7.104222772	13	1.103021954
c100951.graph_c0	4	1.456871312	6	2.249807198	1	0.353321317	3	1.085990415	3	1.087765062	3	1.0778262	1	0.356181249	2	0.789996248	1	0.316077854
c100951.graph_c1	63	5.513099225	83	7.477668419	43	3.650331912	34	2.957179685	35	3.049130097	26	2.244372242	33	2.824093375	16	1.518479997	39	2.961779583
c100951.graph_c2	122	4.347786079	144	5.283280642	117	4.044853893	114	4.037910845	116	4.115465611	91	3.199013042	219	7.632420765	155	5.990648915	143	4.422595736
c100952.graph_c0	97	19.53184523	44	9.12130689	47	9.180747393	95	19.01247617	85	17.0389613	66	13.10936806	86	16.93479111	45	9.826930554	59	10.3099467
c100953.graph_c0	436	11.5945747	577	15.79708657	433	11.17030085	548	14.48413051	765	20.25267622	522	13.69320525	1531	39.81561029	2930	84.50254463	5843	134.8456957
c100954.graph_c0	57	4.469411452	78	6.296554053	71	5.400605701	49	3.818696114	100	7.805992553	59	4.563455026	82	6.287806767	96	8.163578025	107	7.281018388
c100955.graph_c0	6	0.862936572	12	1.776812998	8	1.116159479	8	1.143565775	12	1.718151762	5	0.709355451	3	0.421947805	8	1.247818572	3	0.374439579
c100955.graph_c1	0	0	5	0.791256928	2	0.298231358	3	0.458331242	8	1.224213904	8	1.213028314	1	0.150322684	4	0.666819811	6	0.800384719
c100956.graph_c0	11	0.637716698	10	0.596853789	8	0.449918375	8	0.460965718	1	0.057714874	7	0.400312752	8	0.453560205	7	0.440115817	13	0.654050564
c100957.graph_c0	323	34.91254867	271	30.15651658	315	33.02921299	279	29.9727625	355	38.19970734	293	31.24013727	312	32.9794553	429	50.28867084	350	32.83068502
c100958.graph_c0	27	1.317217362	32	1.607224381	8	0.378610199	6	0.290929975	5	0.242837827	0	0	3	0.143128062	2	0.105817503	41	1.735842859
c100959.graph_c0	103	8.446907367	91	7.683069302	193	15.35417393	51	4.156944444	70	5.714933716	119	9.626618242	95	7.618929671	76	6.759396651	134	9.536701153
c100959.graph_c1	192	8.801124413	108	5.096752428	229	10.18312451	129	5.877196066	82	3.741996998	111	5.019103965	200	8.965546756	109	5.418726889	111	4.415631051
c100960.graph_c0	598	59.8540565	307	31.63469358	195	18.9337072	369	36.70813404	161	16.04245878	147	14.51362913	675	66.07026225	229	24.85774455	390	33.875825
c100961.graph_c0	323	33.69232223	352	37.80105651	171	17.30346878	701	72.67582636	530	55.03727761	290	29.83957975	851	86.80961615	836	94.5732979	853	77.2165374
c100962.graph_c0	148	19.04743411	147	19.47712946	150	18.72727827	85	10.87269556	155	19.85907946	122	15.48819745	132	16.61340102	191	26.658884	185	20.66233323
c100963.graph_c0	24	1.544967859	35	2.319578651	10	0.624477575	20	1.279622124	4	0.256342638	5	0.317500558	42	2.644035916	16	1.117022762	41	2.290471711
c100964.graph_c0	27	6.605256461	21	5.289054798	36	8.543524342	65	15.80457473	63	15.34331215	23	5.550345752	101	24.16335012	49	13.00037361	80	16.98434394
c100965.graph_c0	61	4.379308738	38	2.808614779	25	1.741102653	37	2.640103727	36	2.572947237	28	1.982896478	91	6.388912991	82	6.384448884	65	4.049691623
c100966.graph_c0	461	48.62031885	391	42.45476938	419	42.86862365	440	46.12252672	341	35.80337003	350	36.41255913	440	45.38155849	236	26.99371842	429	39.26512983
c100967.graph_c0	0	0	0	0	1	0.212583299	1	0.217803092	1	0.21815901	2	0.4323314	10	2.143040385	5	1.188295193	10	1.901749764
c100968.graph_c0	0	0	24	1.660856661	38	2.477880147	0	0	37	2.475953217	37	2.453330539	0	0	46	3.353356484	52	3.033362207
c100969.graph_c0	98	3.833795616	104	4.188601765	76	2.884198276	117	4.549171187	121	4.712386485	110	4.244845103	185	7.077574698	184	7.806467155	186	6.31464141
c100970.graph_c0	23	1.995802177	21	1.876038739	24	2.020270571	12	1.034938253	17	1.468558422	31	2.653491074	10	0.848593124	13	1.223395395	22	1.656705085
c100971.graph_c0	738	35.2536496	777	38.21216039	912	42.26211233	609	28.91402497	741	35.23859469	709	33.40875089	928	43.35164189	869	45.01956883	1004	41.62117178
c100973.graph_c0	42	4.447144828	67	7.303644682	130	13.35315761	57	5.998606528	84	8.854497499	147	15.35379009	87	9.008678495	56	6.430634747	60	5.513356831
c100974.graph_c0	4	0.241322242	3	0.186333725	3	0.175576851	0	0	3	0.180181943	5	0.29755938	7	0.412995436	4	0.261716549	5	0.261782272
c100974.graph_c1	42	3.350148168	44	3.613268648	39	3.017782751	47	3.726113847	68	5.399782764	119	9.363279068	61	4.758328405	41	3.546765004	220	15.22896098
c100975.graph_c0	213	9.845437033	159	7.566331612	136	6.098217977	91	4.180616452	119	5.475893686	60	2.735728075	80	3.616223258	52	2.606709125	43	1.724871393
c100975.graph_c1	72	3.975962812	95	5.400901714	67	3.589163644	47	2.579593136	80	4.39797195	32	1.743115148	47	2.538151422	47	2.814760892	57	2.731602751
c100975.graph_c2	17	2.780473731	27	4.546387935	13	2.062632551	3	0.487679688	6	0.976953237	3	0.484013429	5	0.799741682	5	0.886898075	0	0
c100976.graph_c0	4	0.458723329	3	0.354197052	4	0.444999443	2	0.227963003	3	0.342503285	3	0.339373847	9	1.009353278	4	0.497490349	1	0.099523056
c100977.graph_c0	11	0.723563177	4	0.270879796	6	0.382863233	3	0.196132048	7	0.45838929	7	0.454201007	7	0.450289338	2	0.142674908	10	0.570842948
c100978.graph_c0	241	21.23315742	126	11.42880791	194	16.58089263	188	16.46261886	138	12.10401001	203	17.64248904	201	17.31822776	85	8.121762692	254	19.42066612
c100979.graph_c0	2197	253.8073962	3033	360.7276882	3200	358.61862	3748	430.3455697	5179	595.6248088	6905	786.8721618	2087	235.7797584	2568	321.738527	3077	308.4853764
c100980.graph_c0	14	1.825768275	137	18.39378218	1	0.126510409	22	2.851568699	197	25.57622817	1	0.128642331	32	4.081102021	274	38.75270449	0	0
c100981.graph_c0	6	0.694003242	15	1.78621758	5	0.561033628	13	1.494504196	8	0.921197789	8	0.912780844	7	0.791804821	7	0.878096249	4	0.401516233
c100982.graph_c0	0	0	0	0	0	0	0	0	0	0	2	0.130865913	57	3.697557791	31	2.230107453	74	4.259855332
c100983.graph_c0	13	0.874122787	9	0.623023532	4	0.260914203	8	0.534641435	7	0.468575719	5	0.331638831	2	0.131513077	4	0.291690922	9	0.525175512
c100984.graph_c0	13	0.902931711	20	1.430126323	10	0.673783224	11	0.759360104	13	0.898892085	27	1.849871659	12	0.815084533	10	0.753260834	12	0.723311996
c100985.graph_c0	5	0.757895328	7	1.092370887	8	1.17635351	5	0.753273635	3	0.452702748	10	1.49522141	9	1.334109841	9	1.479502039	10	1.315443181
c100986.graph_c0	18	2.728475752	4	0.624223963	5	0.73523511	21	3.163810227	0	0	4	0.598100088	12	1.778847395	1	0.164392283	3	0.394640558
c100987.graph_c0	334	25.00345512	265	20.42359946	328	23.81968659	410	30.50569708	364	27.12736393	590	43.56842418	601	43.99850133	378	30.6887495	679	44.11194446
c100988.graph_c0	203	13.52583451	265	18.17802754	151	9.760085425	202	13.37712972	241	15.9859233	494	32.46842797	1496	97.47864365	1431	103.4049903	1944	112.4079844
c100989.graph_c0	2962	291.2795658	2670	270.3143349	3142	299.7366057	2134	208.5753191	1813	177.4906252	2360	228.9302848	1337	128.5778691	1205	128.5126397	1544	131.7665359
c100990.graph_c0	33	2.465474528	27	2.076745106	47	3.406379873	21	1.559370853	32	2.380067145	34	2.50571561	77	5.625837167	121	9.804056006	130	8.428742782
c100990.graph_c1	2885	233.0246219	2511	208.8024348	1015	79.529944	4743	380.7611733	4588	368.9198764	1656	131.9418619	12361	976.3813008	7066	618.9612496	4283	300.218145
c100990.graph_c2	182	6.945390683	143	5.618161005	205	7.589056623	134	5.082456004	109	4.140992471	276	10.38964373	262	9.777693875	155	6.414913777	320	10.59761502
c100991.graph_c0	1556	110.7601838	1225	89.77243706	1281	88.45692637	1153	81.57309112	1223	86.66688411	1286	90.29866403	1467	102.1207608	1261	97.34709472	1316	81.29481231
c100992.graph_c0	58	6.370481318	71	8.028519251	76	8.097789537	55	6.004135432	117	12.79330534	80	8.667633137	30	3.222369663	59	7.027973215	67	6.386338352
c100993.graph_c0	48	4.42733922	38	3.608427711	22	1.9684885	22	2.016822972	11	1.010059359	6	0.54590754	23	2.074623294	9	0.900280625	11	0.880495447
c100994.graph_c0	221	7.608885005	197	6.982771401	213	7.114051263	189	6.46746502	188	6.443758373	201	6.826389831	239	8.047046305	158	5.899560605	181	5.408043673
c100995.graph_c0	15	1.645837884	39	4.405480204	29	3.086756942	33	3.598763217	36	3.93233897	40	4.329343731	22	2.360632212	35	4.164833778	27	2.570942882
c100996.graph_c1	6	0.888670655	10	1.524833556	4	0.574722527	9	1.324877229	8	1.179593109	10	1.461019022	17	2.462341944	6	0.963772816	10	1.285353124
c100997.graph_c0	5	0.615579428	8	1.01399761	3	0.358297673	2	0.244730234	6	0.735390465	5	0.607226028	6	0.722395773	1	0.133520493	9	0.961588965
c100997.graph_c1	0	0	16	0.821383761	26	1.257694803	1	0.04956063	13	0.645341035	37	1.819957657	1	0.048764428	9	0.486709273	113	4.889951935
c100998.graph_c0	706	47.26958459	10	0.689302631	5	0.324754912	1326	88.23972504	18	1.19978172	13	0.858591764	22398	1466.547647	12	0.871349054	48	2.789017186
c100999.graph_c0	88	13.16720392	108	16.63671191	107	15.53113901	144	21.4149428	120	17.87494796	67	9.888990809	33	4.828749561	53	8.600438446	31	4.025366717
c101000.graph_c0	6	0.352890479	8	0.484408248	6	0.342332855	12	0.701477062	12	0.702623366	6	0.348101763	13	0.747724991	33	2.104924215	34	1.73540353
c101001.graph_c0	320	23.14024586	418	31.11910685	327	22.93899481	325	23.35849669	367	26.42023679	331	23.61088498	372	26.30696718	333	26.11536242	378	23.72152792
c101002.graph_c0	0	0	1	0.141888965	3	0.401093538	5	0.684903384	3	0.411613562	3	0.407852667	4	0.539120212	0	0	12	1.435257697
c101002.graph_c1	2	0.280467204	2	0.288745309	1	0.136038154	2	0.278756898	3	0.418818634	7	0.968314447	11	1.508532349	10	1.520848393	30	3.650952756
c101003.graph_c0	26	1.634226826	16	1.035361046	16	0.975590606	19	1.186960114	9	0.563163044	20	1.240038772	42	2.581654557	14	0.954335009	31	1.690960837
c101004.graph_c0	8041	781.7425883	1947	194.8733779	3619	341.3115094	6571	634.9341918	2255	218.249324	2782	266.7946505	1518	144.3229291	951	100.2693178	1043	87.99761205
c101005.graph_c0	1	0.123959743	2	0.255236931	0	0	1	0.123203829	5	0.617025798	6	0.733665671	16	1.939592527	5	0.672178325	13	1.398482022
c101006.graph_c0	15	2.453359174	11	1.852232122	4	0.63465617	10	1.625598958	22	3.582161868	11	1.774715905	14	2.23927671	16	2.838073841	6	0.851635965
c101007.graph_c0	250	8.569271164	259	9.139795794	216	7.182345097	207	7.052088599	296	10.1006248	213	7.201944361	240	8.044980048	207	7.694989927	212	6.30627066
c101008.graph_c0	1347	267.5399669	1298	265.4169274	1261	242.9656061	1390	274.3970329	1816	359.0786372	1466	287.2243961	1918	372.5456774	2042	439.8561252	1898	327.1524295
c101009.graph_c0	447	46.82551229	818	88.21880476	545	55.38346923	668	69.54966047	1572	163.9382168	976	100.8535322	3649	373.8167266	5184	588.9437811	3947	358.818651
c101010.graph_c0	188	16.18214574	219	19.40685786	256	21.37602084	213	18.22222478	184	15.76698784	207	17.57579124	86	7.239133115	65	6.067718838	115	8.590312591
c101011.graph_c0	7	1.466219431	0	0	2	0.406386775	7	1.457278333	12	2.502273793	5	1.03308776	10	2.048381209	10	2.271615188	9	1.635973665
c101012.graph_c0	281	32.54507153	120	14.30846376	223	25.05488499	278	32.00127219	208	23.98252447	404	46.15582914	611	69.20380494	241	30.27121037	429	43.1190388
c101013.graph_c0	4	0.25542549	6	0.394446717	28	1.734486463	13	0.82507064	9	0.572136169	48	3.023512456	7	0.437131533	9	0.623276261	26	1.440822427
c101014.graph_c0	0	0	0	0	10	1.046289527	3	0.321594069	4	0.429492793	13	1.383097741	51	5.379269054	36	4.210945029	52	4.86720289
c101015.graph_c0	112	7.99742019	87	6.395639796	79	5.472271338	91	6.458279283	93	6.611005089	102	7.184529713	162	11.31245225	129	9.989768762	162	10.03875315
c101016.graph_c0	1	0.103514541	30	3.19709444	0	0	2	0.205766605	18	1.854925685	0	0	0	0	17	1.908464621	0	0
c101017.graph_c0	1	0.098957297	0	0	0	0	1	0.098353849	0	0	1	0.097614448	20	1.935475467	11	1.180522696	6	0.51526654
c101018.graph_c0	600	38.40734785	460	30.31473328	515	31.9800352	530	33.71960476	448	28.54918621	382	24.12085582	719	45.00925364	677	46.99867022	698	38.77496008
c101019.graph_c0	0	0	3	0.358376368	4	0.450250173	0	0	6	0.693089243	9	1.030134775	4	0.453894689	2	0.251680221	4	0.402789478
c101019.graph_c1	141	22.09684894	1	0.161340755	39	5.929041377	8	1.246076652	0	0	2	0.309177237	0	0	0	0	3	0.40800488
c101019.graph_c2	146	21.38914976	0	0	24	3.410833716	11	1.601684188	0	0	2	0.28902602	0	0	0	0	0	0
c101019.graph_c3	275	18.38108665	16	1.10101015	84	5.446611698	27	1.793683405	7	0.465788948	6	0.395599761	8	0.522923703	5	0.362445178	10	0.580057914
c101019.graph_c4	274	26.06513656	0	0	48	4.42954705	28	2.647347856	2	0.189405283	3	0.281512043	0	0	1	0.103167587	1	0.082554796
c101020.graph_c0	2565	138.3515333	1170	64.97036707	1694	88.63773571	3193	171.1744981	1847	99.17818437	2642	140.5709895	1934	102.0147406	1223	71.5413115	1597	74.75399235
c101021.graph_c0	252	17.76443084	410	29.75551456	278	19.01096633	289	20.24846645	473	33.194379	382	26.56320054	388	26.74806284	505	38.60788117	434	26.55053976
c101022.graph_c0	137	10.38386624	90	7.022857866	73	5.36747485	98	7.382579479	102	7.696465742	101	7.551377354	202	14.9726868	129	10.60381303	175	11.51090408
c101023.graph_c0	32	1.914428614	35	2.155708798	28	1.625009371	37	2.20005967	35	2.08453837	33	1.947463917	45	2.632761781	16	1.038109139	47	2.440169108
c101024.graph_c0	10	1.013084165	18	1.877374367	17	1.670717758	13	1.30897821	15	1.512827593	16	1.598938616	16	1.585168241	16	1.757920955	23	2.022116773
c101025.graph_c0	171	10.25799861	205	12.66056939	127	7.390586193	192	11.44751685	315	18.81177302	147	8.698615643	298	17.48206143	316	20.55831145	290	15.09723418
c101026.graph_c0	595	37.47650197	594	38.51779151	517	31.58939182	505	31.61382152	440	27.58972737	423	26.28141417	541	33.3233918	276	18.85319662	332	18.14734241
c101026.graph_c1	1	0.160881495	0	0	0	0	3	0.479701288	2	0.320323454	0	0	0	0	0	0	3	0.418851635
c101027.graph_c0	616	41.52645015	856	59.40879059	797	52.12079803	808	54.13759931	778	52.21272299	793	52.73313171	1350	88.99953064	1077	78.73967749	1454	85.06313217
c101028.graph_c0	46	4.011826771	90	8.080899421	83	7.022165694	49	4.247407777	116	10.0715191	94	8.086833014	38	3.240990736	92	8.701737957	101	7.644315138
c101029.graph_c0	3882	167.1699004	3757	166.5622578	2837	118.514238	3895	166.706891	4036	173.0240053	3272	138.9895437	6249	263.1618495	4153	193.9538108	6591	246.3126591
c101030.graph_c0	1	0.31095277	0	0	0	0	0	0	0	0	0	0	2	0.608183003	0	0	0	0
c101030.graph_c2	161	21.16509456	53	7.173036786	30	3.825817345	192	25.08644392	88	11.51674259	71	9.207017467	208	26.74037692	88	12.54616059	82	9.354941107
c101031.graph_c0	150	5.62584389	196	7.56807349	100	3.638354885	125	4.659614287	179	6.683471487	99	3.662670864	153	5.611742066	184	7.484246345	145	4.719514106
c101032.graph_c0	3223	272.6534441	2694	234.6286951	3982	326.7838448	4134	347.587934	4182	352.1983863	5262	439.1044188	3408	281.942224	3623	332.3937503	4706	345.4899938
c101034.graph_c0	384	26.242819	351	24.6955799	357	23.66770333	588	39.93927014	536	36.4667199	561	37.81885738	1228	82.07057575	723	53.58600634	907	53.79221359
c101035.graph_c0	13	1.675113278	49	6.500245517	14	1.749997808	7	0.896483718	56	7.183589496	8	1.016850478	7	0.882081516	39	5.450034721	20	2.236473172
c101036.graph_c0	22	1.827627369	13	1.111837137	18	1.450594804	10	0.825673811	21	1.736748442	7	0.573626615	10	0.812409185	17	1.531608355	13	0.937219234
c101037.graph_c0	0	0	29	3.49497614	1	0.113559117	0	0	30	3.496127572	0	0	30	3.434349371	19	2.412130499	10	1.015888945
c101038.graph_c0	37	4.286935024	43	5.129162803	14	1.57355473	63	7.254863805	91	10.49637215	19	2.171526129	14	1.586291749	16	2.010476461	6	0.603294402
c101039.graph_c1	700	32.10202254	644	30.40556474	524	23.31171808	618	28.16867168	588	26.84505711	532	24.06646308	835	37.44817723	724	36.00864296	882	35.10231902
c101039.graph_c2	3	0.387542122	3	0.398980587	0	0	0	0	3	0.385808298	4	0.509710912	6	0.757981772	4	0.560391427	4	0.448425724
c101040.graph_c0	3510	252.8527109	2781	206.2501808	3037	212.2334968	2759	197.5403121	2727	195.5682215	2754	195.6999501	3900	274.7482641	2749	214.7677516	3700	231.310363
c101040.graph_c1	378	58.3091318	273	43.35510813	312	46.68829445	306	46.91478594	282	43.30584671	331	50.3661843	485	73.16381895	336	56.21055659	397	53.14570228
c101041.graph_c0	115	6.38032331	98	5.597624646	112	6.027975918	182	10.03597963	181	9.997146851	173	9.467977788	347	18.82713225	311	18.71281259	414	19.93324733
c101042.graph_c0	12	3.085139249	2	0.5293664	3	0.748209847	3	0.76658147	7	1.791613044	0	0	12	3.017064699	4	1.115288821	3	0.669341339
c101043.graph_c0	2	0.065087057	26	0.871105662	24	0.757677723	0	0	70	2.267855231	16	0.513630614	1	0.031825445	43	1.517633574	14	0.395389872
c101044.graph_c0	9	1.542905769	0	0	5	0.831525435	6	1.022331356	1	0.170666996	3	0.507322857	8	1.341209847	0	0	13	1.934074123
c101045.graph_c0	13	1.540246477	3	0.365932496	15	1.72403775	11	1.295337965	16	1.887206855	30	3.506181614	19	2.2014576	10	1.284933657	28	2.878974191
c101046.graph_c0	303	17.65714951	313	18.77825165	314	17.75073146	335	19.40288503	402	23.32151018	388	22.30365161	544	31.00178629	419	26.4804781	546	27.61235682
c101047.graph_c0	5	1.023749458	19	4.005070202	17	3.37661264	5	1.01750657	46	9.376357614	12	2.42365728	3	0.600696066	12	2.664641329	6	1.066124194
c101048.graph_c0	4	0.497375023	0	0	9	1.085613238	17	2.100953497	6	0.742724726	22	2.698441101	18	2.188801304	7	0.943964918	16	1.726540746
c101049.graph_c0	219	16.62256882	135	10.54922718	199	14.65263534	217	16.3703248	145	10.95657152	159	11.9046719	189	14.02896661	150	12.34750234	208	13.70093571
c101049.graph_c2	3	0.599018154	0	0	4	0.774795984	3	0.595365304	0	0	1	0.196963163	0	0	0	0	0	0
c101049.graph_c3	53	5.714395328	20	2.220021904	35	3.660758646	39	4.179290472	25	2.683410235	35	3.722448844	41	4.323028729	18	2.104751126	58	5.426943178
c10105.graph_c0	0	0	0	0	0	0	0	0	0	0	2	0.715239506	0	0	0	0	0	0
c101050.graph_c0	10	1.082132749	7	0.779850638	1	0.104975797	2	0.215106767	2	0.215458279	0	0	2	0.211651031	1	0.117358452	1	0.093910339
c101051.graph_c0	820	56.48241592	732	51.90908153	650	43.43315809	501	34.29893818	612	41.96657097	497	33.76930186	978	65.87917008	608	45.41892224	702	41.96327669
c101051.graph_c1	63	13.85131128	1	0.226351403	96	20.47529714	65	14.20388783	4	0.875513772	114	24.72415585	35	7.525376569	0	0	86	16.40898279
c101052.graph_c0	1643	137.3608252	1075	92.52660847	920	74.61425296	1681	139.6807566	1140	94.88178141	975	80.40743807	5961	487.3649608	5727	519.2617637	14699	1066.463475
c101052.graph_c1	69	20.87808657	28	8.722329446	32	9.39291131	67	20.14929909	39	11.74786267	51	15.22222233	217	64.21125966	186	61.03632553	664	174.3582699
c101053.graph_c0	63	4.725348426	59	4.555941622	53	3.856362021	60	4.472888531	59	4.405527839	68	5.031164085	99	7.261700528	83	6.751576812	93	6.053535651
c101054.graph_c0	226	11.66383975	118	6.269717372	274	13.71804768	204	10.46421876	171	8.785811201	260	13.23648691	241	12.16354036	160	8.955439845	255	11.42105319
c101055.graph_c0	108	7.677790672	65	4.75728007	47	3.241298362	118	8.33754242	75	5.307945145	54	3.786801609	175	12.166353	93	7.170167372	181	11.16667702
c101056.graph_c0	45	2.859610087	37	2.420632624	31	1.911017396	19	1.200028181	53	3.352917187	62	3.886442775	46	2.858656617	46	3.170194961	74	4.080927644
c101056.graph_c2	15	1.599005099	22	2.414427237	22	2.275044575	9	0.95355256	18	1.910221573	18	1.892767961	13	1.355226216	16	1.849747313	28	2.590296562
c101057.graph_c0	1	0.109696517	0	0	1	0.106414664	0	0	0	0	0	0	11	1.180036321	12	1.427604526	20	1.90395071
c101058.graph_c0	84	10.01571426	121	14.85322849	131	15.1524401	33	3.910750571	125	14.8376562	112	13.17306832	54	6.296602138	108	13.96562025	78	8.071051364
c101059.graph_c0	4	0.610326228	2	0.314170129	3	0.444050064	7	1.061557737	13	1.974685994	4	0.602044115	23	3.431940353	18	2.978573908	33	4.369672121
c101060.graph_c0	819	56.73443046	870	62.04615905	808	54.29787064	745	51.29353234	951	65.58370772	1034	70.65609281	894	60.56338896	806	60.55244343	710	42.68290942
c101061.graph_c0	223	9.544964276	183	8.064053222	230	9.550056044	289	12.29449867	296	12.61286671	263	11.10430736	433	18.12454835	329	15.27211464	385	14.30088921
c101062.graph_c0	614	30.44134713	480	24.5001975	749	36.02350398	568	27.98899919	541	26.70209965	855	41.81459478	461	22.35147945	283	15.21653485	600	25.81544497
c101063.graph_c0	8	0.796265697	8	0.819767805	2	0.193110841	6	0.593557514	4	0.396351642	0	0	10	0.973369811	5	0.539724158	9	0.777397962
c101064.graph_c0	6	0.519280864	1	0.089101275	9	0.755617865	4	0.344076171	4	0.344638436	1	0.085372372	11	0.931008414	17	1.595635987	1	0.075107609
c101065.graph_c0	0	0	0	0	3	0.368683113	0	0	0	0	4	0.499861426	0	0	0	0	4	0.439760493
c101065.graph_c1	48	6.177546199	4	0.529989917	43	5.368486436	35	4.476992289	8	1.024984747	30	3.808573144	56	7.048109524	8	1.116602471	39	4.355843222
c101065.graph_c2	0	0	0	0	4	0.421643118	0	0	0	0	11	1.179058495	0	0	0	0	9	0.848695233
c101066.graph_c0	71	8.771564582	104	13.22771738	89	10.66638765	49	6.016699673	95	11.68409213	61	7.433867789	90	10.87354306	157	21.03546913	125	13.40175265
c101067.graph_c0	634	60.04267032	504	49.1398842	439	40.33145603	691	65.04176615	509	47.98894186	420	39.23614335	305	28.24752702	257	26.39597432	205	16.84835367
c101068.graph_c0	838	74.45686346	810	74.09324046	671	57.83515167	1019	89.98672372	984	87.0379128	986	86.41794108	1880	163.3534911	1654	159.3786181	2259	174.184625
c101069.graph_c0	2	0.223465561	10	1.150306194	7	0.758730054	5	0.555257136	5	0.556164497	6	0.661299415	29	3.168753508	17	2.059981696	46	4.460374323
c101070.graph_c0	14	0.763055779	15	0.841690375	13	0.687353649	11	0.595887771	15	0.813902083	16	0.860229862	13	0.692917381	14	0.827542142	25	1.18249994
c101071.graph_c0	1401	83.76893781	1715	105.5703227	1703	98.77980427	1613	95.85676719	1882	112.0255651	1728	101.9189387	1373	80.28330879	1088	70.55171932	1247	64.70594663
c101072.graph_c0	459	15.35818557	493	16.9827101	523	16.97608551	470	15.63034704	527	17.55458194	501	16.53602928	583	19.07680466	491	17.817327	709	20.58762879
c101073.graph_c0	950	71.74157033	850	66.08441509	752	55.0901245	782	58.69452114	709	53.30232577	670	49.9100905	1260	93.05241973	1004	82.22707074	1237	81.06807139
c101074.graph_c0	752	90.14266378	659	81.32626234	277	32.21075882	851	101.3877872	998	119.0956061	688	81.35181873	8656	1014.704642	10291	1337.839327	12634	1314.275124
c101075.graph_c0	1	0.048234856	1	0.049658528	4	0.187167147	7	0.335585021	6	0.288114351	8	0.380642484	2	0.094341079	6	0.313867302	6	0.251156897
c101075.graph_c1	32	2.454323874	29	2.2898801	45	3.348135667	40	3.049196568	33	2.519697959	51	3.858498636	52	3.900273747	51	4.242148847	66	4.392974654
c101075.graph_c2	1	0.136344975	0	0	1	0.132265865	0	0	0	0	4	0.537979108	4	0.533345926	1	0.147867582	2	0.236647544
c101075.graph_c3	0	0	0	0	0	0	0	0	0	0	2	0.480516944	1	0.238189318	1	0.264147352	0	0
c101076.graph_c0	258	10.64438082	263	11.17092916	257	10.28590387	296	12.13768734	363	14.90939338	190	7.732511597	594	23.96607948	454	20.31376311	569	20.37257065
c101077.graph_c0	26	1.808529905	28	2.005133206	22	1.484511845	32	2.212309387	25	1.73119108	10	0.686149305	33	2.24479217	31	2.338556534	13	0.784745018
c101078.graph_c0	202	11.01255147	181	10.15893094	264	13.9620487	303	16.41809437	192	10.42054567	311	16.72488931	238	12.68888295	152	8.986984709	336	15.89676402
c101079.graph_c1	3	0.48199394	1	0.165406729	7	1.091005658	5	0.798424518	5	0.799729246	3	0.475453292	4	0.628478126	6	1.04545515	13	1.812577329
c101080.graph_c0	14	2.249121323	20	3.307864372	9	1.402606983	13	2.075734181	22	3.518521255	10	1.584714854	12	1.885280371	8	1.39382634	7	0.975923455
c101081.graph_c0	13	0.668477421	13	0.688207806	11	0.548712326	12	0.613293235	12	0.614295434	7	0.355064875	22	1.106307672	8	0.44613594	17	0.758621559
c101082.graph_c0	274	17.53921281	255	16.80476976	295	18.31851189	288	18.32295689	295	18.79897635	354	22.35265309	245	15.33682534	210	14.578494	300	16.66532002
c101083.graph_c0	54	15.08338983	41	11.79021986	50	13.54826991	34	9.439036167	45	12.51325688	61	16.80743004	54	14.75057018	35	10.60247051	78	18.90743721
c101083.graph_c1	411	18.98570919	332	15.78904773	448	20.07574435	375	17.2170923	346	15.91159632	483	22.00890393	564	25.47850604	369	18.48609591	649	26.01732055
c101083.graph_c2	0	0	0	0	0	0	0	0	2	0.366834119	4	0.726964744	0	0	0	0	1	0.1598895
c101083.graph_c3	7	1.019809918	1	0.149987147	1	0.141328527	5	0.72399361	2	0.290070683	3	0.43113048	2	0.284944999	0	0	0	0
c101083.graph_c4	203	12.10782663	201	12.3423843	158	9.141887713	190	11.26334259	194	11.51925882	152	8.942933988	157	9.157557636	134	8.66779811	129	6.677174627
c101083.graph_c5	399	34.83376348	302	27.14359067	338	28.62548432	316	27.4194111	332	28.85481123	334	28.76340201	524	44.73718388	432	40.90205072	534	40.45774087
c101084.graph_c0	404	37.35980222	307	29.22768582	376	33.73025995	391	35.93713889	340	31.30075197	362	33.02159565	439	39.70064624	233	23.36753799	364	29.21174194
c101085.graph_c0	5	0.548612628	19	2.146259587	5	0.532199473	16	1.744854893	19	2.075401123	13	1.407036713	8	0.858411714	6	0.713971505	6	0.57132064
c101085.graph_c1	2	0.31980102	7	1.152340272	2	0.310233351	8	1.271403413	9	1.43266618	5	0.788653317	1	0.156372256	2	0.346827621	0	0
c101086.graph_c0	814	39.83517796	660	33.25210505	642	30.47796913	725	35.26337705	684	33.32353835	495	23.89537426	855	40.91836991	653	34.65687271	645	27.39270622
c101087.graph_c0	18	2.699092567	2	0.308750821	10	1.454634602	9	1.341316666	10	1.492787277	10	1.479147744	12	1.759690837	5	0.813109643	21	2.732734484
c101088.graph_c0	293	14.06743516	358	17.6955139	210	9.78081932	206	9.830102795	122	5.831224784	102	4.830741014	76	3.568377123	77	4.009330519	77	3.208269888
c101089.graph_c0	12	2.175236429	0	0	16	2.813544862	1	0.180164309	0	0	8	1.430479012	9	1.595429374	2	0.393177856	8	1.258485097
c101089.graph_c1	53	6.673761056	71	9.204198663	119	14.53618311	38	4.755781769	76	9.527106648	109	13.53903039	71	8.743050463	79	10.78836691	152	16.61006148
c101090.graph_c0	286	38.7215319	362	50.4577545	163	21.40832759	394	53.01835596	402	54.18326873	165	22.03620089	745	98.63989987	334	49.04184465	203	23.85148391
c101091.graph_c0	1123	55.61454018	854	43.54109199	1072	51.50056812	957	47.1046813	929	45.80121083	989	48.31379671	739	35.79009784	691	37.1125226	969	41.64522761
c101092.graph_c0	20	1.380193875	24	1.705117034	13	0.87028619	29	1.989077182	20	1.374019026	28	1.906050543	134	9.043254453	214	16.01613447	203	12.15735242
c101093.graph_c0	14	1.756610386	7	0.90422873	4	0.486873393	17	2.120019567	9	1.124197385	7	0.86638661	26	3.190293294	10	1.360759088	2	0.217776129
c101094.graph_c1	21	2.911637207	27	3.854025478	10	1.345013383	13	1.791450677	8	1.104232699	9	1.230911294	11	1.491490541	14	2.105134431	8	0.962588838
c101094.graph_c2	0	0	0	0	0	0	1	0.267778459	0	0	0	0	3	0.790429621	0	0	1	0.233811016
c101095.graph_c0	9	1.125658915	2	0.2575296	3	0.36399398	13	1.616036612	1	0.124513648	3	0.370127916	10	1.223134337	4	0.54257294	4	0.434167355
c101096.graph_c0	0	0	0	0	0	0	0	0	0	0	0	0	245	65.44830454	0	0	1	0.237058391
c101096.graph_c1	0	0	0	0	1	0.175846554	0	0	0	0	0	0	537	95.19395266	0	0	0	0
c101097.graph_c0	86	7.821630489	79	7.397053956	71	6.264203135	89	8.045117434	125	11.31778677	94	8.433211237	210	18.67789765	263	25.94110224	201	15.86455043
c101098.graph_c0	135	6.3591789	117	5.673956314	111	5.072229473	162	7.584480279	137	6.424517145	132	6.133487535	283	13.03657665	238	12.15844584	353	14.430283
c101099.graph_c0	35	2.959020332	57	4.961210019	44	3.608620579	42	3.529171251	96	8.079859125	51	4.253205457	111	9.17725367	129	11.82778573	87	6.38310555
c101100.graph_c0	25	1.454716177	12	0.718873306	23	1.298299039	13	0.751839518	8	0.463426535	26	1.492374738	35	1.991664382	10	0.631062092	29	1.464431716
c101101.graph_c0	19	3.001505956	12	1.951639979	0	0	24	3.768255899	22	3.459879234	1	0.155830294	16	2.471812043	16	2.741191802	1	0.137094009
c101102.graph_c1	2	0.278481596	1	0.143350547	8	1.080600416	4	0.553566796	2	0.277235697	20	2.747026067	5	0.680842034	2	0.302016265	7	0.845857904
c101103.graph_c0	965	89.31478126	689	65.65202088	715	64.19640487	630	57.9535591	537	49.47923337	636	58.06566746	856	77.47822147	472	47.37746913	524	42.08818337
c101104.graph_c0	1	0.365911864	1	0.376711903	0	0	0	0	0	0	2	0.721892897	3	1.073513718	2	0.79367065	2	0.635095968
c101104.graph_c1	109	13.78640602	105	13.67246175	68	8.34338183	36	4.525542052	44	5.54025678	24	2.994346741	10	1.236899515	9	1.234527899	14	1.536687189
c101104.graph_c2	435	23.91752138	430	24.34042858	420	22.40189949	525	28.68994758	528	28.90104108	538	29.17934043	686	36.88594227	681	40.60765016	954	45.52061878
c101105.graph_c0	3	0.349230039	5	0.599229511	4	0.451709234	4	0.46280055	7	0.811224444	3	0.344490995	6	0.68304834	6	0.757487414	2	0.20204737
c101106.graph_c0	42	5.731753839	58	8.148901816	69	9.134735377	40	5.425524998	71	9.646044023	58	7.807868944	44	5.87219906	65	9.620229438	71	8.408711597
c101108.graph_c0	2538	192.5133316	1143	89.25823074	813	59.82302612	6678	503.4532449	1738	131.2416299	1325	99.14055638	7403	549.1446972	1837	151.1166027	2935	193.2013542
c101109.graph_c0	87	5.920745176	74	5.184676796	60	3.961110955	59	3.990732945	62	4.200504531	49	3.289421136	23	1.530716649	42	3.099846871	44	2.598619315
c101110.graph_c0	3	0.402306576	20	2.761205459	31	4.032795595	8	1.066275427	23	3.070551339	29	3.836190412	9	1.18028867	6	0.872611555	15	1.745661379
c101111.graph_c0	49	2.781701177	23	1.344234637	34	1.872414309	38	2.144082679	18	1.017277761	28	1.567973458	14	0.777234881	11	0.677237367	10	0.492659955
c101112.graph_c0	77	7.085243828	62	5.87338698	57	5.088005486	76	6.950582538	85	7.78638102	77	6.989097222	78	7.018891524	41	4.091492553	54	4.312118663
c101113.graph_c0	1	0.119742848	2	0.246554214	0	0	2	0.238025296	3	0.35762139	0	0	2	0.234201369	1	0.129862397	7	0.727412048
c101114.graph_c0	96	7.851892044	81	6.820574502	110	8.727792488	138	11.21826541	171	13.92360993	243	19.60539703	572	45.7518825	520	46.12541255	1148	81.48503252
c101114.graph_c1	67	7.382297488	41	4.650861939	84	8.978518164	62	6.789721588	77	8.446175777	150	16.30325344	380	40.94587806	275	32.86118849	685	65.49983099
c101114.graph_c2	35	6.354982412	30	5.60790199	37	6.51713433	54	9.745039546	109	19.70268697	120	21.4928415	169	30.00840177	271	53.36412989	310	48.84733458
c101116.graph_c0	4	0.382827498	4	0.394126808	2	0.185687115	2	0.190246496	8	0.762229533	13	1.227305746	6	0.561570437	8	0.83036102	12	0.996683453
c101116.graph_c1	14	1.112519911	12	0.98173405	15	1.156324309	14	1.105735695	18	1.423983354	16	1.25419776	21	1.631957724	22	1.895990996	35	2.413685433
c101116.graph_c2	423	35.03891013	361	30.78578806	408	32.78528965	491	40.42362453	380	31.33621002	431	35.21711482	721	58.40571422	512	45.99535931	681	48.95422754
c101117.graph_c0	1	0.068409609	9	0.633858724	3	0.199088881	4	0.271969774	5	0.340517759	4	0.26992517	6	0.401400782	3	0.222572856	3	0.178103
c101117.graph_c1	223	14.81726718	193	13.20241589	184	11.86013717	262	17.30246891	150	9.922181311	243	15.92706688	302	19.62366153	166	11.96203779	270	15.56896999
c101118.graph_c0	19	1.455452742	2	0.157727476	3	0.222933022	20	1.522712948	2	0.152520126	6	0.453379667	5	0.37456256	0	0	3	0.199433739
c101119.graph_c0	64	5.707909822	39	3.580919744	81	7.007946668	108	9.573360695	70	6.215095696	90	7.917825388	125	10.90227154	45	4.352547067	113	8.745979218
c101120.graph_c0	0	0	0	0	11	0.38597308	0	0	0	0	19	0.677915513	0	0	0	0	62	1.946167644
c101121.graph_c0	39	3.13728538	42	3.478336231	17	1.326621343	30	2.398580015	27	2.162249641	14	1.110922431	49	3.854742315	32	2.791728821	19	1.326404199
c101122.graph_c0	1330	65.21027686	971	49.01358671	1075	51.13067279	1023	49.85211339	795	38.8046868	802	38.78868466	965	46.27022049	753	40.03992104	1038	44.16666681
c101123.graph_c0	28	1.774797102	15	0.978846946	27	1.660210223	50	3.149954071	36	2.271673078	74	4.626884738	24	1.487687706	28	1.924786412	34	1.870262065
c101124.graph_c0	3	0.599489833	0	0	2	0.387703037	4	0.794445476	0	0	1	0.197118256	7	1.367944446	0	0	7	1.21392394
c101124.graph_c1	2195	81.40277212	2234	85.29443376	1865	67.0953073	2616	96.42417844	2720	100.4213892	2307	84.39535533	4963	179.994319	4624	185.9757542	5958	191.7511766
c101124.graph_c2	6	1.070354433	2	0.367315461	3	0.519166016	2	0.354609115	2	0.355188592	3	0.527914873	7	1.221192854	3	0.580405407	4	0.619254572
c101125.graph_c1	50	2.63096284	74	4.008752843	76	3.879421265	86	4.497660793	76	3.981172109	88	4.567658887	91	4.682695896	93	5.307151575	82	3.74447927
c101126.graph_c0	31	3.606949117	20	2.395748192	15	1.693082891	23	2.659804371	20	2.316652897	18	2.065937165	31	3.527360672	21	2.649911988	28	2.827282609
c101127.graph_c0	19	1.98627311	28	3.013535036	34	3.448044953	18	1.870257499	15	1.561094782	30	3.093662252	20	2.044679348	11	1.247130442	22	1.995909804
c101127.graph_c1	9	0.700335764	6	0.480670974	9	0.679383422	4	0.309362255	0	0	10	0.767591359	8	0.608784568	5	0.421956453	5	0.337649933
c101128.graph_c0	21	2.155736874	29	3.064836456	26	2.589157345	25	2.550703638	23	2.350482069	28	2.835311428	42	4.216339748	23	2.560578678	33	2.939837084
c101129.graph_c0	3	0.433847707	0	0	0	0	13	1.868542332	0	0	0	0	18	2.54564834	0	0	0	0
c101130.graph_c0	0	0	0	0	0	0	0	0	0	0	0	0	2	0.480844686	0	0	3	0.640057655
c101131.graph_c0	3	0.457389831	2	0.313926586	0	0	3	0.454600639	9	1.366030543	0	0	10	1.490991276	7	1.157436364	1	0.13231166
c101131.graph_c1	14	0.704216568	48	2.485720485	0	0	18	0.899899986	63	3.154796881	0	0	38	1.869268346	55	3.000369383	0	0
c101131.graph_c2	336	35.28509102	1182	127.7915956	695	70.80198101	346	36.11366797	1194	124.8271176	788	81.62899761	560	57.51085765	1385	157.7377244	1113	101.4331698
c101132.graph_c0	37	2.603603651	11	0.796890564	2	0.136524874	24	1.678525436	12	0.84063418	1	0.069412779	28	1.926819495	11	0.839459341	17	1.03813764
c101133.graph_c0	0	0	0	0	1	0.222499721	0	0	0	0	1	0.226249231	3	0.672902185	2	0.497490349	1	0.199046112
c101133.graph_c1	485	31.42280867	358	23.87916523	477	29.97990702	573	36.89788066	477	30.76623071	590	37.70696306	932	59.05124078	640	44.96939757	890	50.04101817
c101134.graph_c0	28	4.318940893	32	5.081618517	15	2.244497512	14	2.146301862	22	3.378271589	3	0.456464246	14	2.111821065	3	0.501850449	7	0.937022755
c101135.graph_c0	154	12.34219131	134	11.05628443	147	11.42871829	182	14.49727838	205	16.35603627	201	15.89036568	309	24.21808979	242	21.03394587	307	21.35220826
c101136.graph_c0	1062	90.61479794	1674	147.0492842	1321	109.3417618	1249	105.9206374	2043	173.5384152	1258	105.8818527	1054	87.94781883	1389	128.5318293	1006	74.49128374
c101137.graph_c0	4	0.419020244	7	0.754928647	4	0.406484178	0	0	10	1.042863974	10	1.033335371	4	0.409774433	1	0.113607982	2	0.18181842
c101138.graph_c0	126	4.580767766	118	4.416544272	94	3.315157935	150	5.420040428	81	2.931604632	76	2.725508891	63	2.239845855	57	2.247379517	66	2.082305918
c101139.graph_c0	42	2.494006216	106	6.480178336	40	2.304182493	35	2.065664676	72	4.256311343	33	1.932984904	53	3.077754418	48	3.091173002	45	2.318961954
c101140.graph_c0	114	3.792177504	67	2.294517954	89	2.871986888	146	4.827032239	92	3.04666206	82	2.690691705	209	6.798920217	78	2.813923212	158	4.561143769
c101141.graph_c0	11	1.454422789	39	5.30878875	9	1.154380907	1	0.131413966	9	1.184658421	0	0	0	0	12	1.720731324	1	0.114744229
c101143.graph_c0	2	0.290835678	2	0.299419812	0	0	5	0.722655359	10	1.447672541	0	0	11	1.564300643	3	0.473121598	2	0.252394886
c101144.graph_c0	120	5.971237256	75	3.842175481	33	1.5929629	153	7.566900958	104	5.151919536	28	1.374381796	201	9.781129105	109	5.882249106	44	1.900065735
c101145.graph_c0	328	14.05398742	288	12.70430922	302	12.55281995	268	11.41311118	303	12.92471561	298	12.59529263	404	16.92843984	425	19.74915325	431	16.02639547
c101146.graph_c0	1050	77.13928504	706	53.39786128	898	63.99871984	1300	94.9233813	774	56.6082751	1197	86.74545753	1558	111.9344104	830	66.12995631	1826	116.4179512
c101147.graph_c0	14	1.466570855	33	3.558949336	34	3.455115512	22	2.29055768	26	2.711446334	14	1.44666952	5	0.512218041	18	2.044943684	18	1.636365776
c101148.graph_c0	4	0.791857583	1	0.203807396	3	0.576125348	3	0.59027159	4	0.788314892	7	1.366946162	6	1.161577501	2	0.429389003	12	2.061584797
c101149.graph_c0	165	6.537003213	139	5.669469273	122	4.688816373	117	4.607063024	134	5.285087761	149	5.82300689	365	14.14156491	208	8.937003382	279	9.592500397
c101149.graph_c1	3	0.432258521	0	0	2	0.279550932	1	0.143207527	0	0	1	0.142130927	1	0.140906868	1	0.156262994	0	0
c101149.graph_c2	1	0.177187051	0	0	1	0.171886046	1	0.176106554	1	0.176394334	2	0.349565254	1	0.173277364	0	0	1	0.153767605
c101151.graph_c0	50	7.07028407	63	9.171497665	56	7.681809375	65	9.135319751	85	11.96570896	36	5.021525137	64	8.850273369	46	7.054374696	47	5.767632564
c101152.graph_c0	1	0.121218876	29	3.619104337	1	0.117592303	5	0.602398381	21	2.534207664	3	0.358721817	14	1.659618024	17	2.234873825	4	0.420787775
c101153.graph_c0	21	2.662345808	16	2.088324598	31	3.812549612	33	4.158173891	23	2.902857097	25	3.126449801	12	1.487771615	9	1.237432484	4	0.440086483
c101155.graph_c0	5	0.249590897	5	0.256957675	3	0.145274247	9	0.446523978	13	0.646033057	4	0.196963163	7	0.341717036	2	0.108273598	4	0.17328126
c101156.graph_c0	172	9.274575899	121	6.717131253	108	5.649343839	132	7.07429362	96	5.153348305	102	5.425403783	129	6.802447139	85	4.970709373	130	6.083336406
c101157.graph_c0	12	0.534952803	17	0.780218052	12	0.518948317	12	0.531690628	20	0.887599131	15	0.659616882	26	1.133489293	20	0.966936714	20	0.773743628
c101158.graph_c0	58	5.600393923	39	3.876930723	28	2.622752161	0	0	0	0	0	0	21	1.982986372	0	0	0	0
c101158.graph_c1	796	44.31575942	816	46.77008277	988	53.35937239	708	39.17616529	650	36.02559279	673	36.95953289	859	46.76792964	707	42.68726942	926	44.73927925
c101159.graph_c0	407	24.84220474	388	24.38149348	402	23.80293007	498	30.21124395	634	38.52455548	537	32.33227728	703	41.96245661	638	42.23283537	717	37.97936958
c101160.graph_c0	1	0.064264809	1	0.066161611	1	0.062342162	4	0.255491672	10	0.639772944	3	0.19017821	20	1.256935717	41	2.857530725	30	1.673120969
c101161.graph_c0	9	1.108216399	23	2.915699421	14	1.672317517	13	1.590995506	21	2.574269485	6	0.728785285	16	1.926690244	16	2.136662259	5	0.534299707
c101162.graph_c0	46	4.341044502	53	5.149263632	31	2.837963073	53	4.971137931	64	6.012693017	28	2.606517944	125	11.53602722	123	12.58853961	139	11.38371659
c101163.graph_c0	11	1.000348591	27	2.527873256	15	1.323300811	8	0.723089748	7	0.633737448	5	0.448533583	22	1.956551182	31	3.057413696	27	2.130861939
c101164.graph_c0	8	0.693985386	9	0.80377723	3	0.252458637	2	0.172438355	8	0.690880565	5	0.427855012	10	0.84834048	8	0.752634563	3	0.22584707
c101165.graph_c0	65	5.389450375	78	6.658226653	74	5.952117288	50	4.120450133	57	4.704989161	40	3.271578861	41	3.324488462	30	2.697653765	38	2.734308961
c101166.graph_c0	120	8.297904634	116	8.258059998	77	5.165193054	105	7.216390559	89	6.126745644	101	6.889296058	131	8.85866628	117	8.77418704	126	7.561197929
c101167.graph_c0	2	0.29575583	1	0.152242592	10	1.434537677	6	0.881856879	9	1.324946918	8	1.16696972	9	1.301534489	5	0.801875891	2	0.256664724
c101168.graph_c0	19	1.255037755	20	1.360084956	0	0	10	0.656518135	21	1.380941036	4	0.260633036	16	1.03355365	9	0.644732455	1	0.057323943
c101169.graph_c0	535	46.83842889	481	43.35372963	881	74.82264998	585	50.90353471	429	37.39025956	835	72.11096275	281	24.05828745	236	22.40754994	517	39.28004245
c101170.graph_c0	71	9.547947232	88	12.18336303	48	6.261833833	69	9.222407109	82	10.97787205	61	8.091849147	59	7.759138886	85	12.3966523	71	8.285960879
c101171.graph_c0	41	5.885972782	38	5.616307021	41	5.709878796	19	2.711012569	11	1.572098411	10	1.416122014	7	0.982748264	8	1.24554153	14	1.744196043
c101172.graph_c0	51	3.676453129	130	9.64795038	183	12.79730696	51	3.65403389	167	11.98472241	157	11.16412759	73	5.146258178	151	11.80509912	257	16.07773437
c101173.graph_c0	495	29.64876483	511	31.5104901	552	32.07370454	626	37.26655754	922	54.97749887	777	45.90803527	1026	60.09780633	756	49.10854139	2035	105.7788128
c101173.graph_c1	0	0	0	0	0	0	0	0	0	0	0	0	12	2.637776565	0	0	0	0
c101174.graph_c0	3	0.182672719	5	0.313440631	1	0.059069198	2	0.121039179	2	0.121236973	6	0.360387708	6	0.357283978	10	0.660368381	10	0.528427373
c101174.graph_c1	801	29.14187291	746	27.94194431	679	23.96422332	802	29.00032397	998	36.14665682	814	29.21296444	1127	40.09763077	1046	41.27151976	1143	36.08810208
c101175.graph_c0	14	2.093906296	9	1.385812799	7	1.015630857	7	1.040568763	1	0.148895598	3	0.442605436	5	0.731322717	0	0	1	0.129796229
c101176.graph_c0	14	1.786731197	8	1.051124172	14	1.733276546	7	0.8879178	5	0.635263408	8	1.007134453	7	0.873653211	10	1.384092189	7	0.775286271
c101177.graph_c0	2	0.235736163	13	1.577511078	15	1.715126325	0	0	6	0.704044508	12	1.395223367	1	0.115267286	2	0.255658386	32	3.273249126
c101178.graph_c0	859	113.2707006	632	85.79744452	623	79.69317131	537	70.37886293	491	64.45528985	587	76.35347464	678	87.43070277	373	53.34172889	456	52.18216983
c101179.graph_c0	1072	109.5236052	866	91.08852915	1270	125.8708911	812	82.45414877	873	88.79322713	1310	132.0232814	1047	104.6091035	688	76.23163196	1092	96.82075226
c101179.graph_c1	5	0.329570232	6	0.407157158	9	0.575478526	13	0.851657279	14	0.918668149	8	0.520156753	8	0.51567706	9	0.643360385	10	0.572019509
c101180.graph_c0	95	5.053347823	20	1.095263043	84	4.334544966	74	3.912288236	22	1.165013394	96	5.037245308	122	6.346368269	33	1.903721258	135	6.231925078
c101181.graph_c0	120	7.161516656	130	7.9872994	132	7.64198765	95	5.634960849	84	4.990633726	103	6.063554234	123	7.17858297	66	4.271707713	118	6.111370816
c101182.graph_c0	1	0.148998202	1	0.153395945	3	0.433621616	2	0.296179204	3	0.444994798	8	1.1758104	3	0.437131533	4	0.646360567	16	2.068873228
c101183.graph_c0	25	3.246791256	21	2.807802169	21	2.645710334	44	5.679506133	47	6.076659024	11	1.409202242	41	5.207245679	14	1.971860683	17	1.916002841
c101184.graph_c0	439	20.89327969	402	19.69704161	425	19.62183718	584	27.624758	534	25.30090206	483	22.67542887	781	36.34988023	530	27.35594995	579	23.91407185
c101185.graph_c0	1	0.167385215	0	0	0	0	6	0.998186935	8	1.3330908	1	0.165113801	3	0.491075424	4	0.726124211	1	0.145261312
c101185.graph_c1	2540	104.0405642	2173	91.63503702	2431	96.59676466	2005	81.62569578	2261	92.1981475	2287	92.40626737	2175	87.12405806	1947	86.49057144	2472	87.87196064
c101186.graph_c0	3	0.424484087	12	1.748051636	6	0.823569112	8	1.125054819	20	2.817233255	7	0.977022311	3	0.415117715	5	0.767262543	3	0.368378506
c101187.graph_c0	0	0	9	0.738583432	13	1.005254886	0	0	2	0.158710934	18	1.415347189	0	0	1	0.086448614	25	1.729406462
c101188.graph_c0	207	7.882145894	292	11.44695107	168	6.205718128	234	8.855916612	305	11.56183092	183	6.87371458	321	11.95333273	380	15.6924789	378	12.49104555
c101189.graph_c0	0	0	0	0	0	0	0	0	0	0	0	0	142	19.60482956	0	0	0	0
c101190.graph_c0	10	2.648856931	2	0.545407806	0	0	6	1.579622422	0	0	0	0	6	1.554245451	1	0.287271363	0	0
c101190.graph_c1	705	43.37968077	626	39.65559033	408	24.35376089	792	48.43574161	737	45.14580209	343	20.81889314	456	27.43923063	361	24.09008153	178	9.504955882
c101191.graph_c0	278	10.1198209	310	11.61776469	292	10.31144482	288	10.41991211	238	8.624970898	218	7.827999792	359	12.78004349	276	10.89609662	271	8.561112218
c101192.graph_c0	0	0	3	0.743055588	0	0	2	0.478234311	0	0	0	0	1	0.235275688	1	0.260916192	7	1.461497602
c101192.graph_c1	2	0.222539499	6	0.687323529	5	0.539704145	2	0.221182439	1	0.11077194	1	0.109759821	6	0.652887288	6	0.724039389	15	1.448442425
c101193.graph_c0	138	7.437049607	175	9.709402212	157	8.207858946	133	7.123882872	175	9.38884764	164	8.718298237	201	10.59320805	196	11.45543265	255	11.92599549
c101195.graph_c0	659	34.52001019	657	35.43102543	625	31.75953667	816	42.48339318	910	47.45473405	694	35.86007987	1094	56.04187734	893	50.73069273	975	44.32237101
c101196.graph_c0	6	0.358007937	4	0.245716459	1	0.057882868	8	0.474433043	8	0.475208328	5	0.294291481	5	0.291756985	5	0.323552859	9	0.466033121
c101196.graph_c1	3922	294.3119904	3999	308.9474551	3847	280.0471729	8225	613.4509037	5310	396.6866074	7296	540.0717654	11816	867.1229912	4969	404.3925968	10794	702.9357781
c101197.graph_c0	918	35.94824524	788	31.76830791	912	34.64483465	913	35.53442804	917	35.74843229	908	35.07414915	1123	43.0055616	936	39.75069227	1039	35.30883842
c101197.graph_c1	1	0.109265348	2	0.22498072	1	0.105996395	6	0.651594249	8	0.87021205	4	0.43113048	10	1.068543748	1	0.118499437	1	0.094823356
c101198.graph_c0	21	2.218913529	95	10.33421613	71	7.277598162	29	3.045528154	92	9.677463934	140	14.59201947	46	4.753229322	108	12.37595359	89	8.161010908
c101199.graph_c0	13	1.955494572	18	2.787524024	5	0.729611897	7	1.046537609	20	2.99499367	7	1.03866999	7	1.029724759	10	1.631349806	19	2.480274406
c101200.graph_c0	17	1.380193875	30	2.507525051	20	1.575178625	15	1.210391794	12	0.969895783	12	0.961033887	13	1.032153713	5	0.440245587	17	1.197768711
c101201.graph_c0	37	4.206339332	39	4.564571764	55	6.065602002	56	6.327529016	41	4.640225522	45	5.046396565	55	6.114699557	36	4.438527498	61	6.018181542
c101202.graph_c0	60	5.825471505	56	5.59758517	37	3.484899001	89	8.588422003	49	4.736183961	71	6.799930312	103	9.779730996	60	6.317786061	67	5.6453062
c101203.graph_c0	2	0.18274344	1	0.094068594	5	0.443190502	5	0.454072647	7	0.636740524	8	0.721054461	7	0.625489023	1	0.099093606	11	0.87224272
c101204.graph_c0	0	0	3	0.184557501	97	5.622869033	0	0	3	0.17846436	179	10.55107976	5	0.292184687	1	0.064805435	85	4.407876196
c101205.graph_c0	183	13.17785108	11	0.815490756	2	0.139711495	184	13.16906272	4	0.286751797	3	0.213098818	191	13.45044725	1	0.078095739	0	0
c101205.graph_c1	37	2.098257631	76	4.437144079	66	3.630861331	6	0.33818308	15	0.846839286	17	0.950981985	22	1.220083687	3	0.184506714	13	0.639783901
c101206.graph_c0	17	1.395997896	6	0.507247534	5	0.398303834	12	0.979401187	1	0.081750138	2	0.162006381	9	0.722750173	9	0.801515979	8	0.570110051
c101208.graph_c0	3	0.180576245	8	0.495749406	18	1.05104306	6	0.35895016	18	1.078610192	9	0.534377488	3	0.176591775	3	0.195836866	3	0.156708837
c101209.graph_c0	0	0	2	0.269527651	1	0.126984034	1	0.130102013	1	0.130314616	6	0.774743624	1	0.128011897	5	0.709813601	2	0.227197393
c101210.graph_c0	1	0.060515727	0	0	8	0.469641953	0	0	6	0.361469917	14	0.835723425	3	0.177541288	2	0.131259905	21	1.102860091
c101211.graph_c0	6	0.385327596	5	0.330583915	9	0.560699298	1	0.063829641	14	0.895075251	6	0.380098709	10	0.628042039	3	0.208945947	16	0.891726583
c101212.graph_c0	26	1.560219162	30	1.853388081	15	0.873196847	7	0.417497459	8	0.477919661	9	0.532747046	1	0.058684325	5	0.325398912	1	0.0520769
c101213.graph_c0	519	54.49049844	573	61.93567801	408	41.55489849	489	51.02767952	492	51.42463008	352	36.45544195	730	74.95250213	508	57.84302114	525	47.83497976
c101213.graph_c1	530	38.89520238	662	50.01623615	372	26.48327839	121	8.825698225	125	9.132355933	45	3.257609037	12	0.861214364	5	0.397945871	17	1.082684591
c101213.graph_c2	247	11.80199551	164	8.067429728	144	6.67466731	197	9.355526972	146	6.944868042	152	7.16421088	205	9.579044819	102	5.285578126	103	4.270990296
c101213.graph_c3	7	0.456252988	0	0	1	0.063229001	27	1.749101381	0	0	0	0	41	2.613372943	0	0	10	0.565640568
c101214.graph_c0	118	6.325590776	0	0	1	0.052002919	62	3.303347879	0	0	0	0	130	6.8151009	0	0	31	1.44216067
c101215.graph_c0	465	32.16738652	497	35.39582708	214	14.36101838	80	5.500426288	99	6.817900675	80	5.459075402	71	4.80320393	34	2.550795104	52	3.121756586
c101216.graph_c0	0	0	0	0	0	0	0	0	0	0	4	1.180281162	0	0	1	0.324409106	0	0
c101216.graph_c1	757	32.82133574	645	28.79074734	936	39.36813678	1062	45.76446886	1416	61.11900513	1433	61.28763233	925	39.22039448	1089	51.2061454	1416	53.27905263
c101217.graph_c0	20	1.635912889	38	3.199975304	13	1.031530731	22	1.78853069	63	5.130071036	15	1.21028519	52	4.159521513	102	9.048241498	66	4.684971815
c101218.graph_c0	1563	217.6333672	2038	292.1484151	1843	248.9433209	1675	231.8060957	2560	354.8616925	2049	281.4328205	2127	289.6302012	2708	408.9300227	2473	298.8295138
c101218.graph_c2	1293	239.3000582	1426	271.7043905	1344	241.2971476	1141	209.8811626	2066	380.6512387	1617	295.2028735	1607	290.8506299	1903	381.9591347	1818	291.9920496
c101218.graph_c3	239	29.70360372	122	15.61003667	192	23.14840702	197	24.3344203	241	29.81816645	278	34.08178391	300	36.46215631	208	28.03550667	285	30.73894583
c101219.graph_c0	23	3.808934153	30	5.114812702	7	1.124559164	25	4.114898953	44	7.254056872	30	4.900756955	34	5.506357423	31	5.567640122	32	4.598947751
c101220.graph_c0	13	1.526453225	8	0.967081303	13	1.480785458	3	0.350110343	4	0.467576624	0	0	0	0	0	0	1	0.101899726
c101221.graph_c0	117	6.660284334	120	7.032682414	146	8.062475428	143	8.090707174	100	5.667082813	94	5.278384747	191	10.63286079	135	8.334403258	220	10.86832101
c101222.graph_c0	19	1.827322697	19	1.881256875	7	0.653082923	17	1.625002773	10	0.957446021	4	0.379479151	24	2.257266009	4	0.417210733	16	1.335409614
c101223.graph_c0	465	16.11642949	526	18.76871221	421	14.1548938	338	11.6433008	449	15.49226337	354	12.10278792	515	17.45552684	470	17.66638012	567	17.05421787
c101224.graph_c0	226	16.3867811	258	19.25917904	231	16.24822158	145	10.44952989	199	14.36451411	122	8.725921971	124	8.792588551	159	12.50305583	172	10.82297184
c101224.graph_c1	272	14.839477	254	14.26646118	205	10.84956165	201	10.89906608	253	13.74114312	143	7.695768761	149	7.949609795	197	11.65600567	161	7.622693108
c101225.graph_c0	4	0.597123726	1	0.153687019	9	1.303333282	9	1.335335463	3	0.445839191	6	0.883531154	12	1.751844019	7	1.133277351	2	0.259099873
c101226.graph_c0	18	2.258499067	13	1.679281928	11	1.338901831	14	1.745898467	18	2.24839477	14	1.732773221	12	1.472443059	8	1.088607271	8	0.871104517
c101227.graph_c0	3	0.243312528	6	0.500987995	6	0.472066419	1	0.080609598	6	0.484447945	7	0.560025159	11	0.872460462	6	0.527750071	15	1.055765204
c101228.graph_c0	40	7.314154969	26	4.894522912	70	12.41683318	27	4.906948139	26	4.732930914	32	5.771921635	10	1.78819147	5	0.991534897	9	1.42816881
c101229.graph_c0	0	0	1	0.123653525	0	0	2	0.238752091	3	0.358713364	1	0.118478605	5	0.58729122	0	0	4	0.416933231
c101230.graph_c0	0	0	0	0	4	0.587056957	0	0	0	0	11	1.641612212	2	0.295904422	0	0	4	0.525175512
c101230.graph_c1	26	1.078822427	19	0.811639306	28	1.127050276	16	0.659842278	17	0.702228078	15	0.613951633	20	0.811552213	2	0.089999573	8	0.288070956
c101231.graph_c0	50	2.187737788	42	1.891940202	25	1.061142998	83	3.609498733	70	3.049130097	28	1.208508131	201	8.600648006	76	3.606389993	57	2.164377387
c101232.graph_c0	24	2.975221349	31	3.956421792	14	1.683622479	5	0.616057972	13	1.604368192	6	0.733711915	10	1.212321738	1	0.134444139	8	0.860658566
c101233.graph_c0	1076	51.77499799	838	41.51305448	894	41.73053746	862	41.22480619	754	36.1186755	835	39.63333117	936	44.04468625	688	35.9029464	1087	45.39105029
c101234.graph_c0	10	0.922286645	6	0.569704988	0	0	27	2.474988707	2	0.183632086	2	0.181954247	58	5.231229414	2	0.200045943	9	0.720346247
c101235.graph_c0	5	0.864137202	16	2.846856209	4	0.670627455	12	2.061282335	11	1.892596505	9	1.534339581	7	1.183097647	4	0.749732819	5	0.749921096
c101236.graph_c0	174	11.68980602	206	14.2481385	166	10.81869268	517	34.52169702	597	39.92868782	578	38.30470976	938	61.62696032	747	54.42676118	799	46.58409941
c101237.graph_c0	182	14.97712474	181	15.33445994	177	14.129896	249	20.36572821	225	18.43283892	192	15.58563743	438	35.24853099	329	29.36207814	481	34.35065351
c101238.graph_c0	41	3.187265894	0	0	1	0.075412455	38	2.936037328	0	0	0	0	17	1.29238888	0	0	0	0
c101239.graph_c1	16	0.863449591	32	1.777869318	10	0.5235108	14	0.750911194	25	1.343104069	6	0.319399724	28	1.477695291	25	1.463156723	19	0.889822688
c101240.graph_c0	0	0	0	0	0	0	0	0	0	0	0	0	15	3.093906829	0	0	0	0
c101240.graph_c1	97	17.29896387	145	26.62252301	185	32.00580285	182	32.25991975	195	34.62068205	183	32.19331718	324	56.50712611	94	18.1806767	114	17.64355425
c101241.graph_c0	4	0.209510122	6	0.323540849	7	0.355673656	12	0.624697549	16	0.83429118	7	0.36166738	4	0.204887217	5	0.284019956	7	0.318182234
c101242.graph_c0	1	0.039493499	0	0	1	0.03831195	10	0.392526656	1	0.039316809	8	0.311660588	24	0.926929516	22	0.942284682	29	0.993931566
c101243.graph_c0	3812	192.2767493	3623	188.1373682	4511	220.7269419	3958	198.4235459	3347	168.0669204	3482	173.2482782	1674	82.57321331	1678	91.79090859	1986	86.93326514
c101244.graph_c0	14	1.699683197	9	1.124903599	7	0.824416405	19	2.292646432	28	3.384157971	22	2.634686266	73	8.667077063	71	9.34828894	83	8.744820637
c101244.graph_c1	14	1.180436757	18	1.562500069	23	1.88127015	40	3.352109659	33	2.770009633	83	6.903336802	152	12.53337775	161	14.7222571	246	18.00042106
c101245.graph_c0	0	0	3	0.207293586	3	0.195326719	12	0.800491165	7	0.467716241	8	0.529648843	112	7.351223632	127	9.244199585	380	22.13340467
c101246.graph_c0	20	0.962337013	16	0.792592628	0	0	12	0.573881174	5	0.239507904	0	0	21	0.988157888	18	0.939298292	0	0
c101247.graph_c0	21	6.375779823	7	2.187987859	8	2.356202667	11	3.319328531	19	5.742754728	12	3.593863216	21	6.235096273	14	4.609734207	16	4.215672525
c101248.graph_c0	20	2.273039998	18	2.106116734	50	5.512590427	14	1.581425201	8	0.905148258	30	3.363292341	3	0.3334327	1	0.123256808	7	0.690411459
c101249.graph_c0	183	10.83802757	65	3.963194348	106	6.089949159	247	14.53917127	101	5.954882361	134	7.828350127	314	18.18606179	87	5.587946604	153	7.863637064
c101250.graph_c0	12	2.430556912	6	1.251147897	9	1.768380421	20	4.026225375	9	1.814762134	9	1.79818073	22	4.357697526	8	1.757309952	13	2.285076633
c101251.graph_c0	359	28.12646369	408	32.90892518	363	27.58899934	451	35.11888856	502	39.15408251	509	39.33731807	813	62.29039457	815	69.24877984	896	60.92023385
c101253.graph_c0	234	17.04618353	81	6.074760674	176	12.43748615	280	20.27275964	122	8.847565449	202	14.51539817	401	28.56705873	128	10.11242015	304	19.21842329
c101255.graph_c0	20	2.050861597	16	1.689114893	21	2.088980047	19	1.93643755	31	3.164613685	13	1.314970442	14	1.403926092	18	2.001763174	15	1.33484391
c101256.graph_c0	224	18.20487127	215	17.98916086	190	14.97965582	201	16.23600546	236	19.09432225	201	16.11394707	202	16.05464903	215	18.95011662	232	16.36290644
c101257.graph_c0	83	6.060381293	54	4.059274942	111	7.862369958	88	6.386281622	63	4.579468297	122	8.787148555	108	7.711794792	76	6.018236939	92	5.829650952
c101258.graph_c0	689	35.32424928	668	35.25843511	747	37.15206525	827	42.14079902	810	41.34199105	847	42.83545759	714	35.7982489	712	39.58836317	890	39.59830478
c101259.graph_c0	35	2.728926442	30	2.408118706	21	1.588370161	23	1.782358898	27	2.095753499	31	2.384249829	30	2.287467289	16	1.352937084	31	2.097579101
c10126.graph_c0	0	0	0	0	0	0	0	0	0	0	0	0	2	0.761734157	0	0	0	0
c101260.graph_c0	300	20.26733813	232	16.13601522	232	15.20449791	302	20.27803829	259	17.41918667	245	16.32705381	348	22.99135435	259	18.97619155	318	18.64384342
c101261.graph_c0	68	5.492716728	270	22.45302733	74	5.798539889	107	8.590246069	384	30.87892442	91	7.250800617	150	11.84893729	512	44.85202788	196	13.73938297
c101262.graph_c0	2	0.167385215	5	0.430814144	13	1.055453465	9	0.748640201	25	2.082954375	34	2.806934614	13	1.063996753	23	2.087607108	53	3.849424762
c101263.graph_c0	44	3.56858375	41	3.423417964	33	2.596365304	82	6.609987022	166	13.40305982	107	8.56038458	622	49.33367339	299	26.29954521	261	18.37031455
c101263.graph_c1	0	0	1	0.320130669	0	0	0	0	0	0	1	0.306733148	0	0	0	0	3	0.809559089
c101264.graph_c0	1	0.147324065	5	0.758361977	2	0.285832975	0	0	4	0.586659809	0	0	0	0	3	0.479323566	13	1.662072313
c101264.graph_c1	711	19.67904149	747	21.28569299	749	20.11058936	770	21.18207996	922	25.40492473	824	22.49716708	972	26.30937057	839	25.18431452	1036	24.884388
c101265.graph_c0	112	8.068825728	175	12.97965691	60	4.193263977	39	2.792546782	23	1.649577787	9	0.639589173	2	0.140906868	3	0.234394491	10	0.625208943
c101266.graph_c0	76	3.892197939	42	2.214437707	56	2.782133676	55	2.799545646	53	2.702152444	67	3.38471737	70	3.505816807	32	1.777317993	66	2.933311129
c101267.graph_c0	0	0	1	0.133458112	1	0.125753698	0	0	3	0.387156033	0	0	22	2.788975244	6	0.843523545	10	1.124980499
c101268.graph_c1	135	4.261498529	25	0.812458964	29	0.888045488	183	5.741471343	37	1.1627409	30	0.934148908	289	8.921466925	24	0.821625007	29	0.79443696
c101269.graph_c1	4	0.507555167	1	0.130633966	6	0.738555526	1	0.126115016	5	0.63160552	11	1.376836049	4	0.496355805	6	0.825673498	18	1.982114028
c101270.graph_c0	6	0.956448179	5	0.820565115	2	0.309277859	1	0.15843595	6	0.952169126	1	0.157244866	63	9.821110469	63	10.89142177	95	13.1421575
c101271.graph_c0	91	4.545438493	82	4.216781492	90	4.360994537	75	3.723395709	121	6.016894744	98	4.828661375	98	4.787075989	119	6.446369387	141	6.112042623
c101272.graph_c0	39	7.004956582	44	8.136289046	20	3.484812986	27	4.820012254	30	5.364320855	41	7.264253292	162	28.45546637	184	35.84202157	208	32.42179415
c101272.graph_c1	167	17.26421221	154	16.39018542	85	8.524283013	95	9.761070224	125	12.86450139	96	9.789664511	597	60.3551701	471	52.80621441	727	65.22251987
c101273.graph_c0	4	0.51085098	2	0.262964478	1	0.12389189	3	0.380801834	7	0.889989596	2	0.251959371	3	0.374684171	3	0.415517507	2	0.221664989
c101274.graph_c0	11	1.07255659	9	0.90344744	6	0.567528167	5	0.484552761	10	0.970689164	12	1.154184022	29	2.76525624	19	2.009162042	18	1.523115733
c101275.graph_c0	601	48.5225073	467	38.81668954	471	36.88912119	508	40.76392667	481	38.660413	513	40.85567673	801	63.24280599	734	64.2685727	734	51.42776969
c101276.graph_c0	512	21.10049453	459	19.47458492	410	16.39136683	438	17.9407387	494	20.26759758	391	15.89518957	658	26.51907791	504	22.52615367	653	23.35440045
c101277.graph_c0	1027	64.59376187	664	42.99530809	874	53.3261472	752	47.00905409	527	32.99767954	629	39.02447429	464	28.53960563	280	19.09906026	430	23.47045227
c101278.graph_c0	0	0	13	1.184375443	1	0.085846349	1	0.087954229	5	0.440489789	0	0	0	0	6	0.575835286	1	0.076797319
c101279.graph_c0	149	23.18476745	68	10.89326929	115	17.35893017	155	23.97130686	104	16.1102569	111	17.03749479	177	26.93392179	160	27.00040581	232	31.32833608
c101280.graph_c0	152	9.891473157	170	11.38935583	146	9.216772856	167	10.80133404	123	7.968473837	103	6.611818067	123	7.827667197	123	8.680731698	112	6.325112871
c101281.graph_c0	29	1.622660366	39	2.246606904	22	1.194155687	34	1.890828262	39	2.172435487	26	1.435057358	57	3.11899256	44	2.670029995	18	0.874047438
c101281.graph_c1	0	0	3	0.983721366	0	0	0	0	0	0	0	0	1	0.311478339	0	0	0	0
c101282.graph_c0	463	17.68352253	428	16.82923634	354	13.11594815	384	14.57681194	430	16.34966639	328	12.35742303	318	11.87749241	331	13.71038391	323	10.70589993
c101283.graph_c0	6	0.872507033	3	0.449129718	0	0	0	0	0	0	0	0	16	2.27534639	5	0.788535997	0	0
c101283.graph_c1	302	11.59796212	354	13.9962231	253	9.425489285	208	7.939289076	196	7.493478491	110	4.167097955	133	4.995008556	102	4.248237104	122	4.066000633
c101284.graph_c0	156	12.54875658	110	9.109648778	173	13.49990896	146	11.67273133	141	11.29140175	170	13.48935857	178	14.00251193	168	14.65612672	217	15.14846747
c101285.graph_c0	6	0.353209995	10	0.606058554	17	0.970821298	9	0.526584148	29	1.699543883	27	1.567876243	48	2.763330459	57	3.639070111	71	3.627212097
c101286.graph_c0	1	0.11222529	20	2.310753317	2	0.217735566	8	0.892327469	40	4.468928231	6	0.664214374	2	0.21949801	46	5.598638197	14	1.363489011
c101286.graph_c1	55	5.38876368	26	2.622603571	4	0.380185089	110	10.71180533	29	2.828636216	6	0.579887812	123	11.78532091	64	6.800490777	10	0.850274818
c101287.graph_c1	11	0.583554105	3	0.16384853	0	0	74	3.901788282	0	0	11	0.575635288	216	11.20603686	0	0	36	1.657386557
c101288.graph_c0	8	0.243563625	23	0.720913452	26	0.76789958	12	0.363117538	37	1.121441999	39	1.17126005	17	0.506152301	11	0.36320261	9	0.237792318
c101290.graph_c0	22	1.081875707	82	4.151465107	113	5.390657901	14	0.684268048	57	2.790501079	79	3.832199068	10	0.480910812	27	1.439966158	24	1.02423308
c101291.graph_c0	36	2.02441589	23	1.331551365	26	1.418336322	9	0.503017719	14	0.783750667	15	0.832060254	6	0.329957755	5	0.304930646	23	1.122426576
c101292.graph_c0	2482	283.3491238	1991	234.0044996	2945	326.1474865	3019	342.5521891	2519	286.2865304	2691	303.0400828	5385	601.1954112	1233	152.6570995	5565	551.3382633
c101292.graph_c1	4	0.711070395	5	0.915072411	10	1.724492247	2	0.353367122	2	0.353944569	12	2.104263556	11	1.91229612	1	0.192790859	16	2.468342706
c101293.graph_c0	0	0	0	0	0	0	0	0	0	0	0	0	1	0.142723587	16	2.532443219	25	3.166348972
c101293.graph_c1	1	0.087412279	1	0.089992288	0	0	2	0.173758466	8	0.69616964	1	0.086226096	10	0.854834998	55	5.21397524	24	1.820608441
c101294.graph_c0	7	0.335084125	9	0.443538347	26	1.207362829	17	0.808813277	12	0.571859987	43	2.030441821	24	1.123509909	35	1.81701156	52	2.160190367
c101296.graph_c0	352	22.59242239	330	21.80554406	261	16.2505956	378	24.11323468	475	30.35053815	333	21.08291464	764	47.95383524	644	44.82701661	784	43.66857967
c101297.graph_c0	16	1.032953777	6	0.398790687	7	0.438397012	91	5.839098952	26	1.671040224	26	1.655772002	94	5.934697831	101	7.071574355	242	13.55842177
c101298.graph_c0	434	19.30665268	476	21.80002836	391	16.87340193	356	15.74021969	448	19.84028558	372	16.32399585	280	12.18106157	288	13.89452086	369	14.24546037
c101299.graph_c0	6	0.570080079	13	1.271630156	0	0	6	0.566603695	1	0.094588266	3	0.281172052	11	1.022085324	12	1.236515867	8	0.659640739
c101300.graph_c0	14	2.847084689	26	5.443504039	43	8.482999583	35	7.074307474	52	10.52757501	49	9.829574338	108	21.47859941	108	23.81935179	169	29.82578776
c101301.graph_c0	211	17.45488089	97	8.2611217	260	20.86490551	155	12.74411465	117	9.635470961	172	14.03554118	175	14.15736195	86	7.715546956	251	18.01942897
c101302.graph_c0	0	0	0	0	2	0.148189135	1	0.075913893	4	0.304151784	4	0.301372763	15	1.120414803	29	2.402202185	27	1.789675773
c101302.graph_c1	0	0	0	0	0	0	0	0	0	0	2	0.374896069	2	0.37166739	3	0.618257934	2	0.32982037
c101303.graph_c0	0	0	35	5.788999081	40	6.23406342	0	0	40	6.397572658	37	5.863684439	0	0	21	3.658943578	40	5.576933225
c101304.graph_c0	49	8.509672167	56	10.012387	52	8.760496751	93	16.05252057	109	18.84498942	138	23.64079718	314	53.3281171	310	58.3864777	499	75.20559702
c101305.graph_c0	5	0.675868134	3	0.417489996	4	0.524518243	1	0.13434933	6	0.807413242	3	0.400017971	0	0	4	0.586388968	1	0.117307245
c101305.graph_c1	82	4.397427518	129	7.122089045	104	5.410368137	109	5.809715596	161	8.595346013	96	5.078346757	107	5.611493545	144	8.374929554	101	4.700446128
c101306.graph_c0	45	8.05945747	37	6.822253763	50	8.687042343	25	4.450172443	45	8.023400268	48	8.480096859	60	10.50883074	59	11.45985543	123	19.1175077
c101307.graph_c0	312	22.5015519	285	21.16097087	327	22.87780061	324	23.22450282	329	23.62144312	367	26.10899911	280	19.74812019	251	19.6320401	318	19.90296899
c101307.graph_c1	8	2.070290812	5	1.332122683	6	1.50626456	1	0.257208256	5	1.288142837	3	0.765823879	3	0.759228452	5	1.40328281	5	1.122908167
c101308.graph_c0	46	2.354822935	46	2.424326499	36	1.787769674	20	1.017592643	45	2.293324919	20	1.009942626	16	0.80099584	39	2.165204223	27	1.199491177
c101310.graph_c0	10	1.136766333	10	1.170318457	17	1.874686985	7	0.790883983	2	0.226336111	13	1.45774257	6	0.66700994	5	0.616417614	9	0.887864273
c101312.graph_c0	223	10.51846605	345	16.75326634	220	10.06650856	266	12.47017995	356	16.7166864	283	13.16740711	219	10.10186392	251	12.83970664	177	7.245255099
c101312.graph_c1	18	2.358834167	24	3.237941498	36	4.576527173	3	0.390741642	4	0.521840218	0	0	1	0.128154765	3	0.426363474	0	0
c101313.graph_c0	14	1.227864785	15	1.354398982	59	5.019762385	41	3.573961768	25	2.182806145	97	8.391904325	17	1.458079763	15	1.426749077	16	1.217798288
c101313.graph_c1	184	14.04267802	205	16.10715462	259	19.17522723	219	16.61191757	195	14.81560454	200	15.05665128	71	5.299078052	90	7.449179813	114	7.550397824
c101314.graph_c1	223	14.07997138	205	13.32550331	196	12.00498496	209	13.1155568	237	14.89696872	188	11.70903326	237	14.63373235	163	11.16139162	187	10.24640184
c101315.graph_c0	140	14.16056663	158	16.4529029	173	16.97490449	99	9.952480335	172	17.31943395	129	12.87089027	139	13.74919429	159	17.44148881	163	14.30780686
c101316.graph_c0	122	7.7346648	126	8.224037144	147	9.040816225	97	6.112191298	113	7.132023424	119	7.442089855	82	5.083998006	73	5.019244593	125	6.877404175
c101317.graph_c0	22	1.340637582	20	1.254733681	16	0.945839249	27	1.63529463	13	0.788650735	1	0.060111144	25	1.489836364	11	0.726967888	19	1.004789709
c101318.graph_c0	0	0	2	0.447475465	4	0.843286236	0	0	5	1.081755311	2	0.428748544	22	4.67561684	2	0.471378977	17	3.206181992
c101318.graph_c1	229	30.17498098	407	55.21267431	253	32.34004976	220	28.81228758	321	42.10844519	220	28.59568371	139	17.91167397	149	21.29274358	213	24.35701113
c101319.graph_c0	3	0.550147209	1	0.18879501	2	0.355792095	10	1.822641256	2	0.365123937	4	0.723575631	6	1.076016081	1	0.198880174	3	0.477432283
c101320.graph_c0	9	2.333913893	10	2.66977813	3	0.754696289	2	0.515484787	6	1.548981465	7	1.790633236	0	0	7	1.968675755	8	1.800384126
c101321.graph_c0	2	0.234488974	2	0.241410012	4	0.454947269	1	0.116529523	8	0.933759577	3	0.346960446	0	0	3	0.381458695	0	0
c101322.graph_c0	72	3.768146607	72	3.879364998	32	1.624627923	73	3.79718444	68	3.542883393	38	1.961756829	236	12.07861534	172	9.762421958	136	6.17685024
c101323.graph_c0	42	4.119930344	71	7.170208477	48	4.5676252	34	3.314843562	33	3.222605721	18	1.741724133	28	2.686015206	24	2.553204833	18	1.532307603
c101323.graph_c1	24	2.724538557	42	4.908670251	26	2.863279241	3	0.338490519	16	1.808232831	18	2.015674971	17	1.887298048	21	2.585442268	20	1.970355456
c101324.graph_c0	75	4.348068396	60	3.581122733	24	1.349755126	42	2.420070019	19	1.096582612	16	0.915000576	49	2.778056257	25	1.571842204	19	0.955920055
c101325.graph_c0	96	8.176712912	81	7.102731327	61	5.040179362	93	7.872886722	49	4.154858593	39	3.276713007	84	6.996754815	30	2.7711664	86	6.356804225
c101326.graph_c0	212	14.6260778	169	12.00360165	187	12.51532883	173	11.86264841	184	12.63753852	169	11.50124896	153	10.3226999	127	9.502318267	131	7.843252244
c101326.graph_c1	7	1.099196319	5	0.808313963	4	0.609320594	0	0	2	0.312651036	1	0.154897178	7	1.074942213	2	0.340597185	4	0.545092348
c101327.graph_c0	30	2.451906381	34	2.860845456	12	0.951420523	14	1.137245435	12	0.97637472	0	0	6	0.479560862	5	0.443186443	4	0.283710552
c101328.graph_c0	8	1.04546247	0	0	3	0.380319291	15	1.948288453	0	0	9	1.160185012	3	0.383397757	2	0.283453803	1	0.113409994
c101329.graph_c0	167	17.04029247	70	7.353455434	67	6.63199234	150	15.2123171	46	4.672733964	72	7.247018184	78	7.78332255	13	1.43859239	47	4.161896728
c101330.graph_c0	7	1.86046404	7	1.915376399	10	2.578290689	21	5.547356445	7	1.852140511	9	2.359565464	18	4.678488841	10	2.882418744	17	3.921073923
c101330.graph_c1	27	4.636497005	13	2.298277277	21	3.498276673	29	4.949573237	15	2.564307658	29	4.912363532	40	6.717320396	17	3.165985882	34	5.066849502
c101331.graph_c0	1074	74.39572131	742	52.91519906	1016	68.27253448	1111	76.48940346	850	58.61587522	1019	69.62803563	1321	89.48625798	755	56.71846414	1363	81.93555536
c101332.graph_c0	232	15.80273409	244	17.11066645	184	12.15823996	185	12.52447452	221	14.98611883	207	13.90851856	276	18.38498087	302	22.30925274	303	17.91099631
c101333.graph_c0	1387	31.6891247	1179	27.73195194	1026	22.73996454	2004	45.50666793	1727	39.2806595	1276	28.75747415	3116	69.62113257	2597	64.34866853	2300	45.60311268
c101334.graph_c0	34	1.976951758	54	3.232538946	52	2.93311532	39	2.253851505	57	3.299473626	37	2.12219438	47	2.672544007	54	3.405216645	48	2.422095487
c101335.graph_c0	11	0.934860383	11	0.96245317	7	0.577112858	10	0.844690497	7	0.59224958	3	0.251502095	12	0.997344436	3	0.276508928	7	0.516279617
c101336.graph_c0	52	4.422588804	67	5.866524283	29	2.392653759	39	3.296714688	61	5.164826112	32	2.684661151	77	6.404331391	38	3.505021193	48	3.542805615
c101337.graph_c0	206	10.49402425	225	11.80022295	161	7.956267188	218	11.03760567	197	9.990649436	151	7.587838379	201	10.01338128	208	11.49137537	232	10.25641763
c101338.graph_c0	1	0.248959022	0	0	2	0.483021547	1	0.247440854	0	0	0	0	9	2.191190976	3	0.809996153	1	0.216053217
c101338.graph_c1	0	0	0	0	0	0	1	0.129455811	3	0.389002075	4	0.513930373	70	8.916325311	8	1.130060859	4	0.452137858
c101340.graph_c0	0	0	0	0	2	0.206542366	5	0.529034573	0	0	9	0.945103352	5	0.52053552	8	0.923622136	13	1.201010304
c101341.graph_c0	40	2.694144871	25	1.733539788	75	4.900392395	74	4.953774246	57	3.821980442	85	5.64736894	58	3.820311713	25	1.826143053	81	4.734551458
c101342.graph_c0	213	21.60400937	157	16.39408783	223	21.94159814	166	16.73425486	135	13.63142232	178	17.80906165	185	18.35001124	153	16.82984118	189	16.63601971
c101342.graph_c1	1105	32.93172126	790	24.23885471	1194	34.51954952	744	22.0378197	744	22.07383232	907	26.66402582	977	28.47453031	809	26.14776104	1038	26.84617239
c101343.graph_c0	98	5.487375789	88	5.072874878	94	5.105933105	73	4.062608984	83	4.626679012	60	3.314027888	94	5.147262693	64	3.886444177	81	3.936012911
c101345.graph_c0	16	2.72318286	13	2.277891458	22	3.632353799	21	3.552381948	9	1.524937283	35	5.876126654	35	5.82552029	11	2.030408115	37	5.46501571
c101346.graph_c1	103	5.783727739	80	4.624805307	93	5.065965231	89	4.967114374	84	4.695723899	93	5.151335622	125	6.864208739	121	7.368682085	166	8.089311748
c101347.graph_c0	39	0.996013889	43	1.130582072	53	1.313062193	34	0.863024732	55	1.398350776	41	1.032882514	42	1.048962422	52	1.440250266	63	1.396285426
c101348.graph_c0	114	7.993315327	77	5.558347196	95	6.461812315	67	4.669178042	44	3.071336646	80	5.533225411	48	3.291343308	39	2.965654366	52	3.164159055
c101349.graph_c0	34	3.552212123	15	1.613407553	15	1.52026702	38	3.945909397	23	2.392216392	21	2.164240656	87	8.888921693	56	6.345149151	64	5.802736067
c101349.graph_c1	52	4.483712715	32	2.840646974	42	3.513114989	65	5.570463446	47	4.034455628	52	4.42286883	109	9.191169709	85	7.948536876	126	9.42839672
c101350.graph_c0	47	13.18195861	43	12.41604828	6	1.632457848	0	0	0	0	0	0	0	0	0	0	0	0
c101351.graph_c0	0	0	0	0	1	0.060045165	0	0	1	0.061620051	0	0	132	7.990117842	0	0	0	0
c101352.graph_c0	31	3.584787418	33	3.928696719	48	5.38457698	53	6.091456115	33	3.798991339	65	7.414491144	81	9.160023424	21	2.633630485	58	5.820530573
c101353.graph_c0	1185	70.97140234	1094	67.45516512	979	56.87957832	1229	73.15776962	1025	61.11411857	1024	60.49664275	1407	82.4079264	1150	74.6958906	1440	74.84458709
c101354.graph_c0	8	0.61702785	1	0.07940496	6	0.448925908	1	0.076658147	9	0.691050745	12	0.912982193	5	0.377133087	4	0.334586646	1	0.066934134
c101355.graph_c0	461	39.19312092	392	34.31056269	598	49.31950919	436	36.8416395	505	42.74181408	541	45.3703854	412	34.25437048	363	33.46951199	606	44.71100321
c101356.graph_c0	2064	208.9848503	1902	198.2661053	1752	172.0869166	1574	158.3993433	1794	180.8340466	2109	210.6434564	1736	171.8955701	1148	126.0610246	1467	128.9045044
c101357.graph_c0	204	13.64504653	191	13.15258364	171	11.09556965	155	10.30433784	130	8.656470563	169	11.15058979	127	8.307271931	140	10.15562655	163	9.461616174
c101359.graph_c0	1	0.145050521	0	0	1	0.140710962	1	0.144165994	1	0.144401579	0	0	16	2.269598977	8	1.258470709	12	1.510544091
c101360.graph_c0	83	5.455371008	104	7.03740248	193	12.30586504	171	11.17084039	221	14.46076017	221	14.32863283	232	14.91227955	172	12.26050839	263	15.00150447
c101360.graph_c1	111	9.462520067	138	12.11143974	152	12.57002272	186	15.75942314	238	20.19823602	247	20.77050565	224	18.67418709	202	18.67536236	279	20.64053293
c101361.graph_c1	121	5.190005753	102	4.504177452	97	4.036108599	137	5.84045354	87	3.714961971	119	5.034956372	163	6.83722585	176	8.187078789	221	8.226358105
c101362.graph_c0	59	5.824852546	48	4.878732574	40	3.830906528	59	5.789332234	50	4.914231137	42	4.090237216	94	9.075501447	58	6.210045052	68	5.826056678
c101363.graph_c0	1265	70.32192096	1143	65.41529165	1456	78.51817833	1446	79.8936073	1279	70.78209219	1402	76.88019835	1108	60.23512462	801	48.29103898	1017	49.06299113
c101364.graph_c1	4	0.502690421	14	1.81134637	0	0	5	0.624531229	17	2.126876096	0	0	0	0	3	0.408879847	1	0.109062007
c101365.graph_c0	0	0	0	0	0	0	0	0	4	0.737120795	2	0.365192877	3	0.543071646	1	0.200751988	1	0.160641921
c101366.graph_c0	422	12.25695321	368	11.0040042	364	10.25604932	418	12.06673837	391	11.3057528	421	12.06197584	863	24.51267603	906	28.53856343	982	24.75223578
c101367.graph_c0	275	14.91481723	212	11.83733543	187	9.838649483	203	10.94270817	260	14.03819403	152	8.131957706	265	14.05532747	158	9.293432779	207	9.742904727
c101368.graph_c0	18	2.082468993	3	0.35732232	11	1.234546247	12	1.379846645	9	1.036576118	7	0.798859419	6	0.678839557	6	0.752819954	10	1.004012008
c101369.graph_c0	0	0	7	0.201403699	1	0.027110978	0	0	2	0.05564411	0	0	0	0	46	1.394210075	56	1.358180364
c101370.graph_c0	4	0.449548862	2	0.23140874	8	0.872198907	5	0.558509356	7	0.783190845	7	0.776034864	6	0.659444141	6	0.731310813	10	0.975325951
c101370.graph_c1	1935	162.9140135	1433	124.2099868	1561	127.4937857	1338	111.9636697	1061	88.92942994	1371	113.8626297	1674	137.8296902	1036	94.59562745	1369	100.0262046
c101370.graph_c2	4	0.298069793	3	0.230150584	6	0.433728405	6	0.444378218	2	0.148368129	4	0.294024992	8	0.582985582	2	0.161629937	52	3.362746945
c101371.graph_c0	2	0.221921159	3	0.342706879	1	0.107640909	3	0.330851805	1	0.110464153	4	0.437819387	7	0.7595854	4	0.481351734	0	0
c101372.graph_c0	56	3.468959722	63	4.017765926	65	3.906008886	56	3.447805791	29	1.788388543	60	3.666306443	21	1.272156021	8	0.537446267	27	1.451469328
c101373.graph_c0	2	0.380973612	1	0.196109102	0	0	5	0.946626028	0	0	0	0	4	0.745134623	3	0.619754926	0	0
c101373.graph_c1	16	1.712567093	10	1.101946383	6	0.62299922	15	1.595741018	12	1.27867893	4	0.422331899	23	2.407494484	17	1.973378384	13	1.207546415
c101374.graph_c0	66	5.619725692	102	8.941372851	87	7.18619627	118	9.986118761	103	8.73094108	124	10.41499698	105	8.743198402	76	7.018084732	168	12.41404548
c101374.graph_c1	1	0.168460494	4	0.693730699	0	0	1	0.167433212	3	0.503120457	0	0	0	0	0	0	0	0
c101375.graph_c0	33	6.590035989	53	10.89638821	45	8.717561106	31	6.152888962	90	17.89241681	64	12.60724236	48	9.373999725	66	14.29392882	55	9.531678917
c101376.graph_c0	204	25.61061896	124	16.02671241	191	23.26118924	137	17.0944059	97	12.12311688	166	20.55721494	107	13.13661698	78	10.61984903	120	13.07386577
c101376.graph_c1	210	6.540348645	111	3.559077421	142	4.290210381	136	4.209825078	117	3.627606051	111	3.410129449	114	3.472132652	113	3.816751471	76	2.054130664
c101377.graph_c0	15	2.950164407	3	0.607447944	0	0	4	0.781913099	11	2.153774823	5	0.97004358	8	1.538702996	12	2.559587845	5	0.853410207
c101378.graph_c0	602	42.68433099	520	37.95842489	693	47.66656564	494	34.81308208	456	32.18766563	598	41.8253374	401	27.80521214	284	21.83856817	483	29.72021774
c101379.graph_c0	1	0.130466088	0	0	1	0.12656286	1	0.129670497	3	0.389647186	2	0.257391331	1	0.127587313	0	0	1	0.113221918
c101379.graph_c2	448	37.18454868	421	35.97488779	464	37.36036593	518	42.73245047	506	41.81072212	466	38.15370336	818	66.39687766	573	51.5790045	774	55.75172763
c101380.graph_c0	64	7.132461546	73	8.375585501	74	8.000181217	80	8.86120919	50	5.547305961	104	11.43297057	106	11.55247887	69	8.339545619	110	10.63861318
c101381.graph_c0	5	0.538842814	6	0.665696376	12	1.254532675	13	1.392447984	16	1.716582674	45	4.783776558	56	5.901874507	54	6.311312494	98	9.165391809
c101382.graph_c0	122	11.05745185	111	10.35740733	92	8.088941479	129	11.6205979	93	8.39133048	102	9.119303699	168	14.89067416	81	7.961851591	134	10.53981269
c101383.graph_c0	16	1.116861852	12	0.862369866	9	0.609439535	25	1.734454937	10	0.694915703	19	1.308275948	11	0.750899841	15	1.135545569	24	1.453863337
c101384.graph_c0	5	0.83514916	5	0.859798929	2	0.324065411	5	0.830056368	0	0	6	0.988579444	3	0.490032801	1	0.181145637	15	2.17429352
c101385.graph_c0	240	17.9648451	216	16.64557638	155	11.25518333	135	10.04360308	135	10.06001561	108	7.974478144	137	10.02865416	95	7.712047107	112	7.275504712
c101385.graph_c1	262	21.93119608	230	19.8208244	273	22.16829609	256	21.29827985	219	18.24978667	270	22.29415786	189	15.47150932	155	14.07105167	238	17.28903892
c101385.graph_c2	165	16.68130383	132	13.73892748	140	13.73038529	107	10.75160656	94	9.460771488	83	8.2773329	70	6.920762424	66	7.236420863	87	7.633051093
c101386.graph_c0	2	0.050018947	0	0	44	1.067495047	3	0.074570893	8	0.19918067	48	1.184164591	17	0.415779743	52	1.410398147	46	0.998378574
c101387.graph_c0	17	2.695028442	15	2.448152921	5	0.768941102	19	2.993722696	16	2.525149323	5	0.781899107	20	3.10066095	6	1.031571927	3	0.412732392
c101388.graph_c0	151	13.27759188	85	7.694743461	288	24.56651182	116	10.1378041	25	2.188441932	384	33.30733413	18	1.547835224	11	1.048984054	17	1.297251429
c101389.graph_c0	42	3.19244844	50	3.912708171	39	2.875728281	53	4.003999444	54	4.086213103	46	3.449043839	54	4.014007817	49	4.039285166	42	2.770491106
c101389.graph_c1	57	5.719706503	58	5.991833457	72	7.00874122	39	3.889618732	54	5.394426737	71	7.027866752	67	6.5748151	46	5.005996635	67	5.834539168
c101390.graph_c0	0	0	2	0.299419812	3	0.423201873	1	0.144531072	2	0.289534508	0	0	0	0	2	0.315414399	1	0.126197443
c101391.graph_c0	531	16.36283901	418	13.26090823	421	12.58504788	249	7.626179461	179	5.491232324	86	2.61414016	35	1.054731784	26	0.868903042	48	1.283625223
c101392.graph_c0	24	1.055396993	14	0.633819356	25	1.066481336	13	0.568187271	14	0.612893898	20	0.867562732	21	0.903095666	10	0.476912213	39	1.488339768
c101393.graph_c0	64	4.763837275	78	5.977290983	20	1.444160891	47	3.477109276	18	1.333834972	8	0.587399013	79	5.750609641	19	1.533784619	61	3.940393987
c101393.graph_c1	7	1.308069729	11	2.116208196	7	1.268935465	13	2.4144585	3	0.558093239	11	2.027644537	21	3.8376203	6	1.215956221	11	1.783850313
c101394.graph_c0	53	4.801987441	110	10.26055108	6	0.527357395	66	5.943368022	189	17.04745706	4	0.357496194	123	10.89833402	110	10.80865534	10	0.78628143
c101395.graph_c0	13	1.029933193	1	0.081564007	1	0.076855392	23	1.811077671	2	0.157742366	0	0	43	3.331532168	8	0.687368337	3	0.206262286
c101396.graph_c0	216	15.05839498	159	11.4118199	239	16.16335361	138	9.56197397	123	8.536556037	139	9.558858106	59	4.022414277	60	4.53638616	102	6.171034486
c101397.graph_c0	68	6.741816582	56	5.715956284	71	6.828652441	68	6.700704566	66	6.514252773	74	7.237124124	94	9.113930792	64	6.881479608	97	8.345889356
c101398.graph_c0	223	18.44137024	212	18.04916173	174	13.95873982	156	12.82202029	163	13.41926037	137	11.17571126	175	14.15259978	147	13.18376618	168	12.05675606
c101399.graph_c0	149	11.72550423	90	7.291562791	98	7.481350035	135	10.55899453	68	5.327295934	83	6.443022276	285	21.93309763	155	13.22850575	307	20.96604449
c101400.graph_c0	123	7.856183074	153	10.06075947	111	6.877618829	127	8.062203243	171	10.87314664	176	11.08882253	104	6.496054738	136	9.420614347	224	12.41616201
c101401.graph_c0	33	4.943907446	42	6.477964054	42	6.103997152	60	8.934107621	67	9.992722921	44	6.502424971	54	7.911521348	82	13.32306287	37	4.810508478
c101402.graph_c0	0	0	10	0.441860661	2	0.08327049	2	0.085315123	9	0.384545423	9	0.381031848	3	0.125916775	8	0.37237139	15	0.558697353
c101403.graph_c0	20	3.573520366	4	0.735798857	6	1.039982799	11	1.953450849	35	6.225682391	37	6.521301377	376	65.69978727	166	32.16682431	786	121.8769789
c101404.graph_c0	1	0.214362536	0	0	0	0	6	1.278332042	1	0.2134035	0	0	1	0.209632561	0	0	0	0
c101405.graph_c0	79	6.671332135	77	6.694359761	92	7.536712327	64	5.371665772	61	5.128235459	61	5.081378992	63	5.202784928	51	4.670780739	86	6.30255713
c101406.graph_c0	38	2.663655014	43	3.103099394	45	3.059958477	7	0.487681136	10	0.697825813	9	0.622304828	2	0.137098981	3	0.228060182	0	0
c101407.graph_c0	5	0.442967629	5	0.456042	7	0.601601161	6	0.528319661	5	0.440985836	10	0.873913135	18	1.55949628	7	0.672564374	6	0.461302814
c101407.graph_c1	9	0.74609005	7	0.597419825	12	0.965025135	5	0.411966859	0	0	3	0.245321875	22	1.783533505	2	0.179809473	16	1.151069615
c101408.graph_c1	212	37.83034178	163	29.9450374	198	34.27506083	185	32.81101534	188	33.39757271	230	40.4854081	127	22.16246065	115	22.25543449	137	21.21572315
c101409.graph_c0	18	4.856903949	16	4.444673296	7	1.832287799	10	2.681825693	25	6.715520346	17	4.52482943	23	6.069105659	20	5.852626892	4	0.936655461
c101410.graph_c0	501	54.72065929	587	66.0061722	493	52.23590876	454	49.28479854	520	56.54179476	408	43.95821409	813	86.83883602	765	90.61682963	881	83.50690199
c101411.graph_c1	260	8.820385175	306	10.68731181	297	9.774156578	142	4.787911171	209	7.05851171	189	6.324734337	231	7.66365658	180	6.622478253	253	7.448478906
c101412.graph_c0	528	32.75375717	326	20.81985277	524	31.5331335	442	27.25166297	369	22.78800045	567	34.695771	435	26.38920531	346	23.27754283	584	31.43930362
c101413.graph_c0	40	4.702675046	29	3.510070409	57	6.50082499	21	2.453848867	13	1.521531619	37	4.290945359	15	1.724590901	9	1.147522795	26	2.652718677
c101414.graph_c0	22	3.302037811	16	2.472362771	11	1.601624436	7	1.044241475	8	1.195369028	6	0.888335244	2	0.293561575	2	0.325554116	3	0.390763044
c101415.graph_c0	19	1.607258028	17	1.480518285	6	0.492370351	6	0.504460064	1	0.084214069	0	0	5	0.413629838	2	0.183483	2	0.146823261
c101415.graph_c1	107	6.686102018	51	3.280894373	21	1.272967031	20	1.242117711	10	0.622073745	10	0.616389884	23	1.405487249	8	0.542141985	17	0.921872821
c101416.graph_c0	1	0.050445683	3	0.155803823	0	0	1	0.050138062	1	0.050219994	5	0.248805679	23	1.134649409	199	10.88706741	199	8.711841137
c101417.graph_c0	105	9.443871931	83	7.685493041	67	5.845803764	126	11.26353914	109	9.759777988	116	10.29165124	219	19.26259339	148	14.43631462	178	13.89356383
c101418.graph_c0	38	2.939527957	192	15.29072503	151	11.33129603	48	3.690445305	143	11.01241798	155	11.82747334	96	7.262315028	297	24.91634185	524	35.17694775
c101419.graph_c1	0	0	7	1.196100029	0	0	0	0	1	0.165230136	0	0	1	0.162310443	3	0.539997436	3	0.432106434
c101419.graph_c3	673	49.93126665	779	59.50148822	756	54.41115622	848	62.53122098	856	63.22428616	895	65.50083491	1410	102.3025559	858	69.03648006	1040	66.96127691
c101420.graph_c0	82	5.103215835	81	5.189768129	74	4.467560517	100	6.185483059	92	5.699943654	111	6.81427011	115	6.999028747	111	7.491812442	101	5.454869015
c101420.graph_c1	7	0.708748206	8	0.833905371	0	0	13	1.308220114	10	1.007967625	22	2.197267311	3	0.297046911	10	1.098064284	3	0.263601608
c101421.graph_c0	364	52.83735725	306	45.7292398	371	52.24229575	388	55.97768924	334	48.26572359	424	60.71162283	417	59.19507994	822	129.4033008	1212	152.6775534
c101422.graph_c0	179	5.147612679	178	5.26994017	234	6.527957651	190	5.430626935	238	6.813691068	252	7.148577882	280	7.874458796	314	9.793012574	379	9.458557521
c101423.graph_c0	280	15.18725213	387	21.6105086	297	15.62738317	226	12.18353031	287	15.49728854	245	13.10851627	123	6.524333247	170	10.0000904	235	11.06170067
c101424.graph_c0	0	0	0	0	1	0.078034156	0	0	0	0	0	0	0	0	10	0.872388495	68	4.746985199
c101425.graph_c0	25	2.622368362	11	1.187898201	9	0.915808853	21	2.189356677	8	0.835403568	7	0.724299206	27	2.769665394	9	1.023835138	13	1.183395487
c101426.graph_c0	13	1.021599901	66	5.339668268	14	1.067269665	8	0.624843152	101	7.901535843	36	2.790655788	10	0.768506141	92	7.840777869	39	2.659714159
c101427.graph_c1	69	4.61198174	79	5.436237614	88	5.70597416	93	6.178242838	112	7.452623162	72	4.747197128	151	9.870184897	202	14.64278518	185	10.73107142
c101427.graph_c2	4	1.0376371	1	0.267065846	1	0.251648381	2	0.515654762	5	1.29124352	3	0.76766729	2	0.507370659	4	1.125328517	5	1.125611114
c101428.graph_c0	19	2.661828806	11	1.586543764	7	0.951334397	5	0.696209687	11	1.534164241	10	1.381951498	10	1.370049859	41	6.229371183	12	1.458950759
c101429.graph_c0	7	0.574840664	15	1.268158546	11	0.876295875	6	0.489715928	0	0	1	0.081005727	0	0	2	0.17812024	0	0
c101430.graph_c0	8	1.493517814	7	1.345399653	0	0	9	1.669961531	20	3.717089914	2	0.368312702	24	4.381688647	24	4.859208059	0	0
c101431.graph_c0	36	2.441578515	24	1.675761804	29	1.907984454	26	1.752609169	44	2.970800725	39	2.60915021	153	10.14774341	103	7.575987541	224	13.18405726
c101432.graph_c0	1253	109.4898721	1095	98.50762488	1273	107.9095598	975	84.67808549	679	59.06705286	740	63.78534052	270	23.07259772	218	20.65918592	357	27.07222568
c101434.graph_c0	531	38.9054408	745	56.19594041	645	45.84417627	459	33.42504819	602	43.91015409	553	39.96752284	693	49.65453353	795	63.17085877	1186	75.41077022
c101435.graph_c0	12	1.495078883	12	1.539206749	3	0.36258744	11	1.36213165	5	0.620162521	10	1.228992246	44	5.360994857	10	1.351190847	21	2.270570675
c101436.graph_c0	129	4.436589577	131	4.638351868	117	3.903498762	126	4.306987653	145	4.964553524	108	3.66395036	228	7.668390912	175	6.527267722	254	7.580993587
c101437.graph_c0	82	5.360399323	66	4.441811031	56	3.551239464	44	2.858771904	69	4.490400038	49	3.159698563	57	3.643913001	76	5.388038827	77	4.368243958
c101438.graph_c0	0	0	5	0.288848285	2	0.108869336	5	0.278856312	15	0.837935997	3	0.166055962	2	0.10975057	16	0.973690098	15	0.730450962
c101439.graph_c0	7	0.634443958	13	1.213029688	12	1.055079323	2	0.180164309	7	0.63160552	0	0	3	0.265904896	11	1.081239105	1	0.078655319
c101440.graph_c0	401	22.16911315	25	1.422907955	5	0.268152958	435	23.90213757	16	0.880595741	2	0.109068722	472	25.51853854	23	1.379004287	14	0.671683765
c101441.graph_c0	1576	91.72837558	1735	103.9632434	1411	79.66785848	1797	103.9534971	1929	111.7718316	1500	86.12020003	3692	210.144987	3219	203.1899855	4223	213.3051982
c101441.graph_c1	3	0.611433038	0	0	0	0	0	0	0	0	0	0	2	0.398627719	2	0.44207044	5	0.884362909
c101442.graph_c0	33	5.947639583	20	3.711022183	19	3.321948874	1	0.17913244	3	0.538275495	0	0	0	0	0	0	0	0
c101442.graph_c1	7	2.463970273	3	1.087155156	0	0	2	0.699698523	0	0	0	0	0	0	0	0	0	0
c101443.graph_c0	4	0.918785995	4	0.94590434	0	0	4	0.913183181	0	0	2	0.453159045	7	1.572397223	4	0.996433224	0	0
c101443.graph_c1	3	0.585640577	1	0.200975333	0	0	3	0.582069304	0	0	2	0.385128965	9	1.718154711	2	0.423422307	1	0.169411455
c101444.graph_c0	78	9.750595023	87	11.19666335	57	6.912259149	125	15.53066553	104	12.94262912	134	16.52371121	223	27.26159314	141	19.11566725	176	19.09334643
c101445.graph_c0	201	18.40847639	171	16.12318174	161	14.30396054	124	11.28722052	129	11.76153888	159	14.36432402	94	8.418980307	99	9.833108135	93	7.391585492
c101446.graph_c0	251	13.6427872	162	9.065197065	166	8.752781993	134	7.238985709	199	10.76800158	162	8.685817087	45	2.391948087	34	2.004204965	138	6.509405676
c101447.graph_c0	849	90.60804744	998	109.6534939	421	43.58628128	1701	180.4292452	1654	175.7305375	748	78.74572043	4867	507.9608956	4095	473.9655984	4647	430.3924282
c101448.graph_c0	6	0.240094764	3	0.123590629	26	1.009284087	4	0.159087101	13	0.517877975	11	0.434200585	11	0.430461164	13	0.564168226	27	0.937622608
c101449.graph_c0	360	75.44976504	167	36.03335609	212	43.10224507	143	29.78756245	227	47.36242155	183	37.83317262	242	49.59987814	112	25.45700141	148	26.91844539
c101450.graph_c0	8	0.644184654	15	1.243496302	8	0.624912216	5	0.400160235	9	0.721465466	9	0.714873467	17	1.338687356	18	1.571906558	17	1.187960984
c101451.graph_c0	6621	588.5661329	4681	428.3937964	3624	312.5133034	6340	560.1501748	3469	306.9931119	2628	230.4428952	1680	146.0463861	1080	104.1188276	1049	80.92450231
c101452.graph_c0	12	2.801343057	1	0.240335487	1	0.226461141	7	1.624151838	0	0	3	0.690832223	9	2.054647918	4	1.012695488	3	0.60776988
c101454.graph_c1	128	8.966958601	134	9.664354341	190	12.9121165	138	9.608549213	122	8.508395643	171	11.81673746	174	11.92049516	97	7.369546481	218	13.25331612
c101455.graph_c0	23	1.959385978	29	2.543448856	27	2.231333902	24	2.032108718	20	1.696191202	50	4.201732941	29	2.416017136	25	2.309755456	48	3.548675316
c101456.graph_c0	9	1.277380897	2	0.292240737	2	0.275369949	13	1.833854171	5	0.706481124	4	0.560020829	23	3.192387461	13	2.001036881	8	0.985373238
c101457.graph_c0	591	51.83343484	533	48.1263105	559	47.56012158	614	53.52225672	579	50.55379032	612	52.94686027	1024	87.82786334	734	69.81558819	1151	87.60536436
c101457.graph_c1	342	27.6342136	351	29.19852897	339	26.57231195	325	26.10044444	351	28.23454357	352	28.05627108	664	52.46853474	501	43.90283476	686	48.10364527
c101458.graph_c0	147	16.28593786	107	12.20427732	132	14.18658975	129	14.20458946	136	14.99985282	131	14.31637335	152	16.46830414	150	18.0227281	236	22.69030376
c101459.graph_c0	10	0.251747363	12	0.311013347	22	0.537274527	13	0.325275849	15	0.375931606	14	0.347663619	11	0.270811727	15	0.409534055	18	0.393251423
c101460.graph_c0	2	0.639602039	1	0.329240078	1	0.310233351	1	0.317850853	2	0.636740524	2	0.630922654	1	0.312744511	2	0.693655243	3	0.832595324
c101460.graph_c1	20	1.318932912	21	1.425754845	98	6.269420873	52	3.40831394	42	2.757367491	90	5.854657592	36	2.32169445	12	0.858238097	46	2.632591107
c101461.graph_c0	265	21.36704773	283	23.49188863	228	17.83372779	429	34.37949364	582	46.71692853	454	36.10944227	655	51.64755881	597	52.20436416	605	42.33376448
c101461.graph_c1	0	0	2	0.192382563	0	0	5	0.464318942	6	0.558093239	2	0.184331322	2	0.182743824	3	0.303989055	4	0.324336421
c101462.graph_c0	3173	241.3591085	2019	158.111257	3633	268.0820024	2204	166.6282942	1350	102.2303953	2484	186.3852299	995	74.01616073	795	65.58349889	1356	89.51301364
c101463.graph_c0	27	2.33897678	21	1.872898718	26	2.184963237	32	2.755216064	39	3.363406848	36	3.076315887	220	18.6378014	205	19.2597143	252	18.94504126
c101464.graph_c0	42	2.512687556	52	3.202767358	46	2.669658252	55	3.270358969	51	3.037470197	48	2.832674788	34	1.98919779	34	2.20598192	42	2.18057665
c101465.graph_c0	12	0.975260961	4	0.334682063	9	0.709562644	13	1.050089906	5	0.404540726	7	0.561182236	19	1.510090751	9	0.793260696	5	0.352648846
c101466.graph_c0	4	0.371089862	8	0.764085464	2	0.179993878	3	0.2766202	3	0.277072233	5	0.457567726	10	0.907254125	7	0.704289108	15	1.207655953
c101467.graph_c0	63	4.811918644	55	4.32487209	32	2.371026156	2	0.151827786	4	0.304151784	9	0.678088716	7	0.522860242	3	0.248503674	1	0.066284288
c101468.graph_c0	1	0.096302026	5	0.495722097	1	0.093420903	0	0	1	0.09587118	1	0.094995209	7	0.659239643	12	1.253286904	31	2.590776713
c101469.graph_c0	204	12.29470592	308	19.11047781	230	13.44697055	148	8.865295794	241	14.45964635	148	8.798648627	417	24.57728385	204	13.33373987	347	18.14890055
c101470.graph_c0	10	0.963138156	28	2.776383605	11	1.027755746	15	1.435897319	10	0.958829173	7	0.665047874	20	1.88377243	13	1.357893701	13	1.086587761
c101471.graph_c0	189	10.78248315	95	5.579733294	70	3.874036104	324	18.37153868	104	5.906673618	137	7.709812785	316	17.63006523	74	4.578492812	242	11.98133519
c101472.graph_c0	400	34.94743777	227	20.41804034	298	25.25691211	296	25.70340133	177	15.39505575	264	22.75231318	287	24.52150369	155	14.68658693	262	19.86504296
c101473.graph_c0	0	0	51	5.307062578	0	0	0	0	48	4.829977073	0	0	0	0	40	4.384751703	0	0
c101474.graph_c0	1171	42.60276848	1230	46.07007188	1044	36.84597607	1439	52.03376585	1539	55.74067167	1217	43.67549005	1903	67.70637587	1505	59.38151315	1903	60.0831348
c101475.graph_c0	600	19.16468961	665	21.86779713	618	19.14906858	569	18.06368467	555	17.64802756	529	16.66757787	697	21.77174155	580	20.0915002	739	20.4846169
c101475.graph_c1	189	14.95256296	179	14.57940224	184	14.12148271	186	14.62548636	258	20.32011645	151	11.7841175	241	18.64578752	206	17.6748155	240	16.47775138
c101476.graph_c0	21	2.009844365	14	1.37944383	28	2.599619614	23	2.187834705	15	1.429180374	26	2.454611491	28	2.620662038	9	0.934156148	9	0.74751259
c101477.graph_c0	350	26.37439444	197	15.28317304	167	12.20786066	232	17.37584664	164	12.30299795	132	9.81193506	265	19.52855814	157	12.83062872	135	8.828381449
c101478.graph_c0	5	0.477372881	4	0.39317019	4	0.370472837	0	0	2	0.190094865	13	1.224326848	2	0.186735801	1	0.103543198	5	0.414276799
c101479.graph_c1	2	0.550147209	54	15.29239578	9	2.401596642	8	2.187169508	56	15.33520535	7	1.89938603	9	2.421036183	62	18.49585622	10	2.387161417
c101479.graph_c2	0	0	1	0.124989289	0	0	0	0	4	0.483451139	0	0	0	0	5	0.658330207	0	0
c101480.graph_c0	344	20.72097874	294	18.23190312	53	3.096965249	333	19.936072	276	16.55059286	52	3.08973653	679	39.99737128	299	19.53245552	100	5.227387451
c101480.graph_c1	13	2.308631289	25	4.570714398	21	3.617755061	10	1.765040855	23	4.066227862	18	3.153189063	23	3.994375724	25	4.814875555	24	3.69875304
c101481.graph_c0	744	29.12626175	725	29.22016545	776	29.47013829	807	31.39994481	680	26.50167819	760	29.34889039	789	30.20637908	626	26.57785813	797	27.07715321
c101482.graph_c0	36	3.654397201	32	3.344229539	27	2.658799895	8	0.807136102	22	2.22325143	18	1.802403555	32	3.176677154	17	1.871526596	22	1.93806705
c101483.graph_c0	988	36.01506743	1014	38.05380551	1096	38.75667239	1500	54.34531172	1323	48.01089287	1316	47.32051454	1405	50.08566732	1045	41.31211326	1242	39.28997495
c101484.graph_c0	204	4.450608534	224	5.031182819	189	3.999997069	127	2.753825945	210	4.561011575	150	3.228098435	129	2.752255776	126	2.981217124	122	2.30984016
c101485.graph_c0	135	7.200401264	158	8.675866674	127	6.57105787	115	6.096271619	86	4.566400858	92	4.840353049	80	4.172753889	66	3.817690345	66	3.054919248
c101486.graph_c0	10	0.577067615	18	1.069380003	28	1.567448835	7	0.401484034	15	0.861728808	14	0.796931547	14	0.790068216	14	0.876170388	9	0.450715071
c101487.graph_c0	282	14.44078679	222	11.70381837	235	11.67396132	380	19.34055273	360	18.35257042	517	26.11551365	902	45.17083698	572	31.766664	1237	54.97235161
c101488.graph_c0	8755	735.0512259	9533	823.9937171	11979	975.6423884	17962	1498.855222	18370	1535.406104	22147	1834.182911	11025	905.2111745	7880	717.4993408	8152	593.9617733
c101489.graph_c0	582	26.79142867	465	22.03731568	338	15.09378741	548	25.07246216	497	22.77623463	493	22.38649432	695	31.28726105	453	22.61543386	473	18.89587023
c101490.graph_c0	0	0	0	0	0	0	0	0	0	0	0	0	6	2.042526102	0	0	0	0
c101490.graph_c1	0	0	0	0	1	0.131581732	1	0.134812603	0	0	0	0	206	27.32524287	0	0	0	0
c101491.graph_c0	26	2.290970646	49	4.445034215	25	2.136952286	20	1.751538588	20	1.754400826	9	0.782266924	22	1.895739722	7	0.668925959	2	0.152935758
c101492.graph_c0	287	15.99107022	226	12.96393737	188	10.16160064	149	8.251358175	118	6.545311072	94	5.166420709	249	13.5676563	233	14.0794402	373	18.03587986
c101493.graph_c0	181	11.37337077	183	11.83844235	121	7.375723587	107	6.682484152	109	6.818514543	151	9.359525914	197	12.10561064	171	11.65307565	216	11.77869678
c101494.graph_c0	906	38.45272554	753	32.9023379	923	38.00224658	1005	42.39440356	813	34.35121692	1041	43.5828816	2059	85.46044103	1552	71.43720931	2253	82.98373741
c101495.graph_c0	93	4.477605709	101	5.006302921	55	2.568823281	44	2.105518749	51	2.444475709	27	1.282309751	3	0.141251805	6	0.313291046	10	0.417826295
c101496.graph_c0	0	0	2	0.158344202	3	0.223804705	4	0.305733372	3	0.229674735	2	0.151717471	8	0.6016434	3	0.25020409	6	0.400427076
c101497.graph_c0	281	12.07019672	212	9.375117956	229	9.542279883	187	7.983497106	167	7.141297902	241	10.21154257	314	13.19008302	204	9.503247254	269	10.02751168
c101498.graph_c0	6	0.42833603	4	0.293985696	9	0.623281887	6	0.42572401	4	0.284279798	3	0.21126176	12	0.837769327	5	0.387112499	4	0.247814216
c101499.graph_c0	10	0.725747702	33	2.465655859	11	0.774438605	12	0.865586456	28	2.023002182	5	0.35794966	25	1.774334636	31	2.439951513	2	0.125964606
c101499.graph_c1	0	0	3	0.846617343	0	0	0	0	0	0	0	0	0	0	0	0	0	0
c101500.graph_c0	61	4.146556386	50	3.499134177	29	1.912336781	48	3.242966894	51	3.45128296	36	2.413940285	97	6.448212293	106	7.814432402	80	4.719332708
c101501.graph_c0	394	45.85740244	417	49.96686885	384	43.35638792	314	36.32339341	580	67.20380661	435	49.94232624	358	40.74798224	519	65.51102883	391	39.49324821
c101502.graph_c0	0	0	4	0.196943609	14	0.649509825	0	0	3	0.142831157	17	0.801981318	0	0	24	1.244784362	34	1.411109886
c101503.graph_c0	14	1.113149571	29	2.373866748	122	9.410093927	47	3.714213661	61	4.828452613	149	11.68632709	54	4.198837818	36	3.104286681	124	8.556182538
c101504.graph_c0	13	0.524430642	22	0.913692877	27	1.056615826	5	0.200474089	25	1.004008447	44	1.750909362	16	0.631210976	15	0.656250729	24	0.840211878
c101505.graph_c0	5	0.431310586	7	0.621657252	5	0.418406822	6	0.514416512	1	0.085876189	1	0.085091542	6	0.506152301	2	0.187104375	5	0.374302722
c101506.graph_c0	27	1.939285109	8	0.591562638	28	1.95094295	31	2.213008743	11	0.786544384	17	1.204461996	50	3.512026268	10	0.778953856	34	2.11928656
c101506.graph_c1	0	0	1	0.188355951	0	0	4	0.727361022	1	0.182137406	0	0	2	0.357837906	0	0	0	0
c101507.graph_c0	21	1.179981478	47	2.718858495	38	2.071324453	15	0.837704199	71	3.971612741	55	3.048490644	35	1.923241371	88	5.362562921	54	2.633191981
c101508.graph_c0	126	8.687448429	54	3.833083726	86	5.752131231	132	9.045637155	81	5.559802495	133	9.045646605	224	15.10356835	127	9.496405447	176	10.53094224
c101509.graph_c0	25	1.699056015	18	1.259427131	10	0.659289757	25	1.688695066	21	1.420821872	27	1.81007985	25	1.661565819	12	0.884469309	13	0.766732565
c101510.graph_c0	6	1.2723081	6	1.309860795	0	0	5	1.053791238	8	1.688821229	0	0	4	0.829489486	2	0.459943907	0	0
c101511.graph_c0	651	65.35758107	1045	108.0100392	1001	97.48946771	695	69.34949832	1100	109.9411607	891	88.23867277	444	43.59210133	602	65.54586604	557	48.5291903
c101512.graph_c0	4	0.338570341	23	2.004239454	25	2.052757125	12	1.009517154	22	1.853805862	14	1.168915821	13	1.076073966	29	2.662077842	57	4.186939096
c101513.graph_c0	65	5.241511178	74	6.143384969	55	4.302436697	50	4.007344706	68	5.458894777	82	6.522638257	181	14.27353641	140	12.24348429	225	15.74557577
c101514.graph_c0	31	3.887033528	24	3.098137483	18	2.189463643	47	5.857307011	41	5.117915374	40	4.947466538	84	10.30020176	67	9.11098284	76	8.269953232
c101515.graph_c0	81	7.213115909	78	7.150976425	94	8.120343218	80	7.080622104	109	9.663112615	94	8.25718523	110	9.5794468	90	8.691890264	120	9.273677878
c101516.graph_c0	73	2.628369204	120	4.448131394	184	6.426728791	75	2.683912239	68	2.437390272	107	3.800262262	13	0.457737734	17	0.663813781	36	1.12486105
c101517.graph_c0	28	1.380124695	68	3.450659128	57	2.72548497	44	2.1555421	96	4.71068625	67	3.257627179	70	3.374179545	78	4.169545635	72	3.079822309
c101518.graph_c0	5	0.365833593	3	0.225978793	2	0.141955497	16	1.163528695	19	1.383948183	14	1.010433869	61	4.364688615	14	1.110901228	30	1.904880348
c101519.graph_c0	33	2.941640335	29	2.661377503	22	1.902422408	23	2.037731718	23	2.041061632	29	2.549998419	49	4.271511349	33	3.19024036	33	2.552833206
c101520.graph_c0	2	0.149849621	0	0	5	0.363416211	6	0.446807485	0	0	8	0.591264658	6	0.439629428	0	0	6	0.39013038
c101521.graph_c0	0	0	1	0.302777791	0	0	2	0.584607924	5	1.463908121	1	0.290106491	2	0.575216073	1	0.318951756	0	0
c101522.graph_c1	6	0.166031061	5	0.142442946	13	0.348971599	7	0.192521692	7	0.192836297	9	0.245667034	7	0.18942879	4	0.120041639	23	0.552330208
c101523.graph_c0	10	0.401903747	13	0.537895931	19	0.740771553	19	0.758960535	34	1.360359278	37	1.46686471	563	22.12790522	548	23.88561604	1849	64.48991948
c101524.graph_c0	23	2.461815197	15	1.652919574	9	0.934498829	10	1.063827346	5	0.532782888	2	0.211165949	27	2.826189177	0	0	1	0.092888186
c101524.graph_c1	69	5.88350965	343	30.11024927	21	1.737061977	88	7.457849052	423	35.90710549	53	4.457891872	209	17.42783815	155	14.33352178	244	18.05552305
c101525.graph_c0	25	3.331091359	8	1.097411163	15	1.938859926	25	3.310778157	17	2.255008106	27	3.548759603	19	2.475768248	12	1.734049994	14	1.618853093
c101526.graph_c0	97	6.664709111	68	4.810068141	74	4.932303865	123	8.399590495	123	8.413316499	93	6.30316527	167	11.22110919	166	12.36947838	197	11.74650206
c101527.graph_c0	44	1.963429516	26	1.194452375	46	1.991265231	0	0	0	0	1	0.04401786	0	0	0	0	2	0.077450728
c101527.graph_c1	0	0	1	0.327907122	2	0.617954691	0	0	0	0	0	0	0	0	0	0	0	0
c101528.graph_c0	1	0.147600471	2	0.303913918	5	0.715923118	0	0	0	0	1	0.145597535	0	0	1	0.160074287	0	0
c101528.graph_c1	13	3.844681256	5	1.522368692	9	2.582070747	19	5.584883606	6	1.76652948	15	4.37597194	7	2.024533096	6	1.924429792	14	3.593171052
c101529.graph_c0	23	1.266224051	21	1.190240897	10	0.534061612	21	1.149067535	13	0.712489922	9	0.488755338	28	1.507476694	8	0.477646437	10	0.477766386
c101529.graph_c1	12	1.280349106	21	2.306743486	7	0.724525769	13	1.37858658	1	0.106218413	4	0.420991599	9	0.939073356	2	0.23142538	5	0.462966993
c101530.graph_c0	1570	153.6238182	592	59.63668036	292	27.71726627	1854	180.3068266	700	68.18825763	197	19.0147846	2843	272.0480484	540	57.30420548	460	39.0615617
c101530.graph_c1	922	90.55519211	427	43.17607522	221	21.05636251	1296	126.5117823	468	45.75946509	168	16.27638666	1930	185.374331	353	37.60027088	343	29.23542581
c101531.graph_c0	44	2.539693638	45	2.674077684	18	1.007882256	83	4.761571217	53	3.04548998	20	1.138740932	165	9.313704426	101	6.32242755	89	4.458117693
c101531.graph_c1	21	6.257924499	15	4.60187836	9	2.601729695	7	2.073254429	21	6.229927175	14	4.115336399	29	8.45120964	21	6.786785952	22	5.689401378
c101531.graph_c2	603	26.06862645	566	25.19127328	640	26.84042885	518	22.25738478	630	27.1140278	557	23.75321027	768	32.469224	708	33.19463728	811	30.42667946
c101532.graph_c0	8	0.553047809	4	0.284685621	4	0.268250982	13	0.893222345	5	0.344108456	20	1.363857406	21	1.419717176	3	0.224919846	12	0.719924252
c101533.graph_c0	14	1.775240501	28	3.655274904	20	2.460185177	10	1.26029641	24	3.02965415	17	2.126397067	12	1.488059376	13	1.787748191	23	2.530986719
c101534.graph_c0	0	0	14	2.248335074	0	0	3	0.465119921	9	1.397639959	0	0	2	0.305098447	9	1.522567274	0	0
c101535.graph_c0	1	0.151581986	2	0.312111981	0	0	3	0.45197289	0	0	1	0.149525022	1	0.148237283	9	1.479530546	0	0
c101536.graph_c0	15	1.710240236	19	2.230243657	29	3.207543083	25	2.833018474	48	5.448284138	43	4.836159296	63	7.02451368	53	6.553534096	55	5.442036101
c101537.graph_c0	19	1.977967403	5	0.535881032	0	0	3	0.310406153	13	1.347291383	2	0.205381729	5	0.509032353	9	1.016112682	5	0.451719045
c101538.graph_c0	102	9.309103464	91	8.550311347	139	12.3064028	99	8.980208445	88	7.99545178	172	15.48468638	124	11.06723733	103	10.19480077	192	15.20693825
c101539.graph_c0	3	0.886101568	9	2.736765655	5	1.432652607	13	3.816358283	2	0.588091492	2	0.582718126	7	2.021948747	3	0.960986613	9	2.306947058
c101541.graph_c0	83	11.14282802	58	8.016377867	83	10.80946171	80	10.67458156	98	13.09773085	106	14.03749071	136	17.85525661	97	14.12286809	125	14.56331411
c101541.graph_c1	211	17.39670893	153	12.9870025	131	10.47766666	203	16.63505409	171	14.03567822	194	15.77802549	290	23.38258342	206	18.4198333	262	18.7464398
c101542.graph_c0	17	1.782972756	8	0.863810789	15	1.526144602	25	2.606029526	16	1.670584391	11	1.138032729	16	1.641064388	13	1.47867582	18	1.638329153
c101543.graph_c0	40	5.54998595	24	3.428277635	38	5.114746679	20	2.758070896	37	5.110769181	29	3.969137752	51	6.920092841	42	6.319969987	60	7.224636671
c101544.graph_c0	209	11.54214668	240	13.64534109	195	10.44680659	267	14.65531311	484	26.60959811	314	17.10551808	372	20.09060871	310	18.56674744	325	15.57602129
c101545.graph_c0	39	3.872681926	35	3.578064108	51	4.912765536	47	4.638618086	49	4.843908742	45	4.40784198	57	5.535182314	45	4.846113356	104	8.962175195
c101546.graph_c0	1	0.205945159	0	0	2	0.399567562	3	0.614067879	2	0.410047563	0	0	0	0	0	0	1	0.178724651
c101547.graph_c0	4	1.55016849	1	0.398980587	1	0.375947805	2	0.770357733	0	0	1	0.382283184	0	0	2	0.840587141	0	0
c101547.graph_c1	162	21.26528438	130	17.56840701	95	12.0972993	210	27.39800954	267	34.89153634	159	20.58825725	330	42.36234306	228	32.45823203	143	16.29015011
c101548.graph_c0	21	2.214155422	41	4.450466293	12	1.227379016	20	2.095860347	44	4.618427551	23	2.392119797	30	3.093284855	59	6.746439851	32	2.928003926
c101548.graph_c1	27	4.962893395	9	1.703125075	12	2.13974031	22	4.019179481	29	5.306666939	11	1.994482127	32	5.752160734	13	2.591483021	14	2.233222971
c101549.graph_c0	2	0.294097386	0	0	4	0.570597416	10	1.461519811	4	0.585563248	8	1.160425965	4	0.575216073	2	0.318951756	6	0.765676447
c101551.graph_c0	60	3.689261916	141	8.925657182	104	6.203406169	130	7.944656563	238	14.5686009	154	9.340610025	263	15.81444078	260	17.33785711	298	15.90147353
c101552.graph_c0	191	16.76317043	205	18.52292234	215	18.30500674	378	32.97297479	139	12.14479656	281	24.32738311	1482	127.198166	445	42.35616558	1075	81.87741558
c101553.graph_c0	16	1.162279258	34	2.542741863	19	1.338914194	26	1.877186361	20	1.446349172	26	1.863074124	28	1.989108113	29	2.284663986	46	2.899887867
c101554.graph_c0	11	0.862346101	5	0.403544818	7	0.532347966	8	0.623336335	9	0.702399315	11	0.850644083	23	1.763301624	11	0.935223556	29	1.972966836
c101555.graph_c0	442	20.7973854	469	22.71915449	307	14.01307628	418	19.54817822	517	24.21751986	300	13.92432036	623	28.66714016	610	31.12792266	509	20.78438227
c101556.graph_c0	919	78.54199925	778	68.4540092	371	30.7587718	264	22.42507503	149	12.6772589	37	3.119280612	132	11.03240571	75	6.951548177	79	5.859308977
c101557.graph_c0	1110	23.83574301	1140	25.2024881	1114	23.20596038	1293	27.59610431	1514	32.36564315	1250	26.47780686	1865	39.16466393	1449	33.74488357	2009	37.43850694
c101558.graph_c0	8	0.458045608	4	0.235782506	9	0.499884747	127	7.227132127	187	10.65891487	288	16.2658778	668	37.40288064	425	26.39012817	685	34.03628693
c101559.graph_c0	311	12.06444616	176	7.028983436	1	0.037631856	449	17.31158686	255	9.847813877	0	0	744	28.22472952	244	10.2652767	1	0.033665097
c101560.graph_c0	5	0.755043965	4	0.621863517	7	1.02543684	21	3.15184657	6	0.901999169	2	0.297919214	62	9.155957712	30	4.91311946	48	6.290372178
c101561.graph_c0	109	8.60483121	83	6.745696562	111	8.500558815	129	10.12159849	110	8.644924282	117	9.111040998	153	11.81182873	101	8.647111613	102	6.987935665
c101562.graph_c0	3122	249.3512901	2310	189.9431133	2629	203.6938641	3251	258.0710137	1845	146.6991989	1588	125.1110014	902	70.45228948	576	49.89247373	616	42.69650252
c101563.graph_c0	12	1.310128799	8	0.899198525	60	6.354664664	13	1.410651182	6	0.652133707	90	9.692627848	20	2.135367338	16	1.8944649	50	4.737351615
c101564.graph_c0	467	73.78126468	379	61.64548532	386	59.15959051	420	65.95109982	459	72.19291049	408	63.58514398	696	107.5346205	404	69.222043	778	106.6698489
c101565.graph_c0	528	49.97210742	367	35.75960048	459	42.14199273	403	37.90899978	364	34.29634006	458	42.75879933	501	46.37045109	361	37.05397271	623	51.1699105
c101566.graph_c0	40	2.704099777	31	2.157532102	28	1.836239783	86	5.778361519	77	5.182103671	50	3.334256502	339	22.41156951	203	14.88307232	144	8.44808124
c101567.graph_c0	11	0.838995161	6	0.471140971	3	0.221971218	7	0.53065022	12	0.911172634	4	0.300949096	24	1.79014358	53	4.384059844	41	2.713835356
c101567.graph_c1	0	0	2	0.157268076	3	0.222283702	0	0	4	0.304151784	1	0.075343191	10	0.746943202	44	3.644720556	17	1.126832894
c101568.graph_c0	1	0.068409609	0	0	27	1.791799929	0	0	0	0	40	2.6992517	0	0	0	0	37	2.196603662
c101569.graph_c0	148	7.263453229	180	9.094666653	111	5.284611283	247	12.0481931	293	14.31534108	175	8.47199633	325	15.59820567	333	17.72390835	169	7.197820334
c101570.graph_c0	7	0.561936077	3	0.247937936	2	0.155749805	16	1.276592815	7	0.559422032	0	0	28	2.198147138	1	0.087060811	1	0.069666139
c101571.graph_c0	38	2.361654171	33	2.111443656	41	2.471867583	28	1.729554589	12	0.742448958	14	0.858276106	2	0.121554923	7	0.471807216	7	0.377540558
c101572.graph_c0	0	0	3	0.417489996	0	0	0	0	0	0	3	0.400017971	1	0.132190979	2	0.293194484	1	0.117307245
c101572.graph_c1	7	0.359228543	3	0.158499137	9	0.448047384	2	0.102010841	9	0.45979893	2	0.101243948	1	0.050186008	3	0.166965939	10	0.445354315
c101572.graph_c2	1	0.057550147	3	0.177746289	4	0.223313546	5	0.285996013	7	0.401048714	7	0.397384349	2	0.11256057	15	0.936206234	8	0.399548305
c101573.graph_c0	151	7.76426711	182	9.634468473	1	0.049880656	116	5.928230031	184	9.418765715	6	0.304327398	153	7.693514982	176	9.814541628	9	0.401604803
c101574.graph_c0	12	1.687676732	8	1.158326134	9	1.227889162	4	0.559128391	11	1.540115716	10	1.387312496	7	0.96275528	1	0.152525287	8	0.976406973
c101574.graph_c1	20	3.813891691	29	5.693367386	37	6.844610259	28	5.306888079	22	4.176511595	28	5.266992168	17	3.170276444	11	2.274913448	11	1.820387788
c101575.graph_c0	100	8.523407459	121	10.61772498	58	4.795676549	54	4.574572843	54	4.58204828	41	3.447175451	83	6.918328749	50	4.621863209	64	4.733976445
c101576.graph_c0	2	0.13929997	15	1.07558599	11	0.743228494	6	0.415351529	3	0.208015133	10	0.68704836	12	0.817357637	13	0.981969981	12	0.725329165
c101577.graph_c0	3	0.395338536	5	0.678345191	3	0.383510969	6	0.785855474	1	0.131189944	3	0.3899738	11	1.41758932	5	0.71458144	23	2.630320073
c101578.graph_c0	0	0	1	0.298867377	0	0	0	0	0	0	0	0	2	0.567787084	1	0.314832453	2	0.503858425
c101578.graph_c1	28	2.732989359	17	1.708290329	17	1.609672301	19	1.843219464	7	0.68019056	27	2.599620512	17	1.622701671	14	1.481978074	39	3.303523381
c101579.graph_c0	200	8.246441389	205	8.702084446	230	9.199687112	228	9.343615648	263	10.79555515	262	10.65624394	361	14.55638841	299	13.37031387	326	11.66506194
c101580.graph_c0	37	3.220228429	30	2.68806064	20	1.688587583	13	1.12453207	40	3.46575292	29	2.489712701	35	2.978947522	16	1.510214972	37	2.794599314
c101581.graph_c0	11	0.398977206	22	0.821506363	36	1.266678911	9	0.324445269	4	0.144433535	4	0.143113852	4	0.141881327	19	0.747382343	10	0.314766328
c101582.graph_c0	46	4.07920683	49	4.473493657	27	2.322684911	17	1.498339929	23	2.030478434	1	0.087475045	5	0.433608464	1	0.096172682	8	0.615659733
c101583.graph_c0	59	6.464612813	62	6.993829619	63	6.696373923	56	6.098486566	67	7.308326825	60	6.484971007	77	8.250705482	87	10.33816818	63	5.990511757
c101584.graph_c0	52	5.015256585	23	2.283760203	42	3.929594557	43	4.121941333	27	2.592425163	44	4.186092021	57	5.37618892	25	2.6149516	42	3.515377526
c101585.graph_c0	80	13.87986077	24	4.286859164	36	6.059074096	37	6.38028949	36	6.217993651	54	9.241770167	59	10.01052805	44	8.279071481	41	6.173221326
c101585.graph_c1	29	3.526214026	14	1.752554603	16	1.887292844	15	1.812781528	23	2.784140561	27	3.238476248	34	4.04295996	16	2.109912701	30	3.165663827
c101586.graph_c0	627	27.58026306	567	25.67714737	528	22.53063468	668	29.20457316	621	27.19412656	469	20.35026118	786	33.81140844	568	27.09648968	610	23.28592888
c101587.graph_c0	2061	152.3037374	2013	153.1472473	2444	175.2033518	2421	177.8160243	2435	179.1365415	2446	178.3016257	1806	130.5149218	1728	138.4873612	1975	126.6579741
c101588.graph_c0	85	9.887828183	344	41.19772929	430	48.52427788	20	2.312360375	73	8.453907595	88	10.09789706	3	0.341281772	31	3.910907214	32	3.230463454
c101589.graph_c0	6	0.299319154	5	0.256794734	4	0.193576168	10	0.495823145	17	0.844276751	5	0.246047833	4	0.195143056	4	0.216409879	9	0.389635605
c101589.graph_c1	0	0	0	0	3	0.832553502	4	1.137328144	1	0.284796671	0	0	0	0	0	0	0	0
c101590.graph_c0	211	9.370094961	228	10.42387597	206	8.874367251	306	13.5059924	354	15.650112	194	8.498250887	433	18.80439156	596	28.70394768	802	30.90784842
c101591.graph_c0	17	0.805866427	19	0.927258012	10	0.459856979	14	0.659607697	19	0.896644717	9	0.420845737	12	0.556295108	9	0.462690396	8	0.329106907
c101592.graph_c0	60	9.013984362	120	18.5600716	138	20.11190812	27	4.031557436	81	12.11443655	65	9.632636854	13	1.909935736	22	3.584446179	30	3.911286896
c101593.graph_c0	23	5.898149063	11	2.904112558	20	4.975383297	25	6.371936721	26	6.637643251	39	9.865493086	27	6.771135815	18	5.006039204	26	5.786209107
c101594.graph_c0	3	0.260500168	2	0.178792625	1	0.084235546	3	0.258911622	2	0.172889811	1	0.085655062	1	0.084917384	6	0.565030429	1	0.07535631
c101595.graph_c0	397	21.75352584	418	23.58024344	389	20.67746967	416	22.65562352	465	25.36557753	388	20.97187006	637	34.1340984	542	32.20863137	671	31.90762944
c101596.graph_c0	994	43.85811808	784	35.61332494	374	16.00824972	83	3.639864678	123	5.402830842	6	0.261144654	4	0.172597083	6	0.287110246	2	0.076581959
c101597.graph_c0	2	0.362122213	3	0.559215598	0	0	0	0	10	1.802510575	0	0	4	0.70826375	5	0.981813519	0	0
c101598.graph_c0	128	9.833497235	148	11.70557083	171	12.74391249	153	11.68242492	185	14.14889128	191	14.47430364	199	14.95068046	195	16.24674914	196	13.06733335
c101598.graph_c1	3	0.619457093	1	0.212580208	4	0.801232592	9	1.847038816	4	0.822247606	10	2.036836913	9	1.817365744	5	1.119679722	10	1.791937442
c101599.graph_c0	0	0	1	0.338883093	1	0.319319684	0	0	2	0.655389828	4	1.298803119	0	0	1	0.356985752	4	1.142641281
c101599.graph_c1	49	4.550197112	44	4.206488039	59	5.314896138	46	4.245565051	36	3.328045706	53	4.854855202	82	7.446596732	72	7.251042656	87	7.011101451
c101600.graph_c0	143	4.654032587	261	8.745139491	115	3.6307794	98	3.17002725	123	3.985209387	81	2.600427096	39	1.241274524	66	2.329545251	45	1.27098014
c101601.graph_c0	204	21.10169532	251	26.72967963	199	19.96865883	192	19.73930905	195	20.08049632	251	25.61103817	326	32.97726493	287	32.19607352	318	28.54612538
c101602.graph_c0	236	25.44104799	124	13.76187253	124	12.96741229	132	14.14296487	118	12.66361365	131	13.93030326	179	18.87060733	85	9.937468224	105	9.823023016
c101603.graph_c0	199	15.39384377	151	12.02551812	129	9.680378728	160	12.30148435	132	10.1653089	93	7.096484006	107	8.094455291	128	10.73835608	130	8.727105359
c101603.graph_c1	57	2.967167055	58	3.108336209	33	1.666440157	45	2.328215594	28	1.451034788	26	1.335078407	89	4.530717688	85	4.798659133	117	5.285497512
c101603.graph_c2	9	1.708589425	5	0.977232856	5	0.920818103	2	0.377371187	7	1.322957508	6	1.123602602	16	2.970469105	23	4.735402223	15	2.471265077
c101604.graph_c0	74	4.98429603	46	3.189795137	49	3.201671931	50	3.347230732	73	4.89494278	46	3.05630169	28	1.844335783	35	2.556665941	28	1.636677109
c101605.graph_c0	149	6.370887249	76	3.34549276	81	3.359752684	74	3.144770145	42	1.787786246	22	0.927903073	21	0.878097616	10	0.463711091	17	0.630805455
c101605.graph_c1	524	15.0503938	442	13.06988293	450	12.53827325	533	15.21553835	531	15.18321524	432	12.23958252	644	18.08890578	551	17.16334802	757	18.86884533
c101606.graph_c0	204	17.93914174	341	30.87157056	247	21.07060895	230	20.10216657	513	44.9098402	316	27.41099862	286	24.5950313	465	44.34639079	358	27.32042109
c101607.graph_c0	1	0.157028046	7	1.131639549	21	3.198933118	1	0.156070479	8	1.250604143	17	2.633252033	0	0	0	0	4	0.545092348
c101607.graph_c2	184	13.5792433	323	24.54104888	584	41.8099101	150	11.00252954	272	19.98385645	572	41.64089513	54	3.897277758	132	10.56490292	324	20.7508373
c101608.graph_c0	3083	103.1114384	3610	124.3006426	3558	115.4377635	2761	91.77898795	3346	111.4068533	2974	98.11616523	757	24.75933936	944	34.24042509	960	27.8636125
c101609.graph_c0	21	2.007597419	30	2.952646398	31	2.874932601	18	1.710304256	42	3.99723126	29	2.734775075	46	4.300560069	41	4.250842595	61	5.060810053
c101610.graph_c0	30	2.107222662	107	7.737591586	14	0.95395052	39	2.722684493	155	10.83860832	12	0.831451078	26	1.785962657	80	6.09414795	15	0.914351751
c101611.graph_c0	2	0.127402511	2	0.131162849	6	0.370772815	2	0.126625603	1	0.063416263	7	0.439857818	31	1.931165704	3	0.207254077	2	0.110563266
c101612.graph_c0	3	0.437872268	3	0.450796248	4	0.566362927	0	0	2	0.290608848	2	0.287953567	0	0	0	0	1	0.126665708
c101613.graph_c0	18	3.412896258	12	2.342419526	8	1.471462535	23	4.334329817	22	4.152655593	5	0.935162036	42	7.787709179	20	4.112580489	39	6.417236684
c101614.graph_c0	29	1.533239566	15	0.81646229	4	0.205154313	34	1.786629393	9	0.47370414	11	0.573681687	46	2.378371567	10	0.573384374	5	0.229411346
c101615.graph_c0	1420	72.18786854	1724	90.22896742	1671	82.40640423	1525	77.05294734	1768	89.47687047	1652	82.84230968	1654	82.22828495	1564	86.22763133	2179	96.13155624
c101616.graph_c0	37	1.95357643	36	1.956879281	35	1.792690707	20	1.049547784	14	0.735884015	32	1.666652057	11	0.567977616	12	0.687137676	10	0.458206822
c101617.graph_c0	16	1.707942867	26	2.857324438	15	1.553292536	5	0.530477414	44	4.675829682	18	1.895361884	16	1.67025658	40	4.630705699	44	4.076044353
c101617.graph_c1	51	9.492118558	53	10.15550908	68	12.27751662	53	9.804205031	80	14.82298318	73	13.40238592	67	12.19488286	71	14.33128589	76	12.27550701
c101618.graph_c0	186	14.1928375	191	15.00453375	109	8.068474373	113	8.569949581	107	8.128168806	66	4.96782745	31	2.313278026	39	3.227414353	38	2.516359872
c101619.graph_c0	1	0.130682809	0	0	12	1.521277164	10	1.298858968	2	0.260196294	22	2.836007808	0	0	0	0	0	0
c101620.graph_c0	228	12.89503925	179	10.4225432	260	14.2649354	211	11.86079539	185	10.41626932	175	9.763199221	156	8.628241102	154	9.445878939	177	8.687482766
c101621.graph_c0	5	1.041559218	7	1.501221771	1	0.20207966	8	1.65633236	13	2.695938406	5	1.027425282	37	7.537469002	26	5.873826896	27	4.881020088
c101622.graph_c0	111	8.300842818	81	6.236157595	95	6.891780815	94	6.986675979	83	6.179167312	61	4.499821929	169	12.35935392	103	8.353534475	175	11.35717005
c101623.graph_c0	3	0.259355113	7	0.623023532	7	0.587056957	2	0.171849033	16	1.377038848	9	0.767507008	3	0.253632362	6	0.562546779	5	0.375125366
c101624.graph_c0	315	18.66897267	267	16.2912339	334	19.20281832	281	16.55235239	226	13.33432255	275	16.07714177	224	12.98278118	160	10.28403822	243	12.49824426
c101625.graph_c0	94	17.73400187	105	20.39393575	125	22.87691978	116	21.75105983	115	21.59878829	95	17.67945133	57	10.51631544	59	12.07159735	81	13.26162623
c101626.graph_c0	168	18.00669838	107	11.80705095	157	16.32424487	144	15.3401935	139	14.83174531	146	15.43632612	135	14.15039064	97	11.27535893	185	17.20796068
c101627.graph_c0	924	81.60402674	714	64.91882961	1051	90.0432111	1580	138.6884335	1031	90.64647796	1230	107.1546473	1114	96.21320053	927	88.7877776	984	75.41671042
c101627.graph_c2	1	0.160226173	0	0	3	0.466297786	4	0.636996415	2	0.319018674	5	0.790259535	1	0.156690733	2	0.347533991	1	0.139048506
c101628.graph_c0	22	1.0168996	7	0.333108939	10	0.448398381	10	0.459408401	6	0.27609548	0	0	12	0.542433489	11	0.551419238	17	0.6819259
c101628.graph_c1	9	1.156927218	9	1.191074399	1	0.124701641	5	0.638817891	3	0.383917081	1	0.126803082	8	1.005688233	11	1.533522129	3	0.334670669
c101629.graph_c0	0	0	5	0.258682774	3	0.146249553	10	0.4994686	4	0.200113918	3	0.148714115	35	1.720055857	28	1.526006972	10	0.436111483
c101630.graph_c0	3	0.292095486	0	0	3	0.283356699	5	0.483857116	6	0.58157736	6	0.576263513	36	3.427803705	63	6.652394151	78	6.590692685
c101631.graph_c0	0	0	2	0.248406867	5	0.585166419	6	0.719441588	2	0.240205749	4	0.476021999	6	0.707883605	8	1.046705657	17	1.779846467
c101632.graph_c0	4	0.395331914	3	0.305250223	3	0.287628409	1	0.098230289	12	1.180689716	3	0.292475451	4	0.386608793	6	0.643112524	15	1.28654805
c101633.graph_c0	4	0.171024024	7	0.308125768	2	0.0829537	12	0.509943325	8	0.340517759	5	0.210879039	17	0.710813884	21	0.973756245	11	0.408152708
c101634.graph_c0	32	4.965431217	26	4.153490212	16	2.408438797	19	2.930246327	27	4.170838819	39	5.969498953	40	6.069834306	34	5.721629634	62	8.348944034
c101634.graph_c1	222	7.10775945	246	8.108634139	236	7.329939498	222	7.064415892	293	9.338992318	212	6.695482654	398	12.46156743	361	12.53489736	434	12.05875148
c101635.graph_c0	21	1.022967225	39	1.95586954	6	0.283532153	47	2.275536573	27	1.309359307	7	0.33636186	104	4.954337821	53	2.799961936	62	2.620999768
c101636.graph_c0	61	5.067512251	45	3.848667013	27	2.175892205	4	0.330269524	1	0.082702307	0	0	1	0.081240919	1	0.090094609	0	0
c101637.graph_c0	8	0.526668123	10	0.677766185	13	0.830231177	8	0.523456468	9	0.589850845	4	0.259760624	4	0.257523514	9	0.642574354	1	0.057132064
c101638.graph_c0	77	6.410640798	102	8.74266306	72	5.81502859	92	7.612759022	97	8.039612245	81	6.652149763	135	10.99143356	126	11.37666831	124	8.959118304
c101639.graph_c0	138	7.767423154	150	8.692045468	155	8.463270407	187	10.46123656	191	10.70246699	142	7.884106908	343	18.87999398	285	17.39708847	274	13.38385769
c101640.graph_c0	26	3.386502189	6	0.804566813	4	0.505413274	8	1.035646489	0	0	2	0.256965187	12	1.52851291	0	0	2	0.226068929
c101640.graph_c1	22	2.031412111	10	0.95062276	6	0.53744651	23	2.110798272	4	0.367695232	3	0.273251713	21	1.896288904	2	0.200280739	9	0.721191724
c101641.graph_c0	91	10.40138552	124	14.59164778	63	6.985524026	80	9.088314046	128	14.56506482	84	9.470989795	142	15.87259731	125	15.49507374	116	11.50643157
c101642.graph_c0	32	4.923094546	21	3.326138614	18	2.686391738	27	4.128530521	14	2.144217738	9	1.365831073	21	3.15949262	2	0.333696788	12	1.602146821
c101643.graph_c0	37	3.273168651	67	6.102029644	84	7.208660709	21	1.846415729	74	6.517049648	88	7.679193525	18	1.557216571	52	4.988888936	97	7.446826947
c101644.graph_c0	62	4.195500656	47	3.274332759	30	1.969345879	66	4.438943086	64	4.311463647	27	1.802279527	532	35.20574903	189	13.87036025	114	6.694680009
c101645.graph_c0	129	9.116160395	110	8.002907258	152	10.42016211	131	9.201043428	114	8.020099376	231	16.10276699	134	9.260552505	81	6.207848355	249	15.27054239
c101646.graph_c0	1	0.047621701	5	0.245136378	5	0.23098488	3	0.141993904	5	0.237043234	7	0.328828332	3	0.139712742	5	0.258231219	3	0.123982112
c101647.graph_c1	154	15.68755497	176	18.45780524	182	17.98517085	222	22.47662251	198	20.07947627	254	25.52316557	369	36.75959845	214	23.6418875	383	33.85838057
c101647.graph_c2	0	0	0	0	1	0.249403282	0	0	0	0	0	0	0	0	1	0.278822205	2	0.446227559
c101648.graph_c0	22	0.830297345	21	0.815949188	22	0.805456868	24	0.900255426	34	1.277445957	19	0.707344288	60	2.214481576	30	1.227908643	64	2.096157015
c101649.graph_c0	6	0.647134403	14	1.554547961	19	1.987950101	16	1.715168367	27	2.899076351	24	2.553411213	34	3.58617937	26	3.041238077	25	2.340001389
c101650.graph_c0	3	0.132220254	0	0	0	0	0	0	0	0	2	0.086950685	2	0.086201849	21	1.003759939	84	3.212838425
c101651.graph_c0	98	5.652318902	92	5.462874957	114	6.378434091	56	3.210200406	45	2.583840764	44	2.50333827	20	1.128081376	19	1.188469429	39	1.952081998
c101652.graph_c0	6469	362.5298494	5911	341.0361606	6443	350.2703617	4061	226.1950759	3764	209.9949665	4249	234.887352	2034	111.4724177	2060	125.2009641	2760	134.2296847
c101653.graph_c0	7	0.469477712	7	0.483334539	6	0.390370355	6	0.399955549	5	0.33384094	9	0.595423169	17	1.115002171	8	0.58188982	6	0.349221568
c101654.graph_c0	59	4.316715957	50	3.766208133	55	3.903667245	34	2.472429493	31	2.257957721	47	3.392076205	132	9.444636438	66	5.236959674	54	3.428688962
c101655.graph_c0	1211	40.22183396	1260	43.08450645	1256	40.46839731	1189	39.2503124	1277	42.22418482	1267	41.510754	1606	52.16426821	1523	54.85945164	1668	48.07802738
c101656.graph_c0	7	0.812525608	10	1.195010906	8	0.900819221	16	1.84587606	28	3.2355618	8	0.915999603	27	3.064874063	39	4.909502181	21	2.115393572
c101657.graph_c0	70	9.527635916	85	11.91074399	103	13.59981428	94	12.71623379	113	15.31151652	136	18.25964385	136	18.10238819	155	22.87982214	214	25.27747879
c101657.graph_c1	17	3.817347979	30	6.935326885	16	3.485310319	40	8.92722248	35	7.824084364	32	7.08808781	47	10.32097058	73	17.77745233	48	9.35377535
c101658.graph_c0	132	8.719209666	120	8.160509737	78	4.998117164	87	5.711707776	75	4.931932272	46	2.997279911	49	3.165258053	27	1.934197364	31	1.777042244
c101659.graph_c0	149	6.074512399	144	6.043944922	157	6.209168518	126	5.105511244	138	5.600888044	155	6.233373265	187	7.455497236	154	6.808943154	221	7.818983497
c101660.graph_c0	76	7.887862618	91	9.723441137	54	5.436859943	41	4.229345258	73	7.542603123	60	6.142756178	66	6.698838903	84	9.454941907	87	7.836062056
c101660.graph_c1	96	11.54963356	74	9.16561358	273	31.86164977	103	12.31622841	100	11.9770434	363	43.0794231	112	13.17725189	110	14.35236566	400	41.76282151
c101660.graph_c2	119	6.547804927	133	7.534132668	132	7.045816725	107	5.851619602	119	6.518510707	90	4.884921193	150	8.071418811	122	7.280185323	125	5.96886357
c101662.graph_c0	31	1.216081386	199	8.036868733	283	10.76951195	28	1.091698003	208	8.123008972	360	13.93059702	59	2.263407816	287	12.21002848	612	20.83460339
c101663.graph_c0	245	11.79822575	250	12.39434205	295	13.78101715	270	12.92283856	282	13.51924307	273	12.9681954	352	16.57689297	378	19.74132282	410	17.1343385
c101663.graph_c1	1	0.138261952	0	0	0	0	0	0	1	0.137643382	4	0.545542962	2	0.270422319	4	0.599786255	1	0.119987375
c101664.graph_c0	37	1.387430353	65	2.509317847	84	3.055606277	28	1.043544651	20	0.746607097	6	0.221935614	7	0.256694971	8	0.325336873	5	0.162709286
c101665.graph_c0	8	1.991420095	1	0.256274709	4	0.965920825	6	1.484457219	6	1.486883011	14	3.437693992	104	25.31722434	100	26.99645451	64	13.8256558
c101666.graph_c0	25	1.932474843	0	0	20	1.499727917	16	1.229241914	1	0.076953166	29	2.211251393	19	1.436273983	0	0	27	1.811216946
c101667.graph_c0	59	4.731104497	83	6.852064978	60	4.667350536	112	8.926312542	126	10.05851169	48	3.796802856	167	13.09594531	138	12.00116615	89	6.193460953
c101668.graph_c0	9	0.900813559	0	0	11	1.068055278	14	1.392720532	0	0	3	0.296196513	9	0.88093683	0	0	2	0.173722179
c101669.graph_c0	12	0.768772484	6	0.395731559	6	0.372886341	11	0.700410756	10	0.637777561	6	0.379170129	18	1.127713922	10	0.694784974	19	1.056338367
c101670.graph_c0	129	3.858770175	99	3.048788158	128	3.714307134	100	2.973053608	115	3.424598751	114	3.363801311	205	5.996846279	116	3.763145628	165	4.283275562
c101671.graph_c0	9	0.994605071	11	1.25150819	8	0.857643472	4	0.43935107	9	0.990155308	4	0.436048134	1	0.1080732	7	0.838957639	20	1.918099021
c101672.graph_c0	188	7.957986989	223	9.71813863	172	7.062890325	193	8.119816635	209	8.807330878	191	7.975263191	169	6.995873255	207	9.502755473	155	5.693901397
c101673.graph_c0	5	0.273288628	6	0.337625825	6	0.318134997	7	0.380270936	6	0.326479155	18	0.970488387	6	0.320710116	13	0.770599534	9	0.426900766
c101674.graph_c0	931	31.07522363	768	26.39117055	950	30.76074341	811	26.90475077	936	31.10234119	827	27.22929347	767	25.0362799	794	28.74212788	830	24.04227401
c101674.graph_c1	4	0.37329087	18	1.729389163	10	0.905307288	2	0.18550726	17	1.579388418	14	1.288788623	15	1.368952844	21	2.125399159	18	1.457782559
c101674.graph_c2	351	9.100824225	272	7.260647716	329	8.275193312	288	7.421806633	339	8.750360769	281	7.186976275	271	6.871519027	307	8.632683497	260	5.850322756
c101675.graph_c0	672	63.96949103	692	67.81762369	774	71.47484512	848	80.23114901	683	64.7257329	706	66.29405811	364	33.88557492	342	35.30722307	259	21.39618059
c101675.graph_c1	0	0	4	0.47295217	0	0	0	0	8	0.914675439	4	0.453159045	1	0.112314087	3	0.373662459	0	0
c101675.graph_c2	0	0	0	0	0	0	4	1.330915913	0	0	0	0	0	0	0	0	0	0
c101676.graph_c0	3	0.603259342	1	0.207021596	2	0.39014086	3	0.59958063	13	2.60242849	4	0.793430835	11	2.163143542	7	1.526562799	9	1.570573189
c101677.graph_c0	261	17.05410654	221	14.86666617	280	17.74823358	114	7.40349612	98	6.374809202	135	8.701387593	48	3.067182053	60	4.251807051	78	4.422989776
c101679.graph_c0	26	2.240358513	31	2.750038153	16	1.337435345	6	0.513853077	4	0.343128519	1	0.084998342	8	0.674130557	3	0.280349162	4	0.299114202
c101680.graph_c0	0	0	1	0.220689534	0	0	0	0	0	0	3	0.634360924	10	2.096325608	6	1.39487076	13	2.418383147
c101680.graph_c2	1856	140.7874406	1932	150.8779989	1731	127.3771859	2438	183.8074799	2137	161.3775489	2070	154.8897108	4273	316.9776836	3557	292.6197536	5627	370.4211072
c101681.graph_c0	492	39.11135061	478	39.11996511	315	24.29164381	467	36.89760087	373	29.51883363	337	26.42614982	542	42.13537368	433	37.33012465	481	33.18300064
c101682.graph_c0	353	19.515728	219	12.46484888	347	18.61007683	283	15.55034484	182	10.01691734	325	17.72391643	333	18.00379824	181	10.8523167	329	15.78479033
c101683.graph_c0	154	9.763980134	169	11.03127528	129	7.934225082	163	10.2715813	135	8.521039639	123	7.692678088	183	11.34663563	144	9.901534192	198	10.89442278
c101684.graph_c0	269	22.97226795	555	48.79523656	304	25.18452805	181	15.36291775	272	23.12454243	183	15.41590283	160	13.36230648	120	11.1139048	205	15.19281756
c101685.graph_c0	0	0	0	0	0	0	1	0.071182665	1	0.071298986	1	0.070647531	184	12.88719441	208	16.15577784	244	15.16538357
c101686.graph_c0	0	0	3	0.498930549	1	0.156709249	4	0.642228418	1	0.160819475	2	0.318700149	18	2.843598967	9	1.576748159	9	1.261715295
c101686.graph_c1	146	6.650670178	96	4.502115572	119	5.258576016	77	3.486156002	73	3.310457874	91	4.089029357	151	6.726658111	71	3.507556995	108	4.269422935
c101687.graph_c0	2	0.29650266	6	0.915762173	4	0.575264044	11	1.620820127	11	1.623468755	3	0.438718688	7	1.014860831	13	2.090141961	14	1.801189898
c101688.graph_c1	237	11.37961198	51	2.521053926	53	2.468673286	1073	51.20617868	67	3.202628481	594	28.13402275	5402	253.6550659	869	45.25147267	3717	154.8832801
c101689.graph_c1	3	0.435448621	5	0.747168442	1	0.140807019	5	0.721322047	18	2.601002806	7	1.002259049	1	0.141946771	2	0.314832453	0	0
c101690.graph_c0	7	0.376931797	12	0.665240732	9	0.470127748	14	0.749266488	15	0.804097377	12	0.637400299	9	0.473933161	2	0.11679616	13	0.60749255
c101691.graph_c0	3860	207.8836889	3866	214.3521339	3260	170.31753	4000	214.1098459	4274	229.1502201	3354	178.181434	3489	183.757017	3612	210.9670766	3037	141.941951
c101692.graph_c1	1778	68.49067141	1548	61.39082572	1756	65.61948514	2404	92.04022416	2143	82.18158041	2126	80.78471711	2817	106.1197862	1935	80.83779697	2374	79.36211805
c101693.graph_c0	84	8.97632202	73	8.0310966	68	7.049149006	107	11.36439848	159	16.9148797	112	11.80601803	428	44.72730797	355	41.14161392	441	40.89691944
c101694.graph_c0	5	0.591511661	13	1.583322961	17	1.95097124	9	1.058228254	15	1.766595891	16	1.867151552	5	0.578459773	6	0.769800856	15	1.539988343
c101695.graph_c0	303	13.55032681	249	11.46408347	283	12.27728158	274	12.17870866	200	8.904095054	207	9.131534577	135	5.904059998	79	3.831493256	142	5.510973896
c101696.graph_c0	1	0.167835156	31	5.356455249	6	0.976883616	4	0.667246746	19	3.174601282	4	0.662230545	0	0	18	3.276342337	13	1.893473173
c101697.graph_c0	5	0.419355282	3	0.259039635	2	0.162723677	8	0.666876843	7	0.58447078	1	0.082732928	4	0.328081662	2	0.181918113	4	0.291142075
c101698.graph_c0	9	0.566885074	7	0.453924271	4	0.244411223	4	0.250412522	4	0.250821728	6	0.372794971	3	0.184792193	9	0.614792917	9	0.491957845
c101699.graph_c0	88	7.734389984	78	7.057824391	91	7.758779801	146	12.75380543	107	9.362241135	118	10.23037805	127	10.91583513	95	9.055258082	124	9.457970339
c101699.graph_c1	70	4.627708873	76	5.172665962	88	5.643639989	124	8.147665905	115	7.568651021	107	6.977792473	127	8.210726074	105	7.528199544	128	7.343630686
c101699.graph_c2	5	0.244623914	3	0.151106454	3	0.142383217	3	0.14587931	6	0.29223539	7	0.337826122	8	0.382761939	9	0.477535046	10	0.424582192
c101699.graph_c3	0	0	2	0.305058603	1	0.143723925	1	0.147252938	0	0	5	0.730729627	1	0.144887288	1	0.160677203	4	0.51429617
c101700.graph_c0	31	2.675445753	28	2.487856569	53	4.437301775	41	3.516914822	58	4.983277823	45	3.831009695	55	4.6420199	35	3.275942975	46	3.445285021
c101701.graph_c0	2020	118.5140747	2190	132.2804083	2264	128.8556966	1650	96.21572178	1630	95.20479357	1714	99.1963425	795	45.61372519	823	52.36634092	1010	51.42482266
c101702.graph_c0	24	1.024329297	35	1.537904077	15	0.62105241	17	0.721142035	21	0.892278232	9	0.378910939	7	0.29217042	13	0.601735367	15	0.555587518
c101703.graph_c0	1342	35.9317792	884	24.36751954	876	22.75301497	1000	26.61152383	788	21.00414824	732	19.33319222	1848	48.38803944	1234	35.83234239	1792	41.63869216
c101704.graph_c0	4	0.605278329	3	0.467357525	0	0	1	0.150396826	10	1.506425937	3	0.447798537	10	1.47980669	10	1.641077031	10	1.313191316
c101705.graph_c0	0	0	2	0.482101542	9	2.044216189	0	0	2	0.466185027	2	0.461925514	0	0	0	0	0	0
c101705.graph_c1	18	1.102865199	20	1.26157413	32	1.901991387	23	1.400623152	22	1.341915778	23	1.390093603	1	0.059918341	7	0.465137978	9	0.478547779
c101706.graph_c0	36	5.458423911	47	7.336610607	57	8.383941815	36	5.425138103	72	10.86800694	74	11.06783717	68	10.08285508	59	9.701761737	169	22.23741663
c101706.graph_c1	80	9.455371034	85	10.34285332	119	13.64407789	93	10.92483973	125	14.70791977	151	17.60482925	129	14.91036076	131	16.7916633	239	24.51429217
c101707.graph_c0	64	4.490116516	35	2.528008516	24	1.633418682	43	2.998400419	62	4.330339806	27	1.868562731	52	3.567720576	63	4.793492138	52	3.166021421
c101707.graph_c1	144	6.795534274	118	5.73292122	70	3.204555482	125	5.862929413	117	5.496669537	66	3.072354551	137	6.322539261	100	5.117937149	97	3.972516573
c101708.graph_c0	214	15.8860931	345	26.36666956	252	18.14732056	120	8.853767504	273	20.1752362	161	11.78950273	147	10.67162405	204	16.4235611	159	10.24314505
c101710.graph_c0	1381	55.48703344	1025	42.39889563	811	31.6102057	610	24.35965876	245	9.799785343	205	8.124898984	280	11.0018498	101	4.401016883	129	4.498009894
c101711.graph_c0	1387	46.15767662	1421	48.68491414	1493	48.19876682	1450	47.9599828	1904	63.07933031	1681	55.18251295	1413	45.9853497	1194	43.09289181	1488	42.97375254
c101712.graph_c1	265	29.95678944	286	33.28497825	205	22.48080683	347	38.98723224	288	32.41115677	188	20.96396971	336	37.14484264	177	21.69983804	214	20.99404069
c101713.graph_c0	1	0.249749368	4	1.028483291	0	0	0	0	6	1.491792085	0	0	0	0	0	0	1	0.2167391
c101713.graph_c1	356	9.364787071	407	11.02237468	300	7.655574795	284	7.42522788	357	9.349077849	260	6.746640026	273	7.02296346	329	9.385937117	305	6.962747034
c101714.graph_c0	11	0.973432575	2	0.182211607	9	0.772617142	7	0.615679605	18	1.58576324	1	0.087293011	4	0.346164904	15	1.439588214	8	0.614378552
c101715.graph_c0	70	9.008037359	71	9.406397747	24	2.996070444	17	2.174325691	30	3.84331556	19	2.411859589	5	0.629233731	10	1.395616103	17	1.898514544
c101716.graph_c0	11	0.654733992	30	1.838342002	4	0.230962161	13	0.769057999	8	0.474039839	19	1.115557823	4	0.232831667	10	0.645514552	15	0.774811987
c101717.graph_c0	27	1.544813362	17	1.001368731	7	0.388524968	14	0.796129701	35	1.993576696	24	1.354533581	52	2.909547484	17	1.054860445	3	0.148958872
c101718.graph_c0	1262	96.86227785	669	52.86330263	1561	116.2269566	1169	89.1771054	551	42.10169421	1296	98.12204836	817	61.32354209	345	28.71760721	1055	70.27173089
c101719.graph_c0	0	0	2	0.252314826	10	1.188744617	1	0.121793318	4	0.487969374	10	1.208777046	5	0.59918341	2	0.26579313	24	2.552254824
c101719.graph_c1	1	0.100090395	0	0	6	0.582575606	2	0.198960076	4	0.398570404	8	0.789857368	9	0.88093683	8	0.868392823	31	2.692693782
c101720.graph_c0	26	3.407715784	10	1.349344581	9	1.144303345	28	3.647468808	26	3.392470006	6	0.775724574	9	1.153565821	15	2.132137016	14	1.592395428
c101721.graph_c0	47	1.418029158	41	1.273514843	36	1.053655028	29	0.869618636	39	1.171398223	16	0.476182649	41	1.20970928	39	1.27610304	42	1.099687939
c101722.graph_c0	1982	176.9293	1681	154.4886841	1673	144.8774155	2481	220.1235006	2260	200.8432309	2214	194.9575269	2806	244.9591286	1992	192.8498371	2277	176.3973303
c101723.graph_c0	107	20.09022062	120	23.19610286	86	15.66419279	77	14.36928607	91	17.0096341	84	15.55773951	87	15.97460151	73	14.86475041	79	12.87244035
c101723.graph_c1	339	32.63120793	243	24.08089241	255	23.81125428	296	28.31839928	265	25.39405039	218	20.69932709	285	26.8279918	209	21.81793138	263	21.96959592
c101724.graph_c0	5	0.753265519	13	2.016295995	6	0.876875577	12	1.796812943	16	2.399665553	11	1.63469619	9	1.32596007	4	0.6535396	10	1.30740744
c101725.graph_c0	24	1.500878554	17	1.094500799	14	0.849319286	9	0.559397289	6	0.373540943	2	0.123375972	3	0.183470151	4	0.27128647	0	0
c101726.graph_c0	137	11.0303074	136	11.27298187	124	9.684949796	115	9.202555099	88	7.05346266	114	9.053951866	707	55.66680748	247	21.56740208	227	15.86082503
c101727.graph_c1	43	3.641394173	24	2.092393347	20	1.643001171	22	1.851677952	34	2.866360465	7	0.584741017	22	1.821930351	15	1.377603792	10	0.734906529
c101727.graph_c3	3	0.207758057	2	0.142593414	0	0	9	0.619473406	4	0.275771424	2	0.136625856	16	1.083593659	0	0	5	0.300496552
c101728.graph_c0	0	0	4	0.638620612	9	1.353945672	0	0	2	0.30876832	20	3.059471176	0	0	3	0.504551123	15	2.018711311
c101730.graph_c0	150	12.4742681	134	11.47258977	101	8.148052689	119	9.835904733	157	12.99798759	122	10.00806061	154	12.52432672	149	13.43828714	113	8.155209586
c101731.graph_c0	17498	672.0889591	16146	638.4636088	18006	670.9099528	14162	540.6378859	11230	429.4086176	10963	415.3689649	5017	188.448334	4313	179.6601012	5527	184.2301398
c101732.graph_c0	30	2.56096218	22	1.93347002	18	1.490606653	12	1.018138109	10	0.849834897	10	0.842069993	14	1.168745087	4	0.370318778	5	0.370411774
c101733.graph_c0	33	1.63365846	45	2.293468034	20	0.960474771	34	1.672899228	22	1.084233091	17	0.830161386	12	0.580949557	7	0.375819404	16	0.6873852
c101734.graph_c0	49	3.794174696	14	1.11604609	47	3.530431109	49	3.771037584	22	1.695885688	77	5.881366586	24	1.817365744	11	0.923735771	24	1.612743698
c101735.graph_c0	1	0.166672424	41	7.035264983	8	1.293487924	1	0.165656045	50	8.296337417	11	1.808517511	4	0.651978982	45	8.134111073	13	1.880355533
c101736.graph_c0	145	13.56042697	85	8.183840169	102	9.253673531	112	10.41038814	103	9.589483966	144	13.28416115	182	16.64510742	187	18.96622077	174	14.12171617
c101737.graph_c0	9	1.325991081	11	1.668490085	11	1.572169688	13	1.903640708	16	2.346771076	3	0.435999137	8	1.15265127	11	1.757618486	13	1.662165693
c101738.graph_c0	18	2.095814399	15	1.798061017	18	2.033112731	18	2.083033993	18	2.086437937	13	1.49310362	21	2.391164542	37	4.672140259	9	0.909401555
c101739.graph_c0	80	5.780651268	97	7.215914339	117	8.201273308	218	15.65621636	154	11.07796924	160	11.40441591	178	12.57814619	125	9.795590681	167	10.47215647
c101740.graph_c0	16	1.302150512	10	0.837865011	4	0.315798334	17	1.375098037	6	0.486121808	5	0.401400112	13	1.034652254	9	0.794360327	20	1.412550774
c101741.graph_c0	1644	203.8540588	1233	157.4031711	1104	132.7991401	1103	135.9366614	958	118.2594104	1043	127.5757527	1771	214.7563249	1536	206.5582751	1613	173.5740454
c101741.graph_c1	101	35.79178439	83	30.28118878	49	16.8448325	48	16.90622917	39	13.75875808	68	23.77043727	90	31.1899256	69	26.51825245	88	27.06309845
c101742.graph_c0	174	16.80716407	111	11.03827022	147	13.77435165	114	10.94444089	92	8.846789004	155	14.76873068	86	8.123692858	59	6.180605671	91	7.628153998
c101743.graph_c0	9	0.715885563	12	0.982686959	18	1.388936018	14	1.106808965	14	1.108617632	8	0.627707566	6	0.466726218	9	0.776385539	13	0.897381921
c101744.graph_c0	118	8.185435275	6	0.42849314	65	4.374030108	131	9.031806083	6	0.414346498	61	4.174033091	136	9.225895527	6	0.451382643	63	3.792566366
c101745.graph_c0	1007	91.3745654	950	88.74671993	719	63.28975058	869	78.37168201	547	49.41238663	396	35.44519101	105	9.317405688	58	5.707654556	112	8.819556461
c101746.graph_c0	2	0.105598726	15	0.815366367	2	0.102439469	3	0.157432168	18	0.946136591	8	0.416663014	37	1.910470163	133	7.615775914	19	0.870592963
c101747.graph_c0	7	0.656373487	15	1.448028471	13	1.182510438	0	0	7	0.653436938	5	0.462476081	1	0.091698629	4	0.406768033	10	0.813740364
c101747.graph_c1	11	0.797586691	16	1.194367692	13	0.91440208	1	0.072065723	7	0.505284416	4	0.286095802	5	0.354539861	7	0.550448999	10	0.629242549
c101748.graph_c0	67	5.367412815	35	2.886629807	91	7.071967047	118	9.395410087	30	2.392566963	190	15.01447248	101	7.912640278	22	1.911378559	193	13.41777094
c101749.graph_c0	792	59.7937433	60	4.663528798	389	28.48976077	909	68.20841877	155	11.64970452	658	49.0030076	1794	132.4533212	386	31.60470194	1659	108.6950622
c101750.graph_c0	4	0.186796113	92	4.42311796	2	0.090603814	3	0.139242764	128	5.950732984	12	0.552783881	106	4.84087157	177	8.96427028	156	6.322157482
c101751.graph_c0	4	0.379594938	8	0.781597676	3	0.276178785	4	0.377280144	9	0.850267503	1	0.093610961	7	0.649633352	11	1.132105601	4	0.329422516
c101751.graph_c1	2	0.150135593	10	0.772834534	0	0	2	0.149220057	11	0.822051459	3	0.222147385	2	0.146822805	13	1.058353753	4	0.260583269
c101752.graph_c0	6	1.07584343	17	3.138192605	0	0	13	2.316779552	9	1.606545323	8	1.414992344	25	4.383769221	17	3.305830455	8	1.244860472
c101752.graph_c1	9	1.331451837	35	5.330695156	32	4.592419686	18	2.646665121	45	6.627475275	29	4.232015317	11	1.591422483	31	4.973687314	28	3.594792702
c101753.graph_c0	8	0.402666927	9	0.466370782	12	0.585930168	15	0.750396448	12	0.601298153	9	0.446853089	12	0.590672935	3	0.163761218	8	0.349444998
c101754.graph_c0	8	0.31818423	9	0.368522514	3	0.115749349	9	0.355774413	14	0.554331235	5	0.196166548	13	0.50564052	18	0.77641694	10	0.345160852
c101755.graph_c0	32	1.560740004	27	1.355742465	8	0.378511615	5	0.242378518	13	0.631213948	7	0.336778924	22	1.049332484	7	0.370264826	16	0.677225706
c101756.graph_c0	20	1.35313125	25	1.741336841	19	1.247016412	7	0.47070792	15	1.010308107	29	1.935415467	4	0.264654798	11	0.80711691	15	0.880712288
c101757.graph_c0	85	2.577887171	72	2.248072574	70	2.05945193	71	2.14016307	56	1.690774376	65	1.94457464	71	2.105780893	29	0.95384281	59	1.552851263
c101757.graph_c1	19	1.533076888	23	1.910605498	11	0.86101687	10	0.801962153	2	0.160654532	11	0.875526513	12	0.946894152	11	0.962580044	11	0.770257417
c101758.graph_c0	399	22.91941944	538	31.81601949	520	28.97628473	459	26.20516749	485	27.73480434	459	26.00816333	423	23.76188758	370	23.04975291	502	25.02460911
c101759.graph_c0	11	1.877183426	5	0.878449665	14	2.317665209	21	3.561860104	8	1.359116434	10	1.683372807	31	5.173513329	10	1.85075043	12	1.777166591
c101759.graph_c1	34	5.076129595	29	4.457431045	14	2.027638178	27	4.006462533	25	3.715749634	28	4.123614868	44	6.424159472	28	4.533625565	43	5.571281571
c101760.graph_c0	3	0.245081155	1	0.084104942	4	0.316998564	4	0.32478218	5	0.406641145	9	0.725266228	14	1.118475698	0	0	4	0.283583869
c101761.graph_c0	31	1.624785194	10	0.539593998	17	0.864354347	8	0.416742491	8	0.417423502	5	0.258505951	4	0.205023717	4	0.227367341	5	0.227424439
c101762.graph_c0	4	0.361718454	9	0.837888125	3	0.263172538	8	0.719025345	7	0.630175283	7	0.624417399	6	0.530605537	19	1.86336575	6	0.470863247
c101763.graph_c0	50	3.879243138	49	3.913865777	62	4.66635017	14	1.079564436	4	0.308951024	16	1.224512606	18	1.365712719	2	0.168283225	22	1.481264264
c101764.graph_c1	1322	63.43897794	1117	55.18369122	1465	68.19789769	1357	64.72143046	1451	69.31780238	1585	75.02746454	1285	60.3028312	1178	61.30612211	1524	63.46620903
c101764.graph_c2	12	0.550134385	26	1.227138958	2	0.08894595	9	0.410084724	17	0.775870281	1	0.045222423	9	0.403496625	21	1.044096578	7	0.278495674
c101764.graph_c3	3	0.290138487	9	0.896106131	5	0.469097083	2	0.192246137	9	0.866521311	8	0.763203505	7	0.662051815	2	0.209772192	12	1.007159381
c101765.graph_c0	1321	114.0673247	1477	131.3021341	1348	112.9163862	1439	123.498809	1447	124.3883251	1488	126.7440705	2551	215.4163929	2060	192.9121102	2790	209.0718248
c101766.graph_c0	170	8.711392775	158	8.335441588	158	7.854244218	138	7.028478131	122	6.223735902	183	9.250304844	215	10.77424846	143	7.947097562	153	6.803979137
c101767.graph_c0	450	24.3387803	518	28.84356305	423	22.19398581	506	27.20071693	600	32.30652139	471	25.12890041	824	43.58362618	720	42.23306746	848	39.80292766
c101768.graph_c1	811	38.73844702	606	29.80072486	709	32.85309029	1109	52.64976483	787	37.4238734	996	46.92961289	1046	48.86106054	662	34.29360764	1058	43.85709769
c101768.graph_c2	25	1.452567409	11	0.657993833	21	1.183652505	27	1.559206327	13	0.751955759	27	1.547484588	12	0.681847709	5	0.315064974	17	0.857191936
c101769.graph_c0	142	8.816770625	158	10.09976192	50	3.01161771	118	7.281934073	143	8.83913743	53	3.24611087	157	9.533024365	134	9.023184332	79	4.256779532
c101770.graph_c0	1	0.286076549	0	0	5	1.387589171	1	0.284332036	12	3.41756005	13	3.668528447	0	0	8	2.482024577	3	0.744794362
c101771.graph_c0	709	35.96245974	578	30.18310005	625	30.75330609	542	27.324107	582	29.38859263	556	27.81917371	687	34.07765824	471	25.90943209	622	27.37955634
c101772.graph_c0	5	0.298902169	12	0.738538533	21	1.217830921	2	0.118831778	37	2.201980339	16	0.943507433	4	0.23384544	35	2.26913816	30	1.556371198
c101773.graph_c0	200	11.42909766	174	10.23679598	81	4.49030258	178	10.10986806	175	9.9557194	134	7.553583386	502	28.05404685	292	18.09666857	291	14.43137811
c101774.graph_c0	628	40.49624585	570	37.84101943	451	28.21241752	383	24.54694401	339	21.76243413	303	19.27365277	507	31.9722303	474	33.14876061	594	33.24102707
c101775.graph_c0	0	0	0	0	0	0	0	0	0	0	0	0	9	1.35237568	2	0.333279667	0	0
c101776.graph_c0	53	9.43361998	78	14.29321616	50	8.633385867	46	8.13774125	128	22.681153	83	14.57293009	107	18.62499385	129	24.90153111	132	20.38962823
c101777.graph_c0	122	5.393788013	94	4.278531642	143	6.133081283	120	5.273012812	70	3.080950593	99	4.317531542	170	7.350092709	100	4.794771069	137	5.256388768
c101778.graph_c0	12	1.015263169	28	2.438867847	9	0.738666723	2	0.168178672	31	2.611029208	6	0.500743035	12	0.992861074	34	3.119680623	11	0.807649519
c101778.graph_c1	0	0	2	0.427404006	2	0.402730366	1	0.206309525	0	0	0	0	0	0	2	0.450235329	0	0
c101779.graph_c0	559	31.19763159	623	35.79568812	672	36.38209725	559	31.0073865	850	47.22602513	774	42.6105421	816	44.53585853	744	45.03151788	1191	57.68387768
c101780.graph_c0	9	1.370416633	5	0.783813912	13	1.920269146	6	0.908039832	14	2.122221931	20	3.004044686	8	1.191269304	20	3.302736609	22	2.907138087
c101781.graph_c0	93	4.303769252	1	0.047642976	0	0	93	4.2775246	7	0.322490348	0	0	185	8.37235454	3	0.150563991	1	0.04016048
c101781.graph_c2	12	1.270595707	0	0	0	0	8	0.841898357	1	0.105409266	0	0	5	0.517733175	2	0.229662436	0	0
c101782.graph_c0	2	0.418463036	0	0	1	0.20297182	0	0	4	0.83318175	2	0.412784502	0	0	0	0	1	0.18157664
c101782.graph_c1	5322	246.1852958	2820	134.2978931	5968	267.8087078	2133	98.06671606	1550	71.3791856	3650	166.5506705	1453	65.72985988	1281	64.26436231	2539	101.9254902
c101783.graph_c0	33	6.490361695	58	11.74399357	24	4.579044263	13	2.541217572	12	2.349572534	10	1.94008716	7	1.346365122	5	1.066494935	6	1.024092248
c101783.graph_c1	27	3.834148687	24	3.508724584	12	1.653084572	14	1.97595368	10	1.413701886	4	0.560313981	0	0	1	0.154006489	2	0.246472262
c101784.graph_c0	38	3.298976961	85	7.597093354	54	4.547765741	36	3.106288037	97	8.383397736	60	5.138226181	56	4.754376444	86	8.097071426	112	8.438137093
c101785.graph_c0	6	0.24520847	15	0.631114747	7	0.277517834	15	0.609282934	12	0.488222864	10	0.403134994	11	0.439629428	15	0.664828012	18	0.638395168
c101786.graph_c0	32	2.806548079	26	2.347624903	3	0.255242155	31	2.702263776	18	1.571620424	0	0	23	1.972696149	13	1.236515867	2	0.152224786
c101787.graph_c0	1153	81.32960489	1138	82.64079162	1624	111.1255747	1186	83.14719095	976	68.53648443	1459	101.5175033	1320	91.05486167	1136	86.90234978	1636	100.1464417
c101788.graph_c1	201	12.83784015	105	6.904274611	147	9.107976071	125	7.935046144	101	6.421994522	113	7.119354703	65	4.059935326	62	4.294587234	80	4.434235572
c101788.graph_c2	44	9.962660058	39	9.091176591	50	10.98250171	21	4.725910225	70	15.77877655	28	6.253842621	39	8.635691015	25	6.138983655	23	4.519426624
c101789.graph_c0	190	11.8441068	210	13.47723683	176	10.64314605	155	9.60337636	196	12.16346853	155	9.53118048	227	13.8383536	276	18.65914025	200	10.81960928
c101790.graph_c0	13	1.283699838	8	0.813285394	16	1.532670353	17	1.668447682	4	0.393217444	26	2.532560118	18	1.738210991	5	0.535456225	32	2.742224337
c101791.graph_c0	86	10.09807518	217	26.23208035	38	4.328449801	25	2.91758619	6	0.701364936	14	1.621565387	7	0.803800073	5	0.636713394	3	0.305699179
c101792.graph_c0	181	11.91476952	113	7.658052968	228	14.55963736	182	11.90753855	141	9.240146022	295	19.15558274	212	13.64748999	130	9.280775266	409	23.36486345
c101793.graph_c0	32	3.26936135	99	10.41312285	80	7.928875031	91	9.240551155	106	10.78130822	129	13.00076588	133	13.28845345	104	11.52338623	123	10.90563418
c101794.graph_c0	387	21.82534153	412	23.92104516	369	20.18761853	338	18.94568539	473	26.5560743	350	19.4708275	480	26.47287893	460	28.13466499	475	23.24751633
c101795.graph_c0	130	7.897297059	107	6.691935575	75	4.419824505	66	3.984947417	47	2.842402856	48	2.876356028	28	1.663424164	21	1.383528946	34	1.792449412
c101796.graph_c0	13	1.153014274	0	0	0	0	5	0.440762739	1	0.0882966	0	0	4	0.346945433	0	0	0	0
c101796.graph_c1	0	0	2	0.372381881	3	0.526326927	0	0	0	0	0	0	0	0	0	0	2	0.313898007
c101797.graph_c0	4	0.329857656	9	0.764085464	7	0.559980955	1	0.081961541	5	0.410477382	1	0.081345374	4	0.322579245	0	0	8	0.572518378
c101798.graph_c0	0	0	0	0	7	0.569532869	0	0	0	0	8	0.661863423	0	0	0	0	45	3.275348341
c101798.graph_c1	345	12.92022304	415	16.00043773	252	9.155036848	197	7.332645332	218	8.127557679	143	5.282666993	102	3.735604933	129	5.239314387	137	4.452504339
c101799.graph_c0	0	0	0	0	3	0.667499164	0	0	3	0.68500657	3	0.678747694	0	0	4	0.994980698	3	0.597138337
c101799.graph_c1	491	24.3264516	587	29.94113265	493	23.69478825	580	28.56069712	682	33.63832003	621	30.34975253	1015	49.178261	1184	63.61840963	1260	54.17522032
c10180.graph_c0	0	0	0	0	0	0	0	0	0	0	0	0	2	0.736221529	0	0	0	0
c101800.graph_c0	0	0	3	0.50620662	3	0.476983777	3	0.488695687	5	0.815823797	4	0.64669572	2	0.320563124	7	1.244244091	3	0.426705103
c101800.graph_c1	11	2.646426787	4	0.990740785	12	2.800638693	10	2.391171556	15	3.592618554	19	4.509071074	24	5.646616501	15	3.913742882	8	1.670282973
c101801.graph_c0	183	6.549955553	225	8.290918247	193	6.701209758	138	4.909190521	185	6.591915664	146	5.154735674	126	4.410295213	156	6.055439852	146	4.534955057
c101802.graph_c0	433	18.89326956	1290	57.94844497	1352	57.22747129	449	19.47193463	1219	52.95117248	1629	70.11429801	625	26.66914511	1532	72.49562911	2030	76.86845123
c101803.graph_c0	6	1.023851604	15	2.635177509	5	0.827683712	1	0.169601349	5	0.849392496	2	0.336652653	1	0.166876667	3	0.555189	6	0.888525474
c101804.graph_c0	12	1.952296737	9	1.507439681	12	1.893888768	15	2.425489388	6	0.971781179	5	0.80241838	10	1.591015589	6	1.058643331	16	2.259006255
c101804.graph_c2	221	15.12615253	178	12.54264283	157	10.42424222	143	9.727825612	138	9.403032537	168	11.34257775	204	13.6545132	157	11.65385707	202	11.99831997
c101804.graph_c3	1951	141.6469515	1703	127.2909308	2088	147.0581496	1782	128.5882245	1427	103.1398717	1826	130.772678	980	69.58023498	895	70.47041535	1081	68.10963065
c101804.graph_c4	0	0	0	0	1	0.182577522	2	0.3741211	0	0	0	0	2	0.368110765	0	0	2	0.326664194
c101804.graph_c5	0	0	1	0.355232716	0	0	0	0	4	1.374019026	0	0	1	0.337434868	3	1.122626248	0	0
c101805.graph_c0	25	1.894920872	35	2.731190332	19	1.397054381	10	0.753346211	12	0.905492729	26	1.94397511	22	1.630735795	18	1.479644584	13	0.855120448
c101806.graph_c0	124	6.673058189	151	8.365906866	105	5.481522054	137	7.327694103	143	7.661113827	128	6.794843802	133	6.99946297	112	6.536647756	116	5.417439679
c101807.graph_c0	154	10.67684985	114	8.136921331	159	10.69370449	123	8.475611923	123	8.489462155	135	9.232566921	111	7.525844589	88	6.616661536	145	8.724153233
c101808.graph_c0	23	1.516709279	53	3.598182845	13	0.831623015	11	0.72095927	61	4.004580179	18	1.170882443	24	1.54773143	62	4.434044325	19	1.087329014
c101809.graph_c0	39	6.623285949	22	3.846488432	41	6.754627364	27	4.557390051	30	5.072041565	30	5.02569854	39	6.4771411	16	2.946881783	39	5.747862544
c101811.graph_c0	174	12.97340907	156	11.97463581	58	4.195092077	73	5.409676083	29	2.152561224	162	11.91478362	135	9.843475962	145	11.72483391	237	15.33508114
c101812.graph_c0	12	0.932011028	61	4.877558551	35	2.637038615	22	1.698267205	36	2.783523912	14	1.072590934	6	0.455722958	20	1.684626522	9	0.606617846
c101813.graph_c1	12	0.98134367	5	0.420961846	14	1.110648297	10	0.812799479	20	1.628255395	11	0.887357952	19	1.519509196	14	1.241657305	8	0.56775731
c101814.graph_c0	912	33.61034261	813	30.84618779	985	35.21461719	1083	39.66889428	1259	46.19090615	1102	40.06138661	1633	58.85374978	1425	56.95433674	1816	58.08002756
c101815.graph_c0	160	10.67775791	129	8.863038774	362	23.4356659	286	18.97010165	166	11.0286112	489	32.19105633	192	12.53057986	165	11.94202194	409	23.68733837
c101815.graph_c1	183	9.558296854	185	9.947959408	196	9.931026391	174	9.032796172	246	12.79137357	200	10.30447101	253	12.92289449	249	14.10465945	250	11.33188874
c101816.graph_c0	161	10.14906986	128	8.306980424	119	7.277060194	101	6.327982612	107	6.714857403	81	5.036764741	96	5.918088448	76	5.195744557	130	7.111751723
c101818.graph_c0	925	122.6417723	541	73.84597039	709	91.19091228	749	98.70111081	417	55.04088282	571	74.67909991	683	88.55788616	341	49.03259714	603	69.38200818
c101819.graph_c0	3	0.156527117	4	0.214862772	8	0.404917884	7	0.363002745	12	0.623307322	7	0.360273778	10	0.510244327	33	1.867308633	41	1.856457696
c101820.graph_c0	3	0.192193121	0	0	2	0.124295447	0	0	6	0.382666537	1	0.063195021	78	4.886760331	143	9.935425131	220	12.23128635
c101821.graph_c0	75	5.49849854	107	8.07605894	72	5.120636967	70	5.100637131	89	6.495693256	52	3.760559597	64	4.58852051	56	4.452508024	49	3.117538311
c101822.graph_c1	377	34.4940118	432	40.69292947	354	31.42058448	275	25.00797858	251	22.86276381	273	24.63946569	110	9.842488027	94	9.327473936	200	15.88053837
c101822.graph_c2	0	0	0	0	0	0	0	0	0	0	3	1.135660776	0	0	0	0	0	0
c101823.graph_c0	4	0.427716966	2	0.220170604	10	1.037301787	10	1.062771803	8	0.851606807	16	1.687651424	21	2.19596611	20	2.319318088	41	3.804636861
c101824.graph_c0	209	12.20240276	276	16.58979437	179	10.13819734	254	14.73928184	287	16.68144305	240	13.82218154	431	24.60855949	406	25.70744623	388	19.65910143
c101825.graph_c0	222	18.76198963	138	12.00709246	210	17.21685619	227	19.06756835	155	13.04098112	253	21.09175508	176	14.54616259	112	10.26544482	186	13.64180162
c101826.graph_c0	18	2.150592162	0	0	11	1.27493158	25	2.968719053	0	0	10	1.178560374	78	9.113600957	0	0	22	2.281083078
c101827.graph_c0	346	25.36782501	380	28.68293459	247	17.56761187	426	31.04275597	389	28.39287605	275	19.88868684	562	40.29519879	481	38.24600204	449	28.56842801
c101828.graph_c0	1	0.069682065	5	0.358693796	0	0	2	0.138514278	23	1.595517221	0	0	12	0.817734099	28	2.115986409	1	0.060471937
c101829.graph_c0	938	35.60033659	920	35.94776919	952	35.05071278	744	28.06517397	834	31.5115646	689	25.79507346	1446	53.6697301	1427	58.7366363	1593	52.46865239
c101829.graph_c1	0	0	2	0.479248871	2	0.451582274	0	0	1	0.231713268	1	0.229596114	2	0.455237573	3	0.75727451	0	0
c101830.graph_c0	1	0.236441111	5	1.217098836	2	0.458734736	0	0	6	1.412299783	0	0	0	0	1	0.25642291	5	1.025949216
c101831.graph_c0	659	51.56525448	886	71.37371858	816	61.93990709	1294	100.635119	1657	129.0764196	1383	106.7481144	2285	174.8508741	2257	191.5301474	2328	158.0838831
c101832.graph_c0	13	1.649394673	4	0.522485302	17	2.092371504	39	4.918009686	5	0.631544403	21	2.628250837	121	15.01331021	12	1.651187204	33	3.633524088
c101833.graph_c0	26	4.275421851	16	2.708684725	21	3.34991324	26	4.249350063	22	3.601479576	28	4.541820197	91	14.63379172	38	6.776774808	42	5.993600382
c101834.graph_c0	132	14.20385265	65	7.200761642	36	3.757883982	124	13.26164657	74	7.927141267	33	3.502776669	159	16.73166667	106	12.3700634	149	13.91397965
c101835.graph_c0	231	17.76095851	115	9.103011924	154	11.48639589	156	11.92127086	138	10.56297269	154	11.67996179	277	20.82783083	180	15.00931105	200	13.34496023
c101836.graph_c0	14	1.829559322	1	0.134539965	12	1.521277164	16	2.078174349	4	0.520392588	17	2.191460579	8	1.022394018	11	1.558995919	7	0.79386996
c101837.graph_c0	0	0	2	0.285689803	1	0.134598597	0	0	5	0.690644484	5	0.684334095	2	0.27137619	4	0.601901904	11	1.324516723
c101838.graph_c0	5	0.897702438	6	1.109038192	1	0.174169073	3	0.535336916	10	1.787372415	2	0.354208254	4	0.702315485	3	0.584140729	6	0.934859873
c101839.graph_c0	362	25.33058233	276	19.88284546	385	26.13400519	345	23.99381113	362	25.21725585	419	28.92123989	507	34.69400329	376	28.53371253	579	35.15993273
c101840.graph_c0	130	8.613787983	123	8.390518293	137	8.806027408	121	7.968557914	126	8.311396893	114	7.451126873	83	5.378222566	65	4.67087253	87	5.002682567
c101841.graph_c0	47	5.024035477	41	4.512025524	61	6.325477489	40	4.249700933	35	3.724564801	119	12.54781429	140	14.63500003	107	12.4043054	309	28.6646199
c101842.graph_c0	349	12.67341664	302	11.29036754	329	11.58971679	293	10.57497729	291	10.51995605	261	9.349213431	279	9.907916582	237	9.333627506	169	5.325836854
c101843.graph_c0	87	9.057248338	101	10.82508333	101	10.20016124	130	13.45128928	170	17.61889207	159	16.32827961	153	15.57680225	167	18.85503432	140	12.64846802
c101844.graph_c0	717	32.13441391	976	45.03331285	903	39.25975798	491	21.87138358	715	31.90141305	408	18.03755516	619	27.13012091	327	15.89398554	870	33.8378958
c101844.graph_c1	160	19.12973881	168	20.67907893	128	14.84593885	97	11.52668246	82	9.760129069	81	9.553012761	149	17.42148529	56	7.261242113	127	13.17727614
c101845.graph_c0	23	2.885859919	25	3.229388323	22	2.677803663	21	2.6188477	38	4.746611181	15	1.856542736	19	2.331368176	28	3.810125447	40	4.355522586
c101846.graph_c0	8	0.609853107	15	1.177224697	19	1.405068492	12	0.909201278	19	1.441921129	11	0.827168944	19	1.416441712	13	1.074762338	8	0.52924664
c101847.graph_c0	4	0.463452435	0	0	9	1.011570898	4	0.460626273	3	0.346034247	1	0.114290849	2	0.226613107	4	0.502619115	2	0.201098134
c101847.graph_c1	23	2.0894159	28	2.618713228	25	2.203158325	20	1.805803924	18	1.627879354	16	1.433782658	11	0.977236314	4	0.394085888	9	0.709532735
c101848.graph_c0	1305	89.04225616	1079	75.79489229	1219	80.68596353	1272	86.26135836	981	66.63575184	1116	75.11317502	1559	104.0259311	1232	91.16543004	1753	103.8007349
c101849.graph_c0	6	0.620173304	13	1.383368942	4	0.401079485	11	1.130050989	3	0.308699355	1	0.101959594	5	0.50540749	9	1.008876857	18	1.614608337
c101849.graph_c1	11	0.838548023	4	0.313926586	5	0.369754866	3	0.227300319	5	0.379452929	3	0.22559153	5	0.372747819	3	0.248022078	4	0.26462332
c10185.graph_c0	0	0	0	0	0	0	0	0	2	0.708769995	0	0	0	0	0	0	0	0
c101850.graph_c0	103	6.185586441	85	5.25527483	145	8.447346287	152	9.072579469	121	7.234052841	174	10.30763865	161	9.455388642	130	8.466830021	242	12.61223023
c101850.graph_c1	89	6.522028341	46	3.470430553	71	5.047306331	96	6.992097015	73	5.32559561	103	7.445539656	143	10.24798698	82	6.51688955	125	7.949422074
c101851.graph_c0	154	11.23246971	127	9.536545995	116	8.207694149	106	7.684293389	65	4.719766819	72	5.180280938	97	6.918885159	69	5.458049363	86	5.443595607
c101852.graph_c0	20	1.02837975	18	0.952859519	24	1.197135755	10	0.511054313	22	1.12615677	12	0.608654795	23	1.156541468	15	0.836466616	19	0.847832362
c101852.graph_c1	2503	207.4959328	2759	235.4687568	3461	278.3293326	3271	269.5087194	3289	271.4346353	4007	327.6682507	2328	188.7302727	2323	208.8487026	2800	201.4371826
c101853.graph_c0	36	3.518208485	65	6.539812229	44	4.171386078	30	2.913961859	59	5.740156502	43	4.145279397	16	1.529145835	19	2.013754412	8	0.678487618
c101853.graph_c1	47	3.937070776	63	5.433113341	62	5.038203365	55	4.579115427	69	5.754096032	50	4.131537032	7	0.573433759	18	1.635240754	15	1.090434269
c101853.graph_c2	2	0.515875743	5	1.327755068	0	0	0	0	1	0.256783884	0	0	2	0.504492786	1	0.279736376	0	0
c101853.graph_c3	329	22.58492498	361	25.51307512	269	17.91363308	238	16.23840051	316	21.59546142	175	11.85023832	654	43.90463341	538	40.05335162	359	21.38700994
c101854.graph_c0	1	0.07277618	1	0.074924199	6	0.423593364	0	0	3	0.217351761	6	0.430731654	26	1.850429135	7	0.552485813	17	1.073670565
c101855.graph_c0	332	13.63976651	318	13.45020252	242	9.644791823	324	13.22992553	339	13.86504237	341	13.81941034	511	20.53050371	418	18.62425748	426	15.18837529
c101856.graph_c0	13	2.059700449	5	0.815574366	2	0.307396803	7	1.102306298	6	0.946377949	5	0.781442446	8	1.239540014	5	0.859141205	6	0.824982679
c101858.graph_c0	104	6.396270405	84	5.318701456	126	7.517486576	139	8.496729919	92	5.632924811	155	9.403541719	124	7.458045247	77	5.135917447	107	5.7109732
c101859.graph_c0	147	8.290127151	149	8.650933563	107	5.853778357	116	6.501976321	144	8.08460861	85	4.728561741	118	6.507822765	100	6.116143831	66	3.230134905
c101860.graph_c1	24	4.459494131	84	16.06891275	1	0.180253205	23	4.247620699	113	20.90284737	3	0.549872362	48	8.722188034	78	15.71819929	12	1.935033417
c101861.graph_c0	13	1.567488675	7	0.868944325	0	0	27	3.235700836	4	0.480146427	0	0	13	1.532901554	8	1.046128128	27	2.825255259
c101861.graph_c1	100	6.752879901	43	2.989443384	1	0.065508502	116	7.785572487	98	6.588214832	0	0	166	10.96243337	81	5.932092001	1	0.058603276
c101862.graph_c0	0	0	0	0	4	0.392882391	3	0.301896949	0	0	6	0.599254721	59	5.841922573	23	2.525547852	21	1.845211258
c101862.graph_c1	0	0	2	0.493860117	0	0	0	0	2	0.477555393	0	0	6	1.407350302	1	0.260120716	0	0
c101863.graph_c0	1108	108.943064	770	77.9441278	1091	104.0622509	1562	152.6456357	1334	130.5774867	1870	181.3709438	1680	161.5395837	1046	111.5386394	1313	112.0359547
c101864.graph_c0	152	15.38996104	192	20.0137289	189	18.56369296	151	15.19547979	194	19.55457193	161	16.08000168	145	14.35726734	198	21.74167281	231	20.29732384
c101865.graph_c0	9	0.496869795	12	0.682046814	1	0.053556073	11	0.603582041	17	0.934332938	10	0.544585869	52	2.807458099	65	3.891770992	62	2.970466404
c101866.graph_c0	27	2.783611643	15	1.592095045	14	1.40017254	52	5.328337939	19	1.95007418	16	1.627163315	90	9.073967977	69	7.714855642	45	4.026152886
c101867.graph_c0	10	1.422622981	5	0.73230614	1	0.138006156	8	1.13115819	12	1.699509971	2	0.280663604	20	2.782464731	7	1.079994871	3	0.370376943
c101867.graph_c1	105	12.68283972	56	6.963828763	35	4.101133337	83	9.964346811	93	11.18311535	25	2.978746157	107	12.63923636	58	7.597820547	17	1.782005314
c101868.graph_c0	424	21.27790819	497	25.67747496	398	19.37558332	456	22.7442413	569	28.42680114	388	19.20706832	632	31.01630117	580	31.56638876	660	28.74351512
c101870.graph_c0	138	6.599759889	150	7.385385332	146	6.773459599	68	3.23222436	106	5.046700885	38	1.792664123	46	2.15137805	26	1.348516392	35	1.452613118
c101871.graph_c0	24	1.587523518	10	0.680991635	32	2.053371568	25	1.643586146	14	0.921912307	18	1.174485643	24	1.552494321	15	1.076053881	21	1.205482997
c101872.graph_c0	3267	220.3593428	2381	165.3387237	2678	175.2272103	1788	119.865275	1486	99.78236526	1704	113.3752365	987	65.10424987	792	57.93504502	1007	58.94468796
c101873.graph_c0	139	13.48120085	117	11.68241129	168	15.80635386	138	13.30259602	152	14.67607821	139	13.29826124	140	13.278581	116	12.20128583	208	17.50692947
c101874.graph_c0	11	1.007311791	8	0.754213099	23	2.043185079	27	2.457415164	54	4.922861788	91	8.220134165	160	14.3285112	80	7.945021053	400	31.78806497
c101874.graph_c1	1	0.115016156	3	0.355232716	6	0.669450916	4	0.457259122	0	0	12	1.361464673	19	2.137087495	3	0.374208749	10	0.998140593
c101875.graph_c1	37	2.173217224	95	5.744574565	101	5.75481581	30	1.751322819	70	4.093097643	75	4.345391985	22	1.263670792	76	4.841153349	109	5.555981367
c101876.graph_c0	3	0.873055719	4	1.198432422	0	0	4	1.156975695	5	1.448582926	1	0.287069457	2	0.569194317	2	0.631225501	4	1.010214427
c101877.graph_c0	32	1.754337022	71	4.00732209	35	1.861400107	8	0.435909742	29	1.582755017	10	0.540790846	13	0.696973483	29	1.724228746	32	1.52246002
c101878.graph_c0	0	0	9	1.652919574	1	0.173055339	0	0	15	2.663914438	0	0	0	0	11	2.128153159	0	0
c101878.graph_c1	0	0	14	2.155708798	0	0	0	0	15	2.233433968	0	0	0	0	12	1.946454635	1	0.129796229
c101878.graph_c2	0	0	39	5.353778485	2	0.258703066	0	0	47	6.238977916	0	0	0	0	54	7.808912069	0	0
c101878.graph_c3	90	11.62989205	321	42.70424596	41	5.139556808	94	12.07270434	310	39.87929927	16	2.03947994	186	23.5047681	451	63.20385222	179	20.07331378
c101879.graph_c0	16	0.897815131	9	0.519926913	0	0	21	1.171196511	19	1.061385596	1	0.055351987	6	0.329251711	14	0.851978836	0	0
c101879.graph_c1	11	2.984074342	4	1.117145643	4	1.052653854	20	5.392504131	18	4.861184554	5	1.337991145	12	3.183523441	8	2.353643995	1	0.235423505
c101880.graph_c0	40	6.620749072	62	10.56505295	51	8.188907267	51	8.38997855	52	8.568467059	52	8.490177345	111	17.96718205	142	25.48996942	255	36.62858872
c101880.graph_c1	38	2.974626798	69	5.560717493	53	4.024698938	38	2.956487339	54	4.208189614	43	3.320348174	5	0.382761939	3	0.254685358	10	0.679331508
c101880.graph_c2	2	0.497918043	4	1.025228597	4	0.966043094	6	1.484645125	1	0.247845204	3	0.736741959	0	0	1	0.269998718	0	0
c101880.graph_c3	252	20.67268489	269	22.71859532	235	18.70134518	263	21.44349792	226	18.45684368	226	18.2882043	495	39.71105231	628	55.87143436	1207	85.92835199
c101881.graph_c0	15	1.435044463	101	9.947829279	29	2.691415419	12	1.141034778	104	9.905127914	36	3.397370257	13	1.216262462	104	10.79049258	59	4.898453371
c101881.graph_c1	0	0	9	1.032489422	0	0	0	0	11	1.220269022	0	0	0	0	12	1.450191414	0	0
c101882.graph_c0	9	1.476835946	2	0.337872303	20	3.183672461	12	1.957106812	6	0.980152487	10	1.61866146	6	0.962832737	7	1.245723388	19	2.705678648
c101883.graph_c0	0	0	0	0	1	0.272562159	0	0	0	0	2	0.554310617	0	0	0	0	0	0
c101884.graph_c0	1455	269.7134283	1021	194.8489948	1115	200.5040195	2067	380.8233684	1582	291.9434299	1485	271.5390605	2826	512.2967328	1786	359.0499443	2706	435.3115965
c101885.graph_c0	325643	8449.794025	374755	10011.16601	477691	12024.30751	444015	11451.05643	558169	14418.58822	654577	16754.49716	335492	8513.269792	463698	13048.88583	459946	10357.2412
c101885.graph_c1	0	0	4	0.190459869	1	0.044866199	0	0	24	1.105031174	0	0	0	0	23	1.153645315	1	0.04013687
c101885.graph_c2	204761	4352.708031	213381	4669.828081	305101	6291.650156	265171	5602.499915	326521	6909.968435	383601	8043.745232	202665	4213.091589	286715	6609.925161	295767	5456.257769
c101886.graph_c0	237	5.534951924	308	7.405409433	311	7.04586854	268	6.220765615	362	8.416406989	297	6.842081415	353	8.062134978	341	8.636817027	413	8.370442685
c101887.graph_c0	41	2.571605291	11	0.71030683	10	0.608455882	37	2.306565094	3	0.187324404	8	0.494967544	42	2.576200125	3	0.204068298	3	0.163295635
c101888.graph_c0	375	27.61886597	413	31.31536499	314	22.43431755	493	36.08818426	506	37.10032743	527	38.28701173	673	48.47295452	490	39.13852801	583	37.26284397
c101888.graph_c1	126	6.345414302	66	3.421891422	62	3.028933702	272	13.61450574	206	10.32783543	154	7.650264315	2054	101.1578825	1020	55.70875373	813	35.53144354
c101889.graph_c0	19	1.11742804	10	0.605478624	5	0.28526245	13	0.759893717	12	0.702586597	8	0.464111396	18	1.035257348	12	0.765386932	11	0.561424703
c101890.graph_c0	0	0	1	0.157604707	0	0	1	0.152152773	2	0.30480282	8	1.208071397	84	12.5755061	120	19.9228476	353	46.89687534
c101891.graph_c0	0	0	0	0	81	6.823983039	0	0	0	0	127	10.87963391	0	0	1	0.094184213	143	10.77737975
c101892.graph_c0	210	36.74173397	175	31.52181775	157	26.64701988	154	26.77963243	133	23.16565826	187	32.27366163	205	35.07551588	133	25.23630849	180	27.33038358
c101893.graph_c0	19	3.787821109	9	1.847188516	7	1.353762685	14	2.77400623	21	4.167808966	16	3.146459333	31	6.04376272	22	4.756553358	11	1.903099138
c101894.graph_c0	62	5.69813686	52	4.920139107	48	4.27948062	42	3.836489504	52	4.757701394	49	4.442255646	64	5.752160734	47	4.684603922	64	5.104509648
c101895.graph_c0	2	0.446994607	6	1.380563508	8	1.734486463	11	2.443478434	6	1.334984395	1	0.22046445	18	3.934183798	2	0.484770425	2	0.38791373
c101895.graph_c1	14	4.589144633	14	4.724595116	2	0.63597837	7	2.280579872	14	4.568613261	2	0.64669572	9	2.885068118	14	4.976976365	1	0.284470069
c101896.graph_c0	20	6.879546224	7	2.478909597	13	4.337922509	19	6.495714608	30	10.27315174	14	4.750333651	19	6.391359567	26	9.699223758	18	5.373226783
c101897.graph_c0	920	28.09789463	919	28.89577287	937	27.760941	822	24.95176705	1033	31.40790181	867	26.11988924	1070	31.95799927	1126	37.29564959	1106	29.31392332
c101898.graph_c0	16	0.797173409	21	1.077171781	10	0.48332745	11	0.544714635	14	0.694406069	6	0.294883419	8	0.389791766	27	1.458916441	4	0.172952037
c101899.graph_c0	346	47.28353181	418	58.80888466	416	55.14876359	203	27.57232474	349	47.48012869	313	42.19339084	108	14.43335912	151	22.37920167	262	31.07191136
c101900.graph_c0	200	13.06611042	276	18.56343159	249	15.78062921	144	9.350231378	175	11.38169721	229	14.7576801	27	1.725003359	48	3.400880711	61	3.458430334
c101901.graph_c0	4	0.388499017	8	0.799931448	8	0.753752142	8	0.772259851	0	0	8	0.766454187	10	0.949816664	14	1.474659664	17	1.432886273
c101902.graph_c0	11	0.379220666	12	0.425905657	9	0.300988887	11	0.376908155	10	0.343203701	11	0.37407465	12	0.404566958	21	0.785149646	14	0.418851635
c101903.graph_c0	582	29.91568329	741	39.21272301	631	31.46400058	653	33.36050843	873	44.6727653	772	39.14348815	824	41.42027772	1014	56.52593181	1032	46.0350382
c101905.graph_c0	19	1.430259562	28	2.169962066	7	0.511173038	36	2.693439949	13	0.974220496	20	1.485106285	41	3.018248326	11	0.898023656	30	1.959816376
c101906.graph_c0	173	11.07916691	119	7.845864704	126	7.827808402	64	4.073657511	85	5.419167547	58	3.663998413	94	5.887063335	74	5.13956727	114	6.335760058
c101907.graph_c0	8	1.531309992	4	0.788253617	4	0.742748461	8	1.521971969	2	0.381114766	4	0.755265074	10	1.871901456	14	2.906263571	6	0.996683453
c101908.graph_c0	66	2.661620543	42	1.743750504	56	2.190780524	33	1.322694908	48	1.927063797	54	2.148138335	48	1.893011683	41	1.793163517	50	1.749867145
c101909.graph_c0	48	3.156733131	39	2.640548139	22	1.403550204	43	2.810662012	43	2.815254993	33	2.140803727	45	2.894136412	46	3.280864511	30	1.712185261
c101910.graph_c0	0	0	2	0.237109531	1	0.111710708	2	0.228907329	5	0.573203481	3	0.340779688	16	1.80183907	33	4.121297231	24	2.39844782
c101911.graph_c0	1183	53.08092827	1159	53.53897494	1316	57.28201593	1164	51.90991075	1105	49.35926605	1065	47.13783736	875	38.39473462	817	39.75663825	983	38.27719906
c101912.graph_c0	5	0.311198777	6	0.384460724	10	0.603776933	1	0.061860214	6	0.371767806	9	0.55255647	18	1.095595488	14	0.944995512	20	1.080266084
c101913.graph_c0	30	1.983887299	9	0.612732764	14	0.898115968	28	1.840336802	25	1.645842989	30	1.956965991	51	3.298190763	17	1.219209946	60	3.443339631
c101913.graph_c1	143	7.460185856	117	6.283944243	165	8.350379128	129	6.688779162	134	6.959388144	122	6.27826614	144	7.346592556	96	5.431486143	168	7.605990171
c101914.graph_c0	21	1.201521504	6	0.353424258	26	1.443092738	11	0.625530479	20	1.139186683	17	0.959461286	13	0.727386871	13	0.806657987	43	2.135077172
c101915.graph_c0	104	11.24536373	27	3.005638766	124	13.00680092	64	6.878023879	14	1.507026379	107	11.41274797	133	14.06376696	4	0.469066041	175	16.42143422
c101916.graph_c0	578	49.959203	627	55.79407159	354	29.68243771	560	48.10821326	641	55.15670873	390	33.25205969	884	74.72222247	735	68.89835219	605	45.38119274
c101917.graph_c0	1037	31.93716053	1050	33.2919854	934	27.90442393	1068	32.69131084	1137	34.86026309	988	30.01516747	1306	39.33422289	1313	43.85469593	1275	34.07694067
c101918.graph_c0	948	60.43380997	1018	66.81166067	1023	63.26389269	1076	68.17536096	1151	73.04653364	943	59.29930609	1327	82.72797859	1137	78.60785307	1432	79.22231402
c101918.graph_c1	13	0.752002692	2	0.11910744	2	0.112231477	5	0.287468051	5	0.287937811	3	0.171184161	47	2.658788266	41	2.572134844	20	1.004012008
c101919.graph_c1	124	15.16762595	119	14.98565526	110	13.05260663	71	8.631729278	96	11.69014259	67	8.084199247	47	5.622165622	37	4.908304324	41	4.352238134
c101919.graph_c2	1	0.063291272	9	0.586434057	3	0.184193253	7	0.440337224	18	1.134146034	5	0.312162053	5	0.309473652	9	0.617760542	8	0.439406703
c101921.graph_c0	81	8.937760521	40	4.543981325	60	6.422492199	63	6.90920028	42	4.61366053	30	3.265361223	50	5.395398812	34	4.068707273	30	2.8727499
c101922.graph_c0	295	27.79929088	310	30.07504232	241	22.03116101	272	25.47558369	309	28.98830567	288	26.77136227	502	46.26209239	350	35.76955847	443	36.22832845
c101923.graph_c0	18	3.372660384	4	0.771601297	3	0.545293098	16	2.979638837	7	1.305722227	1	0.184827414	33	6.04677625	2	0.406409578	7	1.138232586
c101924.graph_c0	5	0.528703299	3	0.326584916	25	2.564428911	6	0.63057508	6	0.63160552	5	0.521528806	1	0.103407459	2	0.22935375	7	0.642351768
c101925.graph_c0	4	0.506501317	4	0.521450911	2	0.245674015	0	0	6	0.756352922	4	0.499628105	20	2.476626047	24	3.295836527	21	2.307664935
c101926.graph_c0	12	1.715430033	8	1.177374436	25	3.466892791	15	2.131211543	10	1.423129477	19	2.679240167	20	2.795964233	5	0.77516758	20	2.481159179
c101926.graph_c1	183	13.68517329	91	7.006053595	109	7.907411672	130	9.662424227	64	4.764659132	86	6.344011244	378	27.6439987	165	13.38187562	323	20.96209101
c101927.graph_c0	3	0.63615405	7	1.528170927	5	1.028536447	2	0.421516495	4	0.844410614	3	0.627521453	4	0.829489486	4	0.919887815	7	1.28816635
c101927.graph_c1	39	2.406408614	31	1.969243006	62	3.711120841	44	2.698366773	38	2.334215851	47	2.860677537	35	2.111945289	33	2.208271866	42	2.248986898
c101928.graph_c0	37	3.431690931	53	5.060753265	86	7.737729336	74	6.821528533	48	4.432005912	99	9.05749116	153	13.87738785	183	18.40735405	214	17.22475624
c101929.graph_c0	12	0.77654425	10	0.666220226	9	0.564983951	6	0.385904417	14	0.901915081	13	0.829840441	6	0.379704781	8	0.561447022	15	0.842382022
c101930.graph_c0	11	2.094391344	6	1.176113543	10	1.847029318	12	2.270857762	9	1.705926475	14	2.629416998	34	6.330731852	8	1.65191984	26	4.296070161
c101930.graph_c1	57	3.527877568	36	2.293897465	62	3.72253662	40	2.460606563	54	3.327247136	60	3.663162469	35	2.118441844	64	4.295883115	130	6.982563115
c101930.graph_c2	1	0.047193192	5	0.242930591	12	0.549375437	5	0.234527024	5	0.234910271	9	0.418975031	13	0.599974174	6	0.307089124	19	0.778154478
c101931.graph_c0	10	1.221600168	4	0.503062479	0	0	0	0	8	0.972907882	1	0.120502308	3	0.358393555	5	0.662419215	4	0.424054761
c101932.graph_c0	265	24.21041269	228	21.44489959	268	23.75197638	170	15.43649787	169	15.37077177	167	15.0500891	89	7.951630261	91	9.016366236	112	8.879882305
c101933.graph_c0	6	0.819490113	6	0.843677699	14	1.854936912	3	0.407246406	1	0.135970633	10	1.34728275	0	0	3	0.44437289	3	0.355587586
c101933.graph_c1	20	1.766777103	18	1.637031828	40	3.42783886	9	0.790201434	11	0.967379996	21	1.829942075	0	0	1	0.095804432	17	1.303267473
c101934.graph_c0	3	0.222653917	2	0.152817093	4	0.287990205	7	0.516357707	15	1.108288931	2	0.146421672	2	0.14516066	3	0.241470551	1	0.064408317
c101935.graph_c0	4	0.212768224	2	0.109524083	6	0.309604075	10	0.528676876	2	0.10590816	0	0	4	0.208073428	6	0.346124117	7	0.323130301
c101936.graph_c0	111	5.119591161	127	6.030438243	125	5.592821451	130	5.959354099	137	6.290505115	154	7.0064706	141	6.359767911	147	7.352981439	155	6.204072559
c101936.graph_c1	107	5.136345434	102	5.040846456	82	3.81850126	148	7.061154249	152	7.263846944	137	6.487200104	318	14.92819909	188	9.787282596	222	9.248180314
c101936.graph_c2	0	0	0	0	0	0	0	0	0	0	0	0	81	8.833093034	0	0	0	0
c101937.graph_c0	0	0	2	0.142217839	2	0.134007734	0	0	0	0	3	0.204398998	12	0.810554695	23	1.722871537	59	3.536519908
c101938.graph_c0	8479	1131.996946	9079	1247.876158	4540	587.9834642	5592	742.0126681	6158	818.4515116	2913	383.6254278	5178	676.0401951	4924	712.9392044	6294	729.2227795
c101938.graph_c1	0	0	0	0	1	0.363416211	0	0	0	0	0	0	0	0	2	0.81256757	0	0
c101939.graph_c0	5	0.22855539	6	0.282361555	8	0.35474811	1	0.045432329	3	0.136519714	40	1.803631188	28	1.251668572	43	2.131688549	65	2.578503283
c101940.graph_c0	644	74.61584204	538	64.17417646	710	79.80170415	674	77.61552705	558	64.36236987	608	69.48883611	367	41.58350513	334	41.96869613	451	45.34762925
c101941.graph_c0	83	14.90730382	54	9.984989712	71	12.37052124	92	16.42299555	92	16.44983282	61	10.807298	109	19.14508774	52	10.12880446	76	11.84588388
c101942.graph_c0	624	24.80582907	805	32.94563548	896	34.55300371	412	16.27833233	593	23.46802279	671	26.31224829	353	13.72314699	483	20.82332709	543	18.73276371
c101943.graph_c0	1	0.089807136	4	0.36983132	3	0.261360974	1	0.089259486	12	1.072864171	0	0	2	0.175651027	5	0.486983989	9	0.701433047
c101944.graph_c0	298	26.69001247	381	35.13098606	301	26.15216503	321	28.57466071	399	35.57607722	275	24.29581588	393	34.4219061	395	38.36749466	341	26.5045088
c101945.graph_c0	6	0.525057069	7	0.630646734	0	0	0	0	0	0	4	0.345288037	0	0	2	0.18981	1	0.075943066
c101945.graph_c2	39	2.789246348	83	6.111294462	28	1.942624839	8	0.568664072	58	4.129551727	3	0.211645872	6	0.419646272	63	4.886485886	2	0.124132394
c101946.graph_c0	9	0.634443958	4	0.290297703	16	1.094156335	11	0.770702875	10	0.701783911	4	0.278148697	6	0.413629838	9	0.688061249	3	0.183529077
c101946.graph_c1	4	0.538842814	2	0.27737349	2	0.261360974	1	0.133889229	1	0.134108021	6	0.797296093	0	0	0	0	5	0.584527539
c101947.graph_c1	30	2.207793756	22	1.666835642	3	0.214174194	5	0.365721749	8	0.586111016	16	1.161511489	29	2.087108835	12	0.957750363	11	0.702526643
c101948.graph_c0	1	0.141494696	1	0.14567097	0	0	2	0.281263705	3	0.422584988	1	0.139574616	7	0.968608001	35	5.370837804	14	1.719099697
c101949.graph_c0	1059	82.95180251	1042	84.02924043	928	70.51580751	1061	82.60166257	985	76.81017396	935	72.24499404	1398	107.0895001	1159	98.45712193	1340	91.08933555
c101950.graph_c0	1	0.262674627	1	0.270427576	5	1.274080207	5	1.305364105	4	1.045997789	2	0.518220276	2	0.513757261	0	0	0	0
c101950.graph_c1	54	3.121408336	61	3.63010772	46	2.579427334	27	1.551186897	35	2.01408373	43	2.451836822	53	2.9960051	63	3.949400789	102	5.116698962
c101951.graph_c0	13	1.879557571	7	1.041941106	7	0.981790805	7	1.005897799	7	1.007541564	1	0.142619386	14	1.979475672	3	0.47040006	11	1.380186687
c101952.graph_c0	217	11.90265294	147	8.301072806	227	12.07865381	162	8.83166503	113	6.170425754	201	10.87542845	176	9.440751301	114	6.781452454	159	7.568573441
c101953.graph_c0	381	27.15006374	287	21.05526084	324	22.39749911	337	23.86818065	259	18.37377073	363	25.51636373	428	29.82630808	252	19.47512491	395	24.42732113
c101954.graph_c0	9	0.621577963	12	0.853232122	18	1.205963725	34	2.333864047	93	6.394236552	68	4.632637235	131	8.847778621	181	13.55705966	169	10.1291423
c101955.graph_c0	0	0	0	0	6	0.688071085	1	0.117494342	8	0.941490745	4	0.466444192	4	0.462427083	6	0.769234052	10	1.025902967
c101955.graph_c1	21	2.111164868	0	0	19	1.852955956	21	2.098290854	1	0.100081892	16	1.586679167	27	2.654461754	1	0.109027659	19	1.657636591
c101956.graph_c0	279	9.47353066	349	12.20017163	289	9.519500138	276	9.314515746	335	11.32413712	295	9.880887601	334	11.09082828	300	11.04746793	323	9.517941966
c101957.graph_c0	84	3.826501605	98	4.596016095	68	3.004970179	58	2.625996511	52	2.358188994	61	2.741061187	58	2.583809317	63	3.112411392	82	3.241673976
c101958.graph_c0	25	5.461901944	30	6.747734661	26	5.510434931	20	4.342875942	45	9.7874387	34	7.327386312	43	9.187179434	40	9.477585585	24	4.550383507
c101958.graph_c1	4	1.019187082	6	1.573903209	0	0	5	1.26621502	10	2.536568353	3	0.754017551	13	3.239269814	8	2.21063855	3	0.663358109
c101959.graph_c0	649	67.89562766	864	93.05585518	507	51.45335642	357	37.12007664	272	28.32817949	728	75.12677937	3937	402.7841554	2029	230.2040664	3520	319.5748859
c101960.graph_c0	21	1.467222085	12	0.863158712	8	0.542219569	20	1.388833213	17	1.182437332	8	0.551356919	30	2.049781967	30	2.273168601	32	1.940257664
c101961.graph_c0	123	5.995377481	122	6.12215193	40	1.891385487	56	2.712957469	31	1.5042699	21	1.009710789	25	1.191684477	17	0.898657442	45	1.90351719
c101962.graph_c0	39	2.958214163	21	1.639899189	25	1.839558712	33	2.487840206	18	1.359221266	10	0.7482234	24	1.780270925	20	1.645238386	28	1.843129731
c101962.graph_c1	3	0.751634244	5	1.289698394	3	0.729147176	1	0.24901691	1	0.249423836	2	0.494289722	1	0.245016401	4	1.08687382	0	0
c101963.graph_c0	8	0.957520131	6	0.739336297	5	0.580545911	2	0.237920278	3	0.357463606	2	0.236131651	11	1.287539211	2	0.259610202	5	0.519350793
c101964.graph_c0	3143	185.1367677	2937	178.1086837	2994	171.0837386	3110	182.0757982	2897	169.8828124	2915	169.376493	3422	197.1233875	2970	189.7311235	3574	182.6988075
c101964.graph_c1	1830	160.1424061	1698	152.9768792	1802	152.9743745	1883	163.775569	1908	166.2211493	1705	147.1790259	2039	174.4947391	1853	175.8589647	2221	168.6695501
c101965.graph_c0	29	2.302180095	29	2.370129884	29	2.233304468	137	10.80949491	364	28.7670502	100	7.830826073	7444	577.906413	12155	1046.477977	17604	1212.78977
c101966.graph_c0	542	31.56159109	538	32.25334257	567	32.02958423	632	36.5780221	490	28.40588556	561	32.22468976	514	29.27066396	365	23.05081578	584	29.51245363
c101967.graph_c0	497	16.22904923	502	16.87614536	450	14.25469215	542	17.59055381	691	22.46298086	468	15.07470504	1944	62.07872692	2150	76.13931791	2165	61.35182104
c101968.graph_c0	193	18.9556964	122	12.33602149	250	23.8194146	183	17.86393222	152	14.86204849	266	25.77094554	209	20.07421512	131	13.9536416	294	25.05893641
c101969.graph_c0	31	4.140581624	17	2.33766045	10	1.29571145	12	1.593031781	9	1.196726248	11	1.449301104	21	2.743018924	6	0.869129998	11	1.275044112
c101970.graph_c0	10	1.015110334	13	1.35859325	9	0.886266632	2	0.201784026	11	1.111625715	6	0.600801185	15	1.489067416	10	1.100897998	14	1.233315395
c101970.graph_c1	6	1.006452676	12	2.072317078	4	0.650894707	8	1.333753687	7	1.168941559	9	1.489192702	8	1.312326649	8	1.455344901	22	3.202562823
c101971.graph_c0	10	0.787222203	10	0.810457389	13	0.992771559	7	0.547695171	12	0.9404403	9	0.698885653	10	0.769851902	22	1.87825195	17	1.161392786
c101972.graph_c0	52	5.941922269	9	1.058763555	22	2.438680712	71	8.063535618	11	1.25132165	27	3.043362381	72	8.045739582	17	2.10671786	15	1.487468406
c101973.graph_c0	4	0.28033728	2	0.144305775	59	4.011266489	2	0.139313883	0	0	178	12.30572335	30	2.056136634	6	0.456043161	188	11.43435263
c101974.graph_c0	183	12.49722422	191	13.42853671	169	11.19586922	219	14.86449381	259	17.60819694	222	14.95483852	395	26.37967377	357	26.44018694	422	25.00966022
c101975.graph_c0	703	85.9973391	530	66.74802342	631	74.88031934	637	77.44843713	413	50.29587767	489	59.00717582	457	54.67083931	221	29.3194484	247	26.22161945
c101976.graph_c0	8	1.084687808	9	1.256290664	4	0.526118294	10	1.347591643	7	0.944855646	8	1.069968618	50	6.629711479	27	3.970199853	53	6.236249895
c101976.graph_c1	30	2.114813195	32	2.322381624	10	0.68384771	19	1.331214057	19	1.333389431	10	0.695371742	225	15.51111892	143	10.93252873	321	19.63761121
c101977.graph_c0	0	0	1	0.374967866	0	0	0	0	2	0.725176708	0	0	2	0.712362498	5	1.974990621	1	0.316077854
c101977.graph_c1	23	3.027024507	15	2.032414158	18	2.298101711	19	2.485336737	25	3.275523809	20	2.596476391	45	5.791758803	24	3.425572598	25	2.855360702
c101978.graph_c0	1181	95.6174408	1086	90.52111499	1129	88.67267293	989	79.58423519	839	67.62415161	769	61.41576123	989	78.30569747	810	71.12234541	1132	79.53650683
c101979.graph_c0	23	3.272032856	22	3.222147018	20	2.760123124	36	5.090211856	24	3.399019941	39	5.472940269	79	10.99073569	34	5.245689375	71	8.765587657
c101979.graph_c1	68	10.44849894	27	4.271118353	37	5.515124927	34	5.192391673	12	1.835603543	44	6.669049611	98	14.72586852	62	10.33166969	55	7.333993964
c101979.graph_c2	42	4.186220874	38	3.899323764	27	2.610629569	65	6.439167798	34	3.373684115	42	4.129413947	101	9.844736009	57	6.161430261	58	5.016879968
c101979.graph_c3	8	1.253721926	3	0.484022266	11	1.672293722	11	1.713355396	9	1.404127013	9	1.391297565	11	1.685829976	12	2.039512227	16	2.176026025
c101980.graph_c0	1	0.145957423	0	0	0	0	3	0.435202096	1	0.145304424	1	0.143976784	0	0	1	0.158292384	0	0
c101980.graph_c1	279	17.28380555	263	16.77350291	226	13.58164103	248	15.26969585	287	17.6998553	231	14.11605786	196	11.87411067	209	14.04155766	200	10.75221729
c101981.graph_c0	553	21.96117674	490	20.03361887	549	21.15005301	658	25.97167184	701	27.71412328	738	28.91033465	1124	43.65225058	901	38.80512617	1214	41.83907081
c101982.graph_c0	283	14.63296334	204	10.85947595	269	13.49294559	286	14.69790444	242	12.45701151	283	14.43439434	455	23.00737643	291	16.31821576	445	19.96819129
c101983.graph_c0	48	4.205134121	59	5.321370255	56	4.759214528	62	5.398509146	92	8.023781484	50	4.320906814	184	15.76399506	210	19.95224378	120	9.123316241
c101984.graph_c0	7	0.668322034	5	0.491462737	7	0.648327464	12	1.138708397	20	1.900948652	20	1.883579767	5	0.466839501	2	0.207086395	7	0.579987519
c101985.graph_c0	39	2.83827103	31	2.32265017	33	2.329763501	36	2.603965917	41	2.970474065	20	1.435772181	24	1.708088433	41	3.235988333	18	1.136827657
c101986.graph_c0	3922	205.4889755	3891	209.8819158	3773	191.7681077	5382	280.2645501	6718	350.4076572	5849	302.2935218	10064	515.6575945	8367	475.4277636	10162	462.0542791
c101987.graph_c0	3	0.569296265	0	0	3	0.552264306	2	0.377216441	1	0.18891643	5	0.935951545	10	1.85578189	1	0.205802626	13	2.140884808
c101988.graph_c0	26	3.389476398	19	2.550032518	23	2.908678643	24	3.109668148	25	3.244530983	27	3.47207671	41	5.227005722	32	4.524213357	35	3.959680811
c101988.graph_c1	42	4.049294888	20	1.985148326	15	1.402910656	40	3.83295432	26	2.495491607	19	1.806966067	72	6.788478765	43	4.49606316	34	2.844735551
c101989.graph_c0	50	2.935070805	76	4.592984946	81	4.612562216	76	4.434102293	88	5.142613685	97	5.616769398	94	5.396178216	131	8.339762961	149	7.590453342
c101989.graph_c1	318	12.7751875	321	13.27633024	313	12.19812671	326	13.01671213	318	12.71803259	272	10.77892247	439	17.24703861	413	17.993848	489	17.04833185
c101989.graph_c2	22	2.265396752	9	0.954106718	8	0.799135125	12	1.228135758	10	1.025118907	18	1.828354391	24	2.416810989	9	1.005073761	20	1.787246506
c101990.graph_c0	572	54.94754455	557	55.08588202	446	41.56193509	533	50.88889344	396	37.87041791	396	37.52439754	605	56.83521252	394	41.04708455	521	43.4333025
c101991.graph_c0	2	0.32374918	4	0.66660954	4	0.628126785	1	0.160887469	1	0.16115038	1	0.159677956	6	0.949816664	4	0.702218887	3	0.421437139
c101991.graph_c1	13	1.283216639	14	1.422713711	14	1.340581758	4	0.392428155	1	0.098267358	0	0	7	0.675716498	4	0.428203738	1	0.085662254
c101992.graph_c0	183	13.99854374	168	13.23042825	190	14.09918502	172	13.0768684	184	14.0120682	186	14.03495403	277	20.72150955	252	20.90576878	399	26.48729039
c101993.graph_c0	82	4.592523685	57	3.286587957	79	4.292134114	59	3.284226503	79	4.404709737	75	4.143478571	76	4.162564703	99	6.013212894	114	5.540835696
c101994.graph_c0	20	1.165531584	23	1.379922635	29	1.639459486	20	1.1584241	26	1.508412247	31	1.782058785	46	2.62157167	26	1.643240885	47	2.376975894
c101995.graph_c0	5	0.771284812	7	1.111669439	4	0.598567878	5	0.76658147	12	1.842801988	5	0.760818494	4	0.60341294	3	0.50187997	2	0.267736535
c101996.graph_c0	97	5.49790485	109	6.360405941	135	7.4228023	84	4.732038927	101	5.699011191	151	8.44245421	153	8.480603691	142	8.728661719	226	11.11646725
c101997.graph_c0	134	5.017572972	46	1.773289253	31	1.126054039	13	0.483811056	6	0.223662307	2	0.073872905	2	0.073236697	3	0.121827123	2	0.064990782
c101998.graph_c0	4	0.383107138	4	0.394414702	1	0.092911376	2	0.190385464	7	0.667438022	3	0.283431287	2	0.187326881	6	0.623225674	12	0.997411491
c102000.graph_c0	14	0.883944392	12	0.780029462	8	0.489999386	5	0.313769301	19	1.194271754	10	0.622820918	10	0.617457061	15	1.027121928	11	0.60272952
c102001.graph_c0	37	3.184714312	27	2.392573957	40	3.33993017	17	1.454324145	23	1.970830353	27	2.292444346	21	1.767656615	5	0.46673739	27	2.016811867
c102001.graph_c1	55	2.051639543	41	1.574545009	40	1.447461439	28	1.038101791	27	1.002662532	26	0.956704906	38	1.386218916	22	0.890009998	39	1.262512966
c102002.graph_c0	23	1.063747307	25	1.190374179	8	0.358929591	40	1.838713931	25	1.15107414	7	0.319355911	56	2.532844439	51	2.55808309	87	3.491907724
c102003.graph_c1	9	0.802565639	3	0.275417897	2	0.173012184	2	0.177260343	5	0.443875023	12	1.055566453	5	0.436031544	13	1.257231453	38	2.940725702
c102004.graph_c0	390	26.15661537	362	24.99530043	317	20.62456709	448	29.86334768	357	23.8362431	309	20.44286214	537	35.22095094	268	19.49330896	388	22.58299473
c102005.graph_c0	2588	157.705287	1493	93.66441828	1109	65.55746733	2088	126.4608256	1061	64.36503589	1695	101.88681	9296	553.9721714	5441	359.5791819	12625	667.6459766
c102006.graph_c0	3	0.20103335	6	0.413933863	7	0.455044149	8	0.532819829	13	0.867247102	8	0.528814217	9	0.58979246	12	0.872091259	25	1.453850437
c102007.graph_c0	0	0	0	0	1	0.138758917	0	0	2	0.284796671	0	0	0	0	0	0	7	0.868926756
c102007.graph_c1	13	0.814270431	0	0	3	0.182286794	17	1.05832187	0	0	6	0.370717292	21	1.286336104	0	0	3	0.163072014
c102007.graph_c2	13	0.439758201	1	0.034825988	16	0.525048253	25	0.840531786	1	0.033676213	41	1.368109106	30	0.992434156	2	0.073372687	29	0.851336908
c102008.graph_c0	13	0.914779661	5	0.362222984	11	0.750886805	9	0.629447039	11	0.770581332	10	0.694127785	10	0.68814982	8	0.610515884	13	0.79386996
c102009.graph_c0	75	2.685825465	49	1.806531153	18	0.625313304	26	0.92540834	15	0.53476187	4	0.141300206	54	1.891124565	58	2.252570283	59	1.833586504
c102010.graph_c0	123	8.794055759	153	11.26181492	189	13.10854676	127	9.024670656	84	5.978827733	132	9.309456266	28	1.957726355	45	3.48923685	32	1.985486554
c102010.graph_c1	133	17.85111025	135	18.65435388	111	14.45257428	98	13.07323911	98	13.09460245	130	17.21167849	20	2.625145864	39	5.676910292	43	5.008583463
c102011.graph_c0	73	6.814498448	92	8.841617353	118	10.68566818	15	1.39170066	25	2.323291461	29	2.670393831	2	0.182579026	8	0.809906449	3	0.243032951
c102012.graph_c0	120	9.857292425	181	15.30692029	176	14.02483312	113	9.225679758	202	16.51887302	183	14.828382	191	15.34332959	252	22.44971171	263	18.74843456
c102013.graph_c0	301	11.66151369	372	14.83761924	309	11.61329746	301	11.59040105	361	13.92349565	303	11.57970087	381	14.43521507	377	15.84030772	390	13.11251222
c102014.graph_c0	10	0.936504385	10	0.964145695	18	1.635275613	8	0.744634818	7	0.652620191	10	0.923796041	17	1.556928215	3	0.304694702	10	0.812723249
c102015.graph_c0	2	0.257659093	6	0.79579202	10	1.249752798	4	0.512175744	15	1.923797641	6	0.762487994	11	1.38585571	11	1.536887209	6	0.670810106
c102016.graph_c0	7	0.601197987	4	0.353681481	3	0.249947831	6	0.512170152	6	0.513007104	6	0.50831978	13	1.091874397	8	0.7451493	2	0.149067285
c102017.graph_c0	63	3.140859444	104	5.337945596	137	6.625782257	373	18.48248326	364	18.06599921	498	24.49083411	1351	65.86779937	1266	68.45032133	1463	63.29729442
c102018.graph_c0	8	0.425536448	16	0.876192661	14	0.722409507	1	0.052867688	5	0.264770401	15	0.787053614	2	0.104036714	2	0.115374706	2	0.092322943
c102019.graph_c0	278	20.00343181	265	19.63081994	271	18.91636324	256	18.30809751	317	22.70762048	308	21.86133664	487	34.26877089	455	35.50626123	504	31.47191133
c102019.graph_c1	0	0	3	0.334682063	0	0	0	0	2	0.215755054	4	0.427567418	1	0.105971281	14	1.645281443	3	0.282119077
c102020.graph_c0	5	0.216605316	12	0.535196426	16	0.672400039	4	0.172227555	7	0.301890744	8	0.341865579	9	0.381286535	7	0.32887509	9	0.33835647
c102021.graph_c0	13	2.009280277	14	2.227706931	8	1.199487692	16	2.457880075	12	1.846422424	9	1.372163806	28	4.232188988	13	2.179085919	22	2.950887945
c102021.graph_c2	2	0.136581685	4	0.2812259	0	0	1	0.067874401	8	0.543882531	9	0.606277237	14	0.934975779	13	0.962807928	8	0.474116782
c102021.graph_c3	1	0.204340392	2	0.420743164	0	0	1	0.203094311	1	0.203426193	0	0	2	0.399663116	1	0.221609337	3	0.531995973
c102022.graph_c0	594	17.28739853	614	18.39689042	672	18.97234931	521	15.0703889	715	20.71580868	658	18.89014858	746	21.23204759	827	26.10252627	954	24.09486193
c102023.graph_c0	11	1.204897607	47	5.300150065	52	5.525472736	23	2.503968321	68	7.415134283	66	7.131283035	88	9.426489355	66	7.840345937	131	12.45264538
c102024.graph_c0	11	1.692446138	4	0.633599774	11	1.641812267	17	2.599648495	0	0	2	0.30354176	23	3.460667382	22	3.670951823	18	2.403408233
c102024.graph_c1	24	1.409685989	4	0.241882241	17	0.96865406	17	0.992438493	0	0	16	0.927037721	32	1.838107777	0	0	16	0.815575165
c102025.graph_c0	635	17.2084455	661	18.44175408	552	14.51161117	563	15.16421201	704	18.99298501	610	16.30662304	749	19.84995771	701	20.60249259	706	16.60372321
c102027.graph_c0	523	48.49941015	580	55.37268883	224	20.1507598	434	40.00074084	513	47.35924647	243	22.22835493	638	57.85825073	620	62.35342165	257	20.68239173
c102028.graph_c0	4	0.333517963	35	3.004416468	28	2.264779417	6	0.497226224	17	1.411109807	15	1.233720492	10	0.815396965	24	2.170222755	25	1.808973126
c102029.graph_c0	340	26.09016337	137	10.82309075	538	40.04873448	384	29.28684868	150	11.45886997	581	43.97848812	616	46.22622685	209	17.39314032	1381	91.96539244
c102030.graph_c0	35	1.531101375	29	1.306070895	13	0.551680832	13	0.56522686	6	0.261300237	0	0	18	0.77004882	4	0.189770948	20	0.759274416
c102031.graph_c0	46	6.261017887	5	0.700631999	18	2.376666573	22	2.976139823	8	1.084001169	27	3.625076354	64	8.518770915	11	1.623729313	57	6.732786406
c102031.graph_c1	117	6.206684389	32	1.747658727	61	3.139151495	112	5.905210188	17	0.897791258	70	3.663010146	231	11.98382981	45	2.588929041	157	7.227803234
c102032.graph_c0	485	38.63335425	318	26.0783824	524	40.49119599	381	30.16401797	156	12.37080402	316	24.8298469	37	2.882254026	52	4.492187288	110	7.604072192
c102033.graph_c0	275	25.72477881	236	22.7281355	285	25.86261623	227	21.10514548	226	21.04650784	253	23.34563859	252	23.05310078	230	23.33353961	222	18.02207523
c102035.graph_c0	14474	635.9946325	13161	595.369555	17225	734.2310604	19412	847.7712845	17498	765.4308201	20574	891.7639236	19882	854.3479942	16596	790.8646089	22928	874.3069356
c102036.graph_c0	0	0	0	0	0	0	0	0	0	0	5	1.431798642	0	0	0	0	1	0.251929212
c102036.graph_c1	4	0.817361567	10	2.103715822	3	0.594681073	2	0.406188623	6	1.220557161	2	0.403134994	27	5.395452066	9	1.994484035	2	0.354663982
c102037.graph_c0	11189	379.624446	13478	470.7834648	19911	655.3368807	9039	304.8083227	11965	404.1366629	15678	524.7106012	6126	203.2589802	8203	301.8348915	11084	326.3565119
c102037.graph_c1	4	1.339081717	0	0	0	0	0	0	0	0	0	0	0	0	0	0	0	0
c102038.graph_c0	140	9.102962253	184	12.31701246	110	6.938347246	120	7.754958706	133	8.60912469	84	5.387661151	192	12.20859782	168	11.84671174	181	10.21330142
c102039.graph_c0	2	0.548230319	0	0	1	0.265914301	2	0.544887177	4	1.091555184	4	1.081581692	0	0	0	0	1	0.237884378
c102039.graph_c1	15	2.865071775	29	5.702628715	29	5.373421208	10	1.89840026	30	5.704507464	28	5.275559917	36	6.724447396	20	4.142934584	35	5.801564967
c102040.graph_c0	22	2.598158251	11	1.337421978	15	1.718473416	8	0.939023462	14	1.645976406	8	0.931964109	7	0.808445619	8	1.024629226	11	1.127375189
c102041.graph_c0	6	0.729324802	0	0	7	0.825422708	5	0.604064445	1	0.121010313	5	0.599523233	9	1.069848038	14	1.845574586	7	0.738415222
c102042.graph_c0	14235	878.0017161	13493	856.7996197	14923	892.8996901	14206	870.8698213	13205	810.8283958	13860	843.2714653	8717	525.7929902	7600	508.3763265	8897	476.2273704
c102042.graph_c1	0	0	0	0	0	0	0	0	6	1.684281387	4	1.112594787	0	0	0	0	7	1.712938049
c102042.graph_c2	0	0	0	0	1	0.300462222	0	0	0	0	1	0.305525537	0	0	0	0	2	0.537581233
c102043.graph_c0	21	3.183221711	26	4.057455756	3	0.441141066	18	2.711837337	2	0.301807647	4	0.598100088	7	1.03766098	4	0.657569132	13	1.710109085
c102043.graph_c1	1	0.103378516	0	0	6	0.601714095	8	0.821984861	3	0.308748033	0	0	23	2.325241059	17	1.905956783	24	2.153150587
c102044.graph_c0	7	0.531561154	15	1.172679428	17	1.25231262	13	0.981165086	25	1.889939297	8	0.599254721	28	2.079328374	24	1.97651571	25	1.647510052
c102045.graph_c0	32	5.069419305	130	21.2023715	78	11.98702687	45	7.085398601	155	24.44514316	76	11.87649006	65	10.07004579	69	11.85471616	38	5.224259018
c102046.graph_c1	113	12.23365317	115	12.8176501	112	11.76262855	64	6.886542493	83	8.945579165	94	10.03857008	63	6.670035145	56	6.575057881	70	6.576709039
c102047.graph_c0	50	6.548172233	36	4.853839838	42	5.335904154	37	4.816098394	67	8.735294335	57	7.363617592	29	3.714137179	55	7.811718992	32	3.636913201
c102048.graph_c0	56	6.057527049	40	4.454512458	46	4.826961187	31	3.33282543	60	6.461171017	42	4.481494903	82	8.67423213	70	8.211815972	92	8.63630618
c102049.graph_c0	279	38.1639337	267	37.60044997	242	32.11241261	340	46.22441077	377	51.33847104	334	45.06731426	554	74.10858937	332	49.25165699	404	47.95823184
c102049.graph_c1	336	31.80923356	459	44.73623844	332	30.49022654	595	55.98535426	678	63.89932524	429	40.06244965	879	81.37905739	536	55.03165202	685	56.27783313
c102050.graph_c0	62	2.808968437	51	2.378801465	35	1.538267463	52	2.341542532	72	3.247433878	80	3.575291349	47	2.082393887	72	3.537704054	43	1.690660841
c102051.graph_c0	2	0.247004869	1	0.12714766	1	0.119807542	8	0.981994473	5	0.614749486	1	0.121826509	12	1.449327783	18	2.410914768	15	1.607680138
c102052.graph_c0	6	0.966593572	0	0	5	0.781396203	10	1.601165374	10	1.603781883	11	1.748041017	59	9.295109636	21	3.668983682	18	2.516506323
c102053.graph_c0	8	0.859299865	9	0.995245259	14	1.45878548	14	1.494604651	21	2.245570539	22	2.331007756	28	2.941187017	27	3.145229596	47	4.381123368
c102053.graph_c1	2	0.343811952	2	0.353959703	4	0.66705187	6	1.025146096	12	2.053642631	17	2.882744665	14	2.353579446	7	1.305037068	16	2.386952768
c102054.graph_c0	7	0.371074859	9	0.491177939	10	0.514247432	16	0.842998907	20	1.055470594	10	0.522913402	36	1.866275888	18	1.034831952	24	1.104097945
c102055.graph_c0	118	12.13488105	108	11.43431423	120	11.97135755	85	8.687923322	119	12.1829687	98	9.941361654	142	14.28077291	142	15.83710126	112	9.995497323
c102056.graph_c0	103	11.12836399	74	8.231114985	97	10.16657039	103	11.06050253	80	8.60471985	76	8.099793951	139	14.6865149	89	10.42840615	95	8.907392118
c102057.graph_c0	28	1.275500535	25	1.172453085	10	0.441907379	11	0.498033821	6	0.27209873	22	0.988579444	6	0.267290619	21	1.037470464	25	0.988315236
c102058.graph_c0	458	34.48074231	342	26.50758034	375	27.38741461	228	17.06041193	196	14.68993422	206	15.29835134	128	9.423906119	93	7.5932537	136	8.885521162
c102059.graph_c0	2	0.252336822	8	1.039138585	4	0.489575035	5	0.62699514	0	0	15	1.866844622	45	5.552300962	28	3.83126769	48	5.25562946
c102060.graph_c0	73	4.263538762	59	3.54758017	58	3.286124317	32	1.857551534	43	2.500163796	34	1.958811089	83	4.740621704	22	1.393490042	43	2.17945888
c102061.graph_c0	226	24.67272278	301	33.83046654	305	32.30108565	314	34.07076033	284	30.86594876	403	43.39902447	472	50.39187188	333	39.42636213	458	43.39173208
c102061.graph_c1	18	4.265297937	10	2.439549974	23	5.287049099	12	2.826191924	22	5.189818851	41	9.583563077	31	7.183703749	11	2.826854046	30	6.16923041
c102061.graph_c2	3490	128.340766	3078	116.5307836	3392	121.0051024	2713	99.15908969	2957	108.2538063	3010	109.1872623	1813	65.19988904	1840	73.38222168	1981	63.22029877
c102062.graph_c0	92	5.830724539	96	6.26381297	90	5.533320762	70	4.409367275	59	3.722539885	75	4.688805761	96	5.949983794	103	7.079551657	105	5.77506484
c102063.graph_c0	30	3.672441922	23	2.898640588	41	4.868847571	37	4.50172481	29	3.534144727	53	6.39993897	82	9.816516176	31	4.115562568	58	6.161614787
c102064.graph_c0	113	6.318286244	168	9.670813031	137	7.431047904	110	6.113037732	121	6.735329938	141	7.776895224	135	7.381837403	167	10.12677494	197	9.559164789
c102065.graph_c0	20	2.904544898	18	2.691246358	33	4.649119169	21	3.031174444	16	2.313240205	31	4.440951945	19	2.698432458	19	2.992509464	34	4.285089369
c102065.graph_c1	13	1.385804419	12	1.316960311	24	2.481866809	8	0.847602275	2	0.212246841	25	2.62884439	10	1.042481705	1	0.115609207	11	1.017616507
c102066.graph_c0	34	1.634972939	23	1.138655477	18	0.839678043	30	1.433825976	18	0.861701418	25	1.185872347	11	0.517290127	10	0.521513416	11	0.459047055
c102067.graph_c0	0	0	0	0	0	0	6	1.811381696	0	0	0	0	5	1.485234553	0	0	0	0
c102067.graph_c1	25	5.924024913	0	0	0	0	26	6.123415835	1	0.235900857	1	0.233745441	78	18.07512556	1	0.256986731	2	0.411282027
c102067.graph_c2	6	1.145694915	1	0.196585095	0	0	2	0.379569466	1	0.190094865	1	0.188357977	1	0.186735801	7	1.449604767	2	0.331421439
c102068.graph_c0	14	2.411214834	7	1.241191414	10	1.670769394	14	2.396511096	11	1.886050023	11	1.868817265	25	4.210733276	17	3.175342861	23	3.43770476
c102069.graph_c1	90	10.20891728	70	8.174629284	79	8.693064591	100	11.27406963	91	10.27616854	109	12.19635212	114	12.64596219	86	10.57960516	113	11.12368001
c102070.graph_c0	970	59.95656664	845	53.77180085	832	49.88810268	1140	70.03472213	986	60.67287672	1028	62.67934034	1248	75.43787721	817	54.76724701	1176	63.08196473
c102071.graph_c0	78	4.548403379	51	3.061733586	168	9.503471846	55	3.18764976	57	3.308962743	114	6.557457786	63	3.592648867	50	3.162046179	168	8.501714583
c102072.graph_c0	41	4.098283549	39	4.013429186	36	3.49083472	20	1.986971689	49	4.876035703	44	4.338475047	36	3.519091017	48	5.203471935	43	3.730091369
c102073.graph_c0	0	0	3	0.228363889	7	0.502088187	1	0.073488073	2	0.147216324	3	0.218806823	8	0.578459773	4	0.320750357	5	0.320830905
c102074.graph_c0	13	1.553464967	5	0.615121585	22	2.550289203	13	1.543991841	10	1.189626862	17	2.003887398	20	2.337211204	18	2.332729866	26	2.696275887
c102075.graph_c0	4	0.229361664	1	0.059032842	0	0	7	0.398935255	5	0.285419404	2	0.113124616	15	0.841127731	5	0.310931468	11	0.547376809
c102076.graph_c0	27	2.174123207	21	1.740894823	20	1.56228054	23	1.84073708	7	0.561139807	23	1.826898861	24	1.889911562	20	1.746562842	19	1.327721099
c102077.graph_c0	8	0.408150718	4	0.210098727	6	0.296954881	15	0.760615855	2	0.101581173	11	0.553591667	7	0.349251653	5	0.276652383	10	0.442754971
c102078.graph_c0	1	0.14514954	3	0.448301065	1	0.140807019	0	0	1	0.144500156	2	0.286359728	2	0.283893542	0	0	1	0.125964606
c102079.graph_c0	16	1.353800699	31	2.700407444	14	1.149135991	15	1.261448567	9	0.758105961	7	0.584250473	30	2.482366253	43	3.945817911	27	1.982583027
c102080.graph_c0	512	32.23088214	426	27.60861888	288	17.58746956	461	28.84341601	287	17.98609068	176	10.92901898	625	38.47619358	906	61.85349752	776	42.3932606
c102081.graph_c0	1443	72.3952875	1455	75.15187333	1346	65.50850162	1547	77.13967719	1565	78.1647528	1232	60.97066828	1418	69.57128892	1223	66.543288	1233	53.6833873
c102081.graph_c1	0	0	0	0	0	0	0	0	3	0.943603427	1	0.311660588	0	0	0	0	2	0.548376036
c102082.graph_c0	197	10.17262459	245	13.02463997	180	9.016706568	299	15.34551674	229	11.77212662	219	11.15519555	590	29.79398918	636	35.61703313	887	39.74873206
c102083.graph_c0	2061	138.1934865	1858	128.2590867	2791	181.5423942	2396	159.6761061	2158	144.0501362	2516	166.4127127	1486	97.44021737	1205	87.62549052	1502	87.40019129
c102084.graph_c0	478	26.50088957	105	5.993143911	91	4.894209866	222	12.23288992	43	2.37330559	49	2.679753934	206	11.1688801	62	3.72784699	43	2.068873228
c102085.graph_c0	480	18.26903938	316	12.3821029	384	14.17797934	291	11.0080654	293	11.10183442	469	17.60814471	675	25.12396039	483	19.93679937	549	18.13341862
c102086.graph_c0	70	3.82572184	74	4.163704706	73	3.870319787	63	3.422153115	89	4.842370416	95	5.121595047	79	4.222331177	88	5.215931214	102	4.837805348
c102087.graph_c0	8	0.504973287	10	0.649847226	13	0.796031787	6	0.376420447	11	0.69123187	14	0.871711419	6	0.370373172	7	0.479192808	5	0.273893226
c102088.graph_c0	308	21.34861997	300	21.40785704	213	14.32212082	248	17.08497344	316	21.80513718	261	17.84538321	242	16.40379406	164	12.32811767	198	11.91014773
c102089.graph_c0	3	0.2518817	9	0.777948273	1	0.081448671	6	0.500691419	0	0	2	0.165642447	3	0.246323852	2	0.182112262	7	0.510042386
c102089.graph_c1	30	4.608371784	22	3.479219161	23	3.427383725	8	1.221405239	5	0.764625732	19	2.879029643	5	0.75111444	8	1.332754244	15	1.999633397
c102090.graph_c1	426	22.12954469	374	20.00171953	404	20.35883321	409	21.11687868	363	18.77250183	443	22.70036744	423	21.48884629	399	22.47861806	401	18.07757285
c102091.graph_c0	381	31.60979327	296	25.2825714	326	26.2375283	410	33.80835765	386	31.88134503	333	27.25255311	680	55.17158302	469	42.19911623	490	35.27976051
c102092.graph_c0	273	19.66776271	192	14.24053787	197	13.76788339	223	15.96763929	194	13.91383003	198	14.07096182	336	23.67235379	239	18.67342781	219	13.69207584
c102093.graph_c0	390	26.84337556	376	26.64361914	401	26.7747567	378	25.85876967	573	39.2626667	524	35.57706267	706	47.52116447	772	57.62668721	892	53.28073942
c102094.graph_c0	9	0.712313338	2	0.162963902	1	0.076778073	6	0.471979738	2	0.157583671	3	0.234215754	4	0.309598188	0	0	6	0.412109557
c102095.graph_c0	370	15.4283126	276	11.84837085	311	12.58014754	332	13.75936295	302	12.53649984	334	13.73818796	594	24.22216751	518	23.4250377	584	21.1330617
c102096.graph_c0	108	7.858664297	63	4.719525996	101	7.129433057	177	12.80093774	119	8.620343939	235	16.8678265	368	26.18681336	313	24.70035257	261	16.48156158
c102097.graph_c0	7	0.66774667	4	0.392831706	7	0.647769314	2	0.189621345	14	1.329518476	7	0.658685362	13	1.212737747	8	0.827632451	12	0.993408348
c102098.graph_c0	368	13.03403898	376	13.71045581	237	8.143070278	395	13.90502679	435	15.33815438	203	7.092404819	411	14.23583257	393	15.0958503	189	5.809327621
c102098.graph_c1	3	0.918339115	7	2.20603663	1	0.296954881	1	0.304246342	4	1.218974078	0	0	6	1.796151358	1	0.331982859	1	0.265652983
c102098.graph_c2	12	0.64221266	27	1.487627617	9	0.467249415	5	0.265956836	26	1.385235508	1	0.052791487	4	0.209347346	19	1.102770273	11	0.510885022
c102099.graph_c0	16	3.418901088	19	4.179775983	16	3.316615885	11	2.336161037	13	2.765429281	17	3.583288341	28	5.851058465	21	4.8665331	22	4.079642458
c102099.graph_c1	199	9.329880285	209	10.08793168	224	10.18778223	195	9.086594416	257	11.99523523	225	10.40571182	343	15.72631489	297	15.10126321	314	12.77572371
c102100.graph_c0	59	4.170343217	42	3.056341854	58	3.977007596	77	5.409461691	86	6.051609403	83	5.787142291	102	7.050660631	74	5.672641525	91	5.582054182
c102101.graph_c0	8	0.63651005	4	0.327648452	6	0.463100413	2	0.158157143	1	0.079207796	0	0	3	0.233424472	6	0.51772646	10	0.690475298
c102102.graph_c0	814	46.90105786	981	58.19157238	928	51.869833	995	56.98031577	1144	65.62010315	1024	58.20019925	1443	81.30821318	1166	72.86024328	1391	69.55337874
c102103.graph_c0	36	2.182376925	65	4.056705383	51	2.999204482	35	2.108816748	72	4.34522638	50	2.989947385	61	3.616320788	65	4.273408899	89	4.682201883
c102104.graph_c0	315	10.57988952	349	12.06782093	354	11.53406729	267	8.913030189	227	7.59012777	171	5.665431207	226	7.423160837	70	2.549778483	126	3.672603064
c102105.graph_c0	24	4.008715967	5	0.859798929	14	2.26845788	17	2.822191652	19	3.159368588	40	6.590529629	46	7.513836288	51	9.238427466	54	7.827456673
c102105.graph_c1	7	1.292716798	1	0.190124552	1	0.179148837	2	0.367095352	1	0.183847616	5	0.910839042	12	2.167187319	8	1.602245912	9	1.442383448
c102105.graph_c2	110	6.045447021	112	6.337042337	114	6.077839479	153	8.357390646	196	10.72369508	173	9.378818231	320	17.19869779	312	18.596198	398	18.98242423
c102106.graph_c0	1094	94.99048576	841	75.17814992	1016	85.57859154	945	81.55266029	955	82.5503291	1031	88.30549579	1483	125.9255308	1100	103.5831955	1459	109.9387885
c102107.graph_c0	0	0	6	0.493554153	38	2.945390933	2	0.158826967	12	0.954519062	48	3.783190651	6	0.468826133	8	0.693225499	68	4.715117178
c102108.graph_c0	22	3.761710756	19	3.344638391	32	5.30788294	19	3.228939118	21	3.574659366	25	4.216664116	16	2.675423597	13	2.41068188	30	4.451607251
c102109.graph_c0	6	1.384444362	3	0.712653402	5	1.119187629	4	0.917334623	25	5.742710403	15	3.414143704	18	4.061688508	11	2.752648609	8	1.601943195
c102110.graph_c0	3	0.292820289	29	2.914142326	6	0.568119636	4	0.388046203	35	3.4009528	8	0.770257929	8	0.763624316	46	4.869356529	12	1.016468733
c102111.graph_c0	111	11.85400063	75	8.245862374	90	9.323803596	118	12.52470518	84	8.930461532	105	11.06108036	200	20.88727648	127	14.70887717	149	13.80896421
c102111.graph_c1	1	0.169915877	2	0.349862027	0	0	0	0	2	0.33831138	0	0	0	0	0	0	4	0.589829948
c102112.graph_c0	6	1.062237111	5	0.911324562	3	0.51522878	1	0.175959921	1	0.176247462	3	0.523911288	6	1.038798521	1	0.192001249	6	0.921837431
c102113.graph_c0	1212	37.56453726	1263	40.30061053	1271	38.21462604	1587	48.88728147	1660	51.21959762	1442	44.08663637	2857	86.59553834	2901	97.51175781	3519	94.6515126
c102114.graph_c0	5	0.638532627	0	0	6	0.743315141	0	0	5	0.635675896	10	1.259735506	4	0.499554566	5	0.692495453	19	2.105714842
c102114.graph_c1	119	5.135411438	106	4.709415397	116	4.856181519	116	4.975420706	91	3.909509977	112	4.76774025	118	4.979894503	94	4.399364736	145	5.430366647
c102115.graph_c0	648	45.31976224	446	32.11295916	494	33.51569316	523	36.35447214	606	42.19275578	805	55.53602331	1036	70.85691255	749	56.81045501	855	51.89333713
c102115.graph_c3	25	2.697909837	26	2.888641341	32	3.350009521	26	2.788716128	41	4.404777042	57	6.06776231	59	6.226575912	52	6.085897025	86	8.054131992
c102116.graph_c0	6	0.589296261	5	0.505574651	6	0.57166595	6	0.585702696	6	0.586659809	2	0.193766508	3	0.288146629	1	0.106516348	6	0.511406865
c102118.graph_c0	130	20.25115166	296	47.47127936	96	14.50728847	77	11.92176718	117	18.14449504	56	8.605194324	20	3.046815961	21	3.54780304	75	10.13912566
c102118.graph_c1	48	1.605244999	248	8.538559724	51	1.654546222	29	0.963921403	234	7.79055856	63	2.07829369	22	0.719503021	202	7.326309994	51	1.48014115
c102119.graph_c0	4	0.435543042	4	0.448398273	45	4.753267356	7	0.757552379	3	0.32519585	34	3.651878226	6	0.638898976	1	0.11808777	57	5.386154576
c102120.graph_c0	637	30.02352073	496	24.06781776	479	21.90112076	724	33.91597371	571	26.79235848	529	24.59484782	1130	52.08473783	800	40.89272072	1185	48.47004301
c102121.graph_c0	2	0.217925349	3	0.336536257	3	0.317108328	2	0.216596426	4	0.433900745	6	0.644904319	8	0.852467034	5	0.59085592	3	0.283682063
c102122.graph_c0	14	2.161165379	38	6.039158306	20	2.99501224	4	0.613710417	8	1.229426595	0	0	6	0.905776542	5	0.837073905	16	2.143447334
c102124.graph_c0	68	8.65608145	63	8.256306795	47	5.803886616	48	6.072914914	50	6.33629045	68	8.538618611	89	11.07929895	59	8.145134615	77	8.506208332
c102125.graph_c1	2081	201.4872765	1514	150.9156481	1950	183.1550079	1904	183.2255474	1513	145.8367997	1802	172.1062391	2078	196.7573398	1308	137.3463503	2045	171.8310829
c102126.graph_c0	596	32.3490081	699	39.05932521	647	34.06650889	596	32.15174184	707	38.20205923	724	38.76319416	764	40.55252681	778	45.79606246	872	41.07372228
c102127.graph_c0	1450	124.6917753	1188	105.1765929	1509	125.8831744	1468	125.4698559	1048	89.71885853	1390	117.9100674	938	78.88283255	794	74.04984292	1197	89.32989528
c102128.graph_c0	11	0.860742159	7	0.563911929	12	0.910899106	5	0.388860591	7	0.545294454	12	0.926249353	78	5.968770016	109	9.249978453	723	49.0966156
c102129.graph_c0	16	1.274721825	42	3.444907625	48	3.709755748	34	2.692265546	45	3.56911551	63	4.951106518	69	5.375939621	86	7.430665703	90	6.2225847
c102130.graph_c0	247	17.85481252	186	13.84216866	186	13.04307301	165	11.85457047	152	10.93841962	126	8.984525952	338	23.89378183	273	21.40202274	360	22.58362793
c102131.graph_c0	50	3.590908092	32	2.366012938	66	4.598189452	48	3.426250091	54	3.860830149	45	3.187961592	99	6.953113721	81	6.308892645	110	6.855826823
c102132.graph_c0	0	0	0	0	3	0.522721948	0	0	0	0	3	0.531530729	0	0	0	0	9	1.402866093
c102132.graph_c1	0	0	0	0	8	0.900500347	0	0	0	0	21	2.403647808	4	0.453894689	0	0	49	4.934171107
c102132.graph_c2	0	0	1	0.163953561	2	0.308977346	0	0	3	0.475621971	3	0.471276233	0	0	0	0	2	0.276408164
c102132.graph_c3	0	0	4	0.830698042	0	0	0	0	5	1.004090827	0	0	0	0	1	0.218768192	0	0
c102132.graph_c4	30	3.650290036	72	9.019271619	25	2.950901865	11	1.330277791	63	7.631313911	74	8.881864007	41	4.878651854	69	9.105190614	107	11.29855136
c102133.graph_c0	120	3.364131273	69	1.991469367	45	1.223806743	45	1.253856222	26	0.725634106	24	0.663696017	18	0.493485102	6	0.182421815	12	0.2919482
c102134.graph_c0	429	22.87352139	555	30.46502733	452	23.37883211	140	7.419033131	18	0.955434443	43	2.26157229	2	0.104283497	1	0.057824192	0	0
c102135.graph_c0	130	6.481138536	52	2.668972798	96	4.642883917	84	4.162275051	63	3.126807555	127	6.245654481	139	6.776923844	73	3.946977454	198	8.566551124
c102135.graph_c1	23	2.863028749	9	1.153382171	21	2.535863121	16	1.979526833	10	1.23922602	11	1.350693592	27	3.286786464	16	2.159989743	23	2.484611994
c102136.graph_c0	22	1.251184211	18	1.053910984	22	1.213751823	21	1.187029211	16	0.905881119	15	0.841503864	31	1.724130445	24	1.480279242	63	3.109367051
c102137.graph_c0	1	0.100878428	3	0.311567688	18	1.761487035	6	0.60157959	17	1.707260837	25	2.487737747	5	0.493262572	3	0.328211198	59	5.165152945
c102138.graph_c0	485	22.57959999	571	27.36802545	521	23.52994265	589	27.25419366	703	32.58235575	625	28.70257127	873	39.74647347	734	37.05991325	875	35.35211707
c102139.graph_c0	360	24.73500289	273	19.31100886	246	16.39657771	190	12.97497719	165	11.28615628	202	13.69074607	176	11.82583962	81	6.035709329	128	7.632244993
c102140.graph_c0	792	46.70935145	463	28.1120488	586	33.52624479	649	38.04231084	812	47.67463049	586	34.09122076	1337	77.11163569	891	56.9888893	958	49.03170925
c102141.graph_c0	97	4.959827849	11	0.579055786	21	1.041652363	79	4.014814622	23	1.170780163	2	0.100876765	112	5.600447673	36	1.996324802	15	0.665608709
c102142.graph_c0	19	2.537775834	70	9.625660679	14	1.81399603	26	3.451568858	103	13.69586707	9	1.185791812	13	1.698059334	89	12.89209497	21	2.434175123
c102143.graph_c0	345	13.59461482	177	7.180487489	279	10.66499498	481	18.83807084	260	10.1993809	480	18.65758079	611	23.54500976	300	12.8204391	650	22.22767494
c102144.graph_c0	48	5.480711815	20	2.351032196	25	2.769136589	2	0.226970421	0	0	5	0.563160279	5	0.558310231	1	0.123831052	3	0.297269158
c102145.graph_c0	6	0.625200404	0	0	5	0.505413274	4	0.414258595	11	1.141072754	3	0.308358224	8	0.815206886	10	1.130060859	2	0.180855143
c102146.graph_c0	580	49.2756042	371	32.44970296	285	23.48861798	638	53.87263036	685	57.93582383	496	41.5673102	913	75.85506673	532	49.01730502	535	39.4448778
c102147.graph_c0	8	0.667623217	1	0.085916049	8	0.647649555	5	0.414720006	4	0.332318169	7	0.576243136	8	0.652891905	4	0.362022255	10	0.724226334
c102147.graph_c1	0	0	0	0	4	0.316669728	2	0.162222635	2	0.162487727	4	0.322006168	3	0.23942474	1	0.088505804	4	0.283289695
c102148.graph_c0	831	89.06763386	738	81.43443821	804	83.59563097	626	66.68632152	648	69.14273398	766	80.98674465	769	80.60371964	632	73.46319337	680	63.25002077
c102149.graph_c0	10	0.386020858	5	0.198707211	0	0	7	0.268566815	12	0.461152607	9	0.342704307	12	0.453003826	7	0.29305062	15	0.50249865
c102150.graph_c0	43	4.594709931	58	6.380437935	42	4.353590471	37	3.929478392	33	3.510396995	30	3.162111499	26	2.716894934	27	3.128867994	21	1.947340098
c102151.graph_c0	6	0.956273789	8	1.312664802	8	1.236885872	3	0.475221186	2	0.317331839	3	0.471648587	13	2.026208844	2	0.345696379	4	0.553253107
c102151.graph_c1	6	0.959403059	4	0.658480156	4	0.620466702	3	0.47677628	0	0	0	0	3	0.469116767	2	0.346827621	6	0.832595324
c102151.graph_c2	4	0.855120118	5	1.100449173	2	0.414768502	0	0	0	0	0	0	4	0.836251629	1	0.231846725	3	0.556571874
c102152.graph_c0	110	7.517082394	169	11.88984468	73	4.839362173	111	7.539163147	185	12.58580517	98	6.606158393	188	12.56389584	148	10.96862462	122	7.235179738
c102153.graph_c0	376	26.48548607	404	29.29775341	399	27.26475744	432	30.24456809	448	31.41599127	362	25.15329907	702	48.35785932	603	46.0650183	698	42.66860003
c102154.graph_c0	36	2.848565568	29	2.362406175	22	1.688709865	18	1.415597419	33	2.599502925	21	1.639114514	31	2.398806772	35	3.003485898	30	2.060050386
c102156.graph_c0	635	32.34242994	585	30.67521662	878	43.38125149	1480	74.92110491	1405	71.24065369	1485	74.60907502	2510	125.0208637	1959	108.2099484	2908	128.5364175
c102157.graph_c0	8	0.540694508	31	2.157031644	16	1.049036486	9	0.604571984	19	1.2784043	16	1.066714589	20	1.321909791	28	2.052361388	31	1.818262296
c102158.graph_c0	132	6.661649354	187	9.71588344	169	8.273765022	137	6.87182265	208	10.45018127	212	10.55382723	179	8.834271082	194	10.61801663	245	10.73017465
c102159.graph_c0	102	5.15047958	704	36.59763391	535	26.20655414	74	3.713836285	380	19.10221573	336	16.73605355	13	0.64194926	34	1.861916704	109	4.776467909
c102160.graph_c0	145	7.834685696	186	10.3466408	138	7.233380361	80	4.296225818	110	5.9169638	114	6.076097148	53	2.800523998	57	3.340121501	55	2.578986888
c102161.graph_c0	5	0.686483864	1	0.141349143	0	0	2	0.272919057	3	0.410047563	9	1.218902927	6	0.805603663	0	0	1	0.119149767
c102161.graph_c1	2	0.259212688	3	0.400295185	3	0.377186513	0	0	0	0	3	0.383542766	2	0.25349308	1	0.140559464	1	0.11247581
c102162.graph_c0	322	23.469536	175	13.13165705	157	11.10086763	234	16.95149581	105	7.618870322	164	11.79122051	222	15.82382454	73	5.770392105	163	10.31024783
c102163.graph_c0	19	1.653484476	31	2.777416851	12	1.01306289	17	1.470411801	22	1.905995419	5	0.429222823	3	0.255315763	0	0	4	0.302092109
c102163.graph_c2	194	20.51368799	127	13.82542811	124	12.7195674	79	8.302571884	34	3.579097947	18	1.877503703	8	0.827259676	4	0.458707499	8	0.734116307
c102164.graph_c0	2	0.215832787	5	0.55550795	1	0.104687798	3	0.321774938	6	0.644601518	4	0.425807881	5	0.527675925	4	0.468145925	1	0.093652698
c102164.graph_c1	556	32.47563221	426	25.61682334	474	26.85776098	754	43.77213259	664	38.61033351	526	30.3064347	1122	64.08930061	632	40.0344378	769	38.98001761
c102165.graph_c0	257	23.64096216	186	17.6148042	243	21.68437644	231	21.11969013	177	16.20906417	267	24.22755383	199	17.90172797	113	11.27312444	259	20.67591114
c102166.graph_c0	328	23.21828435	249	18.14631646	325	22.31764077	438	30.81583427	352	24.80570623	344	24.02044262	561	38.83550847	416	31.93621517	558	34.27862155
c102167.graph_c0	1	0.346568506	0	0	0	0	0	0	2	0.690035987	0	0	0	0	0	0	0	0
c102167.graph_c1	5	0.752285905	7	1.084285905	5	0.729779341	4	0.598158735	7	1.048488356	4	0.593661922	1	0.147137297	7	1.142206938	16	2.089131473
c102168.graph_c0	2	0.239898306	0	0	0	0	1	0.119217695	1	0.119412512	3	0.354964336	11	1.290326815	2	0.260172274	26	2.706471145
c102169.graph_c0	29	2.284087175	38	3.081279719	28	2.139347573	27	2.113596003	35	2.744323929	53	4.117720156	45	3.46606772	45	3.84380214	52	3.554273875
c102170.graph_c0	13	2.464572526	13	2.537315393	10	1.839106547	31	5.8412189	23	4.340889566	22	4.114217173	100	18.53993055	86	17.68196534	82	13.49102575
c102170.graph_c1	0	0	3	0.829280469	0	0	0	0	0	0	0	0	0	0	2	0.582386313	0	0
c102170.graph_c2	52	5.87772219	54	6.283944243	7	0.767560102	68	7.639380852	77	8.664611358	24	2.675982289	143	15.8070782	147	18.02008684	95	9.318847085
c102172.graph_c0	1	0.157232039	1	0.161872807	2	0.305056078	0	0	0	0	0	0	10	1.537626658	4	0.682079303	13	1.773851534
c102173.graph_c0	3	0.345048469	3	0.355232716	1	0.111575153	9	1.028833025	2	0.229003171	2	0.226910779	26	2.92443552	14	1.746307497	20	1.996281185
c102174.graph_c0	2	0.193771061	1	0.099745147	3	0.281960854	0	0	0	0	9	0.860137164	3	0.284243164	2	0.210146785	4	0.336319293
c102175.graph_c0	27	1.567429951	31	1.852758961	26	1.464220103	25	1.442473765	24	1.387037713	37	2.118811798	30	1.70316014	24	1.511017353	52	2.619754464
c102176.graph_c0	0	0	79	3.763795101	1	0.044892591	0	0	474	21.83720356	2	0.091298219	1	0.04525597	221	11.09154733	3	0.120481441
c102176.graph_c1	6	0.76379661	8	1.04845384	3	0.370472837	0	0	2	0.25345982	3	0.376715953	6	0.746943202	1	0.138057597	4	0.441895253
c102177.graph_c1	87	6.127467702	116	8.411096562	67	4.577677792	79	5.530092643	58	4.066702686	45	3.12637143	145	9.987105393	63	4.812116808	130	7.945806759
c102178.graph_c0	288	18.96211525	588	39.8569876	484	30.91350835	295	19.30455733	719	47.12765551	716	46.50221049	549	35.3489478	588	41.98609201	562	32.11171332
c102179.graph_c0	6	0.722858048	0	0	9	1.05184784	3	0.359225007	4	0.479749369	4	0.47536592	2	0.235635987	4	0.522631515	4	0.418210208
c102179.graph_c1	86	4.327008425	46	2.382758199	105	5.12492163	102	5.100737791	65	3.255781844	113	5.608335867	131	6.445705185	93	5.074649731	129	5.632638356
c102180.graph_c0	7	1.422218837	36	7.53015193	10	1.970956442	4	0.807740605	34	6.877014727	3	0.601251154	1	0.19869102	46	10.13584712	19	3.350077514
c102182.graph_c0	175	15.63823608	178	16.37580168	144	12.48305398	161	14.29944329	186	16.54684929	167	14.72083581	172	15.03100488	183	17.73514074	170	13.18352376
c102183.graph_c0	28	2.638987701	1537	149.1372236	104	9.508703689	24	2.248195706	1890	177.3347266	91	8.460324257	52	4.792835585	882	90.15332587	152	12.43242337
c102184.graph_c0	3	0.153625391	0	0	9	0.44708788	1	0.050896191	0	0	8	0.404108528	9	0.450706799	14	0.777505762	84	3.732964863
c102185.graph_c0	217	13.58426542	193	12.43845917	167	10.14148461	273	16.98566713	265	16.51486201	212	13.09117314	238	14.57012354	232	15.75064135	300	16.29785868
c102186.graph_c0	133	7.148200363	135	7.469846822	110	5.735171396	184	9.828934402	124	6.634671309	156	8.270579792	277	14.55910566	157	9.151210846	206	9.608269256
c102187.graph_c0	171	13.17605259	145	11.50244229	224	16.74348539	170	13.01912114	208	15.9553081	253	19.2298551	281	21.17412057	232	19.38701861	339	22.66844741
c102189.graph_c0	117	13.37865254	96	11.30135709	75	8.31948449	104	11.81961661	77	8.765362653	96	10.82839345	199	22.25304479	136	16.8655013	182	18.06054158
c102190.graph_c0	115	16.37704478	79	11.58237545	48	6.631130479	157	22.2218845	125	17.72149514	34	4.776204292	199	27.71409014	89	13.74553145	70	8.651045666
c102191.graph_c0	25	2.214838143	20	1.824167999	31	2.664233712	83	7.308421984	85	7.496759213	92	8.040000842	206	17.84756854	163	15.66114184	130	9.994894313
c102192.graph_c0	427	40.38535551	368	35.83246665	441	40.46161978	335	31.49084974	331	31.16568522	332	30.97422154	401	37.08943866	399	40.92632645	418	34.30877292
c102193.graph_c0	11	1.135671338	1	0.106290104	14	1.402157036	3	0.307839803	0	0	14	1.425785839	8	0.807718108	2	0.223935944	18	1.612743698
c102194.graph_c0	6	0.498970724	0	0	9	0.726064101	3	0.247963985	1	0.08278973	2	0.164066567	1	0.081326797	3	0.27056954	7	0.505189974
c102194.graph_c1	9	1.080695785	0	0	5	0.582424442	3	0.358035212	0	0	11	1.302926493	12	1.409133199	1	0.130225125	17	1.77150645
c102195.graph_c0	22	1.437510896	18	1.210859688	14	0.887411679	12	0.779315381	5	0.325245367	5	0.322273615	9	0.575096635	3	0.212590353	13	0.737164963
c102195.graph_c1	29	1.707679996	12	0.727482567	15	0.856857085	22	1.28758145	17	0.996575177	13	0.755123745	65	3.743102349	26	1.660411277	31	1.584174635
c102195.graph_c2	43	1.239790508	75	2.226250173	45	1.25863848	32	0.917008512	52	1.49257391	38	1.080761162	35	0.986865004	33	1.031876268	53	1.326137602
c102195.graph_c3	75	3.591673148	53	2.613029215	38	1.765337639	43	2.04666865	19	0.905819772	21	0.992021582	52	2.435279094	6	0.311616631	40	1.662372723
c102196.graph_c0	13	1.79746856	13	1.85052158	39	5.231078019	11	1.511660179	10	1.376482205	31	4.228106573	16	2.163454598	46	6.89778439	34	4.079714159
c102197.graph_c0	4	0.364217828	7	0.656193766	7	0.618312304	4	0.361996805	6	0.543882531	8	0.7185508	6	0.534271874	8	0.789996248	6	0.474116782
c102198.graph_c0	5	0.604009665	4	0.497469806	6	0.703126998	7	0.840456927	5	0.601307387	1	0.119162653	2	0.236272802	4	0.524043946	5	0.524175546
c102199.graph_c0	1923	173.9901447	1863	173.5365948	1746	153.24921	1858	167.0839031	1992	179.4268157	1991	177.69815	2661	235.4507575	2315	227.1591283	2852	223.937979
c102200.graph_c0	93	3.797811412	102	4.288283311	135	5.348017936	99	4.018178066	112	4.553246056	119	4.793620946	111	4.432852472	145	6.421733551	170	6.024655751
c102201.graph_c0	13	1.854473628	5	0.734311222	1	0.138384022	9	1.276037261	9	1.278122469	1	0.140716035	33	4.603637317	16	2.475318713	11	1.36176718
c102202.graph_c0	38	6.803440823	88	16.22036186	49	8.510395337	30	5.338383962	74	13.18953199	68	12.00936955	53	9.279631644	71	13.7859658	72	11.18691607
c102202.graph_c1	166	13.99720733	192	16.66738194	161	13.16945563	168	14.07946416	209	17.54414647	176	14.63902851	245	20.20269208	235	21.4899301	232	16.97673466
c102203.graph_c0	3	0.220161523	5	0.377766134	7	0.49834126	6	0.437637929	11	0.803647322	14	1.013478367	7	0.502375045	15	1.193837614	17	1.082684591
c102204.graph_c0	1	0.075563865	0	0	1	0.073303178	1	0.075103072	2	0.150451599	4	0.298153859	29	2.142999217	1	0.081949818	22	1.442679003
c102205.graph_c0	171	17.77090091	192	20.54222184	167	16.83598173	30	3.098689974	46	4.759088897	33	3.382934242	32	3.252169449	9	1.014354306	32	2.885999035
c102206.graph_c0	207	15.65856493	211	16.43224565	132	9.686439788	127	9.548361882	178	13.40461254	106	7.909586112	143	10.5785831	280	22.97066015	247	16.21479393
c102207.graph_c0	20	2.142020308	75	8.269660929	13	1.350658576	6	0.63868744	19	2.025815268	1	0.105647657	5	0.523688992	11	1.277674145	26	2.416572364
c102208.graph_c0	33	3.994068735	26	3.239722366	1	0.117411391	19	2.285592135	20	2.409817984	7	0.835729853	40	4.734470758	40	5.250436605	4	0.420140409
c102209.graph_c0	219	35.41482895	246	40.95519445	223	34.98279755	290	46.61037199	319	51.35519322	274	43.70769239	324	51.23843973	262	45.94900994	307	43.08362901
c102209.graph_c1	164	9.80905965	173	10.65276832	190	11.02416662	231	13.732166	282	16.79133734	240	14.15992818	501	29.30428342	470	30.48703705	530	27.51010611
c102210.graph_c0	209	13.95871505	146	10.03887075	195	12.63404463	213	14.13911726	181	12.03456456	221	14.55987715	283	18.48397803	182	13.18270023	323	18.72123722
c102211.graph_c0	24	0.900383987	21	0.81108929	15	0.54590418	25	0.932180614	38	1.419229952	26	0.962179612	24	0.880516736	27	1.098535556	20	0.651147511
c102212.graph_c0	0	0	2	0.182622456	2	0.17207983	2	0.176305096	4	0.353186401	4	0.349959352	3	0.260209075	2	0.192377891	1	0.076970481
c102213.graph_c0	2	0.141240666	7	0.508933047	2	0.137015089	7	0.4913278	4	0.281217539	6	0.417972099	16	1.104993175	34	2.604009178	3	0.183858572
c102214.graph_c0	1	0.105968549	0	0	10	1.027982279	3	0.315967039	8	0.843955652	2	0.209061116	11	1.139933524	15	1.723860348	17	1.563359215
c102215.graph_c0	289	14.19221829	338	17.08842321	204	9.718321158	68	3.318981943	115	5.622156501	73	3.536238768	114	5.474785942	54	2.875941399	135	5.753327236
c102216.graph_c0	122	10.11366512	160	13.65531029	114	9.167738778	194	15.98431414	253	20.87958733	212	17.33607915	233	18.88924121	221	19.86894674	204	14.67613759
c102217.graph_c0	152	18.30763772	64	7.935997956	77	8.996800432	19	2.274499576	16	1.91849802	24	2.851453179	8	0.942298634	5	0.653119363	5	0.522626702
c102218.graph_c0	9	0.925541775	17	1.799845759	5	0.498806565	10	1.022108626	2	0.204755776	6	0.608654795	6	0.60341294	10	1.115288821	3	0.267736535
c102219.graph_c0	14	1.114738127	19	1.557511537	19	1.467597829	21	1.661910577	22	1.743894273	27	2.120678656	19	1.479477189	29	2.504244051	36	2.487597943
c102221.graph_c0	3106	132.9446594	1281	56.44837255	1762	73.1617337	2110	89.76260276	1031	43.93197829	1514	63.92365527	2049	85.76720456	913	42.38127861	1371	50.92602365
c102222.graph_c0	190	14.27650397	175	13.53752182	232	16.91082886	187	13.9654011	194	14.51184564	236	17.49228537	252	18.51734265	233	18.98707316	323	21.06219651
c102223.graph_c0	490	31.23890998	417	27.36961561	532	32.90183074	522	33.07606464	465	29.5124589	546	34.33671278	451	28.11811391	317	21.91759446	381	21.07937042
c102224.graph_c0	34	2.831151939	9	0.771542086	36	2.908006687	30	2.482841822	16	1.326346188	49	4.024821475	153	12.45906764	30	2.709189277	124	8.960635545
c102225.graph_c0	221	28.88090073	393	52.87420638	481	60.97785965	216	28.05535372	298	38.7692478	508	65.48599848	114	14.56911475	327	46.34469686	596	67.59235657
c102226.graph_c0	218	15.65735983	177	13.08784541	198	13.79544992	175	12.49233508	184	13.15626197	156	11.05230646	231	16.22496883	201	15.65640075	275	17.14066239
c102227.graph_c0	95	9.140748053	88	8.717132693	113	10.54739515	99	9.467533823	128	12.26085493	119	11.29461355	148	13.92610615	112	11.6871869	128	10.68811139
c102228.graph_c0	383	30.10421972	348	28.16052172	398	30.34731783	361	28.20196313	432	33.80375915	411	31.86667157	495	38.04903552	405	34.5237098	505	34.44711442
c102229.graph_c0	84	3.121896593	51	1.951381823	69	2.487693999	59	2.179389112	41	1.51696561	43	1.576427363	41	1.490160122	9	0.362756807	39	1.257872734
c102229.graph_c1	7	1.36649468	4	0.803901331	4	0.757492848	4	0.776092406	10	1.9434016	9	1.733080341	5	0.954530395	2	0.423422307	5	0.847057277
c102229.graph_c2	15	1.544588695	15	1.590177863	9	0.899027015	12	1.228135758	9	0.922607016	11	1.117327684	17	1.711907784	5	0.558374312	8	0.714898602
c102231.graph_c0	6	1.207228402	0	0	1	0.195185177	3	0.599933324	2	0.400609128	3	0.595423169	3	0.590295267	2	0.436417365	3	0.523832352
c102232.graph_c0	5	1.771870515	0	0	0	0	1	0.352213108	1	0.352788669	2	0.699130508	1	0.346554729	1	0.384322499	5	1.537676048
c102232.graph_c1	21	3.99056055	18	3.521437354	12	2.212098678	25	4.721697457	52	9.837179693	44	8.247713529	49	9.105851066	51	10.51038487	54	8.905149983
c102232.graph_c2	78	8.945104907	84	9.917517445	77	8.566239268	79	9.004538603	90	10.27509855	84	9.50246772	127	14.24309625	119	14.80033788	151	15.02798148
c102233.graph_c0	2	0.17028366	0	0	0	0	0	0	0	0	1	0.083986457	23	1.915052431	4	0.369348895	9	0.664994966
c102234.graph_c0	429	36.16846614	600	52.07831222	531	43.42861309	484	40.55661482	508	42.63724767	607	50.48097932	260	21.43660471	270	24.6871182	293	21.43745807
c102234.graph_c1	25	2.467724305	42	4.268141134	43	4.117501115	38	3.728067473	65	6.387378283	48	4.673735692	22	2.123680422	40	4.282037382	23	1.970231845
c102236.graph_c0	21	2.274042764	21	2.341162067	15	1.575720669	27	2.905939941	13	1.401442668	20	2.136365764	3	0.317695044	6	0.704635332	0	0
c102237.graph_c0	111	7.482850595	110	7.634307202	139	9.090076444	10	0.670019793	15	1.006672037	0	0	2	0.131851157	2	0.146220385	0	0
c102237.graph_c1	180	8.370744903	202	9.671098863	169	7.624071255	135	6.239774686	140	6.481451692	157	7.202073277	344	15.6444355	193	9.733807296	355	14.32691959
c102238.graph_c0	39	4.856622055	1	0.128204288	0	0	39	4.827006072	3	0.371914924	1	0.122838918	55	6.697955268	4	0.540211127	0	0
c102239.graph_c0	7	0.439510093	6	0.387842068	8	0.487269737	4	0.249617104	9	0.562556274	7	0.43354595	23	1.412239977	22	1.498053509	41	2.234022473
c102240.graph_c0	1	0.043368826	5	0.223244375	5	0.210356682	9	0.387939244	2	0.086349597	8	0.342242498	6	0.254471278	7	0.329237687	15	0.5645492
c102241.graph_c0	5	0.62636187	6	0.773819036	4	0.486098117	7	0.871559187	2	0.249423836	7	0.865007014	7	0.857557402	8	1.08687382	8	0.869717408
c102241.graph_c1	72	4.880716609	58	4.047733773	62	4.077100575	70	4.716204983	45	3.036800484	55	3.677731895	207	13.72243851	251	18.45264599	247	14.53051199
c102241.graph_c2	0	0	1	0.331938767	0	0	0	0	0	0	1	0.318047075	2	0.630615982	0	0	0	0
c102241.graph_c3	11	1.664259316	15	2.336428107	11	1.614468726	12	1.804484247	8	1.204955336	20	2.984864279	12	1.775494823	9	1.476742093	20	2.625978558
c102242.graph_c0	68	11.65293948	60	10.58548303	46	7.647034508	58	9.878661614	39	6.653403099	46	7.775900439	128	21.45094358	85	15.79717165	92	13.68192716
c102243.graph_c0	24	2.538492344	15	1.633385616	30	3.078183535	37	3.889644209	15	1.579459615	33	3.443061954	142	14.68800505	51	5.850171872	112	10.28053006
c102244.graph_c0	24	4.370613936	23	4.312130463	13	2.296588558	20	3.619968051	28	5.076236957	15	2.694565499	36	6.411262485	28	5.529973739	34	5.373323524
c102244.graph_c1	130	6.933719736	144	7.907118994	145	7.502388906	110	5.831216331	135	7.168187393	114	5.997828778	279	14.55247919	213	12.32072793	184	8.516744571
c102245.graph_c0	24	2.919735291	8	1.001970825	15	1.770239946	61	7.375740182	27	3.270006775	24	2.880114546	21	2.498396626	12	1.583242052	22	2.322671477
c102246.graph_c0	5	0.458990962	2	0.189015307	0	0	23	2.098483229	19	1.736362433	0	0	12	1.077271643	8	0.79644896	0	0
c102247.graph_c0	20	1.098757693	8	0.452475191	8	0.426354214	5	0.27301435	5	0.273460491	3	0.162577136	9	0.48353097	5	0.297903613	11	0.524442026
c102248.graph_c0	240	8.711182359	260	9.715654514	254	8.943514598	378	13.63644612	338	12.21336158	283	10.13254592	654	23.21418625	661	26.01963237	575	18.11200697
c102249.graph_c0	7	1.33018685	4	0.782541634	0	0	1	0.188867898	1	0.189176533	1	0.187448035	7	1.300835867	15	3.091289668	4	0.659640739
c102249.graph_c1	56	7.530904013	29	4.015040538	68	8.871082903	80	10.6928287	45	6.02454496	67	8.887920663	126	16.57064765	118	17.20976443	192	22.4074885
c102250.graph_c0	121	13.87638069	165	19.48083784	173	19.24622589	160	18.23704021	192	21.92021023	193	21.83305083	265	29.71984651	200	24.87451744	295	29.35930157
c102250.graph_c1	264	27.08655454	311	32.85058282	279	27.7691561	327	33.34579905	349	35.64740468	370	37.44707013	465	46.65655238	340	37.8322864	543	48.34844788
c102251.graph_c0	0	0	4	0.676238283	2	0.318599835	2	0.326422768	2	0.326956185	2	0.3239688	1	0.160589358	0	0	6	0.855049051
c102252.graph_c0	579	29.04990302	626	32.33503295	578	28.13212909	676	33.70981403	818	40.85752712	787	38.94997084	910	44.64957898	803	43.69336589	1046	45.54394812
c102253.graph_c0	805	55.50216989	726	51.53277793	755	50.49747626	731	50.09276409	626	42.967597	583	39.65052282	371	25.01484662	308	23.0302489	345	20.64267835
c102254.graph_c0	3	0.820715487	3	0.844939241	6	1.592323352	4	1.087614284	4	1.089391584	7	1.889016256	1	0.267535382	2	0.59338314	7	1.661890029
c102255.graph_c1	1718	458.3453112	922	253.240642	713	184.5303491	1339	355.0534589	554	147.1404395	364	95.79377728	289	75.40103872	123	35.5884094	128	29.6355145
c102256.graph_c0	255	21.57109459	269	23.42702463	144	11.81688842	182	15.30195527	209	17.60074049	204	17.02270024	355	29.36771848	335	30.73340244	338	24.81313117
c102257.graph_c0	32	1.694971673	30	1.63593699	36	1.849795024	48	2.526953446	37	1.951043	51	2.664703692	60	3.10794675	53	3.044543397	60	2.758014753
c102258.graph_c0	139	9.580329996	76	5.392772658	111	7.421595619	109	7.466820373	122	8.371015574	102	6.934770955	198	13.34568012	174	13.00614974	219	13.09913601
c102259.graph_c0	986	26.85279058	943	26.43973232	913	24.1208122	1638	44.33737169	1494	40.50566421	1187	31.88816365	2070	55.13059859	1614	47.67051825	1805	42.66017027
c102260.graph_c0	280	20.24231926	246	18.30923493	277	19.4263249	241	17.31660772	285	20.51160996	259	18.47005906	335	23.68410067	264	20.69855362	276	17.31586492
c102261.graph_c0	22	3.576326312	11	1.840941524	4	0.630787514	5	0.807844921	7	1.13283106	0	0	5	0.79486672	7	1.234088571	3	0.423222336
c102262.graph_c0	24	1.807871867	35	2.714296587	7	0.511520549	7	0.524080478	10	0.749909846	6	0.445834771	14	1.031322026	6	0.490164087	21	1.372804101
c102263.graph_c0	235	10.65616304	201	9.383436154	142	6.246402693	280	12.61927961	181	8.170793226	174	7.783026768	296	13.12606523	212	10.42563913	303	11.92363001
c102264.graph_c0	81	3.394968097	68	2.934218445	81	3.293398911	60	2.49945583	86	3.588407707	46	1.901843566	107	4.385754412	68	3.090960282	102	3.710083797
c102265.graph_c0	6	0.395421331	6	0.407092353	8	0.511455049	11	0.720518383	19	1.246565476	9	0.585083208	8	0.515594983	41	2.930397484	19	1.086664082
c102266.graph_c0	300	12.68874273	254	11.06022356	330	13.54003906	317	13.32601006	347	14.61098392	263	10.9728481	463	19.15085557	323	14.81609291	387	14.2049978
c102267.graph_c1	7	0.597285635	27	2.371814096	1	0.082773757	3	0.254418579	15	1.274171656	2	0.168337281	3	0.25033129	6	0.555225129	2	0.148097216
c102268.graph_c0	19	3.33649546	17	3.073397333	34	5.791945869	12	2.094410087	17	2.971929545	32	5.54310617	25	4.293256129	10	1.904455242	26	3.962261674
c102268.graph_c1	434	35.06509748	405	33.68784233	437	34.25116895	323	25.9376951	453	36.4364598	507	40.40727485	490	38.71606886	434	38.0284727	588	41.22830835
c102269.graph_c0	279	16.32228028	301	18.12908875	223	12.65581538	291	16.92049852	449	26.15023643	318	18.35143498	514	29.40692402	419	26.58425438	379	19.24193336
c102270.graph_c0	202	26.28701537	134	17.95260847	68	8.584350909	165	21.34112901	125	16.19394177	131	16.81618539	256	32.57914837	112	15.80672019	168	18.97282757
c102271.graph_c0	3798	135.1727708	1896	69.47130228	737	25.44546451	5107	180.6523647	2358	83.54697062	988	34.68626051	5094	177.2976784	2413	93.1376789	2425	74.8994911
c102273.graph_c0	65	3.536388869	98	5.489156152	65	3.430588717	32	1.730374769	37	2.004015301	29	1.556363143	11	0.585260476	9	0.531034823	17	0.802654136
c102274.graph_c0	0	0	1	0.071296707	7	0.470265696	6	0.412982271	2	0.137885712	7	0.478190497	6	0.406347622	12	0.901263326	19	1.141886896
c102275.graph_c1	14	2.231667197	23	3.774523049	14	2.164901144	7	1.109029176	35	5.554207357	15	2.358625202	22	3.429524641	56	9.681067636	50	6.91678485
c102276.graph_c0	271	13.25449473	859	43.25336512	518	24.57719333	197	9.576430245	669	32.5741172	700	33.77211095	453	21.66715752	1137	60.30984105	874	37.09694849
c102277.graph_c0	4	0.410279274	17	1.795152549	15	1.492517687	4	0.407777366	1	0.102110932	20	2.023558967	3	0.300919752	3	0.333714191	17	1.513217576
c102279.graph_c0	1714	126.1397966	1633	123.7258212	1656	118.2252609	1319	96.47829985	1623	118.9083847	1507	109.4008868	1481	106.5874862	1238	98.80883675	1375	87.81665192
c102280.graph_c0	4	0.627410885	17	2.74519899	3	0.456480208	3	0.467688671	7	1.093056845	2	0.309448466	38	5.828885265	17	2.891843672	17	2.314055908
c102281.graph_c0	0	0	0	0	0	0	0	0	0	0	4	0.410600457	0	0	5	0.564283035	24	2.167391001
c102281.graph_c1	189	13.41310439	238	17.38910817	204	14.04450082	189	13.33131045	292	20.63017931	296	20.72170529	269	18.66936872	358	27.55398135	405	24.94338511
c102282.graph_c0	4	0.136700349	5	0.175918895	2	0.066305304	3	0.101900056	5	0.170110957	1	0.033711332	26	0.868946088	28	1.037770919	2	0.059316087
c102284.graph_c0	127	5.972040321	98	4.744363297	125	5.702137208	120	5.608462156	99	4.634542357	118	5.473527432	110	5.058497597	99	5.048798499	95	3.876818632
c102284.graph_c1	177	10.08398702	127	7.448959005	97	5.360920736	193	10.92848242	208	11.79709285	81	4.552084466	428	23.84584042	221	13.65479293	207	10.2343962
c102285.graph_c0	496	53.56841594	315	35.02438618	405	42.43173507	486	52.16832998	360	38.70635533	421	44.85134847	773	81.64253369	485	56.80711049	834	78.16746838
c102286.graph_c0	361	13.40753807	323	12.35029156	381	13.72699427	535	19.74872927	524	19.37428904	443	16.22975053	464	16.85270699	419	16.87678403	517	16.66346249
c102287.graph_c0	4	0.503325608	19	2.46136198	17	2.075136154	9	1.125576669	22	2.755905789	28	3.475468433	4	0.492219573	22	3.002240985	23	2.511595752
c102288.graph_c0	669	64.88754055	564	56.3179906	782	73.57844218	889	85.69993527	715	69.03890398	998	95.4843109	655	62.12785335	460	48.38679541	720	60.60389825
c102289.graph_c1	385	16.01778741	639	27.37004463	587	23.69128063	397	16.41632117	517	21.41336845	568	23.31075892	405	16.47808246	389	17.55194423	456	16.46415731
c102290.graph_c0	16	1.567542732	11	1.109493961	11	1.045443896	4	0.38949594	3	0.292599319	4	0.386567803	0	0	1	0.106251052	0	0
c102291.graph_c0	1	0.080872398	6	0.499556277	4	0.313811568	0	0	8	0.64408466	17	1.356174334	2	0.158175846	4	0.350827915	3	0.21054961
c102292.graph_c0	87	6.558685101	86	6.674655109	46	3.364062059	64	4.795358037	82	6.154092652	81	6.02349879	105	7.740993073	80	6.540656586	102	6.673145087
c102293.graph_c0	61	5.798615396	44	4.30605921	52	4.795196989	65	6.141173445	52	4.920967125	55	5.157312411	92	8.552481614	54	5.567010779	80	6.599595605
c102294.graph_c0	14	2.831348874	13	2.706708917	2	0.3923774	1	0.201005938	2	0.402668815	0	0	1	0.197776735	0	0	0	0
c102294.graph_c1	28	4.627708873	43	7.31659988	9	1.442976133	7	1.149872204	16	2.632574268	8	1.304260275	0	0	5	0.896214231	1	0.143430287
c102296.graph_c0	285	17.47659614	181	11.42676818	316	18.7978298	421	25.65887575	301	18.37516032	408	24.6796181	589	35.32133729	341	22.67776249	554	29.48184263
c102296.graph_c1	0	0	0	0	0	0	2	0.583517238	2	0.58447078	0	0	2	0.574142909	0	0	0	0
c102297.graph_c0	1	0.173666779	2	0.35758525	1	0.168471091	6	1.035646489	2	0.345779622	0	0	0	0	2	0.376686953	1	0.150712619
c102298.graph_c0	0	0	2	0.443797584	3	0.627266337	0	0	3	0.643718503	3	0.637836874	2	0.421562465	6	1.402513888	6	1.122292875
c102298.graph_c1	8	0.914606843	1	0.11770023	7	0.776338527	7	0.795400824	12	1.365772476	7	0.789421192	1411	157.7543435	1921	238.1802009	3868	383.7636121
c102298.graph_c2	22	8.050061017	8	3.013695224	7	2.484752701	13	4.727846645	9	3.278473304	17	6.136089621	10	3.578379062	7	2.777847274	25	7.938699597
c102298.graph_c3	1271	152.3996062	550	67.89438132	302	35.12803665	1290	153.7345716	1154	137.7516323	540	63.87020873	1238	145.1672974	626	81.40413401	593	61.70578136
c102299.graph_c0	89	4.772817672	71	3.919909474	80	4.161821644	51	2.718307297	50	2.669362116	63	3.332665059	110	5.76882514	77	4.478260942	113	5.258914975
c102300.graph_c0	0	0	0	0	0	0	2	0.581348029	1	0.291149013	0	0	0	0	0	0	0	0
c102300.graph_c2	713	48.66517955	321	22.55623882	437	28.93469289	1033	70.07654138	648	44.0307879	801	53.92964949	2253	150.383381	1234	91.34353041	3378	200.0881247
c102301.graph_c0	1029	58.53441552	822	48.13938974	1208	66.66094802	1139	64.39663481	1095	62.01013565	1301	73.00279524	1023	56.90905811	879	54.2273797	1072	52.92045447
c102302.graph_c0	777	30.63922895	640	25.98182412	559	21.38342467	632	24.76951077	564	22.1405583	411	15.98692422	756	29.15334964	451	19.28711136	479	16.39174521
c102303.graph_c0	50	6.804277015	39	5.46398427	29	3.828411568	31	4.192926149	50	6.773835364	34	4.564121323	36	4.79097975	58	8.560000865	80	9.447890197
c102304.graph_c0	3475	333.6285442	2395	236.7264365	2823	262.9225948	2197	209.643782	1743	166.5936446	2621	248.2228135	2434	228.5276838	1384	144.1047561	2080	173.3024071
c102305.graph_c0	1	0.084293422	3	0.260344131	1	0.081771568	2	0.167558791	18	1.510493433	8	0.665196497	70	5.77034232	55	5.027941408	80	5.852164709
c102306.graph_c1	117	8.215821045	96	6.940155379	173	11.78473585	114	7.95634301	61	4.264298475	119	8.242868129	71	4.875658851	10	0.761550912	61	3.71730172
c102307.graph_c0	16	0.483200312	29	0.901650179	30	0.878895252	31	0.930491596	31	0.932012138	29	0.863915971	23	0.679273876	19	0.62229263	29	0.760042871
c102308.graph_c0	13	0.755893319	4	0.239447329	4	0.225624255	11	0.635701706	9	0.52096952	3	0.172069815	2	0.113725277	5	0.315297838	10	0.504603226
c102309.graph_c0	1006	78.06345951	1222	97.62338683	866	65.18930413	1252	96.56009389	1381	106.6832266	1045	79.98939001	1985	150.6330178	2252	189.5186842	2555	172.0574911
c102310.graph_c0	7086	882.2293257	2982	382.2265341	3480	420.3085511	9584	1185.961755	4814	596.6766992	6268	769.7959306	15062	1833.888122	6333	855.1133033	11772	1271.93074
c102311.graph_c0	12	0.803866356	17	1.172423135	6	0.389908315	2	0.133160722	16	1.067026585	5	0.330399128	24	1.572257594	33	2.397454533	251	14.59181103
c102311.graph_c1	7	1.397709025	1	0.20556614	0	0	0	0	0	0	1	0.196963163	2	0.390533755	4	0.86618878	29	5.025156547
c102312.graph_c0	47	1.876856858	55	2.261147194	46	1.781967444	70	2.778272697	103	4.094710189	88	3.466428503	300	11.71559637	244	10.56712763	262	9.079615411
c102313.graph_c0	329	19.23883608	328	19.74647554	281	15.94035012	325	18.88903602	443	25.78928332	286	16.49738884	480	27.44947145	417	26.44556101	475	24.10512425
c102314.graph_c0	105	4.504092355	136	6.006061125	108	4.49417918	92	3.922377172	161	6.875376966	100	4.231401828	800	33.55968127	524	24.37716001	478	17.79421169
c102315.graph_c0	0	0	0	0	0	0	1	0.342944342	1	0.343504756	0	0	0	0	0	0	0	0
c102316.graph_c0	16	0.565978783	15	0.546266136	8	0.274523037	9	0.316421668	33	1.162108718	12	0.418723847	14	0.484304001	21	0.805625671	15	0.460473133
c102317.graph_c0	17	1.455286033	12	1.05758075	20	1.660879312	10	0.850830358	10	0.852220723	14	1.182207627	12	1.004593904	15	1.39259404	40	2.971613342
c102318.graph_c0	5	0.404686476	7	0.583283348	5	0.392579241	7	0.563106141	6	0.483451139	7	0.558872844	10	0.791513887	10	0.877773609	15	1.053592848
c102318.graph_c1	53	3.221458302	37	2.31532105	34	2.00476837	16	0.966585253	13	0.786633881	2	0.119914837	6	0.35664632	1	0.06591898	11	0.580232697
c102319.graph_c0	53	4.297590929	88	7.3462335	38	2.98910686	35	2.820725252	85	6.861527072	29	2.31960205	44	3.489086478	77	6.771326622	55	3.870301182
c102319.graph_c1	60	6.567322505	76	8.564135644	64	6.795567139	84	9.138184391	131	14.27450444	86	9.285425849	126	13.48706626	139	16.50006773	143	13.58332211
c102320.graph_c0	1414	68.204087	1138	56.51140484	1401	65.55529341	1273	61.02853311	1317	63.2411001	1227	58.38104095	984	46.41581081	808	42.26746329	878	36.75262595
c102321.graph_c0	921	66.43442183	778	57.77580137	1052	73.61357498	786	56.35073863	652	46.82025515	838	59.62711948	579	40.84340548	802	62.7395979	935	58.52993056
c102322.graph_c0	12	1.250400808	0	0	1	0.101082655	7	0.724952542	0	0	0	0	15	1.52851291	0	0	1	0.090427572
c102322.graph_c2	136	4.890108008	102	3.775831162	91	3.174165562	108	3.859640332	151	5.405167307	128	4.539999386	815	28.65807431	1227	47.84735544	1495	46.65021012
c102323.graph_c0	763	34.92300591	1003	47.2629542	885	39.29515356	852	38.75879011	967	44.06220274	962	43.43386058	870	38.9418146	852	42.29222241	930	36.94051081
c102324.graph_c0	0	0	0	0	0	0	0	0	0	0	0	0	0	0	2	0.666559335	2	0.533381379
c102324.graph_c1	584	25.99474587	667	30.56549365	541	23.36031174	767	33.9321697	861	38.15298583	637	27.96909684	1382	60.15761702	1232	59.47264719	1725	66.63381776
c102324.graph_c2	0	0	0	0	0	0	0	0	2	0.303562343	0	0	1	0.149099128	5	0.82674026	1	0.13231166
c102325.graph_c0	6	0.940703705	8	1.291291947	5	0.760466782	8	1.246622981	8	1.248660122	10	1.54656396	10	1.533244646	15	2.550508036	11	1.496673805
c102326.graph_c0	6	1.0195393	13	2.27420141	9	1.483555746	11	1.857757158	11	1.86079297	19	3.184729883	38	6.31460472	26	4.791372123	64	9.437686851
c102327.graph_c0	0	0	0	0	0	0	3	0.881856879	0	0	0	0	3	0.86768966	1	0.320750357	2	0.513329448
c102327.graph_c1	0	0	2	0.305634185	8	1.151960821	2	0.295061547	2	0.295543715	1	0.146421672	10	1.4516066	3	0.482941103	6	0.77289981
c102328.graph_c0	2383	166.155379	1815	130.286628	2025	136.9695506	1888	130.8386006	1517	105.3000542	1901	130.749116	2120	144.5559848	1242	93.91734182	1571	95.06035166
c102329.graph_c0	499	36.16676589	485	36.18959471	489	34.38164316	466	33.56901387	500	36.07711365	509	36.39093323	580	41.10995255	468	36.78652932	649	40.82128716
c102330.graph_c0	9	1.506466931	7	1.206279604	7	1.136642193	5	0.831822446	11	1.83299985	2	0.330227602	10	1.636918081	12	2.178372634	7	1.016829182
[truncated: 7,881,003 more chars]
