# Supplementary material for: Global transcriptome analysis of alfalfa reveals six key biological processes of senescent leaves
Source: PeerJ. 2020 Jan 21;8:e8426. doi: 10.7717/peerj.8426 (PMC6979412; doi:10.7717/peerj.8426)
Supplement: Supplemental Information 1 [file peerj-08-8426-s001.zip › peerj-37563-supplemental_data/supplemental data/Table S1-S11/Table S1b all unigenes assembly sequence .fasta]

>c100000.graph_c0
CGCCACTTTAAATATTTACTATTGTTTTACTCAACAATTAGGATAATCAAAACCGTTAGATGAAAATCAAACACTTCACATTTCATTTCAATAATTGAATTTAAACAGCAGTTCATATCAAATTTTCAGATTTTTCATTCAACTATTTTTGCTTAGAACATTCTACTATTGTTAGGAATAGTATTAGATTATGACTCAGGATAGCTTTTAGTGCAAAGTTAGCTGGATGTTCTAAGCAAAAACATTATGCGAATTGATCAAAAATTAGACCCTTTAACTTGATGGAATTTATACTACTGTTAGAATATCTCCTTAACATTGATTTTTTCTTCTATAAGGTTTAGAAATAATATATAATCAACCATCCTTCAATCTGCAGATCAATTTAAGCCAGTGTCTCTATGACTGAGATATCAAAAATACTGAAATGGGAACTTCAAAAATACTACTAAGCATAGCTCTTAGTTTCTCATATTATTACATAAAATCTATATAATACATAATGTGACACAGTTAATAGCTAGGAGATGAACAAATATCATTGTCCATGGTTTTAATAAAACAAGTCCGCCAGCGCATTTCAGGCACGACCACGACAAAAATACGATTGCAATTTAGATCGTATCAAATCTATAGGATCGTGATTCTCTGCAATATCAAATTTGAGAACGTGACCACATGTAATTTATAAACCTTAGTTATATCTATGTATCTCTATTTCCACAAGAATTCTTGAATTGAGCCTTGCCAATGAAGAACAAGCATGAGCATAACCAAAACCGCAGCTAATCCCCAAGAAGAGCTTCCAATTCTAAGCACCAAAGAAGGATCATGAGATGGTAGCAATGAACCTTTTGTAGATGATGATACACAAGAGGAGCTTGATGAAGATGTTCTTTTGATAGCAATTATAAGTCCAAAAAGAATCATAGGTAGAACAAAACCAGAGCTAGTCCATTTTGATTCATAATATTTCCTATCACTCTTTGAACTCACATATAAAGGAGATAACACAACAGCTGAGACTAAAGCCAAAACCATAGCTAGTGATCTTTGTGAAGAGCCATGGTTTGAGGAAGCATAGTTTGAATCCATTTTATGAGCTTATAAGATGAAAATATACTTTGTTTTACTTGAATATGAAGAAGCCAATTTTGATTTTGATAATCAAATTTTAACTTGAGGCAAGAATTTATAGTGGG
>c100001.graph_c0
TTGTACAGACGAAATTTTGAGCAAAAAATGCTCAAATGTATATATTACATAAATTATAAGTGATAAGTCATTGTCTATACTTTAATCATTTAGTCAACTGCCATGTCTTGATTATTGAACTAGCTTACATAATACCCAAATGCAGGCAGCAAAATTTTGAATAGCCTATAAAGCGTGATGCCTATTTCTTAATAATAACTTGAATCATTACCTCAAAAATGAGAATCAAAAGAAGGAAATAGAATGAAAAGAAAACATTATGTAAAGTTGCTTACTGCTTCACCACTTGAGAAGTGCTTTGATCCCTTGCAGCAATAGCAGATAATATATTAAAAAAAATGAAAATGCAATGGTTGTTTCATGTTTGTTCTATTCATTCAGTATCCCTGAAGCTTCCACTAGTTAGCCACAATTTCTTCTGTATGATAAAAACAACTTCATCACTGTCCTGAACAGAGTCAGAACCCGAATCTGCGGTTGCAACTGCTTCCCAGTGCAAAGCAGTTAAGTACTTCTTCACGAAATCAATCATTGGCTGTTTATCACGGAAGATTACAAAACCGGTAGGTCTAAGCACGCGGTCCATCTCAATCAATAGATCCTCTGGACTGCAATCTTTCTTCGCTACGTCAGACAAGACAGTCCATGCATGGAG
>c100001.graph_c1
AGCTATAAGTGGTTTTCATAAGCTATCATGGAAAACTTATGGAAACAAGCTGAAAACATATAAGCGGTTTAAATAAGCTATCCCAAATAGTTTTACAAGTTAAGCCAATAGATAAGTTCATATAAGCCAGTCCAAAAATAAACCCATTAAAACAGCATTAAAACACCATCATTCTTTGGTCCTTATCATTAAAAAACCTACAGAGACAAACTAATTAACTAAATGAAAATAGAATAATAACAATTAAAGTATACAAACCTGGACTTCAAGTTTGGCGTTG
>c100001.graph_c2
GTCTCCAGAAGCATATGCTCAGGATGAAGAGAATCTAAGGATATGGAAAGAAATGAGTGATCTTGTGGGGCGTATGTGTTGGAGAATAGCTTCAAAAAAGAACCAAACTGTTATCTGGCAAAAACCTTTGACAAATGATTGCTATAAAAAAAGAGAACCTGGTACTCGCCCTCCTCTATGCCAGTCTGACGCAGATCCTGATGCAGTTTTTGGAGTAAATATGGAAGTTTGCATAACACCTTACAGTGAACATGACAACAAAGCTAAAGGTAGTGGCTTAGCTCCATGGCCTGCAAGATTGACCAGTCCTCCTCCTAGATTAGCTGATTTTGGCTATTCAAATGAAATGTTCGAAAAGGACACGGAACTATGGCGAGAGAGAGTTGATAAATACTGGAGTCTCATGAGTAAAAAAATCAAATCCGATACAATAAGGAATATTATGGATATGAAAGCTAACATGGGTTCATTTGGAGCTGCTCTTAAAGACAAGGATGTATGGGTGATGAATGTTGTACCTCAAGATGGACCAAACACACTTAAAGTTATATATGACAGAGGCCTCATAGGCGCCACTCATGACTGGTGTGAAGCATTCTCAACATACCCTCGGACTTACGACTTGCTCCATGCATGGACTGTCTTGTC
>c100002.graph_c0
GACAAATCTGAAACATGATGATGATGATGATGGAACATCCTCGGATGATTTCTTCTATGATGTTTTCATAAGTTTCAGAGGCGACGGTGGGACCCGATATGGTTTCACTGATCATCTCTATACTGCACTCCGTCAAAAAGGAATTTTCACTTTCAGAGATGACGAGGAACTGAAAATAGGAGATGAAATAAGCCCTTCACTTTCCAAAGCTATACAGAAATCAAGAATGTTGATGGTTGTGCTGTGTCAGAACTATGCATCATCCACTTGGTGTCTTGATGAACTTGCTGAAATCGTTGAACTTTACAAAAACAAAGGGAAGAAGGCTTTGATTATATTTTACAAAGTTGATCCTTCTGATGTTTGGGATGTGAAGGATTCTTATGCAGCTGCCATGGTTGAACATGAAGTGAGATTCGGGAGAGACTCTGAGAAGGTCAAAGCTTGGAGAAACGCTTTGTCCAGTGTACGCGACCTAGCAAGAGAACATTGCAAAAACGAAACGTATGAACCTGAGCTTGTCAAGAAGATTGTTGAAGACACCTCTGCGAAATTACCTCCTATCCCTTTACCAATGAAACACATTGTTGGACTTGATTCTCGTTTTGAAATGGTGAAACCACATTTGAATTTTGAGTCCCGTGATTCCGTTTTAATGCTGGAAATTTTTGGAGCTGGTGGAATAGGAAAAACTACTTTTGCTGTGGATATCTATAACAAGATCCGGCATCAATTTGAAGCTGCAAGTTTTCTTGCTAATGTTAAGAGAAAAATCAAGCAAAAACACTAAAGGTCTGGAAGATCTCCAGAAGACACTTCTATCTGAGATGGGCGAGGAGACAGAGCCCATGATGGGAAGTACTTTTGGTGGGGGATTTGATATCAAGCGCAGGCTTGGCCATAAAAGAGTACTTCTAGTTCTGGATGACGTTGATTCGATAAATCAATTAGAAGCACTAGCTGGAGGGTGTGACTGGTTTGGTCCCGGTAGCAGGATCATCATAACAACAAGGGACACTTCATTGGTAGATAAGCATGCGATGGATGGTGCTATCATTGAAAAGTATAAAATGGAAGAACTGAATGATGACGACTCTCTAGAACTCTTTTGCTTGCATGCCTTTAATAAGAGTAATCCTGAAGAAAACTTTGAAGATGTTTCTAGTCGTGCTGTGAGTTATGCAAAGGGTGTTCCATTGGCTTTGAAAGTAATAGCCTCCAATTTGAAGGGTGGAAGCCCAAAGGATTGGGAAATGGAATTGGAGAAATATAAGAAAATTCCAAATGCTGAGATTCAAGGAATACTTGAAATAAGCTATATTAGTTTGTTTGAGTTGGACCAGAAAACTTTCTTGGACATTGCTTGTTTCTTTAAAGGGGAGAGATGGGTGTATGTTGAAAGGATACTAAAGGCATGTGGTTTCTTCCCAAGTATTCGACCATTTGTTATGAAATCTCTCATAAATATTGATGATGGTGGTTGCTTGGATATGCATGATCTAATACAAGACATG
>c100002.graph_c1
AGAAATTCAGAATTGATTCTAAGCCGGTGTTATCATATATCGACTAACAGAATTTGAACAAATCGTTATTTTTTGCAATCTGCGATTGACAACATTGATCTGAGCTATACTGACACACCCCACATGGCTGCTTCCTCATCTTCTTTCAACCGCGGACATGTTTACCATGTTTTCTTAAGCTTTAGAGGCGAAGATACTCGCGAAAATTTTACCGGACATCTTTACAATGCTCTTGATCAAAGGGGAATCAACACCTTCATAGATGATGAAGGTTTAAGGATTGGAGAAGAGATTTCACAAGCTCTTCTTAAAGCAATAGAAGAGTCAAGGATTTCCATCATCATATTTTCAAAGAACTATGCTAA
>c100003.graph_c0
CGGGGGGGCACCCTAATTACCAGACTATAGGTTTGATAATATTTGGGTGCCTCTTTTTCAATTGTGGACTCAGAATCTAATTCTAAAACGACAGGTTCCCACAATTTGTATTTGTGTATATTATAGCGGTTGAAAATGTTGGGGGATTTCATTAATCGTTGCCTCATTCTTCTCCTAGGGTATGCATACCCTGGATTTGAATGCTATAAAACAGTGGAGAAAAATAGGGTTGATATTGAAGAACTTCGCTTTTGGTGCAAATATTGGACTATTGTGGCACTCTTCACGGTATTGGAAAAGTTTTTGGATATATTTATTTCATGGCTGCCAATGTATGGAGAGATGAAGTTGGTGCTCTTTATCTACATGTGGTATCCTAAAACTAAAGGAACTGGTTTTATTTATGAGACAGTGTTGAGGCCATATGTATCAAAGCATGAGAATGACATTGATAGGACCATACAAGAGTGGAAGGCTAGGGGATGGGATTATGCCATATTTTATTGGCAATATTTAGCACAATTTGGACAAACTGCTTTTGTACAAGCTCTTCAACAATTGGCTTCTCAATCTTCTAAACTTTCTGCCAAGCCCACTGCTCAGAAAAGTGAGGAGCAAGGTGAAAACGCTCCAACAATGAAAGCATCCTTCATGAAGCAAAATAGTACACTAACCAAAAGCAAGAAATGGCCAACAAGTCCACCATCAACACCAACTACAGCACAAGTTAACGTTGTTGATGCCAAAACCGAATATGTGGACGAGGAAGAAGATGAAGAATGGGACCCCGAACCTACCACGGCGGAAGAAGGGAAGGATGGACAACGCGTAAGCGTGAGAGACAGAATCAACCGAGCGCGTGCACGGCTCAGAAAGTTAGACTCACAAAACCCTCGAACCCCTAAGACCCCACAACGACGACAATCGTAGAAATGTACATAACTACATACAATATAGTCACTTTATTCCCCGTAAAAATCAAAATGATGGGGGAAATGAAATTAAATAGACTCTGTTTCTCTTTCTTTCATATGTTCACAAATTTGTCATTCATTGATGCATACTTTAATTCAAGTATATATACATCGTGATTTTGGCATTATAAATACTTGGTTTGGTTTGCA
>c100004.graph_c0
GTTTGGATTGCAGGAAAGGAATATGCCCTTTCAAGGGTGCATTTCATGTCAATGGATTAGTGCATTTCAAGGGGGTCGAAATGCAGAAAGAAAACAGTGTTGGGATGATCTAATGCATTCATATGTATACTTCAAAGATTATAAAAAAGAAGATAGTGTCTGCTAGAATTTTCTGTTCTCGATAAAAAAATACTTTATGTTCTTATCTGGGAGTCTTTCCCCTCCCTGTAGCTATAGATGCTGTATTGAAATTCTCAGGTTGAAATAGCACTAGCGATTCGTTACATGCATTGATGTCAATGTTGCATTCATAATCTGGTTATTTAATTACAAGATGTTTGTTTATTGAACAATGATGAGATGAGCTTATTAGAACTCATCAATGGAAGAGTTCTAGTGTAAGCAGTGATTTTTTACAGATGAAGTAGTCTTCAAGATCATAAGAGCTTGATGTGATATCTCTTATAAACTCTGTAAATACCATAAATGTTTCTCCCCTTTCAATGTGTTTT
>c100005.graph_c0
GGAATTGAATGTTTATAGATCTCAATCAAGAAGCAATTATATGTTTATACAAAGTAATCAATCATTATCATATGGTAACTAAATCATTCAATAATGTCATGTATCAAGATAAATAATTGAAAGTAAAAGGATAAGGGAAAGAAGAACACCAAGATTTATAGAGGTTCCCCCTTTTTTGTCCTCGCTAGGGTATGTCCTCTCTTCGTAGAAGAATAGGTCTCTTCCATAGGCTTTCACTATAATGAAAATGTTTACAAGAGTATGATTACAAAGATTCATTTGATTCCTAATCTTCTATGCTAAGAAATCACACTAGATCCAATCTTCAAGAAATTGGACAGCCACAAGGTCTTCGAATCTCAAGCTTGCATGCAATCTTTTGATCTTCTACTTCCATAAATCGTCTTTGCTATGCCTCCTCTTGAACATTTAATGTTTGAGAAACAGCTCCATCAATTACCTTTGGAGGTGAAAAGTACCTCCTTTTGCTTTAGATCCTTGATCCACCACCAAGATCCTTGAAATAACTAAACTTACAATTCCTACAACACCCTAACAAGCCATGTCTCAAATCCTACAAAAGTTCTTAGAAAAAATATTTATATCTGAAGAAGGTTGTAGAAAAAGAGAGGCTGAAGACTTTAGAGTATGTTTGTAAATTGATTCTATGAATGAAAAAAGTAGTGGGATGGGATATATATAGCTGAGAGAAGTTTGCCTCAAAATAACACAGAAAAACCAATCTTGGATCAAATCAACTTAAGTGTGAATCGATTCAAACAATGTAAAAAGAAAATCTGGATATTATGAATTTTTGACACAAAGGTCAAGAACTTTGAATCGATTCAAGTTAATTTTAGATGAAGAATGAACGATTCAAAATTGAACATGCAAGGATTTGAATCGAATGATGATTTCCAGGTGAAGATTGATGCAATTCAAAGAACACTGGTATGATTCAATAACAATGAAACAAATATCAGAGGCACATAATGAATTGATTCAAGATTTCAAGATGTTCATTTGAATCGAATCAAAACACATGAGAAACGAATCTCCAAAGACAAGCAATGAATCAATTCACAGGTTGTATAGCAATACTTTGAATCGAATCAAGGTTTTAGAAAACAAGGCATTTTGAGGAAACCTAAATAACAAGAAACACTTAAATTCAAGAGTAGTATTGTAGATGATTTTAGGACAGAGATTAACTAGGGTACTTTAACATAACTAAGCCATTTTCTATGAGCTAATTTAGAAAAACACACAACGAAAGACATCATCAAAACCAAAACAAAGAATAACAAGAGATTTAATTAATTGGAGAATATTACTTTGCATCTTGGATTCTAGCATGAAGATGTAAGGACACCAAATCTTGGTGAATGATTCTTTGTTGCCTTGATGATGATTAGCCTTAATGGCTTGTTCATGGTTGTTAAACTTGATTAGCCTTAAGCTTGATCCTTTTTATCACTTGACTTGTAATTCCGATCAATCTGATCTGCTACCTCAAGTACAATTGATTTTCATTATTTTCTTCAACAAGCTCTATCTTTGACTTCTTAGATGAGAATCAATGTTGAAGCACATAAACTGAACTTTCTACTATAGTCATTATGAAGTTCTTTTTAACTACAATTCTTATCTTCTGATTTGCATTCTAAAGTGCTTCTGATGTCTACTTTGAAGTTCAATTTTTATTAAAGACTTTTTTTCCTCAGATTAACATGGATCAGCTTTTTGTTGGGTACCAGAGTAACAAAAATATTATCACAC
>c100005.graph_c2
ATTTGTGATATTTGGAAGGGTTGATTGTGTAGAGCATTGGAATTGAAATTTTGGGTGTCATGAAGGTGGGGGAGTAGTGCATTAGTGTTTTAAAGTTGTTAGATTTATTTTGGCTTTGTAGTTTTGTCTTTGTGCACTAGGGCCTTCGCAGGGGCGGAGGGTAGTGTATACATGGGGTAGCTTTGGCTACCCCATTTTTTTTTTATTTTGTTTAATTAAGTAGGTATGATTTATGTCTTGCCACCCCAATAATATTTACTTCGCTACTGCAAATAAATTTATTTGTCAAAAACTGATAGAAACATGAAAATTAAAAGAATATCACATAATTGATTTATTTATTTCGTGTTATCTTGGCACTTCTAGTCTATTCAATAACTATAAAGATAGTTTTGTTATCAATGAATTTCTTACAAATGACAATCCTAAATAAATTTGACTCTTTAAAGCATAGTTGAACTCCAACATCTTTAAATAGTTATTGTAATTTTTTTTTAGTGTTGTTTTAATTTACATTTATATAAGCAAAATTATATATATTAATTTTTCTTCAAAGTTAATTTAATATATTAATTTTTAATAATTAATTTTTTTCCTATATATTTGGCCCCCTCGTGAATTTATTGCTAACTTCACCGTTGCGCCTTCGATTTAGTTCCTTGACTGCTACAGGTGTTGTTCATAATTGCAAGTTAAGTCAATTCATCGACTCGTAACAACCAACGTCATTGTTGAAAAGAGTCTCGAACCTGACATCATCATCAAAATGGAGTACAAAGGTGGTCAGGAATCTGGCAAGTTTCAGAAAATTCCAGCATTGCCTCCTACCTTTTGTTTTTCTGCTTCGGGGGAAGGGAGCTGTCTGGTTTTATAATGACCCTATAATAAGGGCCAATAGCATGGTAAACATCTCTCATTTCCTTTACTGTCGCACAAGTTACGACCGGTAATGGGAGGTGATTGGATCTTGGGTGTTTAATTTTGTCAAGTCGACCATGTTAGGTAGCAGAGTAACAAAATATTATCACGC
>c100006.graph_c0
AGAACCGGTGTCAAGCATCTCTCTATACCATGCTTGCCTCCGCTCTTCCCAATAGCTTCTCGGTCGAGAAATTTCACTGATCCAGTCATAATTATTTTCATCATAATTCTCTTCCACCATCTCTTCATAACTGCTTTCAGCATAGTTTTGGTTACTCCCTTCCTCTTCTACTGCACAATCATAACTGTTTTCATCATTTTGCTGGTTAATTTCCTTTTTCTCGTTAAAATTTGAATCTGTTATTGATGCAGTTTCCTCAGAAGTTTCCTCACAGTAATCACGCTGAGCCTCAAAACATGTTTCTTGAGACATGACAGTTGAGCTTGGATGATCTTCTTCTCTAGTCTGAGTCTCCGACTTTGTCAATTCTATGGCGTGACTGACAGTTCCATGCACAATCTGGCCACTTGTGTCTTTGCTGATTTGATCAGCAGTGGTAGAGTTTTGTAATTGTGTGTTTACTATCTCTTTGGGAGGACTTCGTGTGTTCACTACTTCTGCCTGTACTGTATTTCTTTCTTTGGCCCTGATGCTAAAATTTTTCCTTAGTTGCATAATGGCAGATCCGTATGGTTGTACTTGTCTGTTTACTTCAGATGATGTTGATTTCTGGTGTGATGGAACATTAGCTGCCGCGCCACGTAACAATTTAAGTCGAAGTAATGCCTG
>c100007.graph_c0
GTTAATTAAAATCCAAAATTAAATAAAATTGGCACAGTAGTTGGATCTAGTGAATAAGAGAATCTTCAATTTAACAGTCTCGGGTGATTGGATAAATAAACTTCAATCCATAAAATTTATATCAGAAAAAGTGCTAGGCGCCATGAAATAACAGATAAGAAAAGTGCCAAGTGAAAATAACTTAAGAGAGGGATTCCTAAAATCATCATATATTAAAAGGAAAGGAAAAAAATGCAATGGAAGAGACATATCAGTGTTAACCCCATCTGCAAATAATAAAAGGGACTGCTGCACAGGTTTTGTAATTTTTTTGTTATTGGACTATGAATTCAGCAATAAGAGTTTGGAATTTGCCTTCCTATATAGAAAGAAAGGGAAAAAAAAAAGTATTTTACAAAAGGGAAATGTAAAGAAATAGTTCCCAACATCTTCCCAAAGCCGCCATCGAAGGCATCCAAATAGTTGCCCAATAGGGAATTGAACATCCAGATGTTCACATATACGCTAGACCTCAAAGCAATCTTAATCAGTCATCACGCCAATAGATTGCTCAAGTTGCTAAAATATAATGTGAAGCTACATGTTTGGGGTTCAGTTTTGACTTAAATGTGCAGTAAAACTGAAAATTTCAGTCCACAGGAAGACTTGTGCTTTCTTCTTCTGATGCTCTCTTTCTCTGATAGTGCTGTTTTCCGAAATTGAACGGTACATATCTGTATTTGATCATATGTGATATCTGCCTCCTCATAGTAAGTGAGAACAAGACCACCCAGTAGAAGAGGAGTATAGGCCAGAAGACTGGAATATCAAACGCACTAAAGAAAGTCATCACAATTGCAATGCAAAATGCCACTGTGATCGAGTACCAGAACTTGAACTCAGGGAGGCGGCGAACGAAAGGACGGAACTCATCGGAAGCTCTAATAGGAAGAGTAGGACCGTCAGCGGCGTCGGCGACGGCGGG
>c100007.graph_c1
CACCAGCAGTCGTCGTCGACGCCGGCACCGGCACCGGAACCGCCACCGAAGAGATTTCCCCAGCGGAAACCGCAATACTACAATTGAAACAAGCGATATGGCAACAATATCAACACGTGCTAGACAAAACAACCCCGTACGTGCTACCGCGATGGATAGGGTTTTCGGTCGTCGCTTTCATCTACATCCTCCGCGTCTACTTCTTAGAAGGCTTCTACGTCGTTACGTACGGTCTTGGCATTTACATCCTCAATCTT
>c100008.graph_c0
CCCTTAAAGTTGTTGCTTACTGATTATGAAGTTCTCCTTTCGAATCTCTGTCCATTAAGGACCACCTTTCAGAAGCAATGGTGCAAGAACAATTTAGTTTCAGGAGATTGAAATCGCTACCATGTTTAAAACAATACAGATGACTTGTATAAATCTTAATGCAAACTAAAGATAAAAAAACGAAACCATACACTTAAACAATATTAAATGCCCTTAAGCAATCGTTGTTCTAGAATGGTTAGCAGAGTTCTCAAATTTTAGTAATACTTTTTTTCTTCACATCAGGGATGCTTGTTTATTTATCTTCTGCATCGTCAACCTTCTGGTCTCCCTCAAGTTTATCAAATCCAAAATACTTGCTTATAAAATCTGGCACGACGAAATTTGCTATGAAGTATACTGATATAAGCAGGGCACTTACTGGGAGAAAAGTAGATGGATCGGCGGGTTGTGGCAGGGAAGTAGCAGCAACAACAATGATATCTGGAATTGCCTGGGTCCTTAATGAACTTACTGAAGAAAAGTGCTTACTATGTGGTACGGTCTTGCTTGGTTCTCCCCAAAGTAGTTTTGTGTTGTGCTCCATCCTTAGATAATTTTGCCGCTGCGGTTTGAGTTTTGTATGCATGAGAAGCAATGAAGAGGGGAGGTGGAGACAAGTCATGGTGAAGCTTAGTTAAACTAGTTATGCGTGGAAAGCTTCTCTTCAACAAGATATAGTTTTGGTTCACTGTGTTCACTTGGGATAATGTTTGGGAGGAGGATATTTTAGTAAAGATGATGTTATCCTTACATTATAAATTTAC
>c100009.graph_c0
CAACTCAGCTCATGAAATGGGTAGACTTGTCCACCCCCTGATTGTACTAGCGGCTTGGATTGTTGTTGCCATGGAAGGTGCAGTTGCTGAAGACCCGACAGTCTCGCCTCCTTGCGGTCCCCTCGTCGGCAAACATGTGAAACTGCATAATGGGAGGGAGATTACAGCATTTAAAGGAGTTCCTTATGGGAAACCGCCAGTTGGGAGACTGAGGTTTATGTCTCCGCAGGCGGTAGAGCCCTGGACTGAACCACGCAAGGCGCACAAGGACTCCCCGCGATGTGTTCAGCCTTTGCTCATCAACTACTCAGAAGACTGTCTCTACCTTAACGTCTACACTCCAGACTTGAATCCATCAAAACCTTTGGCTGTGTTGGTGTACATTTACGGGGGCTACTTCAACTTCGGAGCTACGAAGGACTACGGCCCGGACTACATCTTGGAGGACAGCAACGTTGTCTTCGTAGTGCCCAACACAAGAGGCGGTTTCTTTGGTTACCTTTCCTTCGGGGATAACGTGGTGTCAGGCAACATGGGTCTCAAGGACTACCGCTTAGCTTTGCAGTGGATTCAAAAGAACATTCACAGCTTTGGAGGAGATCCTTCCAAGGTGACCATCTGGGGGATCAGCTCAGGAGCTGTTATCGTTCACAACTTCATGACGTACGCAGCAGATCAGGGTCTGTTCCGAGCTGGGATCACAAACAGTGGGACTGGACTGATGGCGTTTGGATTCAAACCTCCCAAAGAAATCGCGAAGATGAAATACTCCGTGGCTCAATTGTCTGGCTGCCCTGAAGAGTCTAATGAACTGCTCGCATGCTTGCAAGACAAGACACCGCTGCAAATCCTTAAACTGTATGAGATATCTTACAGAAAGAACATGGTGCCGGGGGTGCGCACGTTACTGGGGCCCCTGGGCCCGGTGATGGAGCCTGACTGCGTCACTGACAGGTTCGTCACAAGCAACCCTTGGCATGCCACTGTCAACGTACCTTGGCTGGGCGGAGTCTCCAAGAAAGAAGCAACCTTCCTCTTCTCCCCCGCCATTAACGACAGAACAAACCGGTTGATGCGGCGCTATGAGAGGCA
>c100010.graph_c0
TATATTTGTCATCTTGCATAACAATTCTGGAAAACTCTTGAGACTCGAACAGAGAGAGAGTCCCAATTTCTTAAGAGAGGGCAGGAGTAAGGGTGGAAAACTCTCGAGCTTGCAGCAACCGTTTGCTCTTATGATTTCAAGTTTATTTAAGTGCCCAATAGAATTGTGAATTGTGATTAAATTTTTACAATCTTGAAAAGAAAACTCTTCTAAATTTGGAAGATTTGAGACATTGGGTATATCCGTTAAATATTGACAATGGTCCAATTTCAAGACTTTCATATTCTCAAACTTCTGCATAAACAAATAAGAAGACACAAACAAATAAATAAAACTTAGACAATATACTCATTGTGAATTTATAAAAATGTACACAAATGTAAAATGAAAGTATTTCACTTGCCTTGTTCAAAAAAAATGATAGAGACTTCGAAGGACATCCTTTCCATTTCCAAAATGTCAAACTACTTGGAAGATACTC
>c100011.graph_c0
ATTCGTAACAAGTTCCCTGCTATAGATCTCTGTCTTGTTCCCGGTTCTACGTTTGTCAAGTCTACAATCTATCCCATCGTGATCATTAATGGCAATGAATGTGAACTTGACTCTAGGGACGCTGATGAATATGGTGATCCTTTTTTGGAGGCTGAGCCAGATCATACATATATCCTTGATCTTCAAAAGATAAAATTCGAAGATAATTTAGATGAAGCACTTTTAGAAGATAGATGGAATCATGTGGAGATTATGTATCAGGGTGAAAACAATGACCGATTCCTCATAGATAGTGGAATCCATGTACTTAAACAGAAGAGTAGCACAGAGGATATTCGATTCACCACCCCTTGAAGAAGTTAAATCATATTGACTTTCAAGAAGATGAAAAGTCTAAAGACCCTTATTGTTATAAGTGGTCATTTTTCTGGAGGACCAAACATCTTCCAGATAGTTTGATATTTGATTAGGTTGCTAGATAAATTGATAATGTTTGTTGTTTCTTCTATACCGTTTAGCACATGTTAAAGCACCTAGCAATCCATGATCTTAGGGTTCCTCAAAGTGTCTTGTGTGTCAAGTTTTCTTTTACGTGGCAAAAAAATCTTTATTTCTAAAGGGCCTAATTCAATTTAAATTATCTTGAATCGTATCATTCTTATTCTCAGGTCTTGGTCTTGTGAGTTCATGACATTTTGATTCGATTCATAATCTTCTGCTTCATATCATGCCTGAATCGATTCACAAACTGCTGAATCGTATCAAGTTTTCTCTATGGTCTTGTGTTTTGCCTTGTTGAATTGTGTCATTGTTCTTTGAATCATATCAATCTTCATCTGGGTTACTTTGATTCGATTCACATATTGCCTGAATCGTATAAACCTTCATAGCTCCAGATCTATCCATTTACACATGTCTGAATCGAATCACACATTATATGAATTGAGTCACAACGTTGTTTTTGCCTAAAAAATTGCACTTATAACCCCTGCCTGTATATAGCTATACCCATACCACTTGTAAATCACTAAATCAATTGCAAGTAACAGAGTCTCCAAACCTCTCTCTCGACCAGTTCTACATATTAAGCACCTTTTTTTTTTTTTTAAGTTTCTTTGTGGATTTTGAGTCATAGATTGCTAGAGTGATATAAGGATCGTATACTTGTTTCATTGAAGGAATATGGTTGGAAATCGAGGGTCCAAAGGTAAAAGAGTGATTTCTTTCCACCTCCAAGGTGAATCGTGGTCTTTCTAATCTTCTCAAATTCAAGGGAATCCAAACTTTGGATATAGCAAAGAAGAATTCCATGGATTGCATGGGAGTTTGAGTTTCCAAGACATAGAGAATCTCCAATTTCAAGGGTTACTTAAGATTGGTGGTGTTGTGGTTGCTTAGGATTGAAGATTAGGGTTATCAAGAGAACTTTTTGTAATCATAACAAATCGTAAACATTTGTCAACAATAGTGGAAGTCCTTGCTAGAGACGTATTCTATTAAGAAGAGTAGACGTATTCCGAAGTGACGAAGAAAAAGGGGAACTGCTATAAAAATTCTGGTGTTCTTCTCTTTTCTATCCTTTTAGATTTTTGCGTTATCATCTGTATATGAATTTTAAGGTTTGTAGCTATTTGATTTGATTGTGATTAATTTTCATACCTAACCTAATCTTAATTCATTGAATTAAGATTATTTTCAAATTCAATTATGTTACAATTAAACTTCAATTAAGTTTCAAATCATTAAT
>c100013.graph_c0
TTTTCATGTCACTTGCATCATTCCCTCACTTGGTTCATTACCAAATTCATCAAAATCATACCTTGAAACAATTCCACCAAACATAAACTTAGTTTTTCTTCCACCAATCAATAAACAAGACTTACCTCAAGGAGTATACCCAGGAATCCTAATTCAACTCACAGTTACACGCTCTCTACCATCAATTCATGGAGCTCTCAAATCAATAACTTCAAAAGCACCTTTAGTTGCTATAATTGCTGATAAATTTGCATTGGAAGCACTAGATTTTGCCAAAGAATTCAATTCTTTGTCTTATCTTTACTTCCCTTGTTCAGCTTTTGTACTTTCTTTTTATTTACATTGGCCAAAACTTGATGAAGAGGTTTCATGTAAATACAAAGAATTACAAGAACCTATAAAGTTACCAGGATGTGTACCAATCAGTGGTATTGATCTTCATACAGTAACAAAAGATAGATCAGGTCAAGCTTACAAAATGTATCTTCAACGTGCTAAAGGTATGTATTTTGTTGATGGAATCTTGTTTAACAGTTTCTTTGCATTAGAATCAAGTGCTATAAAAGCATTGGAACAACATGGTGATGGAAAAATCAGTTTTTTTTCCTGTGGGACCCATTACACAAATAGGGTCAAGTAACAATGATGTTGTTGGTGATGAACATGAATGTTTGAAATGGTTGAAAAACCAACCACAA
>c100014.graph_c0
ATGTTGGTTAATGGAGCTAATATGCAATATCATTTATTAAAATCAACATGATTTACTTTTCCAAGTTATCATAAGTCATAGCCTAATTTAATAGAAAAATTCTTGTGCTTGTCACAAGTATAGACTACACTACGTTACTCAAATTCAATTCAGGATATGGAATTACGGACACATATTTACTCATTTATCTAGACGTGTCATAAATGGATTGCTTGCACGCTAGTTTACCTTTTGACTCAAATTTAGTCTTTGTAATGATGTTCAATAATTTGTTCTAGTGAGATAAAGTAAGAATATGGATATTAATATATACATATTCTACCCTCTAATGCCCAAGCGTGCATTCTATAAAAATATGATTAAATTCATCATTGAGTGGATAGATATTGTCAGTCACACGTTGGGGATGTTTGTT
>c100014.graph_c1
AAATACATTACTTTCTTTCTCTCTCTAAAAACTACAGCGTGGAAGAAGATGCTTTGGTTTGAGGGAAGTTTCATGGACTTCATCTCAAACTGAAAAAAGCTCACAAACCCCACTTCAGTTTTCAACACCCATTTCAGGAACTTTGTTGTATTATTCAGTGTTGACTCCACAGCTTGTATCTTGCAGCTACTGTTGTTTTTTTGTGAAAAGTTGAAACTGCTCAATGGATCATAATTTGGGTCAAGAATCTGTACCTGCTGATAAGTCCAGGGTTTTAAATGTTAAGCCATTGAGGACTCTTGTTCCGGTGTTCCCGTCGCCGTCTAACCCTTCATCATCTTCAAATCCACAAGGTGGTGCTCCTTTTGTTGCTGTTTCTCCTGCTGGTCCTTTCCCTGCTGGTGTTGCACCCTTTTACCCTTTCTTTGTCTCACCGGAGTCTCAGAGGCTTTCTGAACAACATGCACCGAACCCAACTCCTCAACGTGCCACACCAATATCTGCTGCAGTTCCAATTAACTCATTCAAGACTCCAACTGCGGCGACAAATGGAGATGTTGGCTCGTCAGGGAGGAAAAGCCGGAGTCGTCGTGGACAGCTTGCCGAGGAAGAAGGCTTCGATAATACTGAGGTAATTGATGTAGATGCTGAAACTGGTGGTGGGAGTTCAAAGCGCAAGAAGAGGGCAAAGGGACGACGGGCTAGTGGTGCTGCTACCGATGGGAGTGGTGTGGCTGCCGTTGATGTTGATCTAGATGCGGTGGCTCATGATATTCTCCAATCAATTAACCCCATGGTTTTTGATGTAATAAATCATCCTGATGGTAGTAGGGACTCCGTGACATATACACTTATGATATATGAAGTGCTCCGAAGAAAGCTTGGACAAATTGAAGAGTCAACAAAGGACCTTCATACTGGGGCAAAGAGACCTGATTTGAAGGCAGGCAATGTTATGATGACTAAAGGGGTTAGGAGTAACAGCAAGAAAAGGATAGGAATCGTGCCTGGTGTTGAAATTGGAGATATTTTCTTTTTCCGATTTGAGATGTGCTTAGTGGGATTACATTCACCTTCTATGGCTGGAATTGATTACCTGACTTCCAAAGCAAGTCAGGAGGAAGAGCCATTAGCTGTTAGTATTGTCTCATCTGGAGGATATGAAGATGATACAGGCGATGGAGATGTGTTGATTTATAGTGGCCAAGGTGGAGTTAACCGTGAAAAGGGAGCAAGTGATCAAAAGCTTGAAAGGGGTAATCTTGCTTTGGAAAAGAGTATGCATAGAGGCAATGATGTGAGAGTCATTAGGGGTTTGAAGGATGTAATGCATCCATCTGGGAAGGTATATGTCTATGATGGAATTTACAAGATTCAAGATTCATGGGTGGAGAAAGCAAAATCTGGATTCAATGTATTTAAGTATAAGTTAGCGAGGGTGCGTGGGCAGCCTGAAGCATATACAATATGGAAATCCATTCAACAATGGACCGATAAGTCTGCTCCAAGAACAGGGGTTATTTTGCCCGATCTTACTTCTGGGGCTGAAAAAGTCCCTGTTTGCCTTGTTAACGATGTTGATAACGAGAAGGGCCCTGCATATTTCACTTACATCCCCACTCTCAAGAATTTGAGGGGAGCTGCTCCTGTGGAATCTTCATTTGGTTGTTCTTGTATTGGTGGGTGTCAACCTGGCAATCATAACTGTCCTTGCATTCAAAAGAATGGAGGTTATCTTCCGTATTCTGCAGCCGGGTTAATTGCGGACCTAAAATCCGTGATACATGAGTGTGGTCCTTCCTGTCAGTGCCCTCCTACCTGCCGAAATCGGATTTCCCAAGCTGGCCTAAAGTTTCGTTTGGAGGTGTTTAGAACTAGTAACAAAGGTTGGGGCCTAAGATCGTGGGATGCTATTCGTGCTGGTACTTTTATATGTGAGTATGCAGGGGAAGTCATAGATAATGCTAGAGCCGAGATGCTTGGTGGTGAAAATGAAGACGAATACATTTTTGATTCTACTCGCATCTATCAGCAGCTGCAAGTTTTTCCTGCTAACATTGAAGCTCCAAAGATCCCATCCCCGCTTTATATCACAGCAAAGAATGAAGGGAATGTTGCTCGGTTTATGAATCATAGCTGCTCTCCAAATGTGTTGTGGCGTCCGATTGTACGTGAAAATAAGAATGAACCGGATCTCCACATTGCTTTCTTTGCAATTAGACACATCCCTCCTATGATGGAGTTAACTTATGATTATGGGATAAACCTTCCTCTAAAAGCAGGTCAAAGGAAAAAGAATTGCTTATGCGGATCTGTGAAATGCAGAGGTTACTTTTGTTAATTATCCGACGAGTATTGGACAAAGTGGATTGTACTTAAGGATAAGCTTCTAGTGATGTCAGACAGCAGCAGGGAAAGAATTATTTAGAAAGATGGTAGCAGCCCAACTTTTCATTTTGGCAGTTGTAGTGAATTGGCACTAGAAACATTTGGTTTCCTACTCTTGAAAAGTTAACTGTAATTTTGTAAGACTCGTTTTGTGTATGTTGTTTCTTTTTGGCTGTTAGCTTGCCTGCTATTTCTCTTGAAAAGATTTTCAGCAGGATCGTTTAGTCCATTTGGTAAGGATGAACTTAACATGTAGAATCAGATATTTAGCTTGCTGTCATCATTTCCAGAATTCATCGTGACATGTTTTTTTGTATGTATGGATTATGCATGTTTCTGTTTAAAATTAAGTTTTGAAGCATAGGTCTTATATGATGGTTCTGAACGACTAGAGAAAACAGATATCTAGAAAATAAAACTATATTGAAGATGG
>c100014.graph_c2
TTTCCACTTCTTCTCACCATGCTTTCTGGAAAAGTGCTTCTTGATTCCAGTCAAATCCCCTAATGCTCTTGATGGATCATGATGCACACAAGTTGGTTCTGGACATACATAAACTTTCTTTCTAATCTCTTTGCTTGTTCTTTGCTTCAACTTCCATGGTAAATTATGACCTCTTCTGTGAAGTTGAAGATTTTGATCTCTTTGAAAGCCTTTGTTGCAGATCTCACAAATGAACCTGTTTTTTGCTAGTAAACTCTTTGGTGACATAGCTATAACCTCAGCATCAGGGTCTGGGTTACCAGGGAGGTTTCTCTTTTTTTTCATTGGTTGAGTTGGAGGAACCAAGTATTGTTGTTGAACTTGAGGGTAACTACTACTAGTACCAATTTCAGTTCTGTTACCAGAAGAAACACTAGCTTCACCAGATGCAGAAGTTAAGTTTGACATGTTTTCTTCCACTACTTGTTGCTGTTGGAACATCATCAAACCTTTTACCATCTTATGATTACAACTTAAGGTTTTGTTCTAGAAAGCTAAGGTTGTTTTGTTTTGTGTTGTGTTTTAGACCATATAGATCTTTGTGTTTTTGATATGTTGGTAATGTTTTTATGGATCTAAAGACAGATAAAAAACCTTGCCAAAAACAGAAAAAGAACACAAACACTATTTAGTTCACAGTAGTGAATAGTGAGAGAGAATAAACAAAGTAGAAGAAGAAAAAAGTTGATATTGAACTCAGAAACAGTTTATGAAGGATGGAACAAGAACAAGAACAAGGACTAGTTGGTTTTTTTGGTGATATAGTTTGGAACCAACCCAAGAGACAAGTTTTGTTTTTTATTTGAGTTAGTAAAAGAAACAAGAGATGATAAATGGAAGTGAAGATGAATAAGAAGTAGTAATCTACATTTGTTTCTTGTTCATAGTTTGATAACCATAGTTGATAATGTTACCAAGAAAAATCCAACTATAGCCACACAAATATGAACAAAAATATAGACTTGGTTGTTTCAGAG
>c100015.graph_c0
GATATGATAATATAAAAAACCATACACTTGTAATGTAGTACATTCTAGATCACTATATATACCCTTCCCCTCCTTCATCAAACCTCACACCTTCTCTGTTTCTTTCTCATTTGCATTTGGAACAAAGAGCATTGCTGAAGGGTTCATTCCCTTTCTCTGTTCTGTGATTCATTTGCCACTGTTGAAACCTTTTGAATTTTCAAGAAAAGATGACTGTAGGGGCAGGAATATCTGTTGCTGATGGAAACTTGATGGTGTTAGGGAAGAAGGTTCTGAGTCAGGTTCATGACAATGTTCTTGTTACTCCTGCTTCTGGTGGTTCTTTGATCAATGGTGCATTTCTTGGTGTTTCTTCTGATCAAAAGGGTAGTCGCAGAGTCTTTCCTATTGGCAAGCTTGAGGGGTTGAGATTTATGAGTCTTTTCCGCTTCAAAATGTGGTGGATGACTCAGAGAATGGGTAACTGTGGACAAGAAATCCCCTTTGAGACACAGTTTTTGCTTATTGAAGCACATAAGGGTCGTGATATTGACGGAGGGGTTGACAGTGGAGAAGAAGACCAAGATGGTTCTACCTACGCGGTTTTGTTACCTCTTTTGGAAGGAGATTTCAGGTCTGTTCTTCAAGGGAATGATCAAAATGAAATTGAGATTTGTGTCGAAAGTGGATGTCCTGATGTGGAGGAATTTGATGGGACTCATTTGGTGTTTATTGGGGCTGGATCAGATCCTTATGAAGTCATAACAAATGCTGTCAAGACTGTTGAGAAACACTTGAAGACATTTTGTCATCGCGAGAGAAAGAAGATGCCAGATATGTTGAACTGGTTTGGATGGTGTACATGGGATGCTTTCTATACCAACGTCACTTCAGAGAATGTGAAAGAAGGATTACAAAGTTTTGAGGAAGGTGGAATTCCTGCTAAGTTTGTCATAATTGATGATGGATGGCAATCTGTTAGCATGGACCCCAATGGTGTTGAATGGAAACATGATTGTGCAGCAAATTTTGCGAATCGCTTAACTCATATCAAAGAGAATCACAAATTCCAGAAAGACGGCAAGGAAGGTCATCGGATAGAGGACCCTGCCATGGGAATTCATCATATTACCAATGAAATCAAAAAAAGAACATGCTATAAAGCATGTGTATGTGTGGCACGCAATAACAGGATATTGGGGTGGT
>c100016.graph_c0
CCTGAACTTAATTAAAAGACAAACACTAGCAATGTATACTTCACCAACCCAACAAACAAGTTATCTTTAAAAGTGATTCACTTCACATACTAAAAAAATTTAAGAACTTTTTGTGTTAAATCTACATGTATCATGCCACCGGAGGCTTATCAAGGGTAGGACAATAAAAGATTCTCCAACATCAATGAGGATTTCCTGCATTCACGGAGTCAGTAGTTCGACACTTTTTTTAGTGTTAAAACTTAAATCACATGTATCATGCCGTGAGAGGCTGTTCGAGGCTAATGGAGGGTAGGACGAAAACAAATTCTCTAGAAGCCAGGATCCCCTGCATTCACACAATCGGTAGATCGATGTCATTTGATAGATAGTTCAGTTCAGACTTTGGGTGAGCTTTCAAATATTTTCTGATTGACTTGACTGATTTTGAAATTTGAGTCGACGTTTAGATTAGACAGTGTTTACTATTGACTGAGTGAATCCAAGGAATCTAACTACATGGAAGCCAAATCCAGGTAGCACATCTCTTCAAGAGATTCAATTCTTACAATCAAGCATTGACACAAACTCGAACACTAGACGCAACATTAATCTTAACACGTCGACAACAACAACCCAGTCTTATCCCACTAAGTGAGGTCAGTTACATGAATTGAATACGCCCATAAATACTGACATGTTGACACTGGTAATAATTTAAGAAAA
>c100017.graph_c0
GGGGACAGACTTATATAGTTATCTCATCAAAATTAGCTTTTTGTACATTTATAATGGCTGGAGTTGTAGTGATTTTTGACTTTGACTCAACAATCATTGAATGTGATAGTGATAATTGGGTTCTTGATGAGTTTGGTTTAACTGAGAAATTCTATCAGCTTCTTCCTAGCATGCTTTGGAATCCTCTCATGGACAAAATAATGAATGAACTTCATGCACAAGGAAAAACAATGGAAGAAATTGTAGAAGTTCTTAATAGGACTCCAATTCATCCTCGCATTATCCCTGCCATTGAGGCTGCTTATTCTCTAGGGTGTGAGCTGAGGATTGTGAGTGATGCAAATATTTTCTTTATTGAAACAATTTTGAAGCATCATGGGGTGCTGAATTGTTTCTCAAAGATCACTGCAAACCCAAGTTATGTTAATGAAGAAGGGAGGCTAATAATTTGTCCCTACCATGATTATCTAAAATCTTCTCATGGATGTAACCCTTGTCCACCAAATATGTGCAAGGCAATTGCACTACCTCTAAATCTATTTATGACCATATAATACTATTATATTAATATTTATCTATTAAATCACTTTGTAGATAATTAAGCTTTATGTTATGAATTATAGCTCCATATTTTATTCACCGTTTCTATATATTGTTGATGACTAATGAACGTGGCATGCCTTTGGAGGAAAATCTGGTCAATTTTTCTTTAATATTTTTGCATTGTCTCTATTTATATTATTATATTGCATACTGTCTCTGTTCTATGTCGTAATCAAAGGAATTCTGCCTACACAAAAAGGCAAAATCATACTTCATGCTATGTAGAGCTAGAACAATTTCTATATTGAGTTAATATACTTTTCACTTTATAAAACATACTATAGTTTAAGTATACATTTTTCCCATACATAAAATCACATCTTATCATATAGATATTTGTAATTTTTTTTTCTTTCTGTTGACACATTTCTCCCCCTCGAATGACATAAGGGAAAGGTGATGGAAATGTTTCAAAAATTCACTTGATGATGAAGGAAAGAAGAAAATCATCTACTTAGGAGATGGAAGTGGAGACTTTTGTCCTAGTCTAAAGCTCAAAGAGAGTGATTATTTGATGCCTAGAATGAACTTTGCATTGAGTGATTTAGTATCTAAAAATTCAAATGACATTAAGGCACATGTACATGGTTGGAGAGATGGAGAGGAGCTTGAGAATGTTCTGCTTCATATCATCAACAAAGCTAATATTGGTAAAGGGAACATTGTTGGTCCAAAAATCATCTCAGTTGATTGCAAGATGGGGAATATTTCAATTGATGCTCATAAACATTTCCCTGAAGCTCTATCAGTTCCTAATTAATTAGTAACTGAAAATTGCTTATGATGAAGAATGATATATTTAAATCAAAGCCATTGTATTTCTTGAGGCTTGTCAACTTCTGAAAATTAATGTACGAATAAAGAATTAATAAAGTATATTGTGTTGAA
>c100018.graph_c0
GAAAGAAGATGAGGCAAAAGGCCACGGAGTTGAAGAAGAAGGCAGAGGAAGACACAAGACTCGGTGGTAGTTCATACATGAACTTGGACAAAGTGATTAAGGATGTCTTGCTTAAAAAATATTAGATTAATATGATCTTTTATTATTGGATTTATTTCTTTTGCAAGCACAAATGATGCATAACTTAGAATTTCTAATTATATCTAAATTGTAAGCAATCACAGACATTGTATTTTTTTACTATGCATTGTTTCAAAAGGATTCAACACCATGTGAAGCTCTTCTGTTTTCTGTAATAACACCATAGGAAGCTTTATAAATCCACCGGTTCCAAATTTAGCTCATAAATCAACTTGAGCTCCGAAAGAAAACCAAGAGCATCGCCAATGTTAATTGGACAAATTGGTGTGAACCATTCTGTTTTAGCAAGAATAAAAGCACCATATTTATCTCAAATACAAATTCCAAATACAACTTTGTTGTTATGAGAAGAAAAGGAAGCGTCAATGTTACATTTGACTTGCACCGCTGCAGGTTTTCTCCATTTATCATCATCTCTTTAAATCTGATCCAAACCTGTATGTGGCTGAATATTATGGGCAGCCTGCAAATGGTTTCTCAGCGCTTCAGCTCAAGTAATCACGAAGTTTTTTGCAACGAGAGTGTTTTTCCAAATCTTATGATTTCCTTACTTCCAAATGCTTGACATGATAGCAGCAAAATACGGCGGTTCTTTCTCCGAAAATTAGTGCAGGAGCTGGAGAACAACATCTGCAGCATCAGACCCGTGGGCAGCTCTAGAAGAAACAGTAGCAGAAAAAGAGCTCTTCTGCAAGACGCTGCGGCTGTTGGACAGGCAAAGAATACATACAAGTTGTCTTCCAATGTATCAATGCAAAAAGCACAATTGGTTGGGAAATTAATCGTGTTGGGTGGCACTGTCTACACACCCGCCACAAATTTTCTTAACCTTTGGTGGAGTTTTGATTTTCCAAATCAAATGCCATTGCTCCCCCAAATCTAAAAGGAGATGTATCAATTAATTCTTGCACACAAAGGTAATAAGCACTTTTCACCAAATATTCCCATCATTCTCCATCATTCTACAACTACCTTAGCAATATATATATTTGGCCAGATTGATGTTTCTGCAAAGGTAGCATGAAATTACACTCAGTAAGGGGACAATGTAAAGCTTTTGATTGTAACTTTGC
>c100019.graph_c0
TTGCAGGAAGGAATCAAACCTGATGGAATTTCATTTCTGACAATAATCTCAGCTTGCGGTCACACTGGACAAGTAGATGCTGGTGTGAAGTATTTTGAATCTATGACTAATGATTTCAAGTTGGATCCTGGCCCAGAGCATTATAGCTGCTTGGTTGATTTACTTTGTAGGGCTGGAGAATTAAACAAGGCATGGGAATTACTTAATGAGACATGTCATCATAAGGGAATTGGCAATTGCAGTGTCTCAATGTGGGGAGCGCTACTCAGTGCCTGTGTGGACAGTGGGAATATTGAGCTGGGAAAATTGGCAGCTCAGAGGGCTCTTGAGTTAGATCCTCAAAATGCTGGAATCTGTGTTATGCTATCAAACGTATATGCCCGGCTTGGTATGTGGGATGAGATTGGACGTTTGAGAGTATTCATCAATCAAAGAGGGTTAAGAAAAGATGTTGGATGCAGTTGGGTTCAGGTGACAAGTTGACAAGTTGAATGAGTAGGAAATGGTTTGAAGTGGTGTTGTGGCCTTTAAAATATTCCTAATATGTCTCTACTGCAAATCCTAAATACGCCTACCATTACAAGTCTGAACAAACGGGGACTGCTCAACTAGTCAACTAGCTTGAGGTTAAAAAATGATATTTGGTTAGATTTTAGAATGGATTTCGTACTGAAGAGCGGGCGTAGCATATTTTTCGTCGGAGAATGCTAAATAGTACAAAATTACAAGCATTAATTTTAGTATAAAAAGTATGTAACTAACTTTTTATCCACTTCTCTCATATGTTGTTGCCGGGATATGTATTGTTAGTTGTTACTCATCATTTCATTGAATTAAAGGTCAATTACTTGTACAACATTGCAGTTTTGTTGCTTTCCCCCAAATTGGGGGGATTTGGAGAGGAGGGGAGGTTTGCTCTTTGAAACTTTCATAATACTGCTCCTCCTTTCTATTGCCTGATGCTTCTTCTTTTTCATTGCACTGATTTATTGCGTCTGCTTCACGTTCTTGTATTCA
>c100020.graph_c0
AAGAAACGGCGTTAAAACGTGGGCGCCGTTAACACAACAGTAACACCTCGCGAGAAAGTAGTGAAAGAAGCGAAAATATGATTGACTATGATTTGAGCAATGTGGGGTTTTTGGCGGTTAGGGTTTAATTGAGAGAGAAACGATTATTCATTTTCATTTTCACTTTCTTCTCTTCTTACGTTATTTTTGGAGCACCAACTCGCACTGTGTTGTCGGCGTCGCTCACACTCTCTCTCTTCTTCGCGCTTCTTGCTGACTTTGGAGTACCGACAAAGCACTTGCACTTGCAGTAGTTTGTTTAACTTAGAGCTGCAGGGATGGATAGGTGGGGTGTTCATCGTCAACAGGCATTCATTGGTTGGCGTGCAAGTTCTTTTCCTTCTGTTACTAGGAAGGAAGAGGACTCGGACAATGACAGAGAAGAAGTAAATGTTAAGAATGAACCAATATATTTTCCAGATAGTAAGAAAAGGAAGCGCCTCAGCCTTAGTCAGCTTAGAGAGGTGAAAGTAGAGTCTTGTGAGAAGCTTAGAGAGGTGAAAGAGGAGCCTTATGGTCAGCTTATTGAGGTGAAAGAGGAGTATGCTGGGAATCAAAGCAGTAGCAAGAATAAGAGAAAGAAGCATGACAGTAAGGATAGATGGTCAAGCGAGAGGTACAAGTCGGCTGAACAAAGCATGTGGGAGGTGCTGAAGGCAGAGGGGGCGACTTTTGAACACCCAATAACCCGACCTGTACTAAGATCAGCTGCCCGTAAATACATTGGTGATACTGGACTTTTAGACCACTTACTGAAGCACATTGACCGTAAAGTGGCACCTGGAGGGACTGATCGGTTCCGAAGATGGTTCAACCCTGACGGAATTATGGAGTATTGGTTGGAGAGGGCTGACTTGGATGACGTCCGCGAGGAGGCTGGGGTTGATGACCCCTATTGGATACCACCATCCACTGTTAGGGCCATCCGTGCCCCTTGTCAGGATGCTGATTCTTCTGCTGAATTGAAACTGCTTAAAATAGAAATGGCCCAAATGAAGAAAGATATGCAGGAGCTCATTGCCCAGAAGGAAAAGAAAACTGAAAGTAACATGATGGAGAAGACTTGCAAGGAACTTATGAAGTGGAAAGCTAAAACTGACAACCGCCTAACTGAAATCATGGATTCTTTGAAGAATTTGCAGGGCAAGTATGGTGAGTTCGCGATATGGAAAACTGAAGTGGAGCAACATCTTATGGATATAACAAATAAATTGAATGCTCTTCAAGCACCAAGAGAGTGCACCACTTTTAGTCCTCCTTCAGAAAAATGGAAAGATTGGTTAGAAAACACTAACCCAGACAATACTCAGGATGACGGATTGGCAACTTGGATAGGGAGTTCAGAACTATTTAATGTTCCACAAGAGTGTTTTCTTGAAGATCCCTACTCAGGCATGCCAATTCAGCCACTCAATGAAGAACTGACTAACAAGAAGAGTCATGTTGAGGAGCTGATACCCACAATGCAAGAGGATCAACCTAATGTCACCCCAGATTCTTCTACAACTGTTAATTCAAAGGCAGACGTTGACAACTCGTTGATAATGTTTCAGGAGATGTTTATGGATTTATTCAAATGGAAAGAAAAGATGGAGCAGCAGCTGTTGGATGTATCAAACACTGTATATGGCATGCTAGCAATGAAGTAGACATCTCTTTGAGGTATCAGGCCTAGAATAGGATTATAACCACCTTTTCTTCACAAGTTTTCTTCTTTACTCTTAAAACTGGTAGAGTTTAGATATCGTACAGCATTAACAATCTGATACTGAAAATCTTTGCCAACCACTAAGTTCATGGAAGAGGTTGAACCTCACCTGCTTGTTGAGCTGCAAATTGTTGATATGTTTGACTGCCTTTTACAGTATAGTTTGATCTAATTTGAGGCAGGTCTTCAACAGGAATGAAATTGGTTGTATTATTGTCTTGTTGGTTAGGATTACCAGTTCTTTTTTAGTACAGGTCTTTAGGTAGGCTTTGCCGGTATTTTACATGTTAGCTAGAACCATTCAATGAGAACTTGTACTTAACTATTTATATATAGAATTTCTACAATATCACATATCATCTTGTAGATGTCCTATAGGTGTGAATTACAAAATGTAGCCCGACTAAGTTGTTCTTATGCCCTCGCTACTCTTGCCTTTTAGTTTAATGGTGGCGGGTGGGGTTATGTGTCGCATATGGTGCTTGTTACATCTATTATGTGCTTCAACTTTTGTTCCCTTCACTGATGTTGAATTCTAATATAATTTTCCTACCTTGGCATATA
>c100021.graph_c0
GGGAAACATGGTTGAATAAGGGAAATAAGAACATGGTAATCAAATTGTACTTTCAAAACAACAGATGCTGTTGAAATCAGGTACCAAATAAGTAAACAAATTCAAAATGTATCTAAACAATACTTTTCAAAAGAGAACAGTTAAACAGGGCGGGATATTCATCACTAAAGTAGACTCTCAAGATCACATCTATTGTGTGAAAAAAAATACACCAAGTATATACAAGAACTCGGTAATGTTGAGCAGCCTGACAAAATAACCTAAAAATTTAACTAAAATTCAACATGACCTGTAAGCGCAAAAGTTTATCCCTTTACTGAGATTTTGTCCACACGGATCCATGTTTAAGACTTGAGCATCCTCTCAATTGCAGTCACATAAAATTCCTTTGGCATGGTACCAACTACAGCATCACATTTTTTGCCATTTTTAAACAATACAACCACCGGTACTGCCTTAATTCCATATTCTTCAGCAATTTGCATATCGGCGTCTGTGTTGAGTACAAAGCACTTGAGTCTTCCAGCATACTCTGTTGCAATCTCGTCAATAACTCGGTGTACCATCTTGCACGGACCACACCAATTTGCATAGAACTCAACAAGGACTGGAGTTTCACTTTTCAGAATCGATTTTTCCCACAGATCTTTGTTAACTGGTGTAGCTTTGATTTCTTGACGCAGAGAGCGAATCTTGGTAAAAAGAAGAGGGTTTTGATTTTGAAGGTGAATGGGTTTGTGGGTGATTCGGGGATGGAAGGGAAATGAGGGAAGAGGATTGAGACGTGAAGGGGAAGAAGAGAATGTGGGTGTGTGAAGGTGAGAGGAAGAGGTGAGAGAAAGGGAAGTTGAGGAAGCCATTGGTGATTGATGAGAGTGAGAATGACGAGTGAGAAGAAGACAAATGAAAACAAAACGATGGGATGGGACCGCACTCGTCATTCTCAC
>c100022.graph_c0
CAATTATTATAATTTTCCGCACCATCTTTTCCCTCCATATTTTTTTAGCTTATCTCTCACATTTAAACCTCAAGTCACCTAAGACAAATAACAGTTACATATCCAAACTCATTCAATCAAATTCAAATTCATCAGATTCAAATTTATTCAGTTTCGGAATACATTCAGTCAGACCCGAATTCATTCTGTATTAGAATCTAATTCATCTAAACTTTATTAATTATCATAAAAAATATTTTTGTTAAAATTTAACTAAATATATTCTTTTTAAATCTTTGGATGAATCTCCAATTTCACAACTTTGCAACATCTTTGTTCATAATCAGAAATCCCTAACCCTAACGGCTTAATCAGCCCCAAATTCTCCATCTTCTCTCGCTCAATTTCACTCAAATTCAATCCACAATGAGCAATGAATCTGAATCCGAAGTTTATGATAATCCAATTTCACCTCCAAAAATTGGTAAGAGGCAGTGTGAGGATGAAGATGAGAAGGAAGTGATTACAAAGAAGCAGAAAATAGATGAGGTTTTTGAAATGAAAGAGATTAAGGAAGAAACTGATTCAGATTATTTGAAAATTGGTGAGGATGAAGATCGGAAGGAAGTGATTACAATGAAAGAGATTAAGGAGGAAATTAATTCAGATGATTCTGAACATGATAAGAAACTTGAAGCTAAAAACGATTCTGCTACTGGTTGCGGTCCTTCAGAATCATTGGATGATGGTATCTCAGATTCTGATTCTCACAGAAGCTCTGGCGAGGATAATCCCGATGATTTGGAGAGTCCAGAGTACATTGGGGAAGAAGTAGAGGAAAAAGTCTCCGAAATGCATCAGGAAAGGCATGAAACCCCAGTCACTGTAAACGAAAAAGATGCTCTGTCGAAGACAATATGTATTAGAAACTTGTCATATAGTGTGG
>c100023.graph_c0
GCGAGAGAGTAAGTGAGAAAGAGAGGGTGATAATGGAGTTGATGATGAACAAGAAGGCAATGATGATGAAGTTAGCTTTGTTGGTTTTCCTTCTGGGCTTCACTTCAACAGGGGTTGATGCTCGTTTCGATCGAGCATCCTTCATCACTCAACTGCTCTTCAACGGTGAAGCTACTAATTACGATGTCAAATCCACAACAACAGCATGCTGTAATTTCTGCCCTTGCACAAGATCAATCCCTCCTCAGTGTCGTTGTACTGATATTGGAGAGACATGTCACTCTGCTTGCAAAAGTTGCCTTTGCACAAGATCTATTCCTCCACAGTGCCGTTGTACTGATATCACAAACTTCTGTTATCCAAAATGTAATTAACTATGTTAGTATGTACCATATGCATGTGATGAAACAAAGTCCCTTAGGCTTTGTCTTTTGTGTATGGAAATGAATAAATAATCGATGGAATAAAAATTACTGCTTGGCCATGGAGTTTGTTTTTCACAAACTATATGGTCAAAGTGTTTGTTTTAC
>c100024.graph_c0
ATAAAATTAATATCTTAATAAAGTTGGGAAAGAAGAAAAAGAAGAAACACAAAAAGTGAGAGAGATATATCATCAGAAATGGATGCAATGCAATTCGCTCTTCCAGTTTTGGGCATTGTTGCAGCTGCAGCTGTGACCTTCTATGCAGTGAGTTTCAATGAGATTAGAGAGAAATCACTTCAAGATTGGGATGATTCTGAATCAGACAATGGAGGTTTTAGACCAACATCCAGCTCCCGAGAGAGGCGAGCTAGAAGACAAGCTAGTAAAAATACCAAAAAATAACTTCAACAACGATAATTACTCTCTTTAAATGTTATGTTGTCTTTCATTTCTTTAGTTTTGATGTTTGGTTTTATACTAAATAAATAGTAGCAAATTGTTTAGGTTAAGTGACCTTTTCAGTAGTTCTTGTTGGTGCTCGTTGAATAGTGCCCGTGTTGGTTCTTGTTGGTTCTCCTCCACAATTTTTAAAGAGTGACTTCCATTTTCTATCAAAAAAAATGTAGATAGTTTGTGTGTATCAAATCTGAGCTAGAAGTCACACATTTTTTGTGTTTTCTCGTGAGTCAGTAACTAGTCCGACAGCAAGTTGCACATCTAGAGATCAAAATAGTTGCATGTTCATTTTTACATCTCATCCTTAAATGACTTTTCTCCCTCGTTTTCAAATTTCAATGTTATACTCCTTTTATATTTTAATGGTCTAGATTCTCTCATTATTTCCTCTTGAGAGGATCTTAATCCCACACTTGAGGGTGAGAATGTCGGTTAGATTACCTATATGTTTTTCTTTTTGACAGTTGATTACCTAAACTATATTAGCAATGAGAAAGTAAACACGCCAAGGATAAGCAACAGACGTAGAATAGTAGTTTTTTTTTTGGTCAAAAAATAGTTTTTTAATACGTCGGTTTTTTTTTT
>c100025.graph_c0
TTGGATTTGATCCTCTTGGACTTTGTAAGCTTAATCAGAACTCAATTTTTTTGTTACTGAATCGGATTGATTACAATCGGATTGAAAATAATCTACTATGCAGTTGTTGCACTTGCATAGTCTGACTTGTCCGATCTTGATTAGACGAGTTGTATTAGACGGTTCATGTTGCGCAACTGCGTCAACTTTGGCCTTTTACTAATGTAGAAAATCCAAATTCGAATATTTGATCAAGTAGTACACATTACTAACTCCGTCCCTAAATATAAATCCTCTTGAGTTTTTTCATTGCTCCTTTTTATAAGATTATTTTCTAAATTTTAACTGTATCAGTTATTTTTTACATACATACTCGTACCATAATTAGTATATGCTACATCTTTTTATGCAACATGTAATAAATACTAAGATGGAAACATAAACCAATTTTCTCTTCTAAGGAGTAATCTTGTAAATCAATAACAACTGTTAATAAGTTTAATATTACTACCAACTTTCTTAATTTTTCTTGATTTTGTCAACATGGTCATGTATTTAGAGACAACGGTGGTCTTATTTTCCTTGTTGGGAATACAACTGACCATAATATTCATCAAAGTGTTGGTTGTGATTCAACAGCATCTGATCCAGAGAGTCTGAAAT
>c100026.graph_c0
TTTTTGGTAAACGTCATAATTGAAAATTTTATTGAATAGTTAAAGTATTACGAGATAATTCCCTTTCTAAACACAAAGCCAAGGGATAAACTTACAAATAGAAACAAGATAATTCCCTTTTTAACAAAATCGAGCCAAGGGATAGACTCCAAAGTGCATAAATATAAACCACAAAGATAACATGAAAGACATCTGGGAGATTCTCACGCTCCTACTCCTCGCCATCTGGGTGCGCTCCTGCAAAGAAATCCATACGCTCCTTTGTGCTGATGAATGGTGCAAGCCTCTTGCTCAGAGCTTGAATTTGGGTATTTTTCTCAATCAGCTGCTCCCCTTGCTTGAGGATGGTACTTTGTTGCAGTTCTATCTCGAGGTCCTTATCTGCTACTTGAGCCATAGCTTTTTCATACTTCCTTTTCCAAGTATCACACACTCGGCTTAGGTCAGCCATTTTCTCCTGATATTTCTCTTGAGTGGCAGGGAGTAAAGGGAAAGGTTGCTCTGGAGTGGTTGATGATAAGTATCTCGGTATAGGGTAAGGCATCTTGTACTTAGCAGCTTCATCAATGATCCATTGGTTATAGGTTGCATAAGTGAGGTCTGACTTCTCTCCCAACTGATTGCTATCCTTCTTATGAATGGTATGCCAAGCCTTCACGAATTGCTCCCTCAAACCCTTGCTGTCGGTATGATAGTGATAGAATATGCCGTCTAGTGCAATGTTGAGGGGCTTTTGCTTCATAGGATACCCGAACTGGCGTCTTGCAAGGATAGGGTTGTAGGTGATCCCCCCATGAATGCCAAGAAGAGGTACGTTACCATACTCTCCACAACGATCAATGATCACTCCAGTATCATAAGCCGGGTTATACCAAACTACAC
>c100027.graph_c0
CTGGCGAGAAAAGATATCATACATAAATGACGCTTTTACTTACACACCCTAAGGACAAAGGTAAAAACCAAAGGAAGTCATATAAGTTGCTAATTGCTATACATTACAGAACATATAAATACGAAGAACGATACAGTTTCCATTGCTGTATTAAGTCTCAGCACCTTGTTTTCTTTTTTATGTTAACAATCCCTAATGACTAGCAGGACATAATAACTATGGAATTCGTTATTACCAATCATCGTCAAGGCTCGCTTGGTGGAAACACATAACAGTACATATAAATATGAAGAACGATACAAGCTCAATGAGCATTGCTCCAGTCTCAATCATGTGTGCATGCCTAAGGATTATAGGAATGGCTATGCTCCCCATAGATGATGCTCCAGTCAAAAACTTTGCAGCATCCATCCAACCCCCACCATCACGACTGATTAGAAATTGAGTGGACCCACCTCCAAAGAATAAGCAAGGCATAGGTACCAGCACATACATCAGAGCTGATAACATGGGCCACCAATTGTTGTATATTGCACATGCCTGCCATATCAAAAAGAAAGCAAATGGAATACACTTTAACACTTGAAAGTGAATGTATTTTTAAAATAACAGAGAAGATTCATATGTGCCCCTATATCATTCCAAATTCAATATTTCAAATAGATCATGTATCAACCATGTCATATAAAAAGAGCAAAAAATGTAAAACCCTATTTGAACATGTCTTGCTTCTTCTTTTTCCCTGTTCAATCCAAGTTTGAGTCATAAAGTTCTAGCCTATCCATCCTCTCCCAATGAGTTTTGGGTCTGACCTGAGACCTCCAAGTTTGAGGACTCACAGCTAAAAGATGAACTCCACCCGTTCAAAATATATAGCTCAGACAGATCAAGCTGACACATTAACACATCTTTGCTAGTCGCTAGATTACTGTTACTATTAGGTGTCTGTTAGAGACTGTTCCTCCCTCTAATTCACCAACAATTCTAGCAGCATGTTCTAGCATTTATTTTATGTTTATGTTAGTTTTATTATTTAAACTTTGAAGGCTCGAATCTGATGGTTGTGAGACTTGTTAATAGTTATGATGTGAGTTGGTTTTTTCTTTTGTAATTTATTTTCTGCAATATCTTTGGAATGCGAGTGTAAAATGTTTATATTCTATCTGCCATAGGCCACAGAGCCAGCAATATCTATATGCCCTATTTTTGAGTGATCACCATAGTCCACCATCTACGATTAATAAAACAGACAGTGATCTTCGAGTTTGAGGGGTCTACCATCCACAGAAGGAATATTCCAAGTGAGGAAACAGGACACAAGGTGGTTCAGCTCAATCATGCCTAAGTAAGCCCTAAGGTTTAGCAAGTTCATTATAGAGGTAGGAAGGAAATACTCCCAAGTTAGTTAGCAGCAGGAATGGGTCTTGCATGTGTAAGGTTCGTATAAGGGGATAGTGGTAGGAGTACGTAGTCATTTTTTGTGTGGAATTCTGTTATTTTTTACGGTTGTAAGCTAGGTAAGGTGCTTCTATCCTCTAATGGAGCCAAGCTCTGTGAATGCACAGGAGTATATTTCCTGTGAATATTCTCTTTACATTCAATAATATCCCAGGCAATTCATGGTCAGGCTTAGTGGGGCCTAAATTTGAGTGTGCCGAAAAATTAGGTGTAGAAATGATCTATGTTGTCAATCGCGCCGCTTTTGCGGGCGATCACGGACTCGTGTAGCGGCAGAGAGGTCCACTGCGACGAGTTACGTGCCACATTCAACAGTGTGCTGGTTGCAGCCGTGTATCATGACGAAATTGCAGCCCAATCGCAGGCTTGTGTCTGCCTTTAGGCTTCACCTGCAAAATCTCTCAAATATCCCTTTTTTAAGAATTCTGTTTCTTTTTTAAGTGTATATAGATCATACTGTATTATTTTATTTGACCTATTTAATTATTTTTCGCAAGAACTAATCTATTCTGCGACTTTTCTCATTCATAATTGAAGCTCTATTTCTCCTACTTCTGTGTGCCAAGTGTGAATCCCGTGTTTCTCTTGCTTCTTCTTTATATAGATCATAAATTTTCAAGGGCATATAGATCATATTGTATTATATTTTAAGCATGTTTTGACACCTATTCTGCATGATTACAGAACCTGTATTTATTGCCTACCAATAAATTTTTTTCAGAAGGAGGGTTTAATTTCAACAAGCATTTGAACAGTTTGTGTTTTCAAAATATTATGTCATGTCATGCCTAGTAGACTGCTTTTCAGGGTTATGGTTTATTTTAAAAGCAATCAAAATTAAACAGCATAATTCAAAAAATATTCGAAGTTAAAAGCAAGCAAACAAACATTACTCAGTTAATTTCAGGTATTTAAGAGCATA
>c100028.graph_c0
ATTTCCAGGATAAACAGCCACCTTCAATATTCGCACAGACTTGATGCTTGATCTAAGTGCTCTAATAAGTCTCTCCAATGCATAAATGGTGATGGGAATAGCCAGATACATCCAAGTTGTTTTATGGTTCCATTCCTTAGTCAAGTAAAGTTTGGTTCCATGGATAATCAACAGGGCATACACAATGATGAAGAGGTGATGAGAATACCAAAAGGCATTGAAACCTGTGAGTTTGTTGAAGGGTTTAGGTAGTTTGGTGCGATTCCTCCTGAACCTAGTATTGGCCAGTGTAAAGGCTATTGCCATTAGCACAACCATTAGAATTCCTGTTACCCCT
>c100028.graph_c1
CAAAGATGCAGATGGAAGAATCACCGAGGAAGAGGAGAAGATCTGCATATAAAGTGATGGGGGCACTGTGTGTGCATGGCAAAAGGGGCTGCTGAAACACTTAAATTGAACATGGCCATTATCTTATTGCCTGTTTGCCGAAACACCATCACTTGGCTCAGGAATAGGACCAAGCTAGGTGCTTTTGTTCCTTTCGATGATGGCCTCAATTTTAACAAGATGATAGCTCTGGCAATAGCAATTGGTGTTGGTATACGTGCTATTTATCATCTTGCTTGTGATTTTCCTCGCATTCTTCATGCAAGCAATGAAAAGTACAAGCTGAATGAGCCTTTTTTCGGAGAGAAACCATCAAGTTACTGGCATTTTGTCAAATCTTGGGAAGGGGTAACAGGAATTCTAATGGTT
>c100029.graph_c0
GGAAACCAAGAAGTATGGCCTCAGCTGCATCAAAATGCCCCCAAATTTTACATCAAATTTAATAAGGAAAAGAAAACCAGATGTATCAGTCATATCTACAACAACCTAGATCCCGAGAAAGAAAGAGGTTGATTCTTAAAATTCAAACTATTTATCATGATATTGATGACAGGATATGGTAATGGTATTGAATTTAAACTATTCAAACTATTTTTCCAATCAAAAGCTGTCGACTGCATTGCCTCAACATTGTTGTTATATAATGTTCCAAATTCAACAATATGACATAATGTTTCTTTTGAAAAAAACCTTATAATTAACCAGTAAAATGTTTGTTTGTAAACGATTAAATCAGAATAAAAGTAGCATGGAAATGATTTGTGACCCTAAATCCCTAATATGAAAATAACTAGGAAGAGAATCCATATGTATGTAGAATTACAACATAGCTAAAAGAGCCAAAACAAGAAGTTCAAAAGGAAATCAATAAATTGAAAATAGGGCTCAAAATTGGTTCCAACTTCCAATCACATGCAAAGTAAGAACTCATTGACTATCACAATCACACAACCAGAAACCAAGTCCTTCATACAAACACGGCAATTATTACTTCGAAAAAAAAAGTTTATAAATCTTAGTCACACTTCACTTATCTCCGGTCAAGTATCAGTCAGGTGTACTAAGTTCAATGTCTTCCTAAAATAATTATTGGTCAGACTTTACTTCTCTCAACTAAAAACCAGAGTCCAAATTAACCAGCGCCATTTCACTTAGGAAAGGAAGCGCTCAAGACCAAAAAGAAAAATTATCAAGCAAGACTCATGACTTAATCGCTGAAGGAATATTTTTATTTTTTTTCCTTTTATTTTTCTTCTTATTTCCTCCACATGCCATGCTAAGTATAGAATTAGAATAACATGCAAGAATGGTTAGTTT
>c100030.graph_c0
GTTGCGTTGCAATACTTGTTATTATTGTAGAAAATTGCAGTCAAATACGATTGATGAGATTGCAATTGTGGTCGCGGAGATATAAAAAAACTTATTGTCACAACAGTCACAATCATGATTGCGGATTGTTTTATAAACCTTGGCTACAAGTGCCTTTGATGGCAGTGAAATTTACAGGATTGTACTGAAGTACAAATGAATACAGTGCGGGGTATGAAACTAATATCTTTCTATCATTTATGAACATCATGCCCCTTATCTTGAAACATTAGTTGAAGAAAACTGTCGGGCTTCGAGTATATTCGTCATGACTCTCAATACTTTGGTTCTCTGTTTGAATCGTGTATCTACTGCAACAAAAAGTTGTGAATGTGGGAATCTTTGGGACCTTCTTCTGCTAAAGTTCGGTCTTCAATATCACAGAAATGCAAACTGCTACTCTTTGGTAATTGAGTTGTGCAGTTTTACAAAATCATCCAAGGTTAGTTCTTCAGGCCTTGAAGTACTTAGAAGACCTATGCTTTCTAAAGCTTCTTCTATCTCAAGGGATGTACACATGTGTTGAAGTGACTTGCGTATCATCTTACGCTTCTCATTGAATGCTGAATTAACCATTGAAAAGAAGCTTTTATTCGACGAAACTTGGGGATATTCTGATGGTTGCTTCAGTTTGAATGAGACAACGGCTGCATCAACATTAGGCTGAGGGAAAAAATTTGTTCTTGCGACCTTAAATTTGTACTCAGGATCTGAGTAGAAATTAACAAATATATTGATGGGACGATACTCAGGGGTCCGGAGTGATGGTTCTACCCATCGCAGGGCAGTCTCCTCCTGGAGTAAGAGAACCACTTCTGAGAAAATGTCACCCATTGGGAGTAGTAGTTTGATTACATCCGTACTGATATAGAAAGGAATGTTGGCAACCACTTTTGCTTTTCTAGTATCTGAATCTATATCCTTTGTGCTTCCAACCAATGATGATATATGAGAGCGCACATGACATTTGACGATGTCCTCATTCAAAACCTTCAACTTTCCTGTACTGGAAAATCTTTCACTCACGAGGGCAGCCATGTGTTTATCCTTTTCAACCGCCAGAACAAATGCACCAGAATTTATTAGAGTATTGGTCAAGGAACCAGTTCCTGGCCCAATTTCCAGCACCACATCACCTTCCTCGACACCAGCCACGCCAACAAGTTGCTCATTTATGTCAGAGTTCAACATATAATTCTGGCCGAGAGATTTTCTGGGGGATCTGCCTTTGGAGTTGAGAGCTTTGAGAGTGGCATGGTAATCGTCTTTGTTTGGCGTCGAAGCTCTGTTGTTTCCACGGCCGCAAGCTACGTAGAATTTTCGACTCCGGTTGTCGCCGGTAGGATTTCGCGGCAGTGGTTTGTGGCGGGAGTTGAAGGTTGCGTTGTGAGATATTGGCGGGAGTGTTTGAAGATAACATAGGTGAGAAAGAGAATGAGTCATGTTTTTTAGTTGTACGTT
>c100031.graph_c0
GACAAAGCATGCAAGTGCGATAGGATACAATATATCATCATTATTCATTGGTACAAACATCTAAAAGTTGAACAATAAGAGCACGATGCACGTACCTTACTTATTGTCTATTGCAAGTTACATTGAGTTTATTATTGTAGTTGATTATTATTATTACACATAATCACTCATCACTAGTATTTTTCAATTGAAACTAATTTGATATTTAGGTGATTTATCGGGTCTAAAGAGACCAAAGTGTCGCTCAATTTCAGAACCCGGCTTCTGATTTTCATCGAACATAGCAAAAAGATAAGTCTCAACAGGTCCATTAGGCCTCTTAGGAGTTCCACCCTTAGCATGTTTAATCAAATTCCCATAATATGTTTGTGCATTTCCAACACTAGCTCCAGTTCCACCTTGAGATGGCCACCCACTCTCAGACACAACAATCTTCACATTTGAACCCCCTACTTTCTCAAGAGCAGCATAAATTGAATCCAACATTGCATCAAACAAGTTTTGGTAACCAACTTCATTCTTTCCCTGTTTTGTAAACAAAGCATAGTCAAGACCAATGCTTTGTTGGTTATTAACATATGAGAAATAAGGGTAGACGTTAGCAAGAAGTGGTGAACCGTTGCTAACTAAAAAGTTAACAATAGGCCTTATGTAACCACTTGCAGCGTCGCTAAAAACACCGTCTTTTGGTGGGTAAGATTTTCCAATTAGTGTTGTGTCTATCGCGGTAGACACTTTAATTTGGCCTTGTAAGTTTGCTGAAGATATTGCTTTTTGAATGTTTTGCATTGCGGGAAGAACTGAACTTGATTCGGCTGAACCCGGGTGAACTTCATTGCCAACGGCAATGTATTTGATTTTGACGTTTGAGTATGCTTTTACGTATTTGTTGACCCAATCGTTCGCGGTTTGGGCATTTGTGAGTGATTTGAGAACGTCGTTTGGGACACCAAGGATTACTTCTATGTTTGAACCTCTAAGGGCTTGGAGTATACCTTGGTCTGGATTGTATATGCGGATTTTACCAATCCCTTTTGATTTGTATAAATCAACCACTGCTTGCTTTGTTGGTAGATTATTTCCATTTCCTCCATAACAAACACCGACGGATTGGACAACTGCATGCATATTCATATTAACAATTGAACCAATTACCAGAAATATAAGGTTGATAAATGATAATAATATCGAAAAGAAACGAAAAAAGTTAGTAGTTAGTTGTTAGATTAATTGCTACATATAACTTATTAAGTAAGGAAAATACTCTGATTTTAAACTCAAACTACATACAATGCATATAGAATGTTCAACCACTTGACAAGTTATTCTCATAGTCATAGCCAAAGAAAAAAGGAAGAATTAAAAGAGAACTTCTATATTTGTGCTAAAATAAAATAGAAAAAGGAGAAATAATGAGGACATGCATAAATAAAATGACAAGTATATCCATGCTAATTAGAGAGAGAGGACAGAAATAGACCCGTAAATTCTAATGCAGTGGAAGATAATAATACTCCAATAAGCAGCAATATGATAGACATGGTTGTGTTGGTTTTAACTATATGAAAACTATAAGCTAAATCAACTCTTGAATCCCCGGC
>c100032.graph_c0
ACTATGTGGCACGTGTGTTCCATGCTGACCAAAGCAGTACAAGTACTAGTAGACATTAACATTAACATAGTTCTACTTTCTTACCAAGTCAAATACAAATTTCACAACTTTATTTTCATCAAACAACCAAGGATAAAACCGTAAAATCACCTAATCACCCACCCCATTTCAATGCAAAAAGAAAAGTAAAAAAAACAATAATGCATATATAAGACACAACTCTCACACCAAACACAAAAAAAACCATTTCCATTTCCAAACAAAATCAACCATTGTTCAATTCAATCTTCTGCAATTTTTTTTCAATTGGGTATAATATAACAAAGTTTCAACCTTTTTTCAAGAGAGATAAAAAAGATGTGTGGTGGAGCTATTATCTCCGACTTCATTCCAGCTGCGGCGGCGGTGGGTGGTTCCCGCCGTGTCACGGCGGATATCCTCTGGCCGAATTTGAGGAGGAAACCAAGTTCAAGGAAACCTTTTTTTGCTTGACGATGATTTCGAGGCTGGGTTCAGAGAGTTTAAGGATGATTCTGATTTCGATGAAGACGAGGATGAAGATGATGATGAAGGGTTGTTGGTCGGTGTCAAAGGTTTCACCTTTGGTTCCAATAAGAACAGCAAATCTTCTAAGTCCTTTGTTCGTGGATCAAGTGCTGCAAAACCTGTTGCTTTGAATTCAAACAAGCTAGCTGAAAAGGATTCGAAGAGAAAGAGGAAGAATCAGTATAGGGGTATCCGTCAACGTCCATGGGGAAAATGGGCAGCTGAGATCCGTGACCCAAGGAAAGGAGTCCGTGTCTGGCTCGGAACTTTCAACACTGCTGAAGAAGCTGCAAGAGCTTATGATGCTGAAGCTAGGAGAATCCGTGGCAAGAAAGCCAAGGTGAATTTCCCTGAAGAGGCTCCAGTTGCTTCCTCAAAACGTCTCAAGAAAAGTCCTGAGACGCAGCTGTTGAATGAAAATCTGAACTCTTTAAAGCCAAACGGAAACCAAATGTTCAATTTCGGCGAAAATATGGAGAACTACTTTTCTCCTATGGATCAAGTGGAACAGAAACCATTGGTTAACAACCAGTATGCTGACATCGGAGCCTTCTCTGGAAACGGAGTGCAACTTACATCTGCTGATGTTAATGCTTATTTCAGTTCAGAGCATTCAAGCAATTCATTTGATTATTCTGATCTATGCTGGGGCGAACAAGGTCCAAAAACACCTGAGATTTCGTCTGTGTTTTCTGCTGCTGCTCCTATGGAAGGCGAATCTCAGACGAATATGCTGTCTGACAACACTCAGGATATGCTGCCTATGCAAAATGATTCTGCAAAGACCCTCTCTGAGGAGCTTGCAGATATCGAATCCCAGCTGAAGTTCTTCGAGAACGATAACTGGAGTGATGCTTCATTGGCTGCTTTGCTTGGTGGAGACACAACTCAGGATGGTGGAAACACAATGAACCTCTGGAACTTCGATGACCTGCCTTCCATCGCAGGCGATGTTTTCTAAACAACGTCACCTGGCCGGTTATGTAAATAAAGCTACAAGTTAGTAACTTTTATTTTACATTCGGTTTTGGTTTCGTTAATTTTGTTTCTTTAAGGTGGATAGTTGTTTAACCATACTATGAACTATTTTCAGGATTGTTGGTTTTTTTATATTGTTGATGGAATCAGAACAAGAAGTTACCAGCTTTAAGTAAAGCGTGGAGTTTTATTTTCTTGTGGCCAATAAATTATTTATAGGTTCTTAGGTAATCAATCCTTTTGTCTTGTCAAAAACCTTTTGAGGATTGTTAAGTTTGATGTTTATAAGGTTTATGTTTATGGATGATATAATTGTAAACTTGGTTGTTTTTCATTATGACAATTTTATCATGACTGACAAATTTTCTCCCTTTGTTTGGTGGGGATGATTTCATATATCACATGAATGATTTTGCTTTATGGTGTGGTTGTGAAATAATTATCCTTGAATCATATGAGTATAGATGATTTAGAGTTTTAGACATTTAGCATGATGAAATCTAACTTTCATTAAAATAATGTGTAGTTTTTGAATTCTTGACTATGTCTGCAGAGATTTTGATGTAATATATATGATCAATATTTTTGAACCGTTTCTTTTTCATCCTATGAGTTTCTCATG
>c100033.graph_c0
CTCAAGATAGAATTTAAACTTTTGTCCAAACCATAACAATTAACGTTCAATACCGTGATTTTAACATCAACAATATAATAACATATTTCGACATCATATAAAAATACACCATTAATAATAGCTAATGTGACTTTGTTATCACATTTGTGTTCCACGTCTGCCCACCTCTCCGATTTCTTGCTTCGCAAAATTCGCATTGGAGTTGCCTAAAAACGCGACAATAATCAATGTATTGTGTTATCAAACATACCCTTAATGTAATTTGGAGAGTGAAAATCCAAACCCTTAATTTATTCTTACTCCCATTTGCACTTGATCTTATGAGTATGCCTAAAATCATATCTCAAGACTAACTTCCCATCCAATGTCCTAAGACAAAAACTTTCAACCAAAACATAACAACCAAACCTATTCCATTCATTTTGACATGTTACCTCTTCTTTCACTGTCACAACCCTTTCTCTCCCATTTCCATAAACCCAACCACCTTGTTCTTCAACCCATCTCATATTATCAATAATTGCTGAACTCAATCCAACACTAACCCTTCTCTTATTATAAGGATTATAAACCCTAAACAACATAAAACCATTATTATCAATTGTTCCATTCTTTGTAGCTTCCATTCCACATATCAATACTTTTTCTCTTTCAACATATACATTCACAATAACAACATCATCTTCATTTTGATTCTCATTTTCATGTTCATTCCTTCCACATGAATAAATCTCTTCCAATGTTTTATAGTATGACACTAGAGCAAAAATGGGAAGAGATTTA
>c100034.graph_c0
ATGATTGTTATATTAAGTGAACATTTGGAACCACATTGAATTTCAACAAAAATGTGGTGAAAAATCATGGCAACACAGAAGCAAAGTATTAGAGCCTCTGATTTGACTGAAAAAAATATTACAAAACGTTATTCAATGAACAAAAACATTACAACTAGGGAAAGATGAATTCAGCAGAATCAGTGGTACAGTCTCATACAACTCTTCATTAAGCAGAAACATCACAATACTGGCTCGGTTTAGAAAGTTATATCCATGATTAGCAAACAATGAAGAGTCTGCCACATGTATAATCACCTTAACTAGCCAGAGCTCAATTTTTGTCAAAAGTTGTTTAACTTTGGGATCAAAGTAACATAGAGCTTGTCACCTACTCCATATATAAACCGAAAGTAT
>c100035.graph_c0
GCCACTCTCTCAAGAGAACCTGCAGTAAAATTAATAACAATAACTATACATGGGAAAACAGACAGACATCTGTAGTTTCATACACGTGATGGGTATATTTCATAATTCCATGCAAAAAGCAAGCTGGTAAGATATATGTTCTTTAATGCATGATATCAGAGTATATCCTAAATTTGTTATTGGCCATCTGTATTTGTTGGCGCTCTATACGTCTAATCCTTGGCGTCATGAAGTGTTGTTATGGGCCACCTGCACTAGTCCATGCTCCAGATGTTTAGTCTTGGGCGATAGGGGTGCATTGAAATCGCACATTAATTAGAATATGTCCAAAGTAGTCCTTTTGAGGCTTGGACAATTCGCACCTCTTGAAATAGCTTTCGAGGTTGAGTTAGACCTTTACCCCAATTATACGAGATGTCATATCAACACATTTTTTTTTTAAAGAATAACAAGAAAAAGGTGTGTGTGTGAGTATCCCCACTTCCAGAAAACATTAGGAAATTGCTTGAGAATTTGAAATTATCCAAGTAAAATACAGTTTCAGTTTGTTTTGATCAAAATCTTGGGCCATTACTGTGTTTTGATAGGAATCCAACAATGATAGGCCAACATTTGACGCCATAACAACAAAGCATCCAACAATCCAAACAAGTACTAAATCACCCAAAAAAAAATTCCTGTGCCATTAATATATCTAGTTTATAACTAAGATTGCATATATACATAGATACAACAGTCCAGTAATTACTAACACTGCAAACAAAGACAATATAACTATGTCATATATATATATATATA
>c100036.graph_c0
CCTTGAGTGGGTGGTTCAATATTAGAACAATTCCCTCCCAAACCCTAAAATTAGGGTTTATTTTAATTTCTCTATCAATTCAATTTGTTTTGGTGCGTTTGTTTGCTTTTTGTTCCATCAATCGGGCTTTATCGCCCATTTCGCATTGAAATCCATGGTCATCGCTTTACCATGGAGCCCTCTTCACTGCAATCCACTTCTCCCATTCAACAACAAGACGATGACGAGTGGGACACTGATGGATTTGTGATTCCGAGTTTGGGAATTGAAGACTCTGATCAAAGTAAAAACAATGCTGCAAGCATAGAATCTCCAAATTCTGCTGCAAAGAATAAGAAGGAAGAGAACATCTATCTTGGCCCACACGGAGCGCCTCCTTCGCAATCAAAACAACAAGAGGTGATTCCATCAAACCGGAAGCAGCGGTTCAAGCAAAAGCTGAAAGAAGCTGATAAGAGAATTAGTGGGACAGGTAGGGAGAATAAAGTGGATAACCTGAGGGAGCTTGTAGGTGGGGAGAAAGCAAGTGTTGGCATGGCAAAGGGATCCTCTCCTAAGGACTGGTTAGATCCACATTGCCATGAAGCTGAGTTTGAGAGGAGGTGATTCACACATTGAAGATTTAAGTTTCTTGAAGTTATTTATTCTTGGAGAACGTCCAATTTAGCACTTTTTGTTATAGTTCGATTTGAGGCATCATTCAAGACATGGGTTACAGAGGTTTTGTACTCTGACAATAAGTTTATCACCTGGTCTTTTGATAATAAAGTTATTATGTTCAGTAGTCAGTAATTATACTATAGTTCCTTGTGGAAATTATGGGCTTGAAACGTTGAATTCTGTCCACTACTAATCGACACAGAAAAAATGTTCAGAAGCGAAGCAAATGAAACAGGAAGATACAGAGTGGCCCAAGAATAATGAAAGAAATAAAAACCTTTTTCTTGTTCAGAATTATCTTCCAGGCTTATATATTAGCATGGGTTTTCTGAAGGAAGATAACTGTACTTTAGTAATGTGGTAAGAATAGTTTACTCAATTGTCTTGTTTCTTGTTCATGTACTATTTATATGAATGAGTTCGTGTTCGCGACAGCTGCCTAACTGAAGCCATCATGAGAAGTTCAATTTGGTTTTTGCAATTATTGATGTGTGGTTTGTAGTTTATTGCATCTTGTAGTTGGAGAAAATTTAGCTGTGGATTTATAATTGGACAAGACTTAGATGCAATACCATAAGTACTGTTCTTGTTGTACTTCTCATAAAAGCGGCAATTGTATTTTAAGAGTCAGTTTTAAACTCTCTTTTAAAATTGTTGGTGACAAGTATACTAATTTTTTTGTAGAAAACAATAGGAACAATGTCTTTAGCACCGTACCTTAGTTTTGTCTTTTATAATTCTGTGTTTATATTTTAATTCCTAAC
>c100036.graph_c1
TTTTCCTTTTATTCAGTGTAATGTAATGTCATCACTTTCCACTAGTATCTTTCAACGGAACTAAAAATCACAACCACCACTCACACCGTCGTCAACGCCATGGTTGCCGTCGCTATCTCCACCGTCACACTCACCGGTGCAAATCTTCACACCAGATTTCTTCATCCCTCTCGCTTTTCTTCTCATTCCAAACGCCTTTCTTCTACCATCAGATGTCAAGCGGTTAACAGTGATAAGAAGAAACAAAGTAGCAGTAGTAGTCGAAATGTGTTTGACAACGCCAGCAATCTTTTAACGAACTTGTTAAGCGGCGGAAGTTTAGGGAATATGCCCATAGCTGAAGGTGCTGTCACCGATTTGTTTGATCGACCTCTCTTTTTCTCACTATATGATTGGTTCTTAGAGCATGGCTCTGTGTATAAACTTGCGTTTGGTCCCAAAGCATTTGTCGTTGTATCTGATCCCATTGTTGCAAGACATATTCTGCGAGAAAATGCCTTTTCTTATGACAAGGGAGTACTCGCTGATATCCTTGAACCAATTATGGGAAAAGGACTCATTCCTGCGGACCTTGAGACATGGAAGCAAAGGAGAAGAGTGATTGCTCCGGGTTTCCATACCTCATACTTGGAAGCTATGGTAAAACTATTCACTTCCTGTTCAGAAAGAACAGTATTAAAGATCGATAAGCTTCTTGAAGGAGAGGGGTATAGTGGGCAGAAGTCAATCGAATTGGACCTTGAGGCAGAATTTTCAAATTTGGCGCTTGATATTATTGGGCTAGGTGTGTTCAACTATGACTTTGGTTCTGTCACCAATGAATCTCCCGTTATTAAGGCAGTGTATGGCACACTTTTTGAAGCTGAACATAGATCCACTTTCTATATTCCATATTGGAAATTTCCATTAGCAAGGTGGATAGTACCCAGGCAAAGGAAGTTTCAGGATGACCTTAAGGTCATTAATACTTGTCTCGATGGACTTATCAGAAATGCAAAAGAGAGTAGGGAGGAAACAGATGTTGAGAAACTGCAGCAAAGGGATTACTCAAATTTGAAGGATGCAAGTCTTCTGCGCTTTCTAGTTGATATGCGGGGAGTTGATGTTGATGATCGTCAGTTGAGGGATGATTTAATGACAATGCTTATTGCTGGTCATGAAACGACGGCTGCAGTTCTTACATGGGCAGTTTTCCTGCTAGCTCAAAATCCTGACAAAATGAAGAAGGCTCAAGCAGAGGTAGATTCGGTGTTGGGTACGGGGAGGCCAACTTTTGAATTGCTTAAAAAGTTGCAGTACATCAGGTTAATTGTTGTGGAGGCTCTACGATTATATCCACAACCACCTCTGCTGATTAGACGTTCACTCAAATCTGATGTTTTACCAGGAGGGCATAAAGGTGACAAAGATGGTTATACAATTCCTGCCGGGACTGATGTCTTCATTTCTGTATATAATCTCCATCGATCTCCATATTTTTGGGACCGCCCTGATGACTTTGAGCCTGAGAGATTCCTAGTTGAAAACAAGAATGAAGAAATTGAAGGGTGGGCTGGTTTTGATCCATCTCGAAGTCCTGGGGCATTGTATCCAAACGAGATTATATCGGATTTTGCATTCTTGCCTTTTGGCGGCGGTCCACGGAAATGTGTTGGGGATCAATTTGCTCTCATGGAGTCCACTGTAGCACTGACTATGCTGCTTCAAAATTTCGACGTGGAATTGAA
>c100037.graph_c0
GGCTAAGACATAGTGTAATGGACAAATACAAACAAACAATGGTGTGTTTTTCCAGGTGCGGATTGGCATTGTAATTGACCAAAGCTGGTTGGTAGCAATAAGGAAGTGTTGGTAGAAGCCTAACATGGCTTAATTTTATTTCTCCTAAAAGCTTTCTGATGATTGAATTTAATAAATAATCACCATCCAATTAACCCCTATTGGCTTAGTTCAAAAACATATGTAAGAAACAACTGGAAATACTTCAATATAAGATAAGATGTCTAATTGATTAAATAAATAATGGTAAAACTGCAGTACGACAAGAAAATAGAGCTGGATCATTCAAAATGAGAGTTGTAAGCTGGTAATAAAAAACAAAACTACAAGACAAAAATATATTGGTAAATCATGACTCCAAAGCAACACTTGATCTTCACTCAGTACACATTTAACCGGATAGAATTACAAGTCTTGCACATTCAAACCTGGGGGAAGTGATTGCTTCAACTTATCAGCTTTCTCAGTATCAAACACACAAAGTGTGTACAAGTACTTGGAGCATCTAACCTTGAACTTGACAACATCTTTGCTTCTCTTGATTTTCACGGAGCGTGCGTCCTTCCTCCTAGCAGTGAGGAGGAAGTCCTTAATCTCATTGATTTGCTTAGGCATTTTTTTGTCTTCGCTGCGATTTCCTCTTCCTCCCCAAATATTACAATCGGCACGCTC
>c100038.graph_c0
TAAAAACATAGGAAAATTCTTGATTTATTGCATGATACTTTTGCATGGTTCATAATGAAACAAACTCATCTCATTTCTCTCACTTCAAATTTAGTTGAATAGTTTGTCCACCCATTAGTCTTTGTGTTCGTATAATTTATAGCCGATAACTACAAAATAGAAACGTTCCTTAATACATTGTCACACGCCAAAAACATCTGCTAAATACTCTTCCCTTAATGATAACAAAAACAAATCCCCCTCATGATGGAAACTCCCTCAAAAGACAACAAGGAAAGCTGTAAATCACTACATGATAAAATTACATATGCAATTTAACTCGCTCGCATGGAAGAATGTGTGGATGAATCAGATTTTTCAGCAAGATAATGCTCAAGCATATCATCTTCATCATCTTCGAAATCCTCATCATCATCAAAGTCAATGTCTTCCTCATCCTCCTCATCCAAATCTTCCGTGACAACAGCTGCACCTTTCATCCTTCCACTTTCAAACCACTGTCTGCCAGTGAGTTTCTTTTCCTTCGAAGTAGCAAGCACAGACTCTGGCATTAGCTTGGCTCGTTCAAGTGCTAGTTCAGCTTCAAACCTTTCCCTCCATGCCAAAAATGTTTCAACAGTAACTGCTTCTCCATGGGGTACCACTATATCTTCTTTGGCCGCCTCTTCTGCTTCAGCATCACCATCTGAGTCTTCACAATACCGCTCAGTCAACCACTCTTTA
>c100039.graph_c0
GTTTATGATAAAATGCTACAAAGGAGCAATTGAATAACGAGAAAAATCAATATGAACATCGTTAGTATACATAGCTGTAAGTGGAAATCCAAAGTAGTGAACATTGGTAGTATACCTGAGTAAATGAAAATCTTAAGCAATGAGCTATGCTAAGGTATTCAGTAATTTTTACGAGGTTCTAAGTATCAACCTCTAATTGAAATTATTTTTAAGAAAAAGAATTACCCTCCCAATACATTGGTTAAGCCATCTTAACCAATATAAACTATAATTACAACATGGAACATAATGTTAAATTTCCAATTTAACTTCTATTCTATTGTACAAAACAAAAGTCATACCCTGAACTTGTGAACTGGAATTCTGCTTCCAAATAATGCACACTTGCATCATACAAGAATTTGAGACTTGGCAGCGCCACGGGAGCATTTTTTCCTTCCCCTCTTGCTAAGTCCACAAACACATATATCAAGAAGATCATAATCCTCCTCAGAAAATAACATGGACGCCATTTTTGGATTTTTTAAAAGCATCTTGGATGTAAGGAACCCAGCTATGGTCCATGTTTGATACAGCCTGGATTGTTTTCCGATAAATTTTCCAGAACGAGTATCATAATATTCAGGCCAAGAATCACCTGGCAGCCTTTTCTCGGCTAAATCAACTGCTTTCTGGGCTAGTTCAATTCTCCCCATTTTGATGCATGCCAGTGTGAACTGCCACAGAAGGGTTGGCCACGATCCACCGTTGTGATATGACCAAGGGGTATTCTTTGGGTCGCTACCAGTAATTATTCGCCACTCTTCATTATCCAAGGCAGGATAACATATCTTAAGAGGCATATGCCCCACAAGTTCGTCCCATTTTGCTTCTATCAGATTTAAAATAGCCTCATTCTGTCTCGGGGTGCTCAGAGATGAAATAATGGACCAAAGATTTCCAAGTGTGAAAAACCGGAAATCCATGTGAGCT
>c100039.graph_c1
TTGATGCATGCCAGTGTGAACTGATGATGATGTACAAAAATATACATTAGAAATTAAAGTAATATCTTCATGACTTGATAGTTGATATGCAAGATCTCACCAATAAATTAGCAAAATATGTTTCCCGTGATCTCTCCATTAATTACGAGTCTTCGACCATATTACTACCTTCGTTTCTTTTTCTTTCTTTTTTTATCAAACTTTGGTTCCTTCATATAAGTCCCTTTGACACTTTTCACATATCTTAAAAAAAAGTTTTTAATGTAGTTAATGTGTACGTTTTGTGTATGAATATTGCTAAATCATCTTTTGTGTATAGATGTATTCAATTCTGACTTGTCATCTCCAAACACAAATTAGCAATAGTCATACCCTGAACTTATGAACTGGAATTCTGACTTTTCACTTACTCATAGGTATATTACCTATGAGTAAGTGGAGGGTACCGTGAACTATGCTAAGGCATTAATAAGGGGTATATTTGGAAAAAAATTAAATGAATGTATCTAGTAATTTGAAATAGGGCTTATAAGGGACAATTTTTTTAAAATGGAGCTTATATTTAGGGATAAAGATAGCATAATATATTTCAACCAGTGCCCTTGTAAGTGCTATACCATAGCATGTTACAAATCCAACAATCAGAACCTTGAGATTTAAGGGTACAGTAGTATTTAGACAAGGCAAAGTGCAAAACCAACAATGGGTGCGTTTGTTTTAACTTTAAAAAAAAATAGATTTTGTGTTAAA
>c100040.graph_c1
CTTTATCCATGATCCAACCCCAGTTGCAGCACAACAAAAACATCACCTTGTTTTCTTCTTTTTCTCTTCGAAATAAAAAGCATCTCGTAATTGAAAGGGGGTGGGGAAAAGCAGATCCAAATAAAAGGGGTTTAAATCAGATGACAATGAACCAAAAGTAGGTGAATTGGAAGATGAAGAATCAAATCTAGGAGCGAGAAGCCAGTTTCCTCGACCACCACCAGCAGCGGCGCCGAATCGATTCAAAGAGAAGAAGAAAAGGTAGAAAATTGGATTGGATTTTGAGGCTAGGTTATTGTATCAGATATTTCTCTCATCTTCATTCCATGAATCATTTTTTCTTTCCTTTTTTCTTTTGCTTTTCTATTTCTTTCGTTTTCTTTCTCCATGATTCTTTCTTCTTTCCATGAATCACGTTTCTGCGATAATATTAGCTGATTGTAGAATTTGTTGATTTTAATATTTTTAAACTTTGATTGTTTGGGGTTCTGGATAAATAAAGGAGGATTTGGCTTTTGAGATTTAAGTTTGTTGTTGTTGCTATGTTCAAGATTTGTTGTTGATATGAATTTTGTTTGGGTTTTTGTTAAAGAAAATTTTCTGAGTTTTTTTTTTTTAAGATTGTTGTTGTTGTTGTTGAAGATTTTGTTGTGTAGAAGATGAAGATTGTTGTTCTTCACGTGCCAAGCCTTTTTTAATATTTTTAATTAGATTTTTCATTTATTTAATTAAAACATGATTATGTGGCCTTTTTTTATTTTTATTTTTAATTTAATAATTACCCACGTGGCATGCCACATAGGCGTTGACTGGTCAAAATTGGTCAAAGGACCAAATATGCAAAGGGGC
>c100041.graph_c0
AACAGCATGAAAAAGAGATACAGGTGAGATCTTTAATTTGTCTTAGCTTCTTATTTTTCGGTTTCGTTTATGTTGTATTATTATGTTATATTCTGCTTAAACAAGTGGCTTGACTCAGTTGGTAATGAAATTTAGTTAAAGTTGAATCGATCGGGAGCACTCGAGTTTTATCCATGGCTGGAATAATTCATGGCCACCCATAGAAACTGGGAGGGTTTAGACAAAAAAATATTCTGCTTTGTTTTTCCTGAGATTCTGATATGAATTAAAAATGTGTGGCCACTTCTCTATTGTCCAAAGTGTCATTAACTCTACAATTTTGATCCTTGTGATGATTTCATACTTTTTATTTGAAGTCAAAGTCCAAAAATGTCAAAGTGAAACATATATCTCTTTGGCATGTAGCATATTACCAAATTGTGGGGAAATTATATCTTTCCTGATGCAAGTTTTGTAAATTACAGGCATTCTATCATCTATCATATATCTCTTTGGATTGTATCATATAATTCGTTTAAAATCATATCTCTTTGATTTTTCCTTAGATACTTCTTTTCCAATGTCAAACTTGAATCAAAGTGAAACATATATTTCTTTGTCTTCAACTATAAAAATTTGTCCCTTTTGATGATCTTAACTTCTTAAGTTTTTGTTGTCTCATCATGAAATATTTGTAAATTACAATACTTCTATCATCTGGCATACATGACACATATGAATCCATTTTGTAATGTTTTTCTCTCAAAATCTTGCTTAGTTCTTGGCTTCTTGCCATTTTGATACTAACTAAAAGAAGGGAGAACAGAAAATTAAAAGAGAAAAAAGTTGATACCGTTATTATATTATTATTATTCTACAAACTCACTCATATCCTATGTAGCACTGACACTTCAGATTAAAGGTGTGTCTGATGCTCGAGACTGATACATATGATTAGATTCAATCACTTGTATTTTCTTAAGTTATTACTGTGTCTACATGTCAG
>c100042.graph_c0
CTTAAACAATGATATAATGTAAATACTAATACTTACAAAATGAAAGAAAATTCTCTCATCACAGTTTAGAAGTCAATTTTGTGAAAGTGAAAAATACTACAATACATGCTCCGAAAGGAAGAGTTATAACAACCATCATGTTTGAATGGTACTAAGTACCAACATAACAAATACGTAATACATTGATCAAAAACTTGTAGTAAATTTAAACGGTAACATCGAATGTCAAACTCGAGAATTGCATTTACTATTGAGTGAATTTAACGTTCAGTATCATACTTCAACAAGGAGGAAGATTTTTTGTAAGGAGCATGTTATATACTAGTACTAAATATTTAAGCATGACCATCAAAAGGAATAGCGTACCAAAATTTCTTGATCTTGCCTTTAAATTATGCTCAATGTTCAATTTGTTTACACACCAGGGCGACTGAAAATTTGGCAAAACCGAAGAAACAAATAATTTTCTGATCATCAGTTTCTCACTAAAATAAAATCCTACTATTTAAAAGAAATCGTTATAATTTCTGTACTTGATTTCAACTTCCTCCCCTATTGGAGATTCATTACTGCAAACGTTTTTGATTGTATATACTCAGTACTTGTGGATATAACTGATTCGAGACCGCATATTATGATGATCATAGAGAGAATCACCGTAATCCAAAGGCTTGATAACTACAGACTCCTTCTCATCCTGTTCCTGCACTGCACCAAATACTATCTCATTGGTTTCCTCGCGACTTTGCTCATAGTAAGTATGAGCGACCGATGAATGATACTGATTACGATAATGATGTTTTTGCTGCTGCTGAAGATCTCCGTCCCATCCGTTATACAGATGT
>c100043.graph_c0
AAAATTTCGTCCCTTAACCCACTTAATGACTGCCACGTCATTAATTTGATGACGTGGCTATGTTAAATTGTCAACCCACACGTGAAATGACAGCTTTACCCTTATCTTCATCTTCTCATTCTTTCCTCTTCTTACCCGATCTTCAAACAACATTCATTCCCAAATTGAACAACCACAACAACAACCCAATTCAGGTTTATCAACCAACCAGTTAACAAGTTCGAAAGACCATGAACAACAAGAACAACAACCCATAACCAAATGGGTGTGGACATGAAAACAGAAATCAAAATCAAATGGGTGTTGATTCACGGAATGGAGACAAGAAAGAGGAAGAAGAACAAACAGAAGCATGAAGGTCTGGATCGAGTGAAAAAGAGTGACTTTCGTGATTCCAATTTCAGAAACCGGAAACTCGCCGGAGAGGGAACAAGAGGTTGTTATCGGCGGAGGGACGGTGGTGACTGGATGCGAAATCACGACCGGAAGAGGATCGGAGCAGATACGGCGGCGGCATGGACGGAAACCTAGTAAAAACAAAACAATATACAACACTAATTACTCTCTTGCTTTCATCTCTACAATGAAGAAGCCATATTCATCTTGCTTTTATCTCTACAAACAGCAGCAAAACAGTGGTGGAGATTGTTGTCACCAATGAAAACACACAAACTCTGATTCAGCAATATCCCGACAAGCTAAACCCATTCAGCAATATACCCATTCTCAATTTCAGAACCCCAACAAGAAATTGAATTCATAGCAGAGAAGAACACATGACATAATTAACAAGAAGCTAAACCCAGGTGAAAGGATCGATGTGAATATCT
>c100044.graph_c0
TTTTTTTTTTTTGTTATGTACTCTTGATGATGATTGAGGTTTTCGACAGATAACATAGCAGAATTTGAAAAACCTTCATTTTTCATGATCACATTTATAAGACTTTTTTATGAACTACAAGCAATTTGGGACCTGAACTAAACTAAGAAGGAATGGAGAATTTCTTTTAGATTGAATGACCTTTCACTGCCAAAGGAGAGTAACCATAACTCCACTTTCTGCCAAATTGTGCTTTTGTTTATTGTACAATCTACTAAGTTTCATTGCTGCTTGAATTTGAGCTTTCCACTATCTCTTTCTCCATTGAATCTCTTTCTATCTAGTTTCTTCTTTGTTAGGGAATATTAATTGTAGCATTGAGATTGGTTGCAGTAACTTTGAGTATTTGATTGTATTCCAATCCATTGTTTCAACTAGAAGCAACATACAATTCTTTTTATCACCTTTATTATTGCCTCTTTGGTGTGCGCGTGTTGGTATTTTTTTTAATATATTCTCAATACAGTGCTTGGTTGAGTAAGTTTTAAACTCAGTTTAATCCCGTTATTGAGAGAAAAAAATTGTTATGTACTCTTATGATTGAGGTTTTCGACAGTGTTATCAA
>c100045.graph_c0
AGCAATGGGAACCAACACATGGAGTTCATTATCGGAGATGCTAAGGGTGACTGTGTTCACGTCGTAACTCGATATAAGGAATTTGAGCAGTGGAGGTCGTTGATCGAAGAAGGAAAAACTTACATTTTGTATAATTGTCACGTCTTTGACAATGATGCTGTGTTTAAGCCTGTTGATCACCCTTTTAAGGTGGTGTTTGGTTCTGGTACAAAGGTGCAAAGGAACGATAAGCTTTCCTACATTCCTCCGCATGAATTTCGCTTCAAGCCGTTTAAGGAAATTGAGGATGGAAACTTTAAGACGGATGTTTTGTATGAAATAATTGGGTTTCTTCATGAAATTGTGAAAACAACGACAATTTGAAGTGGAAAAAAACCGTGCACTAACATTGTGCTGAAAGATGAGGCGGAAAGTTGATCGATGTCAAATTATGGGAAAGTTATTCTGTGGCTTTGATGAAATTTCTTGCTGATCGGAAGGACGCTGGGCCGGTTGTTCTGATATTAACTCATGCTCAATGCAAGCTTGGAGAAAATGGTAAGCCTAATCTGTGCAACAATTGGTCGGGTTCGAAGTTGCTTATTAACTTGAAGCATCCGGTTGTCCAGACTTTTAGGGCCAGGTTTCAAACTCGGTCATAGCTTTATAATCCAATTCATTCATTCAATGTGCAGAAGATGAATGTTGGTGCTGAATC
>c100046.graph_c0
GTCACATGTTTGGCTATGCCACAGATGAAACACCTGAGCTAATGCCACTTACTCATGTGCTTGCTACTAAACTCGGTGCAAAGCTCACTGAAGTTAGAAAGAACAAAACATGCGCATGGCTTAGGCCTGATGGTAAAACCCAAGTTACTGTTGAGTACCAGAATGATAACGGAGCCATGGTCCCAATCCGTGTGCACACTGTCCTCATCTCAACTCAGCACGATGAAACTGTCACAAATGAAAAAATTGCTGCAGATTTAAAAGAGCATGTGATTAAACCTGTTATCCCAGCAAAATACCTTGATGACAAGACTATCTTCCATCTCAATCCATCTGGTCGGTTTGTTATTGGTGGACCTCATGGAGATGCAGGACTCACTGGTAGGAAGATCATTATTGACACCTATGGTGGCTGGGGTGCTCATGGAGGAGGTGCCTTCTCTGGCAAGGACCCAACCAAGGTCGATAGAAGTGGGGCATATATTGTTAGGCAAGCAGCCAAAAGTGTGGTAGCTTCAGGGCTTGCAAGACGTTGCATTGTGCAAGTTTCTTATGCAATTGGAGTCCCAGAGCCACTTTCTGTATTTGTTGACACATACAAAACAGGAAAAATTCCAGACAAGGACATCTTGGTTCTTATTAAAGAGCATTTTGACTTCAGGCCAGGAATGATTTCCAATAATCTTGACCTCAAAAGAGGTGGCAACTTCAGGTACCAAAAGACTGCTGCATATGGCCATTTTGGACGGGATGATCCTGATTTCACCTGGGAGACTGTCAAGATACTCAAGCCAAAGGCTTGAGTTTGCAAGCTACCATGGCATTTCTAGTGGTGGTGGTTATCATCGTAGCCATCTTTCAGATTTTGGGTGAAATGAAAATAAAGGAGCTTCAATGCCTATATACATCTCTTGGGGTTCCTTTCCACATCCAATCCCCGAAGTGTATCTTCAACAAGAGATATATATAGGCATTGAAGCTC
>c100047.graph_c0
GTTTTTCTTTTTTATCTGTTGGAAAGTAGTTTGACTTGCAATGCAAAAAAAAAATTGGTCATTTTTGTCTTGATCAATTAATTGGAAAAAGTTTGTTCTCCTATCTCTTTCTTAGTGCATCTCGAGTCCAAAGTCCCAAAAAAGTTATATTACCATTTTCAGAAGAAATTTCTAAAATTGCGGTTCTACATGAGCCATTGTTTATATCCATGTTTTATATAGTGTAATAATATCCATCCAGCAGTGTGAAACTGTAGAACATATCCATCTAACAGTGTGAAACTGCAGAACTAGTCAGAAAACAAAATTATGGGTTTGACAGTGTGGACTATACCCTTCTTTGCAGGCTTCTCATCAACAGCGATCTTTGTATGGGTTTGGATCCGGTTCAAACCCTTATGGTAGAGGCTATCTCTCTAACCCCGGTTCTAGCTTTGGAGGCTCGGCCATTTCTGGCCTTAGTGCTAATGATAGGAGCTTCCTTTCTCTTGAAAATAGCAGACGGCACGGCAGGGAAACTTCTTCTTTTTGCAGATGTAATGGTACTCTTGATATCCTCAGTGAGCAAAACCGAGGACCAAGGGCTTCAAAGCTGAAAAATCATATATCCTCTGAAAATAACGCTATTGATGGTAGTAAAAGTAATGCATCTACTGCCAAGTTCCAAGATGAATCACTCAACCGGCCAGATTTTGCCACTGATTTCAAGGATGCCAAGTTTTTTGTCATCAAATCTTATAGCGAAGATAACGTTCATAAGAGCATTAAATATGGTGTCTGGGCTAGTACACCAAATGGAAACAGGAAGTTAGATGCTGCATATTGCCAAGCAAAGGAGAAACAAGATGCCTGCCGAATTTTTCTCTTTTTCTCGGTAATCTAATTTCTGTATCTTTGTGTAAACACAAATGTTGCACTACCGTATTCATCGTCCTATAATAGCTGTAAATAGGTATCTGTTTCCTGTAACAAACCTTTGGTTCAGAATATTTTGTTCAACTACAATTTTGTATAAAACTAAATGTTGGGTGGTTGAAAGACAGAAAACAAGCCTAGTATATAGAGATGAGAATATTATGCTAGATGAGTGGTCACATGAGACAAGATAGAATTAGAAATAAGATCGTTAGAGAGAATACTAGGGTAGCCCCCATTGTAGAAAATATACTGGGGTCTCATCTTAGGTAGTTTGAGCATGCATAAAGTCTTGTAGAAACACTTTCAAGAAATGTTGATCAAATAGAGGATAGTCCAACAGTTAGAGGTCGAGAGAGACCAAGGGAAGCTATAAGCCAAATCATTGATAGGAATTTTGAAGTAAATGGTGTATTTTTGGACTAAATGCAGGACAGGGATTTATGGCATCAACAGAAATATACATGACAGGGATTTTTCCAACAAGGGTTAAATGTGTTTATGAGAACAGATGCTGTCAAGTAACCTAATATTTATCACATATTGCTTTAGCACTGATTTAATTGGGTAGGTGAATGCTAGTGCTAGTGCTCATTGGGTAGGTAATCTGCAATGACCTAATGTTACAACTATTTCCAGGTAAATGCTAGTGCTCAGTTCTGCGGAGTAGCTGAAATGGTTGGACCTGTCAATTTTGACAAGAGCGTGGACTTCTGGCAGCAAGATAAGTGGAGTGGGCAGTTTCCTGTGAAGTGGCACATAATAAAAGATGTTCCGAACAGTCAGTTTCGTCACATTGTTCTTGAAAATAATGATAACAAGCCCGTTACCAACAGTCGAGATACTCAGGAGGTGAAATTGCAACAAGGGATTGAAATGTTAACCATTTTTAAAAACTATGAAACTGATACGTCTATCCTGGATGATTTTGATTTCTATGAAGATCGGCAGAAGGCCATGCAAGAACGAAAGGCAAGGCAGCAAAGTAGCATAATGCCTACTGGATTAGTTGGGGGGAGTGAGCATAGGAGTTCTTCTGACAGTACTGGTGATTTCATCAAGCAAGTGTCAAAAAACTTTTCTCTGGTTGTCCGCTTGGACGACAACAATAACGAAGTTATTGCTGCCAACAGAGATAAGTTACCCTCTGATGTTCCCACCAGTAATGTATTTAAACCCGGTGAAGGCATTTTAGTGACTGCCTCTTCAACGCAAACCAGTTAGTGGCAAGACTGTTGATCACATCAGCCGGCTATGCATCGGGTAATGAAAGTCGGGATCATGCTTGCTTTATCTTCGTAGTTTTTCAAACAAGGCAGTGCTGTGATGCCATTAAAATCATAGGGTCATTGGGGGTTTCCAAAAGAGGTGGTTTTGCATAAAAGAATGAGTTTCATATATCGTATGTTTTCTAGAGTGAGTTAACTGAACTGTAAGTTATACCTCCCATACATTACACCTTTGCATATTTGAGTAGGTTAGATTTTCTTCATGTTTTAAATTTTTGTTTAATAATTTTGGGCTTGTTAGGCTCTGATTGATTTTCATATTTATTTTTCGTTTTCTGTTCAGTTTAAATTGCTAAATTGTCAAACAAAAAAAAATCTTCCAAGTTTTCGTTTTCTATTCCATTCTCCAGAAACACAACTCGTGTTCATAAGAGACACATAAGTGAAGTTTTCCATTTCCATGGCACATGCGATCTCAGTCAATATTTGGGGTGCCTGATTTTCATGAAAGCTATTG
>c100048.graph_c0
AATCTATCTATGGAACTCACCTAGATAGGATTGCACTTGATTTCCAAAGCCTCCAAGTCCTAAGCTTCAAGAATGCCAAAACCCTTGCTCTTGGTTCAACACAAATCCATGGCTTTAGCTCATCAATCCCACTTCCTCCATCTTTCTCTTTGTTTCTTGATCATAAAGAACCACATCATGCACAAAATCATGCTTCTACTTCCATCATAACCAATACCCTAACCTCTTGAGGTTCTCTTGGACAAAAGAAAGAGTAGTGGTAACAATCCAAACCAAGCTTCCATTCTTCACTATGATCTTGAAGAATCCTTGCTCAAGTATGTATAAAGATGGAATCAAATTCTTGGATGGCAAGGAGAAGAGAGGAGGGCGTGAAAGAGGAGAGAAGGAGGAGAAGAATTTCTTGCCAAAACCTAGAGAGAGAAAGAAGAGTGGAAAGTGAGATATTTTGAGCCAAAATCAAATAAATATCTCTCAAACGTGCAATTACTAAATTGCCCTTGCTCCAAGCGTGTTTAATACAACACTGATACTTAACTCGTATTAAGCTGACATCCCATAAAATATTTCCATCA
>c100049.graph_c0
CCGGGCAGCATTTCTTGTGGCCGTTTTCGCCTGCATTTCTTACGCGAAGGCCGACTCAGGACATGAAGACCTGTCTCCTCTCCTGACCAACACGGAGGAGAAGCTCAAGAACGCTACGACTCACGTCAACCACATGCTGGGACTCGACCCTCTGCCTAATTCTGACAAACTGCAGCCCCTGGTCAAGAACGAGAGCGACCACCTCGCCTACGAACTCAAGAAGTTCGCCGGCAAGCTGGAGGACGCCGTTAAAGAAGGCGAGCACCAAGCGGAAGTGAAGGACGCCGTTGCGGCCGCAGCAAGCAAGCTGACCGAGGCTGCAGGTACGCTCGAGCATGCCGGCAACGACCTCAAGCAGGACAACACGCACTACCTAGCCGC
>c100049.graph_c1
TTTATTTTGATTTATAAAACTTTGATATATAAATAATGGGGCTTTTAAACCAATTTAATGACGCACAATAAAAAATTTTGTTTTTAAAATCCAGTATCAGAAATTAAAATATTATAAAAGTGACTCCATGATGTAGGATTGAAATAAACCATTCTTTAATAATGTTATCACTTGCAACTTTTTTTTTAGACATTTACCAACTATTTTAGTTGAATAAACAAATGAATTGTAAAAGGCTTACACACGACTCACGAGTAAACTTGGCAGTAAAATAACTTTGGTTTTGGCAGTCTGTTTATAAAGATTTGATAGTTATCTGTTTACTTCTATTTTTCTTTGGATAGTTTTTTTTTATTTTTTATCTCCATTCCTCAATTCTTCCTTCTAAACTCTAGAGTAATTCTTTATTGGTAATATTAGTGAACACATAACTAAAACCAATCCTTATTACAGAGAGAATAAATAAAGAACTTATTGAAAAGACTAGTGTATCACTTACACTTAACATTTACCACAAAAAAGGTAGAAGTGTACCGTATTTTAGACACTCAAGTTGAACTTTTAATTATACAATCAAATAATTATTACATATTTACAACTTTTATAATAAAAAGTGAACTTGGTTTTGTAAAATTAACTTGTTTAAAATTACACTTCTATCTTTCTTGTGAATTAAAAATTGTACTGGTTATATTTTAGTACCACTATTACGACACAGTTATATTGTTATACCTATTCAATAAGTTCTTTTCATTCACTGCTTGACTACTGTTTTTTTATTGCCTTTAACTGAAGGCGTTTAACATAAACAATTGTTACACAATTTATAGACATAAATAAATCACTATTTATAACCGATTTTGCACGGTAATTTTTTAGAATTTGAGTACTTTAATCTTTTGCATCATGAATGCAGCTTTATAATTGACAGTTAGGTTGTTGCTGTTTAAAATCAAACCGTTTCTAAAGACGCAGTCGAAGGACGGCGGTACAACCCGAGACGCATGGTTGGTTGACGCATGCTGTACATATCTCAGATACTCCGCAAGCCCGTGTGAATGTGTCTCTAGCGACGGTGTGGTGCACGGTTGCGTTGTGTGGTCTGTACAGTCTAGTGGTGACCGTGGTGGCCGTGCTCCTTGCTCTCGTGACTCTCGTGGCTCTCCTCACTGCTGGATCCATGGTGTTGGTGAAAGTGATGGTTGCCGTCGTGATGGTGGTGGCCGGCATGGTCCGGCTCCCCCTCGTGGGCTCC
>c100050.graph_c0
CGTTTACAACAAATACATCTTAGACAAAAAGATGTACAATTGGCCATTCCCAATTTCCCTAACAATGATCCACATGTCTTTCTGTGCAACCCTAGCTATTCTTCTCGTTCGTGTCTTCAAATTCGTTGAACCCGTTTCAATGTCTCGCGAAGTTTATCTCTCTTCCGTTGTTCCAATCGGAGCACTCTATTCTCTTTCTCTTTGGCTCTCAAATTCCGCTTACATTTACCTCTCTGTTTCTTTTATTCAAATGCTTAAAGCTCTTATGCCTGTTGCTGTTTATTCCATCGGCGTTGGTCTGAGAAAAGAATCTTATAAGAATGATACCATGTTTAACATGCTTTCCATTTCAATGGGTGTTGCTGTTGCTGCTTATGGTGAAGCTAGATTTGATACATGGGGGGTTATTTTACAGCTTGGTGCTGTTGCTTTCGAAGCGACCAGATTGGTTATGATTCAAATCTTGCTTACATCCAAAGGGATTTCATTGAATCCGATTACGTCCTTGTATTATGTTGCACCTTGTTGTTTGGTTTTCTTGTCTGTTCCTTGGATCCTTGTGGAGTATCCAATTTTGAAAGAGAATTCAAGTTTTCATTTTGATTTTGTGATTTTTGGGACTAATTCTTTGTGTGCATTTGCTTTGAATCTTGCTGTTTTTCTTCTTGTTGGGAAAACATCTGCTTTGACAATGAATGTTGCTGGTGTTGTTAAAGATTGGCTTTTGATTGCTTTTTCATGGAGTGTGATTAAGGATACTGTTACACCCATTAATTTGTTTGGGTATGGTCTTGCTTTCTTGGGTGTGGCTTATTATAATCATTCAAAGTTGCAGGCACTTAAGGCTAAAGAAGCACAGAAGAAGGTTACACAAGCTGATGAAGAAACTGGAAGGTTGCTTGAGGATAGAGAAGGTGATGGATCAGGCAAGAGAAATGATCAGCAGAATTGATTTTCATTCAATTGCATTTACCTTATAATTCAAGAATCTGAAAAAGAAAAGACAAAAAAGACTATGCAACAAAAGAATAAATCATGAGGAAGAGGAGCAATTGGTGTTTAGATCTGGAGGTAGTAACAAACAAGGGACTTGCATCCTCTGAGAAAATGGCCAAAATTTGGTATTTTTTTTTTTGTTTTTTCCTCTAGTATTATTAGGGTTTGAGATTTGCATTTTGATGCTGGTAGAGCCAATAATATGTTATTACTAGAGTGAAGTGTCTCAAATCCTTTATTTATTTATGATTATTATTTTTTACTTTCCTTTTCCAGTGCTTAGTTTTATGTTATGTTGTTGGTAGGGACTATCAGTATTTTGAGTTTAAATGCTTATTTATTCATAATACTAGTACATGTCTATTATATGTCTGTCTGTACTTGCATATTGTGGTCTGGTTATATGATGTTGAAAAGCGATTCAAAAGATTGAGTGAGGAATAATATAGTAATTGGATGATATGGTTTAACTCTGATGAGTTATATTGAATACATGGTTTCTTAGCCAAGATGTTGCGGAATTATTCTGCTTCTGTCCTGTGTTCATTGTCTGCTTATGATCCTGAGTGCACATTTGAATTGACGATAAATCTAGGAGAAATATGATGTTCCATCTTAATTTTGATAAAAATTACACTTTAAAATTCAACAAAACCATGATGGCATTGTGATTTCACCAAACTTAACACAAACTCAA
>c100051.graph_c0
AAGCCATGGTGATGATCAATGTGGGTCTCCTATGCACCAATGAAACCTCAAACCTTAGGCCGTCTATGTCGTCAGTGGTAAGTATGCTTGAAGGAAGGACTGTGGTTCCAGAATTTGTTTCAGAATCAAGTGAAGTAATGAATGAACAGAAGTTGCAAGAAATGAGTCAGTATTACTCTCAAATAGATGAAAACAGCAAGGTAAGTAAGTCACAAAGTCGGAGTTTATCAATTGATGATCAATGTACTGGTTCATGTCCACTTGATTCTTCCTCATGGATTGAAAAAAATTAAGAGTGTGTTAGACTTCATATTTATAAACATCATTATTTGAGGCCTAAAGGTTCAAAATGACTGGTATTATGTTGTTGGGAAGCAGTTATGTATTAGGCAGGAAGTTTTGTTATAAGGCATTTATTGAACAAATAGGGAAACCGAAGGAAAACCTGTTGTTTCTATCTTAATTTCCATTTGTTTCCTCTATTATAATTTTGTAAAAGAGATTTCCTGTTGTAAATTTGTAATCCAGTTTCTGCTCACATAACAAGAATCATTCGATAGAAGTTAGTTTTTCAATTTAGTTTTGTAGTATGATTATCAGTTTCTAACAACTAGTGTCGGAGCTGGTTGTCGGTGACTTGGAAATGGTTATATACGGAGAGGCAAACTAATATTACCAAGTAAAGTGTCATAGAGTGCCACCCATTGGGACGTCGACTCTTAGGGGTGGAGCTATAATAGGTACTTGGGTATTATGGGGTGCAATGATATGTACTTGAATTGAGATGTGAAATAAGTGGTGCATATAAAGAATACAAGAAGCGGTTGAAATGCAAAAACGCATGATCCATAAAATGCGAGTGACCATTCAGATTGAAGGGTTATCTGTTGTGCTCTGATACATATAAAGTTACCATAGTGTGTGGAAAACACAATGACATTACAAAAATTAGCTTTAAAGGTCATTCTTATGTAGGTTGTTTATCTGTGAAGAGACCAAATTAGTTATCTAGATGACGTG
>c100052.graph_c0
GCATTGGAATTTCTACAGGTTGGAAAATGAGCATCTAAATAATGTCGGTCATTACCGAGCAGTGAAGACAGTTCCGTTACCATTTCGAGAGACAGATTCTGACTATTAAGAGTTCCATTCCAATAACATGTGTTATCATCTATTTCTATTATGTTAAACTAGTTTCAGCAATTACAAGCTTGATTTTGTTTAATCTATTGTAAAATGTAATCAACAAGGAAAGAAATAAGTGTCAATTGAACTAGTTGAATGAGAACAAATGAGAGAATATACCAAA
>c100052.graph_c1
GGAATCCATATTCACAAAGCACTTCGCCAACAATGACAGGAAAAAGGCAATGAAGTTTTTAAGACCCCAACAACATAAAGATTCTCATATGGTCACTTTTCTTGTCGGGTTGTCTACAGGTTGTTTTGTGTCATTGTTTTGTGTATACGCAATATTGGCTCATTTGTGTGCTATATTCTCTCCTAGCAATGAGTCAGCTTATATGCAAAATGTCTATCCTGTTTTCAGTGTGTTTGCATTGCTAAGCCTGCACTTATTTATGTATGGATGTAACCTATATATGTGGAAGAGAACAAGAATCAATTACAACTTCATTTTTGAATTCTCCCCAAGGACATCACTTAAGCATAGAGATGCATTTTTGATATGCACTACCTTAATGACAACAGTGGTTGCAGCAATGGTTATGCACCTTCTTTTAAGGGCTGCAGGATTTTCTCCTAGCCAAATTGATGCACTTCCTGCAATATTACTTCTGTCTTTTATAGCTCTGCTCATTTGTCCATTCGACCTTTTTTATCGCCCGACCCGCTACTGTTTCATCCGTGTCATTCGCAACATAATCTGCTCACCATTTTATAAGGTTCTGCTAGTAGACTTTTTTATGGCTGATCAACTAACTAGCCAGATTCCATTGCTAAGGCATTTGGAAACTACTAGTTGTAACCTATTGGCTAAAGTTTTCAAAACTCACCACCCTGAGACTTGTCACTCTGGAAGACTATATATGGAAATAACTTATATCATATCCTTTATGCCATATTATTGGCGTGCTATGCAATGTGCGAGACGGTGGTTTGATGACAGTGATGTGAATCATTTAGCTAACATGGGAAAGTATGTTTCGGCGATGGTAGCAGCCGGGGCGAGAGTAACATACAGCAGACAAAGTGATCAGCTATGGTTCGCAATAGTCTTAATCACTTCTGTAGTGGCAACCACTTATCAACTCTATTGGGATTTTATCAAGGATTGGGGTTTTTTAAATCCTAACTCCAGAAATCCATGGCTTAGAGATGACTTAGTTCTTAAGAAAAAAAGCATATACTATTTGTCTATTGCCTTAAACGTTGTTTTGAGGGTGACATGGGTTGAGACTATCATGCATTTCAAAGTCGGACATGTTCAATCGCGACTGCTAGAATTTTTGTTGGCTGCACTTGAAGTTATTCGAAGAGGGCATTGGAATTTCTACA
>c100053.graph_c0
GCGAAAGAAAAGGGATGTGCACTCTGACCTGCATTCTATTTTTGCTGAAGATATAAAGTGTTTGGACGGGAAGTGGCTTCAATGTCCGACCTGCATTCTTGTCTTAGAATGAGCTACCAAGCTCAATTCATTACCAGAAGACGGAATTGCATATCAGAAACTGCCAATTGCGAGAAGCAAATTAGAAGAGGAAGCAAAGAAAATAGTGGTGCAAGATTGTTCACATTCCCTCCAAAGTTATCAGCAACAAAATGATCGCATGAATGTTGTGTCCAGATTTGGTGGCTTAGTCTCAAGGGTGATTGTGTGACTGGAACCAAGATGGAAGCAGCAACATCCTCTTTTAATTAAATGCAATACTTCTTTGTAATTATTCTTCTCTAAACTTCCTCTTTGATAGTTTTTTTTTTAACATTAGTCCTTTAAATATATGTGTTCTTTACATAATTGATAAATTGTTTAACTTAAACCTCACAGTGACGGTATACTGTTGAGCTAATGGATAAGGATATCATCTTCTTTGAAAATCTATGCTTGTTTCTGTCCTTTGTGCATGTGATTTTTGTTTGAGCCCTGAGGTTTTCAGACACAACAACTATTGTGAGTTTTCCCTCCCCGAGACCAAGTTATTTAAATTTTACAAGCTCTCCTTTAGCTTCACTTTGCCATGCCTCAACTATTATTTACGCCTACCTCTCTTCTGGTTTTATTACAGGATTCAGAAAATGAGATAATTGTTGGAGCAACTCATAGAAGAAGCAATTGTCTGTCAGAGTTGATTTTGCAGAAACTTCTTTGCCGCCAAGCACTGGATGCAGTAGAGGATCCCTAC
>c100055.graph_c0
TTCGAATCGAAACAATGTCTTCTTTCGACTCTTCTTCCGATTTTTTTGATGATTCTTCTTCGGATTCGTTCGAAACTTCTTCTCTCGATTCTTTTTCCTCTTCATCCTCCGATTCTCGATCGATGCACGACGTGTTCATCAGTTTCAGAGGACAAGACACTCGCAGTTTCGTTTCTCATCTCCATGCTGCTCTCACAAAAGCCAGAATCGAACCTTTCATCGACGATCAGCTTCGCATGGGAGCCGAGGTGGGATCAGAACTTTTGCGAGCAATAGAAGAGTCTCGTATATCTTTCATTGTTTTCTCCAAAGGCTATACTGAATCTAGATGGTGCCTTAGCGAGCTTGAAAAAATTCTGGAATGCCGCAGAACTCATGGCCAGCTTGTTTTTCCTGTGTTTTATGATGTTGACCCTTCCACTGTACGACATCAGAGTGGTGATTTTGGGCAAGTTTTGAGAGATACTGCAACAAAAGTATACTTCCGTCCAGGAGCAGAGGAAAAGATGGAACATGTGCTGTTGGGTTGGAGGACTGCACTCACCCAAGCTGCTGATTTGGCTGGTTGGGTTGTCAACAGTTACAGGAATCAAACTGAACCAATGGAGGAAATTGTTGAGAAAGTTTCGAGATTGCTAAACAAAACTACCTTGTTTGTTGCCGACTTTCCAGTTGGACTGGAGTCCCGTGTGCAAAAAGTTACCGAGTTCATTGAAAATCAATTAAGCGAAGTTTGCTTCATAGGGATCTTTGGAATGGGTGGGTCAGGTAAAACAACCATAGCCAAAGCCATCTACAATCAAATTCATGGGAATTTTGAAAATACAAGTTTCATTGGAAATGTTAGAGAATTTTGTGAAAGGGAAAATGGCGGGATTGTTCATTTACAACAACAACTTCTTTCCGATGTCATGAAAACAAATGAGAAGGTATATAACATTGCAGAGGGGCAAATGATGATCAATGAAAGATTCCGGGGGAAAAAGGTATTCGTTGTACTTGATGATGTGACCACATTTGAACAGTTAAAAGCCCTATGTGCAAATCCTGAATTCTTTGGTCTAGGAAGTTTATTGATTATTACAACTAGAGATG
>c100055.graph_c1
CATAATGAGCTTTTCTAGATTTGGTAATATTGAAAAGTCTGGGGTGCTTGTCAAGTGCTTAGAATGACTGAGATTGAGAATTTTCAGCTTCTTCATCAACTTGGTTTTATTCCATAGTTGTTTAATATTGCTGTGTTTTAACTCAAAAACGACTAGATTTTCCTGATAAAATTCATCCGGTATATAGTCGTATGTAAATCCCCGCCAACGGAGCCATCTCAATTTTTGAGAAAGGTGCACATAATCTCCTGTAAGATCAACATTATCAAGTTGTAAAAGTCTCAAATTGTTCATCTTCTTGAAAGAATCAGCATTGAAGCTAACATTTTCGGTGCTTTGGGACTTCAAAACCAATCCTTCCACAAATTTTGTTCCACTATTTTGATTCAAAACATCATGTACATCCTCATCAGACCACAATCGACTACGCTTCCCAAGCTCCTGTTCTGATCTTTTACGAACAATCTCTCTTCCCATGTCTCGTAGTAAACCATGCATTCCAAGTTTATCATTCTTTTCGACTTTTAGAAGGCTCCGCTCTATGAGGATAGTTATTCCAATATCAGCATCAAGTCCACAACCATCTAGAAACTCTGAAACATCAGCTCTCTTCTTCCCAATAAAGAAACAACAAATGTCAAGAAATATATTCCTTTGGGGATCATCCTCTAGACCATCATAGCTTATTTTCAGTTTTTTTTGCACTTTATCATTAGGAATTCTCTTTAAGTTTGATAGTGTACTTTTCCATTGTTGTTTTGTCCTATCACATAAATAAGATCCAATTTCTTCAAGAGCCAGTGGCAATCCTCCACAATAATCAATAATGCTTCTTGACAGTTTACTGAAGTCTTCTTTTGCACTTGACTTTCTAAAAGCATGTAAATTGAAAAGCTCGAGGGACTCATATTCGTCCATTTCCTTCATGGTATAGACATGATCAACTTCAAGTAACTTAAGTATGCGTACATCCCTCGATGTAACAATCAATACACTCCCTGTACCAAAACATTTACGTTTTCCACATAGGGCTTTTACTTGCTTTAATGTGCTTACGTCATCGAGTACTACGAGTGCCCTTTCCCTCATAAATCTCTTCTCAGTTGTTTTCATGTTATCCAAAAGAAGTTGTTGTTTTAAATGAATAATCCCTCTACTTTCCTTTTCACAAACTTCTCTAATATTTTCAATGAATCTGTGAACCACGAATTTCCCATGAAATTGGTTGTAGATGGCTGTGGCTGTTGTTGTTTTACCTGACCCACCCATCCCCCAGATCCCTATCAAGCAAACTTTGCTTGATTGATTCTCAATAGAGTGAATCAATTTTTCCACAGGGGTATCCAATCCAACTGGAAATTCCGTAATATCCAATAGTCTGTTGTTTAGCTTTCCCTTAACGACTTCAACAATTTGTCTAATTAGTTCAACGTCATCGCTGACATTTTTGTAATCCCAACCAGGTATATTTGCAAGTTCGGTTAGTGCATTTTCCCAAGTAGGCAACGCAAAATCCATCATTTCCCCTCTTGAGGAACTTCTTTTTGCAGTTTCTTTCAAAGCTTTTCTAAATCCACCTGTCTTACGGCGCAATTCCGATGGGTCAACTTGGTAAAAAACGGGCACAACCACCTGACCATAATTTCTCCTGTCTTAAAGAGCTTGATCGCATCATGAAGTGCCGCAGAAATTATGGTCAGGTGG
>c100056.graph_c0
GTGAGATGTCTCATGGTTGTATATGTCATTCATGACGTTTTCATGTCAAACTTTTCTGATTGGCCGTACAAAGAATGATTCTATAACATAACTCTTCCATTTTCAACATAATTGGACCTTCATCTTCCTCATAATTCAAAGTTTCTCACTAAGCAAGTCAAGTGAGCTGTGAGCATCATCATCTCCATTTCAACATGAACCATGAAACTGATGCAGTTAAAATATACTTCTTCCCCTTTGTAGGTGGAGGTCATCAGATTCCAATGGTAGACACAGCAAGAGTGTTTGCAAAACATGGAGCTACATCTACAATCCTAACCACACCCTCTAATGCTCTTCAATTCCAAAACTCAATCACCAGAGACCAAAAATCCAATCATCCCATCACCATTCAGATTCTCACCACTCCTGAAAACACCGAAGTAACGGACACAGACATGTCTGCTGGTCCCATGATCGATACCTCGATTCTCCTTGAACCTCTGAAACAGTTTCTAGTCCAACACAAACCAGATGGTATAGTTGTTGACATGTTTCATCGTTGGGCTGGCGACATCATCGATGAACTCAAAATTCCAAGAATTGTCTTCAATGGCAACGGGTGTTTCCCGCGTTGTGTCATTGAAAATATGAGAAAACATGTTGTGTTTGGGAATCTGAGTTCAGACTCAGAACCTTTCATTGTTCCTGGGCTTCCTGATAGAATCGAGATGACACGGTCTCAGATTCCGATTTTCATGAGAAACCCATCTCAGTTTTCTGATAGGATAAAGCAATTAGAGGAAAACAGCCTTGGTATTCTTATCAATAGTTTTTATGATTTGGAACCAGCTTATGCTGATTACGTAAGAAACGAACTGGGAAAGAAAGCATGGCTTGTAGGACCAGTTTCTCTTTGCAACAGAAGCGTAGAAGATAAGAAAGAAAGAGGGAAACAACCCACTATAGATGAACAAAGTTGTTTGAATTGGTTGAATTCTAAGAAACCCAATTCAGTTCTTTACATAAGTTTTGGGAGCGTAGCCCGCGTACCAATGAAACAACTCAAGGAAATTGCTTATGGTTTAGAAGCTTCTGATCAATCATTCATTTGGGTGGTTGGGAAGATTCTCAACTCATCTAAAAATGAAAAAGATTGGGTTCTTGATGAATTTGAAAGGCGAATGAAGGAAATGGATAAAGGTTTGATTTTTAGAGGTTGGGCTCCTCAGCTTTTGATATTGGAGCATGAGGCTGTTGGAGGGTTTATGACTCATTGTGGATGGAACTCAA
>c100057.graph_c0
GCTGAATACAGTGACAACATATAGAAAAGTTAGAAGAAAAAATCTTCACATATTACTTTGTGTTAGAAGAAGATAAGATTTAAATTTTGAATAACCAAATTTTGAACAATCAGAAGATACAATATCGACTGCTGTGGAGTTTTTTATTTTCATATTTAACGAAGTTTATGAGGGAGAATTTGAGAGAAATAATAGGTTTAGAATTGAAAATGTGAAAAATGCTATTCTGATTATCTCAGTTTGAAAACTCAGGTTTATATAGTACAAAAAGTTGGTTGGATTGCCTAACTAGCTAGCAACTGCACTGCTAACCGATAAAAACAACTATAGAATTTAAGTGGACAAACAGTAAAGCAAATGCAGAAACTACTGATATACACAGAATCAATCCAATTAATTAGCCTGTCAATTGATTCTTAACTTCGTTTTCTTTAACGTTTTAGTGATTCTGGCCCATAATCTGCATGGTCTAAAAATCTTTTTCTTGAGACTAATGGTGACACAATCTTTTGAGACTGCTGAAGTTGTCTGCCAGTAATGTCAAGCCAAAAGTGTAACTGTTTTAGTGTAACTGTTTTCTGAGTGTTATGAAAGATTTTGTTAGAAATAAAATATCTTATGTCTCAAATTTTTGATAGAAAAGGCAATCAGGTTCAAAAGAGTAAAGAAACAATAATAAGCAGGCAATAAACACATGGTGTATGGCAACAAAGTTTGGCCAATTTTATCTATGTCTCTGACGACATAGGTCCCTTGTATTATCAGTAAAAGATTATGGATTACGATGTACAACTTGTATTTAAATACTACATTCCAAATTGGGGTTTGCCGGTAACTATGAGCCATACTCAACAATTTTAAACCCCAAGTAGTTATGAATTTAAATGTTGGTAATCTACTAGTTACATTCTATTAAGATTTTTCTGATGGTAGGGTCTTTACATTTTCAGATATGGCAGTTGTTGCTAATCCTATAACGGGTTCTTAACTTTGTGTTTCAAATTGTTTGATTCATTCATTTGTGTCTGTCTTATTACATTTTTTTTGCCCTGAACTATGTTGTTAGATTATTATTGTTAATATGTGATCGCTTTGTTTGGCTCTAACAGGGATTGGTGCTGGAC
>c100058.graph_c0
AAAAAAATGAAAATGAAAATAATAAATAAATTGGTGTACATGAGGATTACGTAATAGATTGATTGTTTATGAACGAACACAAAGATTCCTCCGAAACAAATAAGAACGATACATTGAACGAGTGACGCACACAGCGTTAAAAAAACAGATAAAATAAAAATAAAAATAAAATGGCGGTCTTGATTTTGTTGGAAGAGAAAGTGTGAATCTCCAACTAATAATAATTCATTCGATTCAGGATTAGTGGGAGGGAAGAAGAGATATGGTAAAATCAGAATCAGAATCATTTTCAAAGGATTTTGTAATGGGAGGTGCAGCAGCAATCATATCCAAAACTGCAGTGGCACCAATTGAAAGAGTGAAGCTTTTATTACAAAACCAAAGCGAAATGATTAAAAGAGGAAACCTCAAAACACCATACCTTGGTTTGTCTAATACCTTTAAAAGAGTCTTTGCTGAAGAGGGTCTCCTTGCCTTTTGGAGAGGTCACCAGGCCAATGTTATTAGATATTTTCCCACACAGGTGAGGTGATTCTTTGTTATTCATCACATTACTACTATAATATATTATTTACCCCTTGAAAATGTATGACCAGCATCGCTATGTGTTCATTGTCACTTGTATAAAAGAATAACCCGTATTTTGTATTCCAATCAAACCCTGCTCTCAAATAACAGTCTTTTTGCATATTAAAAATAATATTTGAGCAAACAGTTAATTGGTCTATAGGCTTTCAATTTTGCATTCAAAGGTTACTTCAAAAGCATCTTTGGATATTCCAGAGAGAAAGATGGGTACATCAAGTGGTTTGCTGGGAATGTGGCTTCAGGCAGTGCTGCGGGAGCTACTACCTCAATACTTTTGTATCATTTGGACTTTGCACGTACAAGATTGGCCACTGATTCAGTCCAGTGCCATGCCACTGGTCACCGTCAGTTTAAAGGACTAATTCATGTATATCGTAAAACAATATCAAGTGATGGTGTTGCTGGCTTGTACAGGGGATTCGGTGTTTCAATATTGGGAATCACCATGTATCGAGGAATGTACTTTGGGATATATGACACCATGAAGCCTATTGTTTTAGTTGGACCTTTTGAGGTAAGCATTTATACATTTATAATTACATTACAACATAGATCTATAATTCACAGGCAATGGGAAAATATGGGGTTAATAATTGCTTCTCTTGGCTCAATTTTTTTCGTCTGTTCCATGTTAGGTATGCATGCCAATATTAGAGTTTTTATATTATGCTGCTTATATTGATGGTCGAACCCTTACCTTTAATTTTAACATACATCTTCAAGAGTATGACACATGACAAGTTAGACAACAGTAATTTGGAAAAGTAATTTACTGATTTTTCTCATCATAAACTTTTCCCAGATACATCCCTTGTTGGTATAGCATTTTGATGAATTTATGTCAGAGCATTGGTTCTGTTTATTTATGCCCTTGCATTGGAATATGAGTCTTTTGATTTATATTCTGCAGGGGAACTTCTTTGCTAGTTTCTTGTTAGGTTGGAGCATCACAACTGTATCTGGTGTCTGTGCATATCCTTTTGACACATTACGCCGTCGTATGATGCTAACCTCCGGGCACCAGAATAAGTATTATAATGCAATGCATGCATTCCGTGAGATTGTTGGACAAGAGGGTTTCTTAGCTCTATTTCGAGGAGTCACTGCAAACATGCTTCTAGGGATGGCGGGAGCTGGGGTGCTTGCTGGGTACGATCAGCTAAACCGTATCTCATCTAGACACAGTAACTATAATGAAACGAACCAGAGAGTCATGAAATAAATGACTGAATCATGGTGGAATTTTCAAGGGAGAAATACATTTTTGGACCTAAAAATCATATTTATCTTTGAGAAATTAGAATTAGAATGGGTATTATGGCTCTTCATTTCAAAAGTTTGGTTGAAAGGAGCACATACACCAAACAAATTTATGGATATGACACCAGCCAAAGGTATTTGTTCTATAAAAACTGAACTCTAGTCAGAGTTTTGAATAGGTCCTTAGATTTCATTCTCCCTTTTGTTAATAGCAAATTCTTTAGTGCCTTATTGATACACACCTAAGGGCAATTGAAAAGGTATTTTAGACTGTAAATGCAGTTAACTTGTCTGTTCCGGTGAATGCTGTTCATACGAGGTTTTTATTTAATTTACAATATCACGGCCAAATTTTTATATGTTATTATGCAGATGCTATAACATATAAAAATTTGAGTTAGTTTCGGCTGCTTTCGTTTTTGTTACACTTTACACAATTTCTGAAACCTGATATTTTTATATCATCAGTTACAAAATTATTAGTATTTTCCGGTGTTGTATTTGACTTGATATTGTACTCTATTGTCTGGTTTGTTTGACATGCCAGATACTTTTAGAGGAAACTCCAACTTAAATTGAA
>c100059.graph_c0
ATATTTAATTAATAATAACATGGATCATCATGGAATGTACACCAAAGGTGAAGTGAAATTCTAGGTTCACTCAATTAAATTCGTTTTTTTTGTTCATTCTTCATAGTTTTGTTGATAAAATTCTTAGTGTTTTTATTTTTTATTTTTGTAGATATGTCAAATAAAAATGTTCTTGAGGTTCCTGTTTCAGCAGAGGAGTTGAAGATACGAAGTGAGCTTGCAATGATGATTGAAAGAGAATTAGAAGAGGAGATTAAGGAAGGTTTATACAATCTTGCTCGTCGATTGCTTCGGATTTTTCAGCAGAGGAAGGAGAGAGATGCAAAAGTAGATAACAAAATTAGAGCACTTTCTGAGGTGATTATAAGGATGAGAATGGAAGGAGGAACT
>c100060.graph_c0
TTCGTAAAAGTCATTTGTTCAACATAAAGTGCAATAACAATGAAGACATTAGGATTCATTGTGCTGGAATGTTATTGCTCACTGAGAGCTGCATGCATAACAACATTTCTTTCAATAATACTAATAATTAACATTCACCAAAAACAATGGGATAAGAGAAGCTTTACTTAATCACAGCTCTCAATAAATAAATAAAACTAAGTTGAACAACAAAATCCTGAGGCCAAAAGTCAAATTCTAAATAAGATGGACAGAGGTAGCAGAAGTACCATGAGCATCTAATTGCATTCCATGTTGTATATGCTTGGCCAAATTTTCTCGCACGGTCCTTCCTGAAGGATCAACTTGCTTGCAATACTGTTCTCGGTATCCTGAATCATGATGATCAGACAATGCAACCTCTGGATTTAAGGTGTCTCCACAATCAATAATTATATTATGAAGCAAACAACATGTCAAGATAATGCTTGGCAATTTCTTTTTATCAGGTCTCCACATAACCTTACTAAGGATTTTCCAACTCCCCTTCAACAGTGAAAGTGCCCTCACTGCAAGTAGTCTTGCAGCTTCGTGTTTGTGATTAAAAGTGGACATTGAATCTGATCCAACACTAGTTTCATAAGGCGTCATAAGCCAGGGAAGAAGAGGATAACTGCACCCACCAACTACATAT
>c100060.graph_c1
GAAACATTCAATTCAGCTTGACTTCACTGTTCACTGGTCTCGTCTCAGCTGAAGCTGGTCTGGGAACAACCGAGTCAATCAATGGCACCCATCCAGAAGAAACCAAAGAAGAAGACCAAAAAGAAACACAAACAAGTGAGCCTTGTTGTTCCTGTTGAACCCAAAACCAATGAAGTTGATTGGTGGGAATCTTTCTGGCACAAAAATTCTACTGCCCCAGGATACTCAGTACCTAATGATGAGTCACAAGGGTTTAAGTACTTCTTTAGGGTGTCAGAGACTACATTTGAATACATATGTTCTCTTGTGAGGGAGGATCTCATATCAAGACCTCCATCAGGACTTATCAACATTGAAGGAAGGCTTCTTAGTGTTGAGAAGCAAGTTGCTATTGCTCTTAGAAGGTTGGCATCTGGCGAATCTCAAGTCTCGGTTGGAGCTTCTTTTGGTGTTGGCCAGTCAACGGTTTCACAGGTGACTTGGAGATTTGTTGAGGCGCTTGAGGAACGTGCTAAACGTCATCTCAATTGGCCTGATTCCGATAGAATGCAGGAAATTAAGTCTGGTTTTGAAGCGTTGTATGGTTTGCCTAATTGCTGTGGAGCTATTGATGCAACACATGTCGTGATGACACTTCCGGCTGTTCAAACCTCAGATGATTGGTGTGATCAAGAAAAGAATTACAGCATGTTGTTACAAGGAATTGTGATCAAGAAAAGAATTACAGCATGTTGTTACAAGGAAT
>c100060.graph_c2
TTGTAATTTAAAGTGAAAACAAAAAATATTATCCGAAACCAAACAAATCAACAGTATTTTAGTTTTAATCTTGTTCAATATTTGCCTATTCTATTTTTACACCATGACCACTATCCATCATTAATTTCTTATTGTTTTTTTCCTTTTCAAAACTATGAAATAAAGAGGTATGAAGGGAAGGGGAAGAAGGGTAAAACACAAATCATAATCACAGTAAGTCCCTACAGCAAAACTGCAGGTCAAATAATTTGTCTTATGCTAATATAATATGAATACAAACTTCTTTTATTGTTGAAAACAACAAAAAGTTATACCTAATGAGGTATCAGAACAATAATCAGCACATCATCAAAAGCATGATTGCTGCTTTTACTCATTGGAAGCTGCATCCTCAGATGGAACACTTCCACCTTCTTCACCGGAAGGAGCGTAAGGGGATTTCCGGTAACGTGTTTGCTGCTGCGTTGGCTGTAGTTTAGGCCGAAGAGCCTCAAGTGGTCCCTTAGGCTTACTACCACCTTGCTTTCCCAATGCCCAATCCGCAGAATCGAAGTAAGCACGCTCATGGTCCTTGGAAATAAGTGGTGGCTTTTTGGGTACAATTCCTCCATATTTTTTCTTTAAAGTTTCCTCCTGCTTTTGGGGTGATGGCATGTTAACTGACCCATCAGATGCATCCACATCCATCTGTCCAATGTCTTTGTTTTCCTCTATGTTTGACATGTGATCCTTTAGAGCGTAAAATACGGAGATGTGAGGGAAGCAGCAACCGTGATGAGCGGAGCACCGAACGTCCGGTCGGTGTTGAGTTGAGCTCTTGAATTCTATACGCGTCTTGTCTGAATTGTCTCTCAGATCCTAATCCCTTTTCTTACATTCAAT
>c100061.graph_c0
AGTAACTCTCTCTCTCTCTCTCTAGCTTATAATCAATTACACCCATCATCTTTCTTTTACACACGCCTACTCAATTTGTGGCGCATGCTATGCCTCATTTTGCATATGTTTGAATTTTCTGTAACACTCTCTGACTTCTCCACTATCTTCCATTTTAATATTCCAGTGCAAATTTCAATCTTTAACTACTCTTGAGTTCTAAAGCTTCAAACTTTAACAAGTTTTTGTGTTTTCCTTCTTCTTTTCTCAAATGGGTCAGTTCCAATTCCTCTGAAAATTTCATTCTTGAAGTATAGTTCAGAATTAAAGCTTCAAACTTTGATAGCTTTTTTGTGTTTTTCTTCATGTTTTTTCAAATGGGTTTGTTCCAATTTCTCTAAAAAAAAACCTTGTTATGGTTTTTTGGGGTTATATAAGTCTCAAAGTGATTGAATTTTGAGGCTATATTTTGATTCTTGAGAAGATTTTTTTTGAAGGAAATTTGTAGCAGATATGGTAGCAGAAGCTTGGATTGTAAAAATGGGAAACCAAGTAAGTTCAAATCTGAAACATGCTCTTCTTCTTGAAACTTTAACAAAGAAAAAGCATCATAATCAAAAGAGAACAGAGAATAAAGAAACTATAGGTATTCTTTCTTT
>c100062.graph_c0
GCACTCTCTGATTTGTTGGTTTTCTTGCTTGATTACGCTGTTATGAAGTATGAATGATTATGGTTGAATGATTCTCTCTATGCTTTCTGGGTTTTCTTGCACAAATTTGGATTTTGTGTTTTCATATTTGCTATGGTGCTAATGAGTTTTGGTGGTATTAAGCTTGTGGTGGGGTTTTGCACTCTTAGATACGCTCAGCTTCCAAATTCCAATTATCTTGTGCAAGTTTGTTTTTTAAGATTTTAGTTTTATGCTGAATCTGCTTGGCATAGCAGAGTCATGCATATGCATATGGTGGGTGCTTTGCTTTACTTGACAACAGTTGAAAATATTGAACAAGGGCATATAAGATTGAGTTGAGTAGCAGACATCAGGACATTGGCATTTAGGAAATGGCAAAGCTAATGATGACTTGAAGATGTCTTCATTTTTGTTAACGATTTTTACTTCAATTTTTTTGAACAAAAGAAAATACACTTTTCCTGTAGTTATTTAGTAGAAAAAGGTCTTTCATGTCTCTTAGAATTTGGGTTGGACTTAACTCATCCTTACAAAACTGGCATTTAAGGTGTGGGTTGCTCGAGCTTTATAAATACTACACATGCCATATCCCTAGGCAATGTGGGACTAAATCCATCCCCTTCACACCCTACACAATGAAAGTGTTGGAGGCTGCAATGATGGCAACCCAAATGCCGTAATTATGCAGCTAGAGGCAGACCACAGTGAAGGCAGAATTCCCAACAATGTCCATTAACACGCTTCCTCTTAAAGCCAATGCTTAAAATGAAAACCTGAAGAGTGAGATGATGATTATTTCTTGAGAAGATAGGACTTGTTAATTTGGAGATACGGAAGTTACCTTGTTACATTATCTTACAAAGGGGCTATTTTGATAACATGGGAGTCATTTTACCTTTGTTCTTTCATCTTCTGTATTCTTATCATTCTCTAAATGAATTGCACTAGTCGCCTACTCATTTTTCTTCGGTGATGTCTGCATGGGAGATGTGAGTCTGTTCAGACAGAAGGTTATTGGAAAGTAATCTGTTTCTCTCATCATAATTATTTCTCTTCAAATCCCAAAGCGTTCTTGTATATTTCACCATTTTTGACAAAGTGACCCGGCATCATGGAAGAGTTATAGGAAACAGAATTGTTTCAGTGAGGGTTGTGAAGGAAATCTATAAGTAGCAATGGCTTTAAGACACGGTATTGTGGCTGTAACAATAGTTTGGCTTAATGTTTGTGAATAATAACCTTGCCACATACCTGTTATTTATTATCTAGGAATGCTTTTGTCCTATGATTTAGCCGTTTCTTGTTTATCAATTCAAATTCCTTGTTCTCCA
>c100063.graph_c0
CTTCGATCAAAGAAAGTGAAATTATTCATTAAGAAGGGAATAAATACAATTACTCCACTGATTCATTAGAATCCATACTAAATAGGCAATGCACTATTTGCATTACCTTCATTAGACATAGTATTAATAGAAGCAGCATCAACAAATACAACAGAATAAGCATCAGTTACAGTCAAAATCAAACGTGATCCACCTTCACCAGAATTGAACTTTTGTAGTCCAACATAAGCACAATCTCCAGTTGTATCCAAACAAAATCCAACCCTATATCCAGATCCATGTTTCAAGATTAAAAATTTGCCACCAGTTATTTCTACACCAGGATAGTTTCCAGGACCACCAATACCAACACAACTTAGTTGAGTATTATGATCAACAAACATCAACCATTTTGAAGATTCAGCACAATCTGGCTTCTTAGTGAACTCGATCTCAAGATCGGTACCTGTCACGATGTTACTAGTGATGTTTCCAAGTATGGTGAATTTAACTGGTAAACCAGTTATAGCATTGTTTTGTAGGACAGTTAGTGGACACTCTGAATCACCGACTTTGTCTAGGGTTAGTCCTCCACTGCTAGGGTTATCACTTGCTGGTAAAATGTAGTATTGGCTACTAGGGTTAAGAGGGTTACCATGTTTGTCAAATACTGGTTGAACAGCGTTGCTTGGTGAGAGATTGGTGATGAAAGCAAAAAGGAAGAAGGAAAGGGTGAGGGATAAAACGGGTTTCATGGTTAACTTAATGAGTATGAAGATTGTTTGTGTGTTTTGGTCCCCG
>c100064.graph_c0
TCCCTTTACAAAACAAGTGCTGCTGCTTACAGATGGGATTCGTGATACAATCAAGAGTACTCAGTGTGTTGGCTTTTCCCATCCTCCAACTTCGTCTGAATGTGCAATCGTTGAGTGTATGGGGCAGATAGCATACCTTACTTTCCTTGGGGGTGAACGGGCCCCTTTCGATTATCATGAAGATGGCTATAAATTTCCTCTCTACAACATGAGCCCATTATTTTTTAATGGATCATTTTATTATCTTAGCATTGAGGGAAAGTTGGGTGTTATACAAGCAAGAAGACTTGTAGGCCAAGAAGGAGTATTAGTTTGGAAAGAACTTCAGCAGCTTCAAGCTCCGTGCACCAACTTCTTCAATAGCTTTCTAGTTGAATGTGATGGCAATCTCCTGTCTGTATTTGAAGGTGAGGATAATTTTCAAAAGTGGGTTCAAGTTTTCAAGTTGAATGAGCCTACAATGAATTGGATCAAAGTTGAAAGCCTAGAAAGTCACATGCTTTTTGTTAATGGCAATGCATCGTTTTCTAAGGTAGCAACAATTCCTGGAATGGAAAACAAAATCTACTTCCCTAGACTCTATGGCCAGAATATTGTGTTTTACTCATTAGAAACAAACAACTACCACACATTTGAAAATGAAGTGCTGAACTTCCATCATGTGAGAGAGCAATTGAATAGCTGTTGGATTGAGCCAAGGTGGCACTAAGGTTCACCTTAGTATTTTTGTTTGGCATTGGGTGCCAAATATTTTGGAAATGATTGATGAATTTAGTAATTAGAATTTTATTTCATGCTTTTGTTGTTTAATTGAACAACTCTTTGCCATATATTATTAAAGTTTCATTTGTGTCTGCCATTGTTAATGTTTTAGATTAGGCAATGCTGTTTGGATAACTTCATATAGCATGACATAGAGCTAGATTTTGCAGGCATGGTGTTGGGGTATTTTACCAAATTTTAAAAACTACAAGTTGTTAACAGACCCTAAACATTATTGTTTGAGAGACAATTTAGGGAATGATATTG
>c100065.graph_c1
TTGGGACCAGATGGTTTGGACCTAACTCAATCCTTCTTCAAGTCCATCCAACATGCCTCACCTCCTTCTCCAACGAAACGCCACAACAAGATCTCAGTTATCGGCGCAGGCAACGTGGGAATGGCTATAGCTCAAACCATCTTAACACAAGACCTAGTCGACGAGCTTGTTCTTGTCGACACCATTCCTGACAAGCTACGAGGCGAGATGCTGGATCTACAGCACGCGGCAGCCTTCCTCCCCCGCACTAAGATCCAGGCCTCCACGGACTATTCAGTGACGATGGGGTCTGACCTCTGCATCGTCACTGCTGGGGCTCGCCAGATTAATGGCGAGTCCAGATTGAATTTGCTACAAAGGAATGTTGCTTTGTTTAAAAAAAATTATACCACCTTTGGTTCGTTACTCTCCTCATTGTGTTCTTCTAATTGTTTCCAATCCTGTTGATGTGCTCACTTACATTGCTTGGAAACTCTCTGGTTTCCCCTCCAACCGCGTCATTGGTTCAGGAACTAATTTGGACTCCTCTCGCTTCCGTTTCCTTATTGCTGATCATCTTGATGTTAATGCTCAAGATGTGCAGGCATACATAGTGGGGGAACATGGTGACAGTTCAGTGGCACTATGGTCAAGCATTAGTGTTGGAGGTGTTCCAGTGCTAAGCTTTTTGGAGAAACAACAAATAGCTTACGAGAAAGAAATGCTAGAGAACATACACAAAGAGGTTATAAATGGCGCATATGAAGTGATCAGTTTAAAAGGCTACACTTCTTGGGCCATAGGGTACTCCGTCGCAAATTTGGCTCGAACAATTATGAGGAATCAAAGGAAGATTCACCCTGTTTCAGTACTTGCAAAGGGATTTTATGGCATTGATGGTGGAGAAGTGTTTATTAGTTTGCCTGCACAGCTTGGTAGAGGAGGTGTATTGGGTGTGACTAATATTCATATGACTGAAGAGGAAATGAAGAGGCTTAGGGACTCTGCTATCACTATTCTTGAGTTGCAGAATCAGTTGGGTATTTGATTTTTTTTTTCTAGAAGACCTAATATATGAACCATTTTGTTGTTATTGTATTTAAGTTTTTTTTACTCAAGTTGATGCATTAAAACTGAGCAAGATAAAAGTATGTTGAGAAATAAATATGGTCTATTTGACTAATAAGTGAAGGGACTCATTTTTGTTAAGTGTTGCTGTAGACTTGTATTCCAAGAAAAATTTAGAGAAAAGATGTTGTTAGAAGGTGGAAGATGCAACATTTGTCAAGTAGGTGACTGTCATTAAATGTACTAGGGTGTATTCCCTTTGTAAATTTATTTCATTTCTCCTTGAATAATGTTTGCAATACAAATT
>c100066.graph_c0
CTTAAATTCCAAGCAATCATCTCTCCATATTTCTTGCATCCTTCCCATTGCATACAAAGAATATATCAACTTTGTATTTGGACCAACATGTTCTCCACTAGGTAGTATATCAGATTTGATAGCACATTTGTGCTGAAATGCCAGTGGAGGATATAGCCTTAGGGCTTCACATATGGCTCCATGAAGGTAAACAAGCTTATCAAGCTCTTTCACACTTAAGTTAGTAATCAAATTCTCCTCCTGGTATAGACAGTTCTCTTTGATCTCTTGAATTATTTTAGCTTCCACAATTGGATTAATAGAAACAAGCCAAAAGAACCAACATAAACCTGAACTAATTGTTCCATTTCCTGCACCCAAGAGATTGACCGCAGTGTCTCTGATATACTTCTCAATCATTTCCCCCTTTCCCAATCTTTCCTTCATTAATTCTTTTAGCAGGCAATAACGAGATTCATCCACATCTTCATTTCTTTTGAATATTCTTCTATCTTCATCACTTTTGTAATCAGTTATACATTTGTCCAAGAATTGGTGAAGATTTTCTTTAGCTTCCATGCACTTCTTCTCTAGACCAATTTGTAGCCACTTTTGTAGCTTCCAAATACATTTCGGAACAATGTGTCTAACCAATACCATATCCTCAAGTACACTAATAGCTTTTTCATAAGCAATATCTGATAACTCATTGCACTTGTAAGGAAGACAATTAGGATCGAATCCAAATATAAAAGTGGAAGTAATATCAAAGGTAAACCTCTCAAGAACATCTTGTAAATCAAGTACTTTTACTTCTTTGCATGCATGATCAAGAAATGGTAAT
>c100067.graph_c0
ACGCCCGAGCCCGAGGCACCCTCGGCCCAGCCCGAGGTACCCTCGGCCCCCGAGGGCGGGGCACTGAACGTCGAGGAAGGGCAGAGCGGGGCCACGCCAGATCAAGATTGGCAGGCCCCGTACCTGCAATATCTCCGTCGAGGAGAGCTACCCCTCGACCAAGTCGAGGCTCGGCGGGTAGCGCGACGCGCCAAGTCATTCGTCTTGCTGGGCGACGAAGAGGAGCTCTACCATCGCAGCCCCTCGGGCATCCTCCAG
>c100068.graph_c0
AAAGAAGAGAGACGATGGAGAGTGGAAGAGGGAACCCTCGTTCTTCGTTTTCCCAATCACGGCGCCAAAAATTCCCTTTGAATGCGTCTACTGCTACCCATCATCGATCCAAAGTTTTCTCTCAAAGGGTCACTCCTCCTCCTACCACTGGCACCAATAATAACGCATCTACCTCTGATTTCAATAATGATGATTCCAGTTTTGGGGTTTTACTTGGAACTTGTTCTTATATGTGCCCAGAAAGAGAGCGGATCCAGCGTGAAAAACTTCGAGATTTGGCAGTTTTTGAGAGGCTAAATGGTAATCCCAGAAAATCATCCCCAGATCTTGCTGTCAAGAAGTTTTGCAGAACTATATCCATCAAAGATGTTCAAGCATCTGATATGCGGCCTCTTAATGTATTGGAGGATACTTTAGATTACCTTTTGAGCTTGCTGGATTCTAAGGAGCATCCGTTCGAAGTAGTTCATGACTTCATTTTTGATAGGACAAGGTCTATACGTCAAGATCTTACTATGCAAAATATAGTAAACAAGAAAGCAATCTACATGTATGAGGGAATGGTGAAATTTCACGTTATATCACATCACAAGCTCTGGGGTTCTATGGGTGATCCGAATATCGCATCAACGCATCATCTCAACATGGAGCAGCTCACAAAGACACTGTCTTCTTTATTCAATCTATACGAAGCAAATCGAAATTCAAATGATGTTCATGAAAATGAAGCCGAGTTCCATTCATTATATGTGCTTTTAAATCTTGGTTCTCACAGCAAACCAATGGGTGAACCACTTTCATTATGGTTTAGTCATGTATCAACTCCAATATTGAAGTCAAAAGAAATGCGCTTTGCTAGGAGAATCGTACGCTCGTTCCGAATGGGTAATTATATCGATTTCTTCCATACTGTAGCAGCCGAAGCATCGTATCTGCAGTACTGCATTATGGAACCTTATATCAATCAAGTTCGTTCACTGGCTTTATCTTACATAAATTTTGGTGGCTACAAACTTCATCCATATCCTCTGTTCAAGCTCTCAAAACACCTGATGATAGAGGAATCAGATTTGGAATCCTTTTGCCATTCTTGCGGTCTTGAGACATGTACAGATGAATCTGGAAATAAGTTACTAAACACAAAGCAAACCACCTTCAGTCACCCTAAAGGTGGGTTCCAGAAATATAGTTTTTTGGGCTTGCAAGATTATGAAAGATAGTTTTAGGGGTGCTACTTTCTTCACCCCCCAACATCTGTTCGATATATGCATCCCGAGCACTCGTATGAGATTGGAACAAGCATGATCCATGGATTGTTGCAACTATTTTCATCACTTTTCCTAAATATGTAACTGATTGTGTGCATAGTCCAATTATATAATTTCATTAGAATCTCTGCGATGCTTTCAGGAAACATGGGAACATATTGTGTACTATAAGCAGATCTTGTTACACGTTTGTACTTGTAAATGTACATTTGAGTTTATATAGAATGTTACTAATGTATAGGTGTTTATTTAACTAGTAAACATGTGAAACATTCCAAGGTTTATGCACACCAATAAATGAAATTTTTCACTATTAGGCC
>c100069.graph_c0
CAAATATTGTTGAAATCTCTCTCACTTACTGTGTTCGTTTGCGGTTTCTCCCCCCATTGGAACGTCTTCCGTTCCTTAAGTCACTACATATAAGATTCCTTGGTTTTCTAGAATACATACATTATGAAAAGCCTATTTTGCCTGAAAAATTCTTCCCCTCTTTGGAGATCCTCAGATTGGAGGGTTGCTCAAGCTTCAGGGGATGGTGTAGGATAGGAGGTTATATTGACTCTTCACAACCATGTCATATATCCTTCCCTCCCTTTCCTCTTCTTTCTCAATTATCAATCACAGGATGTAAGAACTTGATTTGCATGCCTACTTTTCCAAAACTCGACAAGACTTTGGAGTTAAATGGTAGTCCTGTGGAGGCACTGAATGCAACACTAAACAATCAGAGTCT
>c100069.graph_c1
CATTTGGAACGAGAGTTTTGAAAAGTGGGCTCAATTGAGGACTTACTTGATGTGTGGTGCTCAAGGTAGTAAGGTTGTAGTGACAACTCGTTCTAAAGTTGTGGCACAAACAATGGCTGTAAGTGTCCCCTATACTTTGAATGGTTTGATTTTAAAAGAATCTTGGGATTTGATGAAGAAAATAATTTCAAATGGGGATGAGACCAAAGGAATGAATCAAACTCTTGAGTCAATTGGTAAGAAGATAGCAGAA
>c100069.graph_c2
CTTTAATCTGGATTATATAATAAACAAACAATGAACAATTATATTGATATATAAAAGAACTGAAAGCTTTCTTGAAGAGTTACTTCTCATAAGTAGTGCTTTAGCAGCAGAAAATACATAAAAATACAATTGCTGCATATAGCAAAGCTTCTCCTTGAAGTGCAAACCAGATATATACAGGCATAGCAGAAAAATGTAACACCAACCAACAATTGATCCCTATAACTTTTTGAGAGTTAGAGAAGAAGAGATTGATAAATATACAAACTCCTGTGATAATAATACTCTAGCAAACTCCAAAGAGTTAGAAATTTCCTCTGATATTTGAAAGATTTTCTCAGGAAGATGGATGTGAACGTTCACTCTCTTCTGAGGCCTTTCAGCTTTGATGACTTGTTACAAGAACTGCTTTGGCAGTGGAAAAACTTGTATCTGAAATTTTCATCTTTGGTGACCATAAAAGAAGGTTGAAGCAAATCATCAGTTCATGATATATATACCTTTCTAAGTGAGATCCTGTAAGATTATATTTGGGATGTGAGAAATTTTGGTCCAAGTTGCATTTGTTTGATCCTCACACTCTTTAACTAAAAGGGGACATCCAATGATTTCCAGGGACTGCAATTTGGTAAGACGAGGCATTCCTTCAGGCACCGATGATAAATGTATGAAATACCTTATGGTCACATGTTGAAGTGATGAGAGGCTACAAATCCAGTCAGGCAGTGCCTTTAGGTCATCACTATGTTCTAAAGTAATTTTTTGTAGAGAAGGAGGACAGTTGAAGTCGTCATTAAACCAACTAGCAATTTCATGGAATTGTTGACTTGAAAAATATTCAATTTGAAGGTGTTGGAGAGACGTAAGATTTTGCATCCAATTTTCTTGGATGTTATTGACAGAAAGTGTATGTCCACCAATACACAGGGATTTGAGCATGGAAAGAGCAGGCAATGAGAGACTCTGATTGTTTAGTGTTGCGTTCAGTGCCTCCACA
>c100069.graph_c3
GAAAATTTTCACGAATTGGTTACCAACATCTTCATTGAGCTCAACTTCAGGTGAGCAATCAAGATAACCTTGTGCAATGCATAGTTGAATCAACTCATCCTTCTCTATTTCCCAATCCTTAGGATATATAGAGCAATATGCAAAACATTGTCTCTGTTGAGGCGACAAGTTCTGGTAACTCAATTTGAGAACTGGCATGATGCTATTTTCGTCTTTGCATAATCTCCAAAAGTCACCTTGTAAGACATTGTTCCATTCATTCTCTTTACATTTACTCTGTAATAAGCCTCCTAGTGTTCTGATAGCTAGTGGAACTCCACTACATTTTTCTGCTATCTTCTTACCAATT
>c100071.graph_c0
TTCCGTTTGACACTGACAAGTTTTATTTTACTTTTACACAACAGGGTAGCTGGCGCAGGTGGCGATACCGCACATGTTGTTGTCGTTTCTCGCCATCCAGATGTAGCCCTTCTTGCCCCAGCCGGAGCCCCAGGAGTTCTTCACTATCCAGTAGTCGCCGCCGAGGAGTCCAGAAGCGTGTCCGTAGCCAACAACCAACACTCCGTGGTCCAGGTTGGTTTGGGAGCAGAACAATGCCTTGTAGACACCGAAGAAGTAGAACTGGAAGCCGATGTGGCTGGCGTCGATGGCGACTGAGACGGGTCCGACCTCTGCAACGGCGGCTTGCAGATCATCCTCACTTCCTACAGTGACGTTCACGTAGCTCTTCACTGTAGCTCCGACGTTCTTCTTGTCAAACGCGCATTTGGAGTCGTAGCCCAGGTAAGGGTAGGACTCCTCAGTGTCGATTCCATTGTTGCTTATGATGTACTCGAAGGCGTTGCTCATCCAGTAGCCGTTGCATCCCTTCTCTCCATCAGGCAAGGCGCAGTCCACCAGGTTCTGCTCACTCAGAGATACCAACTTTCCGGTCTTTTTGAAGTGTTGACCCTCCAGACTTCCGGTCGTGGAGAAGGCCCAGCAGGAGCCGCAAGAGCCTTGGTTCTTGACGGGAGTGACGTATCCGTCAGTCCTCCAGTCTACAGCAGAAGGCTGACCATGTTTACGAGAGGACAAAGGACGTCAATGACCTGCCCTCTGCTGTAGA
>c100072.graph_c0
GGCGGTACAGAGATGCTATGGAACCAATATACTTTTGTGAGTATAAATTTGAAGGCTGGTCAATAGGGTTTTCAAGGTATGAGAGTATCTTTTTGGTGTTGTTGTATATGCTTCTTAAAAGTATGATTTAGTCTTGGTGAATGAATAATTTGTCCTTCCTGTTTCCTTGGGGTACTGATAATTTGTTTTTGACTTTTTATGTTTCATGTCAATCAACCACCATAAGATTGTTCTAGAAATATCATGTACTTACCAAACACATCTTTCCTAGTATTAGGATTCCGGACATTCCTGATTGTACAATTTTATACCTTGAAACAAATGCCCCCCTTAGGTATTGCCATGTTAAGAAGATTGACTGTGAAAAGGTGATTGCACTTTGGAATGAAAAGTCATTTATTGGTTTGCCATAATGAAAAATTGAGAAGAGTGGATGGCTGATTTTTGCGGATTTTGTGCCTTATATTGTTTAATAATGATCTATATGTTTGGGCATTTGCGGTAAAGTTTGTGCTTTTTACAACTTTCTGTGTCCCTGTTAAAGTTACTACTTTGGTGTTTGTTGTAGTGTGGACCGTGGAAAATAGAATGGATCATGTTAAGTATGTTAATGATTATTGTTTTCGATACAGTGGAACTGCTCATACTCATTTTAATTATAATAGGTTTTGGCCTATTGAGTATATAAACCTTTTACTCTCATCTCCCCATAAAAAAACTATCGGTGTCTTTTCATTTATGGGCTTCAACTACAATAATCTTTGATTGTCTCTTTTTGAACTTAGAGGGAGCAAAACAGATGACCTAATTGTTTGTCTTTGAAATGTAGCAATGTAAGTCATGTATACTTTAATTAGGTTTCTCTTACTACGGGTATGTCTGATTAAAATAGGTCTGTTTGATAATGTTTAAAACTAGCTGAAGAGCATATCCCTTGGAAACTAAGATCAATACTAGTATCAAATAGAACATTACTGAAGATTGTTTAATCAGTGTGATAAGTAACAGCAGTTGGTGAAATGCTGCTTTGCAAACAGAAGACTTTGGGCTGTTTCAGAGTGGAAGCACATACACAAGAAAGCCAACTTCTGGGGATTATATTTGGAATATTCCTCGGTGGGGGTTGGGGAGAAAATGAGATATGTTAGGAACGATAAAATAAATGTTTTGCAAGTCTCAAGCTTTGGGTATTCTTATGATTATATTTGTACTTCTTTAACATTCTTTTTAAATTACATTATTCTTTTCTGTGAGATAATTTTTTGTTCTGTTTCAGCCTTTGGTGATGTTCTAAAACTTAAAATCAGTCCTTTGCTGCCCTATTTAAAACACTCAACGGATTTGATAAAAGCTAGGTGCGATCCAATGTTCTACGTGGTGCATGGTGAACCACGGCTTTAGAATATGTAATATTTCTTCCCCATTTCCTTATTAACGATGATGGAAATGATAACGATGATGAAGTTGGTGGCATGTAGTTTTGCACGTTGAAATTTTTAAGCCGTGGGGAACTTTTCCATCTCTCAAGCCACTTACAAAGTATGCATTTGAAAAATATACACTTTCTGTTTTTGTTTGAAAGTATACTTTGCAAACAGGAATAGGTTTTCTTAAACACAAGTGAGATGGTAAAGTTGCTTTCTCTTGGCAATTAGTTTTCCGTGGTCGTTTTCTGTGCTATTATCACACATTGCGTGAAAATTTATCTTATTCTAGAATTGTTATTAATGTATTCGATTTCCAATTGTAACTGTTTGTGATAAAGAAATAATGTCCCAAGATATGATGCTTGTGGCTGAGATTGG
>c100073.graph_c0
GATCCACGGCCATCAAAGAAATCTAAACTTCCTATACCAAAATTGGTGTCCCCGTATCAGAAAAAGAAGAGTAAAGCTACTACTGCTGGCACAGTTAGGTTTTTGAAAGGGATTGGACGGAGCCTCACGTCACAAACTGTTGATTTGGCCGAGCACGAGGAGTCTGCAAAAAAGGCTGAGGCAATGGCCGCAAAGATAAAGAAGCCAACTAAGGCAGATTACAAAAACGTGCCTAAAAAATATGTGCCGGGCAGACCTCTGCTACCTCTTGACAAACTAAGAAAGGTCCCGGCTGGTGTTAAAAGGTTGCATGACTGGTACATGCGGGCATCATCGGTTGGCATCGACACCATCAGTGTGCATATACCAGACCATGCTTTTATTGGTTCGAACCAAAAGGCCGTTGTTACATTCGAGGACATGTGGTTAATGATGAACCTTCAGAGACTCGACGTGCAACTTGTAACCATATTTGCATTGTAAGTGTCACTCATACTCCACATATATGTGTTATTATTAGTGAGTTGTATAAATTTTCAATATCTGACATGCACGTGTGCGTTGCAGAATGCAACATGATCAGCAGGAGATCCTTTATGGTACCAATCCCAATGCTAGTGCCAGTAAAAGGGTTGGGTATCTCAACCCAATAAAGATATGCGAGGATAACCACACTTTTAGAATCGGAAAAGGCAACGAAGCATTACAGGGGCTAACAGACGAAGAAATTGAGGTGCGTATCCAGGATCTGAAGAAGGATTTTGAAGCAAGATACGCCACCTACATAGGACACGCAATGCTTCAATTTCAAGACAGGGAATCCATAGTGGCCCCGTACAACTTTAAGTAAGTGTGATTTTGCATAAATAAAATTAATAATTTCAATACACATGTATCACAAGTTTGATTCGTACAGGGACCACTGGATATGCTTCCTCATTTATCCTAAGGTTGGAAAGGTGCTGGTGCTCGACTCCTTGCACACCGAGCCTTCGGCCTATTCAAAATTCCTCAGCATCTTAGAGCTGTAAGCCTTTTCTATGCATGCATACTTATATCGATGAGAATTGTAGAATAACATGGTGATTCTATTTGAGATCACAGGGCATTTAGGTTTTATAAGCTACATGGTGGAAAGTACGACACGTCCAAAAAAGGCGTGCCACTAGACATCCATTATAACTGGCCGGTAAGTATGTGAATTTATGAATACATATCATACATGTACGTACATAGGACAATGTTGCAACTAAATAACCAATCTCCCGTTATGTAGTGCCACAAGCAACCACAAGGATCGGTCCTATGTGGATTCTATGCGTGCGAGTTCATGAGAGTGAACGGACGATACATCACGAACCCTGACAAGGTATTATTAGTAATAGTTAAGTATGTATTTATGTCATTAAAGATGCAAATGTGTTATTATTGAGTATAAATAGATGATGTTTATAAAATTCCTTTACAGCAATTTCAACGAGGAAACCCGGAGAACTTGACCGAAGCTGCATTGTATGGCATAGTCGAGGACCTCTGCACATTCATATTGAAAGAGGTCATTCCCGCAGAAGGAAAATATCACGATGCTTCCGGAACATTAGCTTTGCCAGAGTTTAGAATACTAACAGAAATTAGTAGACTATCTCTTAGCTGAGATAGTTATTAGAGCTTAAGTGAAAACTTTGATGTATATAATGTGTGATGCATACATGGTTGTAAACAAGACTTTGATGTATATAAATGTATGATAGAATTTAATT
>c100074.graph_c0
GAAGCCATAAAAAGCCCACATCACACTCTGAAACCCATCACACTGCGAAAAATCGAAGCAAACCAAAAACCCAGCGAGAGAGAGAGAGAGAGTCCTTTAGGTAACTTTTTTCCAATCTCACACCCTTTTCTCTTCTTCTTCTTCTTTTTTCCCGATTTCTCAACCCTCCGCTCCGCCATTTTTATGCAGTGATCTATTCCATCCATTCAAATCAAATCAAATCAAATCAATTCAATTCAATTCAATTTCCTTCTACAATTTCTTACCCTTTTCTCATTTTCCCCCTCCATTTTTATCTCTCATATCCACTTTTCAGAATTCAATTATTTCACCATCTCAATTTATTTCATCTTTGGATCAACCCCACTTTCTACCTCTGAATTCACCATTTCTGGATTATATTGGGGTTTTATCGAACTGGGTATTTGCAAGATCTACGTAATCATTTGTTTAACGCTCAAAGTTTTGATCTTTATATTGTTTCAAACTCAATTACCGGTTTGGATCCGATCAGGGTAGAAACAGCGCCATCACATGGCGCTGTTCAGAAGATTTTTCTACCGAAAGCCGCCGGATCGGCTTTTGGAGATCTCCGACAGAGTTTATGTTTTTGATTGT
>c100075.graph_c0
CTTTTCTTGCAGCTAGATACTGTGAAATTACATTCAGCATAAAAAAAATCAGTTAAAATAGTAAACCCCATTTGTAATAAGTCAAGAAAATATAACAGAGCATTGTTACCATTGCCGACTTTTTTCTTCCAACTAATCAAAACAAGCAACATAAATAGATGAGATAAACCAGAAACCAAATCAGTATTTACAAACTATCAGCACATTGTAAATGTAGCCTAAAGGATAATTTTAACAATCTATTCCCTTATCTCTAACAAGTCTCAAGTGCAACCTTCCTAAGCTGCATACTCTATACAAGTAAACCATAGATATAAAATTTCTGGACTCTATCATATACGCACTCACTAGACAACAGAACACATGATCCTATATCAAGGTACCAATACCATGCATGCCGAAATATGAAATTGGCAGTGAAATTAAAGCTATGTAACTCATTCATTGACCAGCAT
>c100076.graph_c0
AGTATGTTGAAAATGGTTCTCTAGACAAGTACTTATTTGGCAGCCAGAATCGTGACGTTGAGTTGCGACAGTTTCACGAGATTTCTATTGGAACGGCGAAAGGAATTGCTTATTTACATGAGGATTGTCAACAAAGAATAATTCATTATGATATCAAACCAGAAAATGTTCTTCTTGACATGAAATTAGTACCAAAAATAGCTGATTTCGGATTAGCAAAGTTACGTAGTAGAGAAAGTAACACTGTAATGAATACTCATTTTAGAG
>c100077.graph_c0
GAGAAAGAGAAGAAAAATGGCGGTGGCACGCGCGGTGGCAGTGTTAGCAGTAGCAAGAAGGCCCTCAACGGTGTTAGCCGGCGGCGCACAAACTCATCGCCTTCACAAATTCAAACCTCTATGCTTTTCATCAACCACACCTTCACCTTCTTCCAGAAAACTCATCCTATACTCTAAACCTGGTTGCTGTTTATGCGACGGCCTCAAAGAAAAGCTTCAAGATGCATTCTCGTTCTCTGGTCCACATTCCCTTAACGACGTCGATTTACAGATAAGAGATATAACTAGCAATCCAGAGTGGGAAAAAGCTTATCAATATGAGATACCCGTGTTAGCTAAAGTTCTCTCTGATGGCACCGAGTTTGTGAGGTGTCTTACCTCATTTGGCTGTTCCATGGCCTTGTTTACAATCCAGGAAACTTTACCGCGATTGTCTCCTCGTTTAGGAGTGGAGCTCCTCCAGAAGAAGATAGCTGCTGCCCTCGGAGAACAATAAAGGCTTTTCAGCTCATGACTCGTGAGGCTTAAGAAAGTTTGCTGCTTGCTGTATTGAATGAATTTGCTCACTGTTGGATTCAAGAGACTTGTGAAATGTTTTATGTATTTGATGACATTTATTTCCTTTTAAAACATAGATGAAGAAATTGGTTGTCATATGGTTAAAGTGTCTACTAAAGAAATGTTCAACAATTTCATTTTTTGTTTGCAAATTTTCTCGTGTATCTTATGAAATCCCATTTTTTTTTGTTACTATTTACTTTAAAGGCTTACTAAAGCTTGCTTAAAGTAGGCAGAATGGAGTATTTAAAGGCTTCAATATGAAATAGAGTTCT
>c100078.graph_c0
GCAAAAATGAAAATAAAATAAAAAAAGTCCACAGCAAAAAAACAAAATTTAGAAAAAGCATTTTGCAGAAAGCAAGCAAGCTCTCGAAACCAGACACACCATATCTCTCTCCCACACAACACAACACAACACACCAAACCTAACACACTTCATTTTATACAACAAAGTTAGTTCAGAAACCAAAAAAAGAAGCAAAAAAGATGAAGCTATCAACGCCAAAGAGCATTTCAAGTCCAGCACGTACAGACAAGTTTCCACCACCATTAATGAGATTCTTAAGAACCAATGCAGGAAGTAGAAGTAGTAGAAGGTCAAGGTCAAGCCCCATGTTCGTTCTTCGCAACAAAAAAACCATTGAAGCTACACAAGAACCTTCTTCTCCTAAAGTCACTTGCATGGGTCAAGTTAGAGCCAAACGTAGCTCATCCAAATCAAAATCAAAATCCAAACAAAAACAATCCTCCACCACTCCCACTCACCACTGGTGGATTAAAAAGCCCAACCCATGCCGTTGTCGACCCGTTTGGCCCAAATGGGCTTTCTTCCGTAGAAAAAAATCAACTAAACCTCAACAAGATTCGGTTAAATCAGAGTCTAACAGAAATAGTAATGGTAATTTCACCCTAGAAGATGAACATAGAGTTAGTGTTAGTGTTGAATCTGTTGATAATGCTATTGCTTCAAATTCAAATTATTCCACTCCTCCCAAAAACGCTTTGTTATTAACAAGGTGTAGATCCGCTCCATACAGATCTTCATCTCTTGCAAGCAGGTTTTGGAGTTCACCTTTGAGAAATGAAGAAGAAACAGAGTCTACTTCCATTGACGATAACGAGGAATCAAGTTCGCAATCGCAGAAGAGAGAATCGGTTTCTGATAAAGAGGATTCGATAGGTGAAAGAATTGGTTCGGTTAGGGATTTGGAAAATATTGAAGAGTTGTTGTTGAAGGGAAGGGTAAAAAAGGAAGAAGAAGAAGATTCTGCGGTGGCGCGTCCTGTTGTACTGACTCGTTGTAAATCGGAACCGGCGAGAGTAAGTTACAGAATTGACCCTGAGGTAAATAGTAAATTGTGGAAAAAGACTAGGTTGGGTTTTGCTGTTACTTCTTCTCCTCTCCACATACTTTCTGATTAATTCATTAACTAGTTGATTAATTTCCATTATTACATTACTTTATCTGCTTTATTCTTTGTTTAGTTTCTGTTAATGGTAACCGGGTTAAATTGAATATAGTTCTGAAAATCAGTTGAGTGTAATAAT
>c100079.graph_c1
ACAGAACAGAAGTTTGACAAATTCATTAAACATAGTAGATTATAGGTAAATAAACCATCAAAGGATGAATACAAATGGATTGCTTCTAGCTTGTGCAATTATATGAGCTAGTTCCACTTGGTTGGTGCATCACATTATGATTCTTACCTACCTTTTCCCTTTCAAATAATTGCACTAGTTTTGCAACTTTGAACAAAAGTCACAAACAAAATCATCAATTACAAAAGACAAACAACAAAATAGTTTGTACATATTTAAAGCTAGAAAACATAAACTGAAACCATGATACAAAACTTAGTACAGGTCACACACTACTAGCTGCTTTTGCTTTCAGCTAGTTTTATTTATACTCTATCATCCATTACTTCATAACCAAGCTATCACTTTTCTCAAGCTTTCTACTAAAATCAGAGACTCATTAACTTCATTTCTCCAATCAATACCTATATATATATAGTATTACTTTCTAACAATCACAAGATGAAATTCATATATTTATGAATCATCTATTTAAAGCTTGAGAAACACAAACTCCTCAATAGCAGGCACAGCTCCAATATTCTCAAGAGCTTCCTTATTTGGCTCTTCATCGACGCCAATAGCCATAAGCGCTTTCTTCCTACGCGATGTTCTTCCGACGCTCATAAAGCTCACATTCACATTTTTCTCGCCTAATATGTTTCCGACTTTACCAATCATCCCAGGCTGATCAGTCTGTCTGCACAAAATCAGATTCCCTTCTAAGCTCACATCCACACCAAAAGATCCCACACATGTAAGGTGTGGTGTACCATACTTCACTTTTCCGTCAATGCTTATCTGACCAGTCTCTGATACAGCACTTGCGAATTTGGACTCCACATTGGATATTTGTATCTGGATTGACTCAACAGGTAGCTCAGGAGACGCATCAACCACTACTCTTTCCTCGCTTATGCGAAGGCCTTTTTGCTTTGCGATGTAATCAGCATTTACAAGGTTGACAATTGTGTTTGATATTGGTTCAATAATGCCTTTTGTGATCATGGCTCGAAGAAGTCTGGTGTCTAGGTCATCGGGACCCCTGGCCGATCGGTAAACCACTTTTACAGATTGGATTCCACTTCCTCCGGATACCAACTGCACAGCTAACCTTCCTAGCTTCTCAGCCAGCACAACATATGGAGCCAATTCTGATAATACCTCAGGAGCAACCATAGGAGCATTGACAGCAGTTGCTGAAAGTTCACCATTCAATGCACCAACAACAGCCTCTGCTATTTCAATAGCCACACCCTCCTGTGCTTCTTTGGTGCTGGCTCCAAGATGAGGAGTAGCAATCACATTCTCATGTTGCACTAACTTACTGTCTTTGGCTGGAGGCTCCTCAGTGAACACATCAAGAGCTGCCTGAGCAACAATTCCACTATCAAGAGCTTTGACTAAAGCATCTTCATCAATAACACCACCTCTAGCAACATTGATGATTCTCACACCCTTCTTCATCTTAGCAAAAGTATTGTCATTGAAAACTTTGTTAGTAGTTGGAGTGAGAGGCATGTGAAGTGAGATGAAATCAGCGGTTGAGATTGCTTGATCAAATGAAACTAATTCGACACCAACAGCACGTGCTCTATCAGCTGGAGCATAAGGGTCATGAGCAATCACATTCATTCCTAATCCTTTTGCACGCCTTGCCACTTCAGATCCAACTTTTCCAAATCCCATTATTGCTAATGTTTTCCCAACCATAGACACTCCAACATACTTGTTCCTCAGCCATTTTCCGGCTTTAAGGGAAGCATCAGCCTGAGAAACATTACGAGCCATAGCAGCAAGAAGAGCAATCCCATGTTCAGCAGCAGCAATAGTATTAGCAGTAGGAGCATTCACAACAAGACAACCAAATTCAGTAGCAGCTTGTAGATCCACATTATCAATCCCAACACCAGCTCTACCAACAACTTTCAACTTTCCTTTCCCTGCTTCAAACACTTGTCTTGTGACTTTCGTACCGCTTCTCACAATCAAAGCATCACAGCTTGAGATCTTCTTGCATAGGTCTTCTGGTGAAAGATCATAAGCACATTCCACATGTCCTAATTGTCTTAAAACTTGTAAGCCTGCTTCTCCGAGTTTCTCGGAGACCAAGATCGTTGGTTTTTCATTTTCATCGTTAACAACAGAAACAACGTTGTTGGTTTGAGTTGTTTGTTTTGTTTGGTCAACGGTTTTTAAAACACTGTTGACCACAAAACAACGTTGTTGAGAGTTAGCATGAGAGAGTTTAATGTTGTTGGTAATGATTCCAAAAGTGTTGGAGTTAAGGAATGAGAGATTAGAGGATTTTGAAGATTTGGTTTCAGAAGATGATGATGAAGAAGAGAAGATAGGTGAAGGAAGAATTGAGTTGGTACAAGAAGAGGAAGACATAGTTGCTCTGTTTTTTGTTTTGTTGTTGAATTAAATGAATGAATTTGCTCTGTTTCAATATAGATAGAAGAAAAGGTTTAGAGGGAAGGGTGTTGTTTACATAGAAATTTTGAATTGTGATTTGAGGCATTCATTGATTTAGCATTTCCTATATATAACAGAAACCAATAATAATTAAGGAGTTGATGTGCGGCAAATGAGAGATTTTTCTTCAACTTGAGGTTTGGTGGTTGGTGGAGGATTT
>c100080.graph_c0
CTCGGCCGCCTTCATGACGGCCTTCAACGTCAGTCCCAGTGCAACCACCGGTCAGGTACAACCGAAAAAAATGGCTCGCAGCTTGATTGCCCTTCTGCTCTGCGCTCTGGCCGCCACCGCAGCTGCCACCCAGCAGCATGAGGCGGACATCTCATTCATCCAGGTTTCCGAGGGCATTGAGGGCATCGCCCAGGAGCTGGAGGCTGACCTGGAGGCCGTCATGAAGGCGGCCGAGAGCCACCACCGCGTCGCCTCACTCAACGCCCACCTGCGCGGCGGCAACATCTTCGAGTGCGTCCTCAACGAGTTCGACCCCATCATAGCCATCGGCAGCCGCGTGGCTGAGATCATCTACGATGTGCGTGAAATCATCGAGCTGATCCCCGCCGAAATGAAGAAGTGCGACGACAACTGGTTGACCGCCATCTTCTGCAAGGTCGAGG
>c100080.graph_c1
GGCCGGATGTTTTTTTTTTTTTATTATAAGCGAAACCCAGAACCTTACTTCCGTCAAAACTATTGAAAAACATCGATCTCCCTTCACACAATTTGGTTTCCCTCTTAACCCAAACCTTTACTTCCCACAAACCCTAAACCCAATCCGAGAAAACACAATCTTCCTCGTACTATTCATCGCAAAGGCATACGATTCATCACAAACTGTCACACGAAACCCAGTCATATTCGATACCGCAATCCGTTGTCCATCACCACCACTCGCCGTCGCCGCTCTCTCTAAATCACCGCAATTGAACGGTGTGGTTTGTTTTCCCCAATCCATCTCTCTCTCTCTCTCCCTCGAACGGCGATCTCGATGTCTTCGGCGATTCTTTCTCCAGGTAAAGCCTTCAAATGAGAATTTTGATTTGCGATTTGCAGTTCAGTTTCGGCATAAAGAAGATTTTGGAATCTAGTTGATGTAGCCATCTGGTCTACATTCTTAGCCAAAATCTATTGTGTGAACTCTTGCTCATATTACACTAGAGGTCTTGTCAAGAAGAGAATATGACGGGAAGATGAAGGCGGTTACCAAAATATGAAAGTGAATCATGATCTATATGTCTGTTATGGGGAAAAAGACTGAGACGACCGAGGAAGATTGAGAAGACCAAGAAGATAGATG
>c100081.graph_c0
GCTAAACAACATTTTCTTCCTCTAGCATAAATGCTTGGCGATGATAACAAACAAATAAGTAAATATACACAAATTTTTGTAGGTTGTACCAAAGGTTTGAGCAACTCAACTAGCTCAAATGCTTAAGGTTGTAAGCTTATCATTAACTACATTAAGATACAGTGAACTTAGCAGTCCAAATGATTACAAATGACAATCAGCGTTAAAATCAATTAGAATGCAGTATAAGAAGAAAAAAATTAGGTTACATAATTCATATGCTCGGTATAATATGATGCCAAGCAAGGGCCTTTTCAGAATTAATGCGACTGTCATAATATGTACATTAACTTTACATAAAAACAGGTAATTTCTTGATCTTCCCTAGTATGGTTTACAAGAGGGAATGCTTCTATTCCAATGCACGCCCTTCCAAATACAAGTAAATGCAAGAAATGTTCATCCACTGTACAGCTTACTACTCTCACAACGAATGTACAACAACGTTAACAAAACTTCCCCTCGCCAGAGCAGAATGCAGCAACGTTCTGCAACAATACAGTGACCAGAGTCCTGTCCCTACATTTTGCCATATTCAAATACAATTCCACGTGCAAAATGGCATGGCATCTTATAATGTGGATGTCAGCCTCGTGGGCGTAAATAAAAAACCAGATCGCTCTACCCATCACGTTCCCCTGGTCCACTAGCATATACATCCTCGTTAGACTGCTTGTCATTTGACAGGCAATCCGCAGGAACATATGCATATCCTTTAGGTAGCCTTGAATTCTTCATAGATGCTTCATCTGACGTCATAACAAGCTCTTTTCCAAATGATTCATTGGTCTGTAACTTTCGAGATTTGGATCTCCATGCATCCTCCTCAGAGATATTGCGTGATGTAGCAGACGCTCTACGGGGAATCTGTTTGCCAGAAAACTGCATCTTCTCTGGAATCTTGTGGTTATAGTGACTTTGTGAGGTTGAGCAGTCATCATCCAATTTTGGGTCTGTGTCCATGGATACAGAAACTCTGACACGGTGCTTAGCAGAAACTGAGCTATCCACAGTTACATCATCTGATCTTTGGCGCGCTTCACTGCACGACCTGTATCCCTCTGTGGTTGCTTTCAGGGATGTTGTAGCTGATTCTGAACTACCATCTGGAAGGACGAAAGGACTACGAACAAGCACAGACCTAGCAACATGATCTCTTTTAAAGGCAAGTATGTCGTGAGAGCATAGAACCAATTCCCTCTTAATCTTTTCCCGTTTGACAATCCTTTCACAAAGGAGACGCAATCTCTCAAGTTCAACCCTAATTGGCTTGATACTTTTTAACTCCTCAACTCCATGCTTTTGAGTTTCAGCCTTTGCTCTCTGCTCCGAACTATGCTTTTCACAGTAAGCTTTGTGTTGCATCTTGCCCCCAGCAGTCCTCATTATGATGAACAAGCCGGCACTTCTAGCACAGGATGGATGGAATGTGGTCAAGCAATGGCCATAGCAACACTTCATACATACACCATGCTTTCGGTGGCAGATGCAACAAATATCAACTCCTTTTGGCACAGTCTCCATTCCTTCAATAGCATCTATCTGTCCTCTTCTGAACGTAGACTCAAAAAACCACTCAGCACAGAAGGCATGAACCCATTG
>c100082.graph_c0
GAAAAGGTTCAACACAAGTTTTGTTAGTCGAGTGATAGATAGTAGAAGGATAAGGAAAGGTATCATCAAATCAATAGATAGATAGACAGAGAAAACGGTACTGGAGTGGAAAACAATAGCAATTAACAATGTTAACTTCTTCGCTCTCATTCCTTCATTCTTGCACATTTCCCTCTTCTTCTTCTTCCTCTTCTTTGTTCACAATTCCAACGCCCAATCCCAATTCCTCTTCTTCCTCTTTATCTTTTGTGGTTGAAGCCAAAGCCACTACTCGAAGGGAAGACAGAACTGCTCGCCATGTTCGTATCAGAAAGAAGGTTGAAGGAACACCCGAAAGACCAAGATTGTCTGTGTTTCGATCCAACAAGCATCTCTTTGTCCAAGTGATTGACGACACCAAGATGCATACACTTGCTTCAGCTTCAACAATGCAGAAGGCAATTGCTGAAGAGTTGAACTTCACCTCTGGTCCTACAATTGAAGTAGCAAAGAGGGTGGGTGAAATCATTGCAAAATCCTGTCTGGAAATAGGGATCACAAAGGTAGCCTTTGACAGAGGTGGTTACCCATACCATGGCCGTGTTAAAGCTATTGCTGATGCAGCTCGCGAACATGGCCTCGAGTTCTAAAATCAGCATTTCTTTGTATTTCATATTTAAATTTGTAACCCGAGGATTTAAACAATTTTTTTAATGACATTTCCTCATTTCCAAGTGACTTTTTTTTTATGATTGAATGCTCCTAGTTAGTATTTATCTATCCATTTCTTAGATGTTTATTTGTTTGCACCTTTTACAAGAGTTCTTGCATAAAACGGGGTGCTTAAAACGCAAATGGAATTTTATGGAATATTCGG
>c100083.graph_c0
GAGATTGAGGAAGCAGGGTTTTGGTGTATGCCCTTTGGAAAGTGTTTATCCCTTCTTCCCTCTCCATTCTCAAAATCATCAGGACGATGATTCAATAACCCAACAACAACACTTTCCCCCTTTTTTTCTAACGCCGAAGCCTCAACTTGTGTTCTCTATTCTCACAAAGCAAAAACAGATAGGGTTTTATTTCCTGGAGATTTTTATATAACAATGATTGTATCTGGGTTGAGTGGTAGTCTCTCAAGATGCCCCCAATTACCTCCTCGTTGCCTCGAATCACGCCGTGTTCGGGTCATGTCATTTTCTGTGGCTGGTAAATGTATACAAAGGACAGCGTTTCCCAGTGTGGAAAGAACCAGTTTTTCATCTCCTAGATTAAAATGTGATAGACGACAAGTTCAATTGGTCAGAAGTGCTATGGGTGCTTCATTTGGTGATATGTCAAATGATTCTGCTGCTGTTTTCCCAAGAATTAATGTGAGCGATCCGTATAAACGACTTGGAATAAGCAAGGAAGCTTCTGAAGAAGAAATTCAAGCAGCTAGGAACTTCCTGATTCAGAAATATGCAGGGCACAAGCCAAGTGTAGATTCAATTGAGTCGGCGCATGACAAAATAATCATGAAGAAATTCTACGAGCGCAGAAACCCAAAAATTGACATCAACAAAAAAATTAGGGCAGTCAATCAATCCCGATTCGTTCAGGCTGTCAGAGGCAGATTTCGCACTCCATCCACTATATTCATTATAAAAACTTCACTGGCATTTTTGTTACTTGGTGTTCTGACCGTTCTCTTTCCAACCGAGGAAGGGCCAACACTTCAGGTTGCAATATCTCTGTTCGTCACAACGTATTTCGTATATGATCGGCTGAAGAGCAGGATAAGAGCTTTGCTTTATGGGGTTGGAGCATTTATCTTTTCGTGGCTGTTGGGAACCTTCTTGATGGTGTCAGTAATTCCTCCCATTCCTATAATCAAGGGACCAAGGGCATTTGAGGTGATCACATCGTTGATAACATATGTTTTATTATGGGTTTCATCGACCTATCTTATATGAAGGCTAAAGCTATGTATCTCAATCTGAATGCCGCGGCGGATTTTAGCAGAAGACTAGTTTTTGTAGTGCAAGTTTACATAATGTTATGCCGTTTTGTTGAATCGGGATTTGTTTTCTTTGTTGTATACATTTTTGAATGAGCATACATATTTTGGGATTTTAGAGGCATATATGGCGTTTTGCTTCCAAATTTACGTACATTGGACATGTCCTTATTTTGACATGAGTATGACCAAAGCTATTCTTGTTGCCTATAACATCATAGTTATTGACTTGTTTGTTTATACAAATAGAATGCAGAGTTCTCTTGCATAATTGTGAGTGAATTTTTTTCATGAA
>c100085.graph_c0
AGTGACAATTCATAGTCTAGAATTACACTCAAGATCATAAAATTACCGAAGCATCCCAACATTCACAAAATTTAAAAGCAAAAATAATATTCATCATTTCCTACCATTGGTTTTAGGATTATATATCATCCCTTTTCAAATTAAAAAAAAAAATTGATTTAAACTCAGACGATCACAGTAATGAATTCCATTTAGAACATAAACTCCTCAAGGCACCCTAATCGTTTAAAAATCGATGCCTATATATTGTGGAAAAAATAAATTATCATGCAGCGTTTCTCACATTTATAGGGTTTGTATATAATTGTTGTTGTTAAAGCAGAAGATTGAATAAGCAAGAATGATAGAATGGGTATCCTAACAACAAAATTGTACCAATTGTATAGGGTTTATGAAAATTCAAGAATCAAAACTTGAAAATCAAGGTAGAGTTAGAAATGGGTACAGACCTGAAATTCAAGAATCAAAACCATTGAAGAAAAAAGAACCCGGCAACGCATCTTAACCTTCAAATTGCGACCGTTTCACATCATAACGCGACAAACCCCATGATCCGAATTCAAAACCCCAAGATTTTCATCGGTGATCAAGGTGTGATCCGACTCGGCGCAATCAACCTTGCAATCG
>c100086.graph_c0
CCGCAGAACACCTCTTTCCAATGCACTGACTCAGTTCAGGCCACTTTTGTTCACATTAGGCAGCCTAGCATAGTACTTTTGACTTCCAGCGAGTTGCTGGTTGTACCTAGCCAGTTATTGTTGATCGAGATTAAGCGGAGGACTGTGGCTAGTGGTGAGCCTGGGTCGAGTTCTTGAAATCAGGTAGAGTTCATGCACCTAGTTTGCGTGATGTCTCAGAATAAAGCTGTTCTGTTGGTCTGTTGGTGGCTTGTCCTTCTACTTTCCCGTACAGGTGACGATTCCAAGTGTTCCAGTGCTTGAAGCACTCCTACCTAACATCTTCAACGTGACAATTTTCTGACTCTTGGACTGTTTTGGTGTACATGGTTTGTCTGATATCTTACAATGGAGTTGTTTTCGAGATCTTTTGTCAGGACAATCTATTAGCCACTAGTCCAGTACAGACAAGGATGGTTGGATCTCTCGTGAGTCACGCCCTCTCCTAGAGCGCGGTTTTCCGACTCTTCAACACTGTTTTGTGTTTCTTCTGCTTGTTTTTTGGTCCATGTCCCTGCTCTATTATTTTTGGACGTGATTGGCTTCAGTCTTTTTCCTTGGCTTCCCCATCCAGTGTTCTATTAATATGGGTGGTGATGATTCTATGTAACTGATAATCAGTAGTGGAAGTGTTAGTAATGAATAGTGTCAGGCAAGTGGCAGAGGTGATTGCAAAATGTTGTCCAACAATGAGGGGTAGTGATGAATGGTGTCAAGAGACGATGGCATAAACATCAACTATCAAGCTATGAAGGTGGAGGATACCAGAGAGTGCTGGGGGGAGGGTGCGTGATGTTGGCTGTGGAGGGTGCCAAACAAC
>c100087.graph_c0
GTGAATCTTAGCTACACACTTCTCATCCAATTTTCTCATCCAAAACTCAAACACACCAAAAATGGCAACTATGTTGTTTCTCCTCTTGATATTACTCTCTCATGTAGCATCTTCTCTCTCAGAAGGGTGCCACCCACAAGACAAAAAAGCCCTACTCCAAATCAAGAAAGAACTCAACAACCCAACTCTTCTCTCTTCATGGAAGCCACACACTGATTGTTGCAACTCTAGTTGGTACGGTGTTAATTGCTTACCCTCTAACCGTGTTTACTTACTAAATATCGCACTCGATAAAGACCTTAGGTCTTCATTTCCACCCTCTATCGGTAACTTACCTTACTTGCACAGCCTAGTTATATACCAGTTTCCGAACCTGACTGGCGCAATACCTCAGTCCATAACAAAACTCACCAAACTCAGAACCCTCTCAATTAGCGGAACTGGCGTATCAGGTCGAATACCAAACTTCATTGCCAAATTGAAAAGCCTAACTTACTTGGATCTCTCGGATAATCACCTCTCTGGGACACTCCCTCATAACCTCTACCAGTTGCCTAATCTTGAAGCAATCATTCTTGGAAAAAATAAATTAACAGGTCCAATCCCTCCTTCATACGGTTACATCAAAAACATATCAAGTTTATTTCTCTCGCATAACAAACTTTCTGGTAAACTCCCAATGTCATTGGCAAGGTTGAACTCGTCGGTTGTTGACTTCTCTCATAACAGGCTTGAAGGAGATGCCTCGATGTTTTTTGGTTTCGCTAAACAGACAGAAACAATGATCTTGTCATGGAATATGTTGTCATTTGATATGGGAAGAGTAGAATTGCCTAAGACCTTAACAATTTTGGATATGAGTCACAATCGGGTATATGGAAAACTTCCCGAGGGTGTGAAGAATTTGGAGTGGTTGAATGTGAGTTACAATAGACTCTGTGGTGAGATTCCAAAGGGAGGCAATATGCAGACCATGGGTGCGAATTCATTCTCTCATAACAAGTGTTTGTGTGGCTCTCCTCTTCCAAGCTGCAAAGGAAAATAGTTTATGTAAAATGGAGTAACTTCTTATGTTTATATAGGGAAATAAATTTATTGCATACTCTTTTTGAAGTGTAATTCAATTCTGTTGTTTCAGTTAAAGGGTTGTAAAATTTGTGAGGTTATTTATCAAACCAGAAACATGTTGGATAAAATCCATATAAATAAGTATTTTGATGAAATATAATGTCCGATAGAGACATTGAGCTAGTAATCTAGCTGAGGTAAGAAGTTCTTATCATCACCTTCAAGGAGCAAGCTCCAGTATTGAGACCTTATCAATTATACTCAGCATTTTTCTTGGTTACATATTCATGTATTGCTTGAATTTTCCAGATAAATGGCTCAACATGTTAAAATGTTATGTCAAGGGAGACCATGAACTAA
>c100089.graph_c0
GAAGCCGGTAACTGTGAATCTCTAAAGTAATTAGAGGAAAAAATAACAGAAAGAAGGAATAAATGATAATTGTGATCACAATCATCGAGTTCAAACAATTATATCAAACAATTATATTTTTTTATAAAGTAAATCAAGAATCACAAGTTGGATTTCACTTCGGTTCGACCATAGAGTAATAAACCCCCTAACTCCATACAGCCTACAATCTATTAATTCACAAGACAAAACTGCAAGTCAGGGCAACAAAACAGATAATTCATACACCAGACAGTATGGTTTAACCAACTCTGTTGTTGATGGTTTGATAAAGAGATTTAAGTTGTGTGTTCCATTTATCCACAGCTGTATACTTCTTCATTCCTTTTGACCTATCAGAGCGTTCCAAGAGCCGGTTCACTTGATCAATGTGTCCTTGAATTCTGTTATCCAAAATAAGCGACACGAGTAGCTGCTCAACATCATGCTCAGGCACATTAAGTTCCTTAGATATAAATGGGATCCTGATCCTTGTATATGGTTTGATGAGTTTCAGCAAGACCTGTGTTCTGATATTCTTTAGCAAATCCTCAATGTAATTTCTGATAAATGGATCATCCATGATGGTTCTTCTGTTACTCTTCAGGATTTTCTCAAATTCCAATATTTCATTTCGTTGATAGGCTGCTATCAGATTTGTCATAGCCAAAATTTCAGGGTCATTCTTGTATGGCTTAGCCTCCTGCCCATCAAATGGATTTACTTCAGATTCCATCAACATGTTTGCAAGAACAAGGTATTTCAAGCATTGGATACGCCTCTGATTCCCAGCTTCATCATAATTCTTAAAAGCTTCAAAGAAATCTGTAGCTGCGTCAGCCCACTGGCGCTCTGCCATGTGCATTTTCCCCCCACATTCATGGATTATCCCCATTATCCTTGGATGGGGAATTGCTGACTTAATAGTAAGTGCTTTCTGGTAAAGTTGCTTGAGTTTTTTGTTGTTCTTGGTCTCTGTGTACATTTGAATTTCAATTGCATAAACCTCCAAAAGTTGAGTTCCTTTCTTATGGTCATCTGTGCCATCCTCACGTTGACAAGATCTGTGAAGTTCCTTAAGGATCTTACTCATCCGACCATATTCCCCAATGTCAAAGAAAATCTTACAAAGCTTCAAATTTGTCTTGAACCACAATCTCTCATTTTTTTGCCTCTTCAAGGGCTCTCAGAGTTGTTTGGTAGAATTCCTGCAGAAGGCCAAAATTCTGGCTAGCCGAACCAGAGACATAGTCCATAATGCTGTTTATGCACTTTTCACTATAGTTACGGGTCACTGCTGATTTGATGTATGTCAACATCTCCCTGTAGGCTTCCATCATCTCTTTATACCTTCCAAGTCTATAATAAAGCTTGACAGTTTGCTTCAGAGCTTTAAATCCCCATTCTGCCTTGTCTTGTTCCATTCGCACTACCTCGGCAAAACCAGAAAGTGCACCTTCTGGATCAGTTTCAACCAAACCTTTTGAATTGTAATATTGATTCTCAATGTCAACATCCTGCTCCTCTTGTTCCTCGTCAGAGTACTCAAATCCATAGTCCTCCATATCAGCATCGGAAGCCATGATTGTGTGAAATCGATTGAGTTAGAGGATCCGAGTTAGGGTTTTATAGATTGGAGTAGTGAGTGGGAAAAATAAGAACCGGGTGAGGGAGTGAAGAGAATGGGAAAGGAAATAGCGGAGGAATTCCCGGCCTTCTCCACTCATCTTCAGAAGGA
>c100090.graph_c0
TTGTTTGACTTTTCATCTTAACTTCTGTTGAAACAGTTTCAAAATAAACATAATGTCAAAATCAAATAAATGGAAAGGTAAAAATCAAATAACATTACACGAGCAATATACTTGAGCATAGACAAACTAATGTGCAGTATAGAAAGATCTATTGATATATGTACTGAAAGAATATTGAAAGTATAGAAAATTCGGAAACAGTCCCATGTTAATGATTTCTTTCTACCTCTTTAATATTTTCAACTAAACAATTTTGCTCTTCTGCCATTTTTTCCACTTAAATCATCTTTGGATACTAGTAAAATATAATGTCCAGCATGTGAAGAAGTATAAACCAGAACAGAAAACCATTTCATAAAACAGTTTGAAAATCGGTTCCCTTTGATAATGACAATTTAAATAACAGTACTGTAATATCAACTACTAACTAGCAACACAACACAAACTCAGTTTCGATTCCCTTCCAAAAGTCAATTTTGAATTAGGGTTATGGAAAATTGAAGGTGAAACCAAATAAAAAACCAAATTCAACACCAAACAAGACAGTAGGATTCGAAAATCAAAGTGAAAATATGAAATTAGTAGGATTTTCACTTA
>c100091.graph_c0
AGAAAGAGAAAAAAAGAAGAAAGAAGTTGAAGAAATTTTTTGATTTGTGATTATTATTGAGAGTGAAAATGCAGGCAGCAAGGAAAGCAGTTGAGACCATTAAGGAAACAGCAGCCAACATTGGTGCATCTGCCAAGTCTGGCTTGGAGAAGACCAAAGCCACCGTCCAGGAAAAGAATGAGAGAATGAGTGCAAGTGAGCCAATGCAAAAGGAAATGGCAACAGAAAAGAAAGAAGAGAGGATCCACCAGGCAGAGATGGAGAAACAGGAGGCACGTGAGCATAATGCTAAAATGTCTGCAAGTGCTGCTGGTCACGTGACTGAGGGAGGACACCCCCACACCCACACCACCACTGGCCCTGCCACTGAAACTGCTACTGGATACTCCACCATTGGTGACTATGGAACTGGACAATCATTGGCCACTGACCACTCATCAACAATTCCTGGGCTTGGGCACGGGCACGGGCATGGGCATGGGAATGAAGAGGTTGTGATGGGTTCACACCCAATTGAGACCAACACTGGAGTTGGTGGCACAACCAAGGCTCATAATGTTCATGTACATGGAACTGCCCCTGGGAGTGGACCTACTACTAATAATTAGTTATAAGTTTCAATGTTCATTTCTGTGTTGTATTAATTAATTAGGGTCATGTTCATGGGTGTGTGACTTATGTTGTTTCTGTTTATTCAATTTCTATGTTCGTGTACTAATGCTACTAGTTAAACGTTGTTTATCTCTATTTTAGATATGGGACAAAGTGTTGTACAAGTACAAACAAGTACATGGTACTTCTTGTACCGTAGTAAAGTTGTTATGTTTGTTTGTTGTTTCATTAAATAATTGAAAGTGTGGTTGTGATGTTTAC
>c100092.graph_c1
GGTAGGTTCTGATGATAGCGTTGAATGTGTGAGCAATTGGATGAAGAGTGTGATTGCTGAAGAATGGTGGTGATTGTGAGCGTAGATTCTGTGTCACCGTCTTGGGATGCAGGTTCATGGGCTAGTTTACAAATTTGGGGCTGATTCGCACTGTATAACCGAGAATGCGTTGATTGATATGTATACGAAATTTGGGGATTTAACCAATGCGTGCAAGGTGTTTGAGGAAATGGGTCATAGAGATGTGATTTCTTGGAATAGTTTGATATTTGGGTATGTGAAATTGGGGCAGATGAATAGTGCAAGGGAACTGTTTGATGAAATGCCTGTAAGGACAATTGTCTCTTGGACGACTATGATAACTGGGTATGGGAGAATGGGGTGCTATGGTGATGCGTTGGATGTTTTTCGGGAGATGCAAATGGTGGGTATTGAACCGGATGAGATTAGTATTATAGCTGTTTTGCCGGCTTGTGCACAACTTGGAGCTCTTGAGGTTGGAAAATGGATTCATATGTATGCCGACAAAAATGGGTTTTTGCGGAAGACTGGTATATGCAATGCGTTGATTGAAATGTATGCCAAGTGTGGTTGCATTGATGAAGCTTGGAACTTGTTTGATCAGTTGGTTGAGAAGGATGTGATTTCTTGGAGTACCATGATTGGAGGGCTGGCTAATCATGGGAAAGGTTATGAGGCAATTCAACTCTTTGAAGAAATGCGTAAGGTGCGAGTCGCTCCTAATGAGATAACATTTCTTGGTGTTTTGCTGGCTTGCTCTCATACTGGCTTGTGGGATGAGGGGTTGAAGTATTTTGATGTTATGAGTGCGGGCTATCATATAGAACCAGAAATTGAGCATTATGGTTGCCTTATTGATCTTCTTGGTCGTTCAGGACGCCTTGGTCAGGCTCTTTACACAATTTCAAAGATGCCAATAAAGCCAGATTCAAGGATATGGAACTCTTTGTTAAGCTCGTGTAGGATTCATCGCAATCTTGAGATTGCTGTCATTGCGATGAAACAACTCATGGAGCTTGAGCCAGAGGAATCTGGAAACTATGTTTTGCTTGCAAACATATATGCAGAACATGGCAAGTGGGAAGATGTATCAAATATTAGGAAACTCATAAGAAACAAGAGGTTAAAGAAAACCCCGGGGAGTAGTTCGATTGAGGTCAACAATGTGGTTCAAGAATTTGTATCATCTGATGACTCAAAGCCATTTTCACAAGAGGTCTTTTGGATCCTAGAAGGGCTGGCTTTAAATCAGACTAGAACAAATGACTTGATGGAACCCGTAGAAGAAGATGATGATAAAAGTTCACTGTAAACTGTTACTGTTCTTGTGTACTTCAGCCTTTGGTAGTGCTATAGGCACCTTTGGTCGGGTTTGGAAATGGTGGGACTGCCAAACCAAAGAATATGACGGTAACTAGAAGCATGAAGGAATATCTGATGCGGCAATGCTGGAGGTTGACGTGCTTCAACCTCTAGTATAGAATGATGTGAGAAAATCATGCTGTGTACAGATCCGAAATAGAATTGGTTACGAGAATCACATATGCAATGTAAGTATTCTTTCATCAAAATATTTTTTGCAGTTACCATAGTCAAGAAGTTTGTTTTGATAAAGTATGGTACCGAGTTGCATTATTTTGAAATCAAATATGATGATTGGA
>c100092.graph_c2
AACACTATGGCGTAATTTGATCAATGTAGTCGGCACCACTTAGTGGGGTAAGGCTTGATTGTTGTTGTATTGAAATAATTCGGATAGAGAAATTTATTTAAAACATGATTAAAGCATAAAAAAAGAAATAAGGAAAATTGGTGAATTCATGTAAAGGAAATGAACATATGACTGTCTTCCAAGAGCAAGGACTTCCCCCTTCCCAATTAATCGATATTGTACTTTCTCTGTAGTCTGTTCACCTGCTGATCCGTTCCGTCTTTTTAGATTCATCATACTATCCTTTTATACTGTCAGGCAAAAATAACTATCAGTATAGGCTGTGACATTCCAGCACCGAGGTGTCGATGGCACTGTGGGGCACTTTGAAACACGCAGGCATTGCAAGCATGTGTAAGTACTCATGTGCTGACTGACCCACACTTTGGTGCTGACTATCACACGAGTAATTTGCCTTTTTCCCAGTGCACGATAGGTGCCGGCATTCTGTTGCTCAAGTGCTAGAACCATTGTGTGCTTTTGAGTGAATTTGAGTTCTACTAATTCATTTCCTTCGCGTATTAACTACTAAATAAAGAAACAATTGAAGAAAAATTACCTATTTGACATGTCAAAAATGTAAAATGTAA
>c100093.graph_c0
GAAATAAATTAAACATAAGGTCATATGGTTTCCAAATTCTAACATTTTATGTGGTCGGCAATGTCTCATTACAATTTTGTTGCAAATATTATTGAAGAATTATACCATGTCTAAAAGATTCAAAGGGACAAACAGCATCATACAATCACATAAATCTTCATAATTCATTCTAACCAAATTCACTATTATTTTCATGGATGAAAATGACCACTCTAGTAACCACTCAAATCATTTCCCTTCTTATTTGTGTTCATCAAATGATCCACAAACTCATCAATATTCTTATCAGAGCTACCTCCTTCACAAACAGCATCTCTAGCCAACTTCTTCCATTCACTAGCATTCCTTCTAATCACTTCACTTCTTTCACCTTCCATCACAACCTTCAAACTCAACATAAATTCTTCTCTCTTCACAACACCATTTTCATCCTCTTTTGGCCTCACACCAACTTCCCAAATTTCCTCTAAATACTTTGCATCTGGCAATTGATCAGCCCATTGTGGCAAACACACAACAGGAACACCAAGACTTAGACTCTCAAGTGTCGAATTCCAACCACAATGTGTCAAAAAACAACCCACAGAAGAATGTGAAAGAACCTCCAC
>c100094.graph_c0
GCAAATTATAGGAGGATAAAACTTATAGTCATACTATAAAGTTATATGAAAAATTGATTAAACGAAAACTAAAAAAATCAAAGTTTCCCTGTTGGTTCAGCCATCAACGTTTCTTCCACTTGAGGATTTTCCAATTGGGGTTCCTCAGCGACAACTGCATTCACAGTTTCATCAGAAAGATGTTTCACTGGTTCAGTCATAGAAGTGTCTTCCACTTGAGGCCTTTCCAGATGCGGTTTTTTCAGCGGCAACAGATTTCACAGCATGCACAAAAATTCGTATTGCCGGTTCTGCCATCGACGTGTCTTCGACTTGAGGCTTCTCAGCTATCACATTTTCACCTTCCACATTACTTTGCTTAATTTCCTCAGCATCGGCATCACTGGGATCAGCTTTCAGTACTTCAGCAGAAGAGTTACCCTTTTCCTTGGCCTCATCTGAAGGAGATTCAGTTTCAGCTTCCTTGTCATCCTTCTTTGAACCAGATGATTTCCGACTACGTTTCTTCGAAGGCTCAGCTTGTGCGGGTGGTGGGGTTGTTTTGGCAGTCTCCCTAATCCTTGTTGATCGCCATGGCGTCTCGCCGGTTCCCCAATCA
>c100095.graph_c0
GTAATTTCACCAATTTAACAAACTGACTAGCAAAAGACACATTTGAGGGTGTTTTTATAATTGATATATTCAGGGACTATAGTGGCACCATCAGACATATTAAACAACCCAAATGACTATTTACTTGGGTCGGTTACAATTTATATATGAAATTGAATTTCCATTGGGGCTTCCAGTGTCAGGAACTACTTTGAAAGTCAAGATTCCAATACAACAATAACCAAGTATCTCACTAGTTAGGGTAGGATAAAAGGATACTACGTATTTCAACCCTACAAAAATGCAAAAAGAAAAAAAAACATTTATAGTAAATTCCAAATCCCAAATAAGTTACCTTTTAATGGTTTCAATTTTCAAACCTCAAATAAATTCCACTTAGTTTCAAAACATTCTAAAGTTCTTCTATACATAATAATGCCATGATTTTCATAGCCAAAAACGCATTTTGCAGCACAAACTTCTAGTCTTAAAATCAAATATATCACAGCATTGTTAAATCCTCAATACATAGTTTGCAGAGGAAATTCTAACTTAAAACTATTGCAGAAACATATGCCAAAGTCAAAGGTCGTAACTCATAACGATACTTGTTTGCCATATCATAGTCACTTTAACACGACATTTAATTCAATCACTTCCAACTACTCATCATTCTTATTAAGAAACACATTTATTTGAAAAATTAAATTATAAAATCTACCACTCCTAAAGTTTGAGACAAAAATCATTACATATTTATGCCTTTTTTTTTTTGTAAAGCTCGGTATCCTGCCCAATTACCGACTAATCCGCGGGACTAATCCCACCGTTAACTAGCTGGCAGGGTCAATTGAAACCAGAACAAAG
>c100096.graph_c0
AATATGTGCAAATTTGCACATGATGGATACAATCATCTAATAATCACATTTGTGTTTTTTGATAGACATATACATGACACATGTTAAACATAACTTATTGATCATTATAACAGTCGATAGGACCCGTGCATCACACGGGTCGAAAGTCTACTAAACATCAAAGTTATGCGCATAAAGCAATGAGACAAGCTACTGATTTCATAAAAAAAAAAGTTACTTTGTGGTATGACATCAAGCTCATTATACACCCACAGGCAATCTTGAAGATATTAAGGGTGACAAGGCCATGTGCTTTCAAAATTAGATGTAATTCACAATTTGTAGCTCTTAGGTTTCCCCCATTTACTAAATTTTCATTCTTTTTGGTAATTCCAACTCCTCCATTTCAAATTGCTTAGCCATCCAAACTGGATCAATGATCGTCCTGACTGTTGTAGACTTACGAGATTCGTTCTGTAAGGTATTAGAAAATTCTTAAGACCATTAATGCACATTGTCTTGTAAAGATGAGCAACGTGCGGGTCTCCTTTAGTACGCAAAATATGGCGATTCTCTAGGCACTCAAGAAAGGCTAAATCAGCTTTCAGCAGTTTAGCTTGATCATGAGTATCGTATCCTATATCATGGCAATAGCAGCAGTAATCCAACCAATCAATTGGACGCTTGTCCCAAACAAGAGATCCCCCATCTTTCCCACTTGACCAATTAGGTCCACAGTAATGTCCATATCTAGGAAACAACTGTGAAAGAAATGCTCTAACCCCTGTATGCCATGGAACCTTACAAACATAAGGCCTAAAGCGCAAAGGGGTAGCCATATTATCTTTTCCAACAACGTTTTCGCGATTTTGTGCATGCCTCTTCAACTCTTTATTGATCGTAGTTGGTCTTTGAAACTTTTCTCCATCTTTATTTGCCCATGGAAATAACGAAAGGAAGGACAAGGGCCACCCTGACAACTTGGGATCATTAACAGATGACTCTTGTTGTGCTTTTTGAACTAAATGAGTCGCTGAATCTGGAGTAAATTTGGGATCAATACCAGATGATTCATGTTTGACTTGCGAAGTAAACGCAGTGGTTTGAACTAAATGTATTGCTGAATCTTGGTTACTCCGAGGTTTAACCCAAGGTATGCCACCAAGAAACCCCAAGTTCATTGTGCCACCACAACACTAAATATTATGTTAACCCATTTGAAAGCAAGTCCTCAAATACATATTTCTCAGAGTTAAAACTAAAGGAAGTGAAAAATCGCAGAAAACGAAGAATTGAGATTAATTTAGCGATAAATATAATAAATCAAATGATAGAGTTTGAAGGAGAATTGGATGAACTTACTTGTGAATGTGATTCTTGTGGTGGAGACGGAAAGAGGGTCGATTTGTGGTGTTGGGGCTTGGCTACAAGTTTTCATAAGAAGGGTGGGTGGGACCCACCAATATATGGTATTCGGTAGAAGGAACGAACATCCTTCTCGAGTCCACGT
>c100097.graph_c0
CTTAAAAAAGAAAAGAAGTCTATTTCATGGGTAAAGAAATTAATTGTGTATAGAGAGTGATGTGGGGCAGATTGGGTGTGATCCAACCTCACCCTATTTCAGCCAATCACAAACTCCTATTATATTACTTTTGATGAGCCCTTCACTGTCCTTCCCCACATATTCCTTATCTCCTTACTCCTACTAAACAATCAAGCAACGTAGCACACAACATTACCCCAATATCAAAGCCTTGAAATTCTTCACATCACATTCATTCATCTTCTACTTCACTTTCCTACCACACTTTCAATAACCCTTCTCCTTTGTTGTCCTAAATTGACAATAGAACATAGTAGTATACCCTCTGAACTAAATGGCAACCAATTCTCTTCACTCAATTCAACATCATTCTCTCAGCAAACGCCACTACTACCCTTCTGAAACTGCTCCTCCATCCACACTTTCATCCTCACTTTTCCTCAAACCAACTACCATCAACCCCACCAACATAACCCTCTCTCACTCTTCCTCTTCCAACTCCTCTATCACATTTTCTATCTCCCAAACAACATCCTCCACGCCATCATCAACCTCTCAAACCAGCTCCTTTGAACTCCTCCAGCAGCATCTCTCAGCCAAAAACTTCCGAGAAGCCGATGAAGAGACAAGACGTCTTCTCATCGTCCTAGCAGGCGAAGCAGCTCAGAAGCGTGGCTATGTTTTCTTCTCAGAGGTTCAGTTCATCTCAGAAGCAGACCTCAAAACAATTGACCAGCTGTGGAGGGACCATAGTGACAACAAATTTGGATACAGTGTCCAAAAGAAATTATTTAACAAGGCTAAAAAAGACTTCACCAAGTTCTTCATCAAGGTTGGTTGGATGAAGAAGCTTGACACTGAAATGGAGCAATATAACTACAGGTCTTTTCCTACGGAGTTTATATGGGAGCTCAATGATGACACTCCAGAAGGTCATTTACCTCTGACAAATGCACTCAGAGGAACACAGTTGCTAAGTTATATTTTTAACCATCCAGCTTTTGATGCAGTCCAGGACGAAGTTGAAGTTTCATTTGGTAACACTGAAGGAAATGGAGCACTCAAAGGGTTAAAAGATTCATCAAAACCATTGGCTACCAAGATCTTCAAAACAGACTATAGTTTCTGATGAGTTCAGAAAACTTCACAATAATCTTGCTGAGTGCATAGAGAATGTAACTTGTTTTGTGTTTTAATTTTTACGTATATACATAGTAATTGTTAATTCATCATCAATAGATGAAGGTAGTTACTTGAATTGTATTTTTTCTTTTACTTAATGATATTTGCGTTTTAGAAACTCATTAAACCATATGTTTCATATGTTAGCTGTCATGGTTTAAAAGGAGTGGAGTGGAAAAAATGTTAATGTGAATCCTAGTGCACATAATGAACAAAATAACAAAGCCTGCCATCTTGTCTTGTTTATAACGTCCGTTTCTATAGTGACAACTGTTGATTCAGTTGCAACTTGCAACGGAACTCTACCAGACACAGACAAAAATTGACTTCTGCAACTTGTGCCTTTTCTATAGATTATTTACTAATACAGTGTTTCTCACTTTAGTTTCCA
>c100098.graph_c0
GTTGCCAAAGAATATGTACTTCGCAAAGAAGATGTTGGCTGGTCTTGGGATGACATATGAGAAGATCGACGTGTGTCCCAACAGTTGCATGCTATTCTTTGAGGAGGATGACAAGCTGGACCGTTGTAAGCATTGTGAAGCTTCTAGATATGTCGAGGTGACAAATGATGAGGGTGAATTGGTAGTTACGAAGGTCGCAGCTAAGCAACTTCGTCGGTTGCCCATCATTCCTCGGCTTTCAAGGTTGTTCCTCAACAAGGAAATAGCTCTGCATATGACGTGGCCAAAGAATGGTGTACGTCTCGTCACTGATCCAGACATAATGGTCCATCCGTCGGACGGTGATGCGTGGAAGGCATTTGACGAGTTTGATCCCGAATTTGCAAACGACCCTAGGAGTGTACGGCTTGGTCTATCGACGGACGGATTCACACCTTTCAATACCAGTGCAAGCCCTTACTCGTGTTGGCCTGTCTTCATTGTGCCATATAATCTTCCTCCTGAGTTGGTCAATAAAGAAGAGTTCATGTTCCTTGCACTAGTCATCCCAGGCCCCGAGCATCCAGGGCCAAAGCTGAATATGTTTGTTCGCCCTTTAATTGAAGAGCTGAAACAATTGTGGAGAGGTGTGAAGGCTTATGACAGCCATACTGAAAAGGAGTTTACCATGCGCGCTGCTTATTTGTGGTCAGTGCATGATCTGCTGGCGTATGGAGATTGGTCTGGATGGTGTGTTCATGGTCGGTTGTGCTGTCCCATATGTATGAATGATACGGATGCATTCAGATTGAAGCATGGTGGGAAAGTGTCATTCTTTGATGCTCATCGACGTTGGACTCCATTCAAGCATGATTTCAGGAATTCGCTTACTGCATTCAGAAGTGGAGCCAAAATCAGAAATGGGCCACCAAAGAGGCAAACTGCACCGCAGATAATGGCATGGCATGCTTGTCTGAAGCAAGGAGAAAATGATAGGTTCCAAGGCTACGGGGAGGACCACAACTGGACCCATATTTCATCAATATGGGAGCTTCCGTATGCAAAAGCCTTGATCATGCCGCACAACATAGACTTGATGCACCAAGAGCGTAACGTTGCTGAAAGCATCATAAGCACATGTTTCGATGTGACTGATAAAACGAAAGATAATATGAAGGCAAGAAAAGACATGGCTGAAATTTGTAAGAGGCCGATGCTCGAGTTGAAAGTAAGCGATAAAGGGCATGAAAGTAGGCCGCGAGCTGATTACTGCCTCAAGCCGGATGAAAGGAAAGAAATATTTAAGTGGTTGAAGAATCTGAAATTTCCAGATCGGTATGCGGCAAATCTGAAACGGGCAGTCAATCTGAAGACCGGTAAATTGATCGGTTTGAAAAGCCATGACTACCATATTATTATGGAGAGGCTGATGCCCGTGATGTTTCGAGGCTATTTTAAGGATGAGCTTTGGAGCATATTTGCAGAGCTGAGTTACTTCTATAGGGAAGTATGCGCAAAGACGGTATCGAAGAGGTTGATGCAGAAATTTGAGAAAGAAATTCCAATTCTTATTTGTAAATTTGAAAAGGTTTTCCCGCCAGGATTCTTCAATGTGATGCAACATCTAATTGTGCATTTGCCTTGGGAAGCTTTGGTAGGCGGACCAGTGCAATTCAGGTGGATGTATCCTATAGAAAGGGCGTTGAAAAAGCTCAGGGCGTCTGTTCGCAACAAGGCTAGAGTCGAAGGGTGTATTGCGGAGGCTTTTGCCCTTAAGGAGATATCTCAATTCTCAACCAGGTATTTCGCTCGAGCCAACAATGTGTTTGCTCCTTCAGTGCGACTTCATGTCGAAAATGAATCGCCCCAAAGCACCCTTCAAATTTTTGCGAATCCGGGTAAAGCAGTTGGAAAAGGGAGTGTACGTCACATTGAAGGATCAGATTTGAACACGCTAATGCTATATATGTATAGCAATATTGACAGCACACAGGAGGCGTTCGAGTAAGTTTTCCTCATAGTTACGTCCATTTTCTCATCTCATAATTTCTATAGTGTGTAATCTCCATGTTTGTAATATGTCCAGCATGTTTGATGAAGAATGTTGGAAATCTACTAGTAAACCTACGGCCATCCAATTAGAAAATCTTCGACGTGATGGGTTGAAAGGTGGACCAAACTTCGTGCAGTGGTTTCGTAATTATGTTAGTAATTGTCGTTCTCTCATTGTCCATACTTAATCTTTGAATTTTGGACTTGGAAGATATAATGCATATACTAATTACTTGTATAGGTTTCCAAAAACTCTGTGCACCCGGACTTGCAGCAAATGGCACATACCTCTGTGTCCGTCCGGAACTATACTCGCTATGATGTAAATGGATATCGCTTCCGAACCGCGAAATTGGAGAAGAGTCGACCATTGGCAGCCACCACCAATAGTGGTGTGTTGGCAAGTTCATATGTTGACGATGACAAAGTAGTGGACTATTACGGTGTTCTTCAAAACATTGTAGAGTTGATTTTCGATGGCCCCAAAGAACTTAAAGTCGTGTTTTTCGAGTGCGACTGGTTTGATGCTCATAGTGGGACTCGTGTCGACAAGTATGGTAATGTCGAGGTGAAGCATAGCTCTAGGATTCCGAGCAGTATGAGCGATGTTGTCCTTGCAAATCAGGCAAAACAGGTGTACTACCTGCCATATCCTCACCCAAGCCTTAGGGCTTGGTGGGTTGCAATCAAAGTCAACCCACAAGTCGTCGCTCCAGAGAGTGCTGACTACGTGAGTACGAGCAGGGACAACGATGATGCTGTTTTTCAACCAGAAGCGGCGTCGAATCAAGACATAGCTCACCGATTCCATGTGACCAATGGAGAAGGACTTGAAAATCTCTGTTGCAATTCAAGCGACTTAATTGAAGAACCTAGGTCAAAGCGCAAACGACCTGTCGTCGTTAGAAGATCAGTAAGGATCCAACGAAATCAAGAGCGTATGAATAAACAACGAGCCGAAGAAGCATCATCGGATGCAGATGACTTTTGATTAGTATGTTTCTTTTAGTTAATCAATTAAGCTATGTATTCCAATTTTCACATTATTAATTTTCATATTATTTGTTTCATATACTGTGGTTTGACATTAATTTATCTACAGTTGAACATGTTCAAGCATAGGAGATCGAGGAGGAGTGGGGGCAGCGCGGCCAGCGAGGACAGCTCGGGCAGTGGGCTTTTTCAGGGCACCTCACAGAGCCGACAGAGGCAGCAGCAACTTCTCGACTGTCTAGACGAAGTGCAGGGTGAGGAGGGTGAGCAGGAGGCTCCTCAGCAGGATGCTCATGTGCAGGGTGAGGAGGGTGAGCAGGAGGCTCCTCAGCAGGATGCTCATGTGCAGGGTGAGGAGGGTGAGCAAGATGAGGAGGGTGAGCAGGATGAG
>c100099.graph_c0
AGAAGCATACCATATAATGAAAAGTTTCCTTCACTTCGTGAAATTTTTTCAACAAATAGATAGATCTTTCAATAAAACAATGCAAATCACTACTCAGTGCTTGTAAACAAAATCATCTCCAAATCACACTGGAGAAAAATGTTAATTCAAATAATAGACATCATTAACAAACTCAAAATGGAAATGGTCACTAAGGACACATTCCACCCTTCAGAGCAACCTGAATAAATGACGATTGCTCTGATCATAGGAGATGTCCTTGATGACTATCCACTACTAGTTACAAACTTATAGAAGCAGTTAAGTAGTGAACTCAGAAAACTTTTCTATAGTTTTACTCAATGAACTCAAACTATTTGCAGCATCTGTGATGAATGAGACCTTTCACTTTTCTTCTATATATGATACATGCATATCCAACCATATTCAGCATCTCTGACAATCTATGACTTTACTCAATGAACTCAAACCAGAAATTCCGCTAAGTGATGAGCCTAATATTGACCTTGAAGATCATGATTTCCCAAAACCAGAAGGGACCTTTCTTGTTCTGCGACTTTCTATCTTTTCAGGACTTGGGAATCCAGTCATTTCCTCATACTTCATTTCAAGGGCCTGTAACTGTCCACGAATACTATCAAGAACTTCGTCAGTCATTCTCTCAAAGAAAAGGATTCCCTGTAGATGGTCAAATTCATGTTGAAATATCCGTGCTGGAAGGCCAGACAAACTGACTGAAAACCGTGTTCCCTTGACATCACGTGCATCAATCTTCACAGATTCTGGTCTCTTTACGTCAGCATTAATGCCGGGGAAAGATAGACAACCCTCATTGAAGAGTGTTCGGTTCATTGAGTATTTACTAACTCTTGGGTTTACAAGAACAATTTCTTCTCCTTCACCACGTTCGCCTACCGGATTGAAAACCATAAGTTGAACATTAATTCCTACTTGGGGTGCTGAAAGACCAATACCATCAGTTTTGTACATTACGTCGAACATTTCATCTACAAGTTTCTTAAGATTATCATCAAAGGTTCCAATGCGTTTATTCTTTTTCCTTAACTTCGCGTCTGGATATTTCACTATTTTCAGCGGCGCTTCAAATTCTAAATCACCAAGAGAAGCGAGTTCGTTTTGTGAAGCTGAAAAAGCGGACTTGGTGCGGCTGGAGGAGGAGATAGTCAGGTGGAAGAAGCGGTTTGGAATGGCAGCAAGTGCAGAACAGCGGTGGTGGTGTTGGTAATGATGAAGAAGATGACTTGGGAGGAGT
>c100100.graph_c0
GACTAATCCAATTCCTTGTTATACGCAACCATAGCCACATCATTGTGCTTTGGAAGTTTCCTCAATGGTTTTGCAACTGCATTTGCAATTTAAGAACATGTAACTACTAACATCATTTTTATTTTGACAGAATGTAACTACTAACACCATCTTTACTAGGATACTTAGCATTTTTGTATTTCATCGACGTATCAAAAATAAAAGTGCTTGTATCCTTGAATAAAAAGAAGAAAAATAAAAGACTATCATTGAAACCCTCATTTAACCAAAATGATTGGTTTTTTGTGCTCCTAAATAGTTATAGTATTGTACATTCAAATTACACCCAATCTTTGTATGCATTATGATATAAGAAAAACCAAAATCTGAAGCTTAACAACATAATTCAGGAGCACCTGTGCTCAGCAGCTAAATTTAATCAATGGTTTGATAAAATTCCTTCAAAACTTGAGATCAGGAAGATCCCTTCAGTACATCCTCAGGTGACAGTAGAGGTTGATCCAACTGATAAATATTAAGTGCAGGACCCACAAACCTAAACGCTATCCATAGCCCAATCATTATGAAGATTGAAGCATATGCAAATTTGTTAAGCCAAAAGAGAGCACCTTTCTCTCCTACATAAAGCTCAAGTGCCTTCTCTGTGAAACTCATGTCCTCCCATTTCTTAGGAGCAGCCTTTGCCTTGGGTTGCTGTATGCTATTTGTGAGAGTTCCATTCTCTCTCTGTTTTCTGGCTTGTCTTTTTGATCTTCGCCGCAGCCTTAGTTCAACTGGTTCAGCTGGTGTTGGAGTTGGTGCTTGAACTGAATCTTTTTCATCGTCGTTGGTGTTTGTGTTGGTGCTACTGCTGCTGCTGCAGGTGATGGATTGGAAAGTGAGGGAAGTGGTAGGTTGAAATGAGAGGAACTGGTTGTGTCTGGTTGATGGGAGGGAACTTGAACGTCTAGTTAGAATAATATTGGTGAGTGAAGGTGA
>c100101.graph_c0
TGGCTTTGAAATGGATCTTCCTTCCACGATGGTTGTGTCCATATTTTTTTTATTTTGTTACCTGGAGGAAATACGTAAAGAGGGCTTTAATTTTCTCCTACACTTATTCAGATTTTTAGAGCAATAAACTTGTTGTTGGTGTAGTGGCACAACACAAAAAAATTATAAACGGAAGTATATTGAGATTGAAATCATAAAGGAATGGAAAATTAAGGGAAGAGTAAGGAAAGTGTTGAGTTTGAAGAATTATTGCTGGTTGGAATTATATACACGCAACTAAAACGAGAAAGAGGAATTAGAGAAAAAAGAAGATTGTGATAAATGAAGGAGAGAAGAAGGGGGTAGTGTGGAAAAATGGTGCTTCCCTTTGGCCGATTTGGCATAAAAAAG
>c100103.graph_c0
ACAAGGCATTAAACTCGTTTTTACAGGCTTTAAAACAAAGGAAATGAAAGGGTTTTATAACAGCTCCAGTTGCAGCAAAAGTGCACGGTCTGGAGCCCAGACCGTGCACTTTTCAACTTCTGCACTCAGGGAACGCACGGTCCCCATCTAAAGCAAAGCGCCAAAACGCACGGTCGTGCATCACGGACCGTGCGTAATTTCCTGCCATTTTGATCCTTGATGCGCACGGTTTGCTTCAACAACACGCTAAAATGCACGGACTGTGCTCTTCCTCCTATTTTGCTCCTTTTCTTCCTTCATTCATGATCCTTTCTTGCTCAAACTTGAACCAAACCTTCATGCTTCTATGATTACCAACCTGAAACGAAAACCCAAGCTTTTTGTAGTAAAATAGCTCAAGAAATACGACTAAACTAGCAAAAACATTATTGAATTAAAATGCCAAAAACAATAAAACTACGACTTATCATCCGGAACTAGTAGTTTCTAAGAGTTGTACGTGTGAACTATAGGCTTTTTTTTTTTTTGTCAAGTAGCCACAATGGCTAGAAATTCTCTTAAGAAGAAGAATAAGTGGTGTGTCAGGGTTCGAACTCGGCCCCTGTATATATGTTCCTACCCACTGAGCTAAGCTCACGGGGACATTAACTCAATATAGCATAAATTAGGTATAAAAAACACTTTAAAAGTCGGTTTTGTAAGCATGAATTAGATCAACTATAGCATTAGAGTCTATCTATTCATGTCATCCACCAAATTACCTTTGTAACAAGCTGGTTTTGTAGAGATGGGTTAAATCTGATACTAAAACTTATTAGAAAATAAGTCATCTAGGTCGGCCTTGTATAGTTGAATTAGGCCAAATATAAAAATATTGTATAGCGTTAGTCTATCCATTCGAGTCATCCAACAAAGTGATACTCGTCACTCTACGAATTGGTTTGGATTAGTTAGACCCGATATTTAAACCTAATAGAAAATGAGTCATCCTTGTGTTTTCATATAACTTACCAATTAAGCCCCAAGGGTCTTCAAAATTTTGAGAATTGAGGGTTTCATATCATTTCATGCCTGTTTCTATCTGTGCATCAGTTGAACCACTCATCGAAAATTAATGTAAGCTACCCCTTATATCTATAAGTTGTAGAACATCATCATGAGAATTTCTTGACTGCTGATAGTGATATATCTACTTATAAATCCTTAGAAACTCTTATGTTAGAGTGTGTTGAAGGTTATATATTCTTGACTCAAGTCTATGTATGTAAGTCTTGCATGAGATATATAACCTATATTTCCATTATGACAAACTGTTCTATTAATGTTGTTAAATGGATTGTTGGGCTAATAATTTTGATCTTATGTCAGAATTGGTCCTATTTTTAAACCCATTACTGATGTACCATACTAGTCTTGAATGTTGACTGTCATATCTAAATTCTTTCTAGCCATTATGTATGTAAAAGGCTGTGTAATTTACTTTCTTAACAAAACCCTTTATTAAAAGGAAAAAGAGAATCTGAGTCATCAATTATCCCCACCATGCATTATTGCAGAATGAAATTATCTTGTCATCACTTCAAAAATCTGGAAAAGTTGCTGTCATGGCTTCTGAAGAAAATGATACACCAACTTGGATAAGTGATGATGGTCCATATGTGGTCGTGACAGATCCCCTCGATGGTTCTCGAAATATTGATGCATCCATACCAACTGGTACAATTTTCGGTATTTATAAACGCCTTGAGGAGCTAGATAATCTGCCCACAGAGGAGAAGGCTTTGCTGAATTCACTCCAAAGTGGAAATAGGCTGATAGCTTCTGGTTATGTTCTTTATTCATCTGCAACTATACTCTGCATTACCTTTGGCTCTGGGACACATGCATTCACTCTCGACCGTTCAACAGGAGACTTCATTCTGACAAATCCAAGCATTAAAATTCCTCCCCGTGGGCAAATATATTCTGTGAATGATGCAAGATATTTTGATTGGCCTGAAGGCTTAAGGAAATATATTGATACTGTGAGACAAGGAAAAGGTAGATATCCTAAGAAGTACTCTGCAAGGTATATATGCTCTCTAGTAGCTGATCTCCATCGAACTTTGTTGTATGGGGGTGTGGCGATGAATCCGAGGGACCATCTTCGTCTTGTTTATGAAGCAAACCCTCTTAGTTTCATCGTGGAGCAAGCTGGTGGGAGAGGATCCGATGGAAAAAGTAGGATTCTTTCTCTTCAACCAGTTAAACTGCACCAAAGACTTCCTCTCTTTTTAGGGAGTTTGGAAGACATGGAAGAGTTGGAAAGTTATGGAGACGTACAACAAAAAGTAAATCCTGGTTATGAGGTTTGATGCTATAGCATTGAAATTTTGAATGTTCAACCTTCATGTTTCCTAACTTATTTGTAACTATGTTGTTGTTTATATCTGTTGTATGTATTGCCTTATCCATCATTTGTGTTAATATATTTCTTTCTCTTCACTTTTGTTTTTCTTGGGAGATGGTTATTTAGACCATGGCTGTAAACAC
>c100103.graph_c1
GTAAACTTCATGTTTCCATTACTTTAGATTCATGCATGAGTATGGCTATATATACAAATAATAGTATGATATATTACTTAAACAGGGAAGGTTTATTTTACTTTCAAGTTTTAACTGTAGTTAATAATTATAATAGTGCTCTTATTCTTGTGCTAGAATATAGTTTGTCTGTCCCCGTGAACTTAGCTCAGTTGGTAGAGATATT
>c100104.graph_c0
GGGGAATTTCAAGATCATGATATGGTATGTTGCTATTGTGAAACTGTTGATATTGATATTATTATTTTCCTTTTTGTTATTGATGGGTTCAGTTAGTTATGAGAAAAGTTTGGAACTTTATTTGATGGGAATTATTTATCAGGTTTTTAATTTTTATGTTAGAAATTAGAATCTGGGTTTGATGCTTGTGTTGTATTTGTGTTTTAAACACTCCTTGATGTTTTTAGGGGTTTGTTCAAATTACTTTTTGTTTGTTGGAATCAAAGGAAATTTGAGATTTTGACATTTGAGGTTTAGAATTTTGAAGGGACTTGGAGCTGCTTCTTAATGTGTGGAGGTGTGGGAAATGGATTCCCTATGGTCAACTAGTGAGTGTAGGTGAATCTCGGCTGTTTTTTATCAGTAATTTTTAATAGACTTGTTAGTGTTAAATCCGTACCCTCCGATCTTGCAATGCATTGATTGAGTGACTGCAGAATCCGGCTCCGGTGGTGTGGGCGTGCGAAGTGCATTTGTGCTTTACTTAGAAATTTGGAATGGGGGTCTGTTGCTGATTACAGAGGGTATAATTGCTGTTTGTATTTGTGGTGAGAAAATGGTTTAGGATGTATCGTGTTCTGAATGTCAAAACATGGTGCTAGAATCTTTTACGTGGTTTATCTTTTTTGTGAAAACTAGAGTAGATGCTAACTACAGTTGGTCCGATTGGTAAGGATACGGCTCATATTCCACGATGTGAGTTTAAATTCTGATGTTGATGTCTAGACCTCATTAGCAGTTAATTTGCAACTATCTCTGGTGCTAGAATCTTAGGTGGTTTATCTTCTTTACGGTTTTGTGCATTTACTTTTTTCTAGTTGGGAATCAAAGCCAGTTTGAGATTTTGACATTTGAGGATTAGAATTTTGAAGGGACTTCGAGTTGCTTCTTATTGTGTGGTGGTGGTGTGTGTAAAGTGCATTTGTGCTTACTTAGAAATTAGGAATGGGGTTCTGTTGCTGATTATGGAGAGTATAATTGTTGTTTGTGTATGTGGTATTCATGCTTTGAGGTGAAGAAATGGTTTAGGATGTACTGTGTGTTGATATGAAATGGCTAGAATTGTAGTTGGTTTATCTTCTTTTTGGTGAAAACTAGAGTACTAGATGCTGAGGATGTGAGTCTAAATCCTGATATAGATATGAAGACCTGATTAGTGGGTAATCTGCAACTACCTATGACAGCGCTTTTTAAGGTGTGACATGTCTTGATCTTGGTGAGGTTCTAGGACCTACTCACCTAAATTTTTGGATACCAAATAGAAAAAAACTAGAGTGGATGGTGGATATTGGGTTAGCATAATCTGAAGTATTATGCTTATGGACAGTGGAATTTTCTATCTCCCTATTAGAATATTATTCTAGATTTTTGTTTGTTCTTGTGTGCTAAGTCCAAACTGATTACAGAACTTGCCAGTCCTTGTGTTAGATTTTGTTTCCATTAGTTTCTTAATCAGATTCTATAGTTGAGATAACATTTTTTGATCAAATTTTATTCTTTTCTTCCAGATGAAAAAGTTCAGTGAATGTG
>c100106.graph_c1
AAAGAAAGGAGATATTAATCTTCATTAAAGAAAGCCACGCACCGTACAATAAATGAACTCTCTAACACAAAGATCAAAGAAAATAAAAATAGTTTAAAGCACAAAAACAACATTGTTATAGTTTTAAAGGGAAATCTAAAGAAGAACCTAATTGGGATGTGGTTTCTCTAATAAACATTGCATTTTAGACCACCTTTTTAGAAATCATAGCCTTAACATCCCATAGTAACTAATAAAGAAAATCTTGCAGCATAAATCTCTAGTCTTTTTTGCTTGGATAATCTCATTTCTAGTAGGTGTCTCTTGGTGCACTGCATTTGAAACATTCCATTCTGCTAGCAAAGTTGTGCTCATTGCATCCTAATCTGTTGCATATCCAATCACCAGATTTCCATCCAGGTCTAGTACTTCCACCAAAACCTCTTGAAAGCAAAATGTCACTATTATTATATCCTCCACCAGCTAGGTCATCTTTGAAAGCACCACATTTGAAGCAACTTAAACGACTAGCAAAGTTGTGTGCACCACAATTACCAGCACCACAATACCAATCACCTAAACGAACATCTGAACCACTTAAACCAAATGAAGATCCTCCTCTAATTCCTCCAAACATTGATCCATAATCAACTCTGTCTCCATACTTTGAATCGCCGCATCTTTG
>c100107.graph_c0
TTTATGTTTGTATATTAATTAACATATGCTCTTTTTTAGAGAAAAATAAATAAATAATATGACATCAAAGTCTAGGCTACTATAGATATTTTCAGCTGACTTCTTTGATTGCTTCATCAAGACTTTGATGAACAATTCGCTTTCATTTTGATTCCAAAGACTGAAATCCTTTTCACCCGTGAACTTCTCCACATCAAACTTCGTTGTGCCCATCGCAGAATTGCCCTTCGAATCAGGCTGTTGATGCCAGTTGTTATGAAACAATAGATTAGTTAGACACAATAAGAAGATTCTTAAAACTGAATTGAACTTGAAACATTTACACAAAATAAAAGATTACAAGAAAGTAAAAATGAACATGCAAGATTTATCGATGTTCAGATCAAGTTCAATCCAATATCCTCACTGAGATCGATCTCATCATTATGATCACGCTGAATGCTGCAGCACTAGAATTACAAGGCTTTGTATAAGGAAAATCGCATCGCAACCCCTCACTTGAACACTTGATATCTCTCTTGATCAATGATTCTATAAAATGTCTCACATCCTAGTCTTTCACATGGATACATCAGCTCAAATACTAATGTCATTTACAAAGTAGTTACAAAGTAAATTACAAGTAAAAAAGAAAAGGAAATAAGGAATTTGGCTTGACATTTTCAATCACACATTTCAGATACAATCTTGTTTATTATTTTATTTTGGGTACATTCCAAATTGGATCACTTATTTTTTAGTAGTAGGAACACAACTATTAATAACAGAAAAGCCTCCATCGACCACCAAATTGTGTCCACTAATATAAGCTGATTCTTCCGATGCAAGAAAGAGAGCAGCTTCTGCAATATGAGTAGCCTTTAATGTAATTCCTTTCAAATTAGCAGAATCATTCCCCATAGCTTCAACTTCACTCACCTCCATGTTCAGTGCTCTACATGCAAGAGGCGTGGCAACAGCATACGGTGAGATTGAATTGACTCTAATTCCGTAAGCTCCAAGCTCACCGCACGTTGAACGTACAAGTCCTAAGAGACCATGTTTGGATGTGACATAATCATGACCACCAGTTCCAGCAACAGAAGCAGCTACACTGGCAGTACAAATTATGGATCCGCGGATTTTTCTCTCCACCATGATACGTGCAGCGTGCTTGATAGCTGCGACTGATCCACGAACATTAATGGCCATGTTGTTGTCAAATTCATTCAGATCAAATTCTAGTATGCTGCTACACATACCACCTTCAATTCCAGCGTTGCTAAACATAATGTCTAAGGTTCCATATTTTTCCAATGCGAAAGCTACTGTTTCCTCAACTTGTTTTTCATCTCTCACATCACAATGGTGGTAACTCACTTTGTCCAACCCAATTGTTGTAGCAACTTGGTGACCCAATTCATCATTGATATCTGCTATGACTACAAATGCTCCATTTTCCACGAATGTCTTCACTGTCTCGGCTCCTATTCCGCTTGCTCCCCCAGTCACTATAGCAACCTTACCCTCCAACCTTTTTCTCGACATTGATGATTAAATGAGCTACCTTTGGCTTTGAATTCTGAAATGTTTGCTCTGTATCTTGTATAGGTTTATTGAACGAAGAGCTTCCTAATTTTATTTATAAGGGAAAAGAGAACCTTTCAAACAAACAAAAGGGAAAAGAGAGGCTTTTCAATGGGTGAAAAATGCAACTAAAATTTTGTTTTTATTGCTTAGTGTTATATTTTGAATGAATGGTAAGTGTAAATTTTTTTCATTGTCCACATTACCGTCAATAATTTATGACATTCGACAAATATTTTTAATTATCTGACGATTATGATTGATTAATGGTGTAAAATCTCGTTATACTCACATATGAATTAAATCCAAATGACAATTATAAAAGTAAGACAATTAGTCATTTAGATTTAGTAAATTGAAATGTATTCCTCTAAATTAAATGTAATATATTTCATTCATCCAT
>c100107.graph_c1
GGAACAAAGGCCAAAACAATGCTTGGCACAAATTGCAACCACCAAGGCACACGAAGCTAAAAACCACATCCAAAATAAAAACAAAAGTATGCAACATTAATTTTCAACTAAAAATTCTCTCCCACCTTGATTTTAATTCTTGAAACATTTTAAAACTGTAACATTGATTGTGTGTGGTGAATTCTATGCCACAGTATATATGCAGCAAGTTTTTTCTCTGAATTTAACCTCTTGCAAAAATTTCCGGTGAACTTAACATCCGGCTACAATTCCGACAACCTCCATAACACCGCCGTTGACGAGTGGTAGTCTGGTGGTGCGGCAACATGCTGTCGTCGGTGGTGAAAGTGGTGGTGGGTTTATGGACAGATCCATTCGATCCACTCAAATCCATCGTCGGCAAGTGGATCTCCGGTATTATACTGGAAACAAATGCTCAGATTTCGATAACGTTTGCGGCACCGGCAGAGGAAGCTGTTGAGTTTGCTTGTGGTGGTGGGTAGCGATGAAAAGGGGAGAACATAGGAAGGTTGAAGACAAAGTGAGGAGTATGTGGTGTGGGCAGACTATTATAAGATTAATGTTTCTCTTCAATCTAACGGTTAAAAATAAATTTCTCTAACTTGTGTATGGTGCACAAATTTAACAATTTGTGCACC
>c100108.graph_c0
GTCACTTTTGGTAATGGACAAAGAAGCTTGCATTGAAGATGCTGTTACAATCCTATAGTTTAATACTCTAAGGAGTAAATATTAAGCTCTTGCATTGAGAATGACAAGCACATCAATGTCCACTAAATTTTTCATTTGACATTCAAATTTAACATATATCTCCTTAAATTTACAAATCAAAATTAAGTAGTTTGTTTCAAAGTAATAAACCATTGACAATATTATATATCGAATATAAGTCTTTTATTATTTTCATCTAATCTAACTCTTTAATCACTTCCAGCTCCAAACTCATAGGTTTTGCAACGACACTAGCAGTTGTATTGGTGGAAGTTGAAGGCCCAAAAGGATTGCATGGAACTTTTAGCTTGTCTCCCTCTCCTTGTAGCATTTGCAACACAGTTTTCATGGAGGGACGATGCATAGGTTGCCACTGAATGCACCATAGTCCCACAATTGCCATTTTTTTTTGCAACTCTGGAATCACCCTGATCTTCATCTATAGGGATTTGTATGTCTCCTCCTTCAAGTAAACTGTGGATCCAATCTGGATATAAAACTTGTGGACTTTCTTCACTTGTGGTTGTGTTTGTATTCTTCCTTCCCCCAACCATCTCCAGCAACAACATGCCATAACTATATATATCGGACTTATAAGAGACATTCCCAAAGTTTCTAGAAAAAACTTCGGGTGCCATGTATCCTAATGTTCCTCTGGCCGCGGTCATAGATATAGTACTTTGATTTTTCGAGCACATCTTAGCCAAACCGAAGTCTGTAATTTTTGGGGTTAAATTGTCATCGATCAAGACGTTATGAGGATTGATGTCAAAGTGAAGAATTCTTTGATCACAACCTTGG
>c100109.graph_c0
TTATTTTATATATGACCTGGTCCAAACATTGCTCGGGCTCTGTCTCGGAGGGACTACTGGATTTTGGCATAGCCTTCACCAAGCAGGAGTAATAAACCTTGCTGATCCTTTTTGGTCTCTCTTTGCTAGGTTCCTCTACCTCGTCAATATAGGCGACTCGGAGTGAAGGATATCTTGCCATAAGCCTCAATATGTCCTGTGCACGAGCAGCACCAGATCGCTTGTCAATCCCATATTGTTGGCACGATACCACATATGAGAATTTCATATCAGCTACAGCTTGACATTGTGTCCATAATGATCTTTCCCCCCTTGAGTTATCATCTGAGTTTTCTATGGCTTTATAGCCTTCCATCAAATCTTCATCT
>c100109.graph_c1
CTACCTTAGACTGGATTACCAGAGCCCATAGCCCGAGAAACACACTCATAAAACCAAGTGATTTGTAGTTAATAAACTTCACTCACAGACAAATCATTCAAAAAACCCGAGTTCAATTCCTGACTAAAACTATTCTTAATCAAACTTTACTTAGCTCCCAAGCCAACTCCGGATTACCAGAGTTCGAAAAACACACTCATTAAAATCAAGTCATTTAACTCAAATAGTTAATAAACTTCACTCAACAACAAATCATTCGAAAAAACTCAGGTTCAAATCTTGACTATAACAACTAACTATTAGTCAAACTTTACTTACCTCC
>c100109.graph_c2
GGTGCAAAGTGCAATGTGGATTCCCCACTATTGTCACTTGTTTCTTTGTTTTATGGGAGGTGTATTTTCAACAAATAAAACCATGGGAGAGGCACCAGAAATGTTTTACGTTAATGAGTTTGCAAAGGTTGTCCCTGAAGTTCAACCAAACCATGTCAACAACGTTGATGATTCTTCCACATGGTATGAGGAAATCATTGATGATGATCTCAAATGGTCCTTTAAACTCAACAGTGTGCTTCATAAAGCGATTAGTGAATACCAGGACATTGCTCTCTTGGATACAAAGCGTTTTGGAAAGGCGTTGATGCTTGATGGAAAGATGCAGAGTTCTGAAGCAGATGAATTCATTTATCATGAATGCTTGATTCATCCCTCTCTTTTATGTCATCCAAACCCCAAGACAGTGTTTATAATGGGAGGTGGTGAAGGTTCAGCAGCTAGGGAAGCTCTCAAGCACAAGTCAATGGACAAAGTAGTTATGTGCGATATTGACAAGGAGGTGGTGGATTTCTGCAGAAAATACCTGGTTGCAAATAAGGAGGCATTTGCTGACAAGAAGCTCGACCTTGTCATCAACTGTGCAAAGGCTGAATTAGAGAAAAGAAAGGAGAAGTTTGATATCATTGTTGGAGATTTGGCTGACCCACTTGAAGATGGTCCTTGCTATCAGCTCTACACTAAGTCCTTCTATGAGAAAGTTGTGAAGCCTAAACTCACTGACAATGGCATTTTTGTGACCCAGGCTGGACCAGCAGGTATCTTTTCACACAAAGAGGTCTTCACCTCTATACACAACACCATAAAACAGGTCTTCAAATATGTGGTGGCATACTCGACTCATGTACCATCATTTGCTGATTCATGGGGATGGGTTATGGCTTCAGACCAACCAATATTGATTGATGCTGTGGAAATGGACAAAAGAATTGAAGCAAGAATAAAAGGAAAATTGCTCTATCTAGACGGTGCTTGGTTCCATTCATCTACCATCATGAATAAGACCGTGTCCAAATCGCTGAAGAATGAAACTCATGTTTACACTGAAGATAATGCTAGATTTATTCCTGGTCATGGCATAGCATGTCGTCCCTAAAGGAAAGGAAATGACTCTTGCATGCTCTCACCTCCAAAGTATTGCGCTATATTATTAGTCCAGATTTGACTTTAAGGTCAATCTGTAGGGCAATTCAATTTATGTAATACATGCATGTTTTCATTAATTTGCATATGGTGTTAGAGTGTGTAAGAATTTGATGTATAGTTTCAGAACAATAAAGCATGCCAGCATAGTTACCTAGATAAAATAAGGAAAATACTTAGGTAAAGTTCTATAGGTACTGTCTCATCAAAAACTATCAATTTTATATTTCAACAGCTGCATCAAAAAAAGACATATACGATGTTGTTTAGAACAAATCATGTCACAAACCTGATGAATTGTGTCTAAGGCACGGTATCTAAGTATTGTCCATAAAATAATTCAATAATAAACAGTTCCAAATTGTTTCATCAACTTGGCTTGAGTAGTAGGTTTCATTCAGTTTTCTCAGATTCGCCATTCAAAGTTAAAAATCTCATATAGTAATCAATCTCGACCATTTATTTAAGATTGAACGGTTCATATTATACATACCCTAAATCAATTTTAAACGTTCTCGGCAATTGTTGGTATATATTCACCTTGTATTAGAAACAATTGCAAACAAATCAAAAGGTGGAAAAAAATAACATGATTAACTTAAAATATAAACCTTTGAGATTGTGACAACATAGTTTAACTAAGTTCTCTTAACAGGATCAAAGTTGGAAACACCAACAACAGCACCCAATATAGCTGTAAGAACAACACCACCAGCAGCAATGCTAAGCAAAAAGTTTTTAAGAGATGGTGAAAAATCATTTCCAGCTGCATGAGCAACATCTGGTAACACCATAGAGGCTGTTAATGCAAAAGCTGTTAGACCCTTCACTGTTTTGTCTTTCAATGATGCTTGAATTCCAACAAGGTTGGATTTTGAAGTTGACTTGTTGACTAGTGTCTTCTTTGCTTGTGGAAAGGGCAATGGTTTCAAGAAGGGTGTGGTGGAAGGATTGTGAAGGTTTTTGTGGGTGGCTTGGGTTAGTGGTAAAGACATTGAAACAGAAGCTGAAGCCATTATTGATTATTGGTTTGGTTTTGCTTTTGTTTGAGATAAGTTTTTGTGATGCCGTGAATTCAAGGGTGCTTTCGAAGGCAACTCGCAACGCTGATGACATTCTTCTATTTCAAAGCCAGGTTGAACAGCCATCCCGTCAAGTTGACCGGCGTGAGATCCAGATGGGCTGCTAATGGGGGAGTCGGATAAGC
>c100110.graph_c1
CACTGCTTGAAAGCTATGTGAAACAAAACATTTGTTCAACTTATACTACAATTATTATTACTCTCTTTCAATGGTGAAATGTAAATTCTGGACAGCTAAAACTACAAATTCTAAAAAGCATATGGAGATAAATTACAAAGAGTCCAAGCCATAATTACTAGACATATTACAAACCACTCACAAATACAAAAAAGTAAAATAAAAAAAAAAAAGAGGAAAAAATCAAAAAGATACACAATAAGATAATGAAATCATGCTGATTCAATCTCATTTGTCTACTGAGAACAATCTCCAAACCTGGCATACACTTTATTCTTCAAGCTTTCAGCAACCATAACATATACATAGAATCCATTGATTATACACTTAACTCTGATTATTAATATTATTATTTTATCTGGGGATAACAACATTTGTTTTCTCAGTGTCCACCTCTACCATAGGATTTTTAAATAGATAACCAAGTTTAATAGATTTCTTCCTTAATTTATAACAAACCCTATACCTAACTTTTAAAGATCGACGACAATCTGGAGCATCTATAGTCACAACCAAGGCGTTCGAATTCGCTAGATCAGACAAACGTGCCGAAAAATTTGGAAACCAATTAAACTTTATGTCACCCTCACACAAATCTGAATCCAAACGTACCAAGACTGAATCTTCAAATTTTTGGTACTTAGAATCTCTCAAACTTATTGACACATTAAGTGTTTCTTGTGAAATTCGATAGCTATTAACTATAGAAAATTGTACCAACCCAATATGAAGAAAATTATAGTTACTTCTATGACTTCTAATGTCATCTCTTGATAGCAAATACACATCTTTGTATTTCTCTGCTGAAAGATTTTCTTCTATTGTTGTAATTTTGTAAGGTTTTAGAAAATTGAATTTTGAAAATAGTGTTTGCTTATAAATTTGACTAGTTGATATTTTTTTTATGACGTTGTTGTTGGAATATTGGAAGTGAACAATACTGTATTCCTTTTCACTATCATCAATTGTGTTCTCAGCAGGAACAAAATAAAAAGAATCCATTCGGAGTGATGATTGATGATCTTGTCCTTGACAAAGTGCAGATTCTATTCTCAGGCTTGAGAGATTAGAGACTTGTTAAGAGATAATGGTTGAACTTGAATGAGCAAGGAGACAATAATATGTGAATATATATATATGTTCTTAATCTTAGGGAGCAAGGAATTCCATGTCTTAAATTTATTGAGCAAGGAAGACCATAAATTCTTTAATTTCTTTGTTAAAGTTACTTTTCTCCGAAGTTACCTAGAAAGAGACAAGGAAATGAAA
>c100111.graph_c0
TGGGGTCCTTTGTGACAAACAATGTGTACACCTCCTTGTTGGAATTGGATTTTGACCATTGTTAACATCAACCTCAAACCCCTCAAAATCAAACCTTTCCTTTTTCACAATTTCCTTTTCAACCACTTCATAATCTTTTGTTACCTCTTTTTCACCCTTAGGTACCATGAGTTCACTATCAGCTAACCAATAAGCTTGTTTTAAGAGAGGTGGGTCAGAACATAGTGACTCATTTTGAGGGTTTAAGGTGTTGGATAAGATGCTTAAAGGGTCTTTTGGTCTTCTTGGAGCTGAAAGTCTCTTCCTTTTGCTTCTTGCTTTGCCTGGAACTGCAAAAGGTGACTCATTTTGTTCTTCCTTTGGTTTCTTCACTGTGTTTGAAGGTTTTGATGAGACAGTACTTGTTGTGTTTTGAACATTAGAGGGTAAAACTACACAACTTTGTGGGCTTGAGAAACAGTCTTCAACAAACACTGAAAGCCATTCCATTCCAACATCCACTTCCGTGTTTTGAGCAGAAAAGAGGTCATCAAGGCTACTTGAAAGGTTAGAGCAAGAAGGGTTAAGAACCTTCTCTTGTTTGCACTCACTAGAAACTTGTACATTTTGGCACACATCCATTTTGATAAGGTGTAGAAAAAGTTAGGGGGGGGGTGTATAAATTTGAACACACCAAGAGAGGGGAAAATGGTAAGGAGAAAGAGAAAAGAA
>c100112.graph_c0
GAAAAACAAAATCACTGTAACCAGCAGTTTCCATAGTATATGACCCTAACTTCGTCCCTGCGAGCGTTATTGCCGAAAATTACAGTGATTTTGTTTTTCTCTCCTCTTCCCCGGAACCCTAAAATCCCAATTCTGATCCTCACCTGATTGAAATGGAAATGTCATGGTTGAGTGCAATTTTGGTTGGTGCTGGTTATCTTGCTTTGGGTTACTTCATTGGTTCTCGTAAAAATTTCATCTTCTCACAGAAATTTTCATTCTCTAAAGACAAAGATGCTTCACTTCTCAATGATGACAAGAAAAATAAGCAGAAGAAGAATACTAAGCCCAAAATCAAAGACCAACTTGAGGTTGAACAGCTTGCTGATATTCTCGAAGATTTTAAGATGATACTTGTTGTTAGAAATGATCTTAAAATGGGTAAAGGAAAGATTGCAGCTCAATGCAGTCATGCAACATTGGGTCTCTACAAAAAGGTTCTTTACCGAGCTCCAAAGGCTTTAAATAGGTGGGAGATGTCTGCACAGCCTAAGGTTGTTGTCAAAATTGAAAGTGAAGAAGATATGCTGGCTTTGCAAGTAAATATTGTTTGATTTTTAGGGAAATCATGTCCAATATTAACTATGTTCTCTTTCAATCTATTCTAAGATCTTTATTGCATACTTGCTTGCTGTACATTGGTCAGTTATTGACTGTGATTATGACACCAAATAAACACTATTATGGTTGCTTTTGGTGGGAAAGTATGCAAGAGAACTAGAGAAGTTCAGCAACCAGGAGAAAAATAGAAAATAAACATCCTTTTGACATTTGAACTAGGCAAAAAAATAGTAGATTTTGGTCAGTTATTATACTTGTAGAAACTGTCTAAGGCCTGTTTAATCAATGAAAGTAAAAAGGGTTGCTTTTATTGAGCAATGCAAGACATGAAACTTAGGCTTAACTGAAAATATTATATTCAAAGTTGAAACTTGGAGAATGAACCTCTATGCTCACTAACACTGCAATCATATTAGGCTTTAAAGCTGTTTCAAAAGAAATGTTGTGGCTGATTAATCATTGTGAGGTGATAGCTCTCTATACGTAGCAGTGTATA
>c100112.graph_c1
TAATAGTTGAAAATTTGAATAGGAACTTAAGGTATTTTTGTCAATTAGAAGTACAACCAGAAAACAATCATGGTACTTCTAGGAACATAAGTTTTGGACAAACAACATTTAAAACAATGAATTGGACCTTCTGTATTTACTTAGTCTCATGATTCCAGTTATTGTGGGTGAGGATACCCAACAAGAAGTTTTCATCATCATCATTACTGTCAGTCAACTAAAGACTAACTACAATTCTTGTGTGGAGGAAAAACATGCAAAATCTTCCCGGGATACCAACGAAGTAATGTTCTGCATAACGTTTGATGTGT
>c100113.graph_c0
TGACAAGAAATGTCGTTTGTACTAACTATTATATTTCAATTTAATAGTACATCAATAAAAACTTAAAAAAATACGGGAAGCATGAAATGCAAATTTAACTATTAGAGTTGACAATAATAATAATTCATAGAAAGCAAAACATTAAGCCACCTTATGCTTCAAGGAGATCTAGAGTATTTGTCTGAAAGAACACCCACACAGACTCTCCAACTTCTTCAATAACAAAGAAAATGATGAAAAGAAGGGGAGGGGAATACAGGTAGAACAAAGGACAATCAAATGTTTACACCTAGTGAATTACAATATTGAACAGGCCTTTTGTGCTTTATTCTTCTTTTTCTTCTGCTTTGGTGGTTGAAGGACAACTCTTATGGCTGCGTCAAACACCGCCTTCACGTTCTCCTGTGATTTTGAACTGCATTCAATGTAAGCTGGTGCATTAATCAGCTTCCTCAGCTCTTCTCCCTGAGCTGTGGTAATGGGAACGGCACCAGGATGGTCTATGCAGAACTGCTTATCATCCCGAAGGTCTATCTCGATACAAATGACAAAATAATAGGAACTAAATATTAAGTCGAAAAAAACTGGTACACTGATCAGGAAACTAGCACAACCATTTGTCTAACTGGAAGCTAACAAAACTACTCGATGGGAGATTATTCGAAAATATTTAATACAAATCTGGAGACAGGGAAACCCCAATTGCAGATACAATGTATGGATAAAACTAAAACAAACCAGAAAGGCAGAAACATCAAAACATTGACCAAAACTGATGTATCAGATACCAGTAGAAAAACAATGGTGATGAAAAACAAGGAATCAAATAGAACGAAAATGAAATGCACCAGAAATCCCCCCTTCCCCCTAGCAAACAAAAAGAACCGGTTCAGCAGTTAGCCAGTTCGACAAATGGAAACTTCTAAAGATATCTACATCATCAATATAGTTGATTATGAAATGCATGGGGCTATGTGATTTCATCATAGAAAAAACCCTGATTAATACCATATATAAATATGGGGAAGATGGCATCAACATATCGATATCACATTATGCAGCAATTAACATACCAAGCTTTGTTCCAACCAGAATTATGGGGACACCAGGTGCATAATGCTTCAACTCTGGAATCCACTTTTTGGAGACATTTTCATAACTGGCTTTGCTTATGAGAGAGAAAGCCAATATGAAAACATCGGCACCACGGTAACTCAAAGGTCTTAATCTGTTATAATCCTCTTGTCCTGCAGTGTCCCACAAACCCAGATTCACAGTGCTTCCATTCACAACCACATTTGCACTGAAATTGTCGAAGACAGTTGGCACATAATCAGTGGGGAAGGTATTGCTGGTGTATGAAATTAACAAACAAGTTTTACCAACAGCTCCATCCCCAACAGTAACACACTTGATGAACCTAGAAGCGCTCATCTTCTTTCAAACCCTATCCAGATCTTTCACCTTTATCACTCCAAATCACTCACACACACCTCCAATTATTCGCTTCAATTACGCATCCATTAGGAGCGTGAGAAAATGAGAATTGTCGCGCATGAAAGAGAGACAAGGAACCCGGGAAATTTTGCCGTTGAAGCGTTCGTTCTTTAAACAAATCTTTGCCAACAAATCATTATGATTATGTTCTTACTATTTATTCATTCTTGTGTTGTTTTGTTTCTGAGTTGTTCTTTTTTTTTTTTATTAATTTTTTTTTTTTGCAATTATTGTTTTTTTGTCCCTTTTGAACAATT
>c100114.graph_c0
GTGTAATTCAAGCATCTTTGAGGGTATGAGACTGTAATTTACTCCTAAATTTTTCCTGTTAGCACTTAGCGTACTTTTGTAGGAGAAACAAAATAACTTAAATATATGCTTAAATGATTTTTTTTTTAAGAAACCAATATTTTTATCCCCTAGAAAAATCTATTATTTTGATTGTCAAAATAATAAATAATTAATTTTTAGCATAACTTTATGAAATGATGCACCCAGTGAGAGTGCTAGTGTAGTTTTATTGAGGTGACTAAATATATTTTAGTTTTTTATTTCTTTTCAGAGGAAACATATATTTTAGTCGTTCTTTCAAAATATATATATATAAGAGAATGGATGAGATGTGGAAAGGCACATGTGTAATTTAAAATAAAGCTTTTAATCTAGACCATCTATTTTAATCTAATGGTTGATAAGTATTCTCATCATTCTCACATAAGATTACCATTCTCATGTGAAATGCCCTCTATATGTATATATAATTTTTAGTCATAATTTTAGGTGAAATATTTTGCGGTCATAGTCATAAAAAAATTGGTCAAGTAACCTAACGGTTACAGAAATTCACCTTAAAGGTGAATAATTGGGATATCCGGTGTTCGAACCCGCCTCTACATATAATATGCATTATCCTTCAACAAAAAATAAATTTTGGCCAATGACGCTTTATCATTATTGCTCGTTTTTTTTTTGAGAGAATCATTATTGCTCGTTATTATTGTCTTCATTCATACTTTGTATAAATTATTTATAGGGTTAAATTTAGGGAAATGCTAACGGGTGCCCCCGGAGCACTAGTTAATGATATGAAAAAGGAAACTATATAGTAGTTAATGCATTGAAA
>c100115.graph_c0
TGCTACTCTTTCTTTATACTCAAGTTTCTCTTGTTAACTGCTCTTCGAATGTCATTCTCTTTGCAACTTCAGAAGGAAGCCCTTCTTAAGTTAAATCCACAACTTAGACTATCCTTGTTATCTAAGTTTTTCTTATAATTGAATTCAAAGGGCAGGTGGGGGTGGGGTTTTGGGGTTACATACCGACTCCTTTGGGTAGAAAGTCGGGGAAGCGAGAGCGTAGAAAATCCTCAGTCTCCCATGTAGCTTCTTCTGCTGAATGGTGACTCCACTGAACCTTGTACATTCTGACCGACCTTGCCCGAGTTGATCTCTCCTTTTGATCTAATACCTTGACGGGGTACTCTTGGTAGGACAAGTCTGGTTCTATCTCAATGTCTGGTTCTGGTAGCACTTCAGTGGGTAGGCGAACACATTTCCGCAGCTGAGATACATGGAACACATTGTGAACTGCTGACATGTGAGGTGGCAATTCCAATTGATAGGCTACGGGTCCACAACTTGCTTTGATCT
>c100116.graph_c0
GGAACGTGTTCAATTGTCCTTCGATTTCAACTACCAAAAACTCATTTGAGGTTTCTTTCTCTGTTCGTTCCAATTCCAAATCATGTCTTTACCATGCAAGAAAACAAGCTTCACAAAACGTTGTTTTTCAGTGGCTAAGCAACACAAGGCACGCATCCATATCTTTGGAAGATGTTTAACTATGCTTCTTTGCTGGCACAACCATGCTATTTCTGATTAAATCTTTTTATCTGTTGGCTATATCTTCTGTTGAATTTTGGTTTTGAAGTTGTTTGTAGTATGTTATTTGTCCCACGTTGCTCATATTTTTGGGCTGTTGAGCTAGCGTTTGGGATGAGATTCAAACATATTTACATCCTCAATTGTACAAGGAGTCAAAGACAAAGAGAAAATGTGAAATGGTGTGTTTTGAAGTTGAAATCAAGAGTTATAGGAGCACAAGGTGGAAAGTTGAATGCTTGAACCAAACAGCAAGCAATGACAGCCCTCGGTGTTCTACATGTTACTGATTAGGGAGGGGCTCAGTTTTTTGAATGGCACCAAATAATTTTGTTTACATTTTATATACTAAGATGTCAAGATGTGATAAAGATTATGTTTTCAATTGATAGTTAGATGTAAATATCGCATTTTTATTGTAGTTAGTTAATAATTGTTACAAACTTATTTTAAACTTAGTTACAACAGTTAGTTTGTTCGCAATATGAATACATGT
>c100117.graph_c0
CAGTTATATCATTGTCCATATAAGTGTCATACCTCAACTATCCCAAATATCTACTATCAACATCATAGAAAATGATCAGGTAAGGTCACAATTATCATGTTATAAGAAAACATGGTTATTAAAAGTATGAATAAAACAGGGAGCTTTCATAAAACTGAAAACTTAATTTAAAATATATTTAGAGGATGCACTTTATAGTGTATGAACATATAGAAAAACACTTAAAAATTTCCCGCATTTTTGTAGTTTTAATACACTCCTAACTTCCATGCAACAACATAGGGAGGCTGAGACATAGCTTATGCTTCCTTCCCTTATTCCAGAAGAAAAAATAGAGTTCAAATTGACTAGTGATGAATGTATCCATGTTTTCTCAGTTGTGGGCAGTTTTTCTTCGCATGTTCCACTCCTTTCTCTGTTACATCATTACACTCGTCCACAAATAGTTCCAAAAGT
>c100118.graph_c0
AAAGAAAATAAAAGAAAAGAAAAAAGAATCATATCAAAAAGCTCCCTCAGATTCGATTCTATGCATCCACTCGCATTTTCACTTCTTTTTCACAGCATCTCATGCTTCATTCTCTGTTTTTGAAGTTTCATTCGTCTCTCCAAGCGTAAATCGAACAAACCTCCTAACTTTTATGTTCTCCCCTAGAGCAGCAACGGTCTGCTTCACCAAATCCTTCACCAAAATGCTATCGTCTTTAATGAAAGGCTGTTCTAAAAGTGCAAGCTCTCCAAGCCTCTTGGAGATTCTCCCCTCGACAATTCTCTCTCTTATGTTCTCGGGTTTCGACAAGAGGTCCTCTCTCTGCATCTCCAGTTCCTTTTCCTTGATCCTAACACTCTCCGGAATATCTTCTATAGATACAAATTGCACTTGTGGGCAAGCCACAACTTGCATTGCTAGATCATCAACCAACTCCTTAAACTTTTCACTTCTTCCCACAAAATCAGTTTCACAGTTGACTTCAATTAGTACTCCAATGCGAGCATCATGAATGTAGGATCCGATCCTGCCTTCAGCCACGAGCCGACTGGATTTCTTGTCAGCAGCTGAGAGACCCTTTTTTCTAAGGTACTCTTGTGCCTTTTCGAGGTCTCCTCCAGTTTCAGAAAGAGCTTTCTTGCAGTCCATCATGCCCGCACCGGTTTCTTCACGTAGTTGTTTAACCAACGCAGCTGAAATTGTTGCTTTCGGTGGCGTATCAACAGTTCCCTTGGCTTCAGCCATGGCCAGCTGCTCTTTCCCCGGTGAAGCCACCTGTTTTGCAGCCGTTTGGGCAGCCACCTCTGCTGCAAAATCCTGACTTTTCTTTTCCAAGCCTTCTCCAAGGTTGTACCGCACAAATCTCTTCACCTTAATATTTTCCCCAATGGTTGCAATGGTCTGCTTCACCCAGTCCTTAACCACCATCTTATCATTCTTAATGTACGGTTGCTCAAGCAATGCCAGCTCCTCAAGCCTCTTTCTAATCCTCCCTTCAATAATCTTTGACCTAATCTGCTCAGGTTTTGACAAGAGATCTTCTTTCTGCATTTCAATTTCTCTTTCCTTGTCGATGGTTTCTTTGGGAACATCTTCCGTAACAAGATGCTGTACTTGAGGGCATGCAGCCGCTTGCATAGCTAGATCATCGACCAATTCCTTGAAAATGTCACCTCGAGATACAAAATCTGTCTCACAGTTCACCTCTATAAGGATACCAATC
>c100119.graph_c0
GGTGAAGCGTATGGTGGAGGAGTATCGTAACCCGTTGGTTAAAATCGGCGGTGAGACGCTTACCATTGCTCAGGTGGCTGGAATTGCCTCCCATGATAGTGGTGTTAGGGTGGAGCTTTCGGAGTCGGCTAGGGCAGGGGTTAAGGCAAGTAGTGACTGGGTGATGGATAGTATGAATAATGGTACGGACAGTTATGGTGTTACCACCGGTTTTGGTGCTACATCTCACCGGAGAACTAAACAAGGTGGTGCCTTGCAGAAGGAGCTAATTAGGTTTTTGAATGCTGGAATATTTGGCAATGGTACAGAATCAAATTGTACACTACCACATACAGCAACAAGAGCTGCAATGCTTGTGAGGATTAACACTCTTCTTCAAGGGTATTCTGGTATTAGATTTGAAATTTTGGAAGCAATCACAAAGCTCTTGAACAACAACATTACCCCTTGTTTACCACTTCGCGGTACAATCACAGCTTCCGGTGATCTTGTTCCACTGTCTTACATTGCGGGTTTGTTAACCGGCAGACCTAACTCTAAAGCCGTTGGACCGTCCGGAGAAATTCTCAATGCCAAGGAAGCTTTTCAACTTGCCGGCATTGGTTCTGATTTCTTTGAATTGCAACCTAAGGAAGGTCTTGCTCTTGTTAACGGAACTGCTGTTGGTTCTGGTTTAGCTTCTATTGTTCTATTTGAGGCAAATGTACTAGCAGTTTTGTCTGAAGTTATGTCGGCAATTTTCGCTGAAGTTATGCAAGGGAAACCAGAATTTACCGATCATTTGACTCATAAGTTGAAGCATCACCCTGGTCAAATTGAAGCTGCTGCTATTATGGAACATATTTTGGATGGAAGCGCTTATGTTAAAGCGGCTAAGAAGTTACATGAGACCGATCCTTTGCAAAAGCCTAAACAAGATCGTTATGCACTTAGAACTTCACCTCAATGGCTTGGTCCTTTGATTGAAGTGATAAGATTTTCAACCAAGTCTATTGAAAGAGAGATTAACTCGGTCAACGACAACCCTTTGATCGATGTTTCAAGGAACAAGGCCATACATGGTGGTAACTTTCAAGGAACTCCTATCGGAGTTTCAATGGATAACACTCGTTTAGCTCTTGCTTCGATCGGTAAACTCATGTTTGCTCAATTCTCTGAACTTGTTAATGATTTTTACAACAATGGTTTGCCTTCGAATCTCACTGCAAGCAGAAATCCAAGTTTGGATTATGGTTTCAAGGGATCTGAAATTGCCATGGCTTCTTATTGCTCTGAGTTACAATATCTTGCTAACCCTGTCACCACCCATGTGCAAAGTGCTGAGCAACACAACCAAGATGTTAACTCTTTGGGTTTGATTTCTTCTAGAAAAACAAACGAGGCTATTGAGATCTTAAAGCTCATGTCTTCCACTTTCTTGATCGCACTTTGCCAAGCAATTGACTTGAGGCATCTGGAAGAGAATTTGAGGAACACTGTCAAGAACACTGTTAGCCAAGTTGCTAAGAGAACACTCACAACTGGTGTCAATGGAGAACTTCATCCTTCAAGATTTTGCGAGAAAGATTTGCTCAAAGTTGTCGACAGGGAGTATGTGTTTGCCTATGCTGATGATCCTTGTCTAGCTACATACCCTTTGATGCAAAAGTTGAGACAGGTTCTTGTGGATCATGCATTAGTGAATACAGAAGGAGAGAAGAATTTGAACACATCAATCTTCCAAAAGATTGCAACATTTGAGGATGAGTTGAAGGCTATCTTACCAAAGGAAGTTGAAAGTGCAAGAACTGCATATGAAAATGGACAAAGTGGAATTTCAAACAAGATTAAGGAATGTAGGTCTTATCCATTGTACAAGTTTGTTAGAGAGGAGTTGGGAACAGCGTTGCTAACCGGTGAAAAAGTGATATCGCCAGGTGAAGAGTGCGACAAATTGTTCACAGCTATGTGCCAAGGTAAAATTGTTGATCCTCTTATGGAATGTCTCGGAGAATGGAACGGCGCTCCTCTTCCAATTTGTTAATTTGCTCAATCTGTTTCTTGGAGAAGTGATTTCTTTATATATTTGTAGCAGACTAGTAGTTGCTTTGAGAAGCAATTGGTTTGTCTATAAGCCTATGGTAAATGACAAATCAATATCCTTCTGATAGCATCGTTTATTAAGTTTTTCCTTGATGTTAAGGAACTTTTAATTGTTTTTGTAATAGAATTTCATTTGTTTGCCAAAACTTTGGGTGCAAATATCATATGATACGTGATCCTTGATGTAAATGGTGTTTTTTCCATG
>c100119.graph_c1
GGGGTCGGGAGGAAATCAATACATCATTGTTCATTATTTCCCACCCAACCCTACATAACATTTCCTCTTATCTTATCATCTCATCATCATAGTTATTACTTTCAACACCCCCTCTTCCTTCCTTTAAACTACTGGTAAAATATCCGTGCATTCGTTATTATGGAGGGAATTACCAATGGCCATGTTGAAGCAACCTTTTGTTTGAGCAAAAATGGTGGTGATCCACTCAACTGGGGCGCGGCAGCGGAGTCATTGGCGGGGAGTCATTTGGATGAGGTGAAGCGTATGGTGGAG
>c100120.graph_c0
GGATAATTTAGTAAAAGTATCAATTTATTCAACTCATTTATACACTTTTGACACACCTTAATTCATATACATGAACACATTGTAATTTGTATATACAGATTTGACACCCACTTGCATAGCCTTTTATGGTGACTCATTCAAATTGAATTTACTGAACATATACAAACTTAGCCTTTCTATGAAGAAAAAAAACGGCTATAGAGGTTGCAATGAAGACAGAAAGGCAGCAGCAAAAGCAAAAAAGGATTATGAGGAAACACTAACACAACATAGCTAGAGCAGAATAACAAAAGAAAAACCTTCTCAAATCAAATCTAAAGAGTAAAGACTGATCTCTAACACCAGGAAAAGTCATGTTAGCCAGCCTCCAAACACCACCTCTAGACTGGAAAAAAAAACTGCAGCAGCAAGACAACTCCATGATAGAACCTCTACTCTCGCAACACTACTACAGGACTTCGTTTTCGCTATTGTTGTTCTCTTTGTAGCATGACTCTTCATTAGTAGCATGCCAAAATCTGTCATAAGCATAAAATAAGAGATCACAAAACCAAAACACAAAAATAGAAATTTTTTCTTATTAAACTATATGTAGACATAAGAGCCAAAATATCAAATGGTCTATGAGAAAACAAACATGGAAGCAAAATAACATATGTTTTGCTCTCTAATGCATTTTTCATAGCCCAAAGTTATACTAAAGCATCCTAATATGATATTATAATGAATGCTTAAAATGGGAATGGAACTATTATTTTTCTATATCAAATGAACTATATAAATTTAGTTCAGAATGTCAAAGATTTTAGGCTGCAACAAAGGTTTCAACATAATATCTATAGTGCAAAGCAAAGTAAGAAATCATGTATCAATATCATCCATTGCATGTATTGTTCGTTGATGCATTTCTAGAAATAGCACTTGTGTACAATGAAGTGGGGAAAAGGATACTAATTGATGGAAACAAAATATATTAATCTTAACTACTACTAATGCCCTCCCGGTGCATACTAAGTCAAACAATACACACTCCAATCAAACAAACTTAATCTCATCCAACTTTGATTCTATTAGTCTCGCTGCAATTTTCCAACATCAACAAAACATACACGATAGATATAAGCAAGATTGGAGTTTAATTCAAGGCATTTATTTATCTATCTCGAAAACAAACCAAAACCTACTACGCTAAAGCGACAAACCAGACCCGCCTATGCTGAAAAGCCAGCAGGAGACTAATACAAACTGTTGGATAAAACACAATAAAAATCTGTAAAAAGAACTAAACACTTGGAGATCAAAGTAGAGAGCAAAAAAAAACGGATATGTTGGAGCTGAAACACAAAGATGGATCAAAACACAGGGGCACAATTATTCTTATGTAGCAGTAGCAATATTGAAACACCTCTTTTGCACAACAACATTCCACATGCCAACAATCAACTATGAACTATGCAGAAAATTAACTTGAACTCGCTCCAAATTATGGCTCAAAATAAAACGAACAAATCATAAAGCAAGGAACCATTTACAAAACCTGAGAACAATATAGGCTAAAACAATGAAATCAAACATAAAGCAACGTAAACCAAGACACTACTTAGTTTCAGATATGTAAAAACAAAAAGTAGCTAGTAAATAAAACAGACATCAAACATAACATACATATAGGTCCAAACATAACATACATATGGCCGCAATGAGAGCCTATACTTCAAGAATACTCCTTTAACCACAAACGCATCAGACTAAAACACATCGAGA
>c100121.graph_c0
GCTCAAAACTCCTTCAGAAGAGCACGACCAAATAGAACCACAAATTGGAATAAGATATGCTTTCTGAAATAATTCTGAGTAACCCCTTGACTTGAGGAATTGCCCCAGAGACTCATTGTGATCCATATCTGGGTTATTCTCAAGCATATCAATATAACTTATAGCATCATCTTTGAACTTGACAATTTCCCTAATCATTTGCCAAAAGTAAGGATTCAATGCATTTCTCTTTTGTGCGAACAAGCCGGACAAACCGTTTCTGCTGCCCCATTCGCAGCCTCGGCCTTTGTCTAGGCTGACAGAAAATGACATGTCTGATAATTCCATTTCAACTCCAAGACTCTCAAAGAATTCCATCATATTGGGATAGGTCACCCTATTGAAGACCATGAAACCAAGGTCCAAATCAACACCATCAGCATTAACAGTTTTTGCATGTCCTCCCAAGTAATCTTCTTTCTCATACAGAACCACATTGACTCCACCTTTGGCCAAAACATAAGCTGAAACCAAACCACTAATCCCACCACCAACTACTGCAACTCTCATATCTACCTTATCTTCTTCTTCTCAATGAGAACAAAACAACAAAAGTTCAAATATAGAACTTTCTTCCTTCTCTTTTTGTGCAACAATGTGAATAAAATAAAGAATCCAAAAGTCTTTAATAAAATGGACACGTTATTCGTGGAACTTAA
>c100122.graph_c0
TTAGTGAATTTCCAAGATTTTGATATTGTCTTTGGTTTATATATTATGGAACTTACACAAAAAAAATGCACCAATTATCTAGAACAAAAGTAGAAATGCGTTTAACTTAACGTTTTCTCAAACTCATTACCCAAAAAAATAGAGATTCTCAAACCTAATTTTCTCTTTTGTACAACTTTGAGGTTCCCTCTTTCCTACTATTTCCAAACAAATTGGAGGATTAGTGATGGAGGATGCAAACTCAGTGATTCACGAGCTATGAATCTTTGCAAAAAAAAACCTTGAACTTAAGAGATCATCTTGTTTAGTATCAACCACCAAACAAACTGCAGAAATTTGTTATTAGCCTAATCATTCAAAATACAATTCCATGAAAAACTTAAAATACCATCATTCTAGAGCATTTACCTTCGTTTTGTATTCATATTTCTTCTCCAAGCCATTTGAAGGAAAACAATACTAGTGTTTCATTTTGCATATGCAAGTTTTGCTACGTAGAAGATACGATGCTCTCATACCTACTCCAAAAGGATGCAGATCGACGGCATCATCTCTCCTGCGTAGCAAACCTTTTACACATGCTATTACTCTTTCAATATTCATTGCCACTATTTCTTGAATTGCAGACAAAGAGGCCAACCAATAATCTTGAATTGTAGACAAAGAGGCCAACCAATAATATATAGACCCACTAGTTTTGTAGATTTTTCATTTGTTTATTTTGTCATATTTGATGTGTACTACGATTCTCTTACTAAATGCTGGTATAAAT
>c100123.graph_c0
ATCAGACCAACCCCATTTCTTAAAAACATCAACTTTCTCATCCCAAAGTGTTTTAGTCATACATTTCTTTGCAACCAAAGCTGACCCAAAAGTTGAAGTTGAAGGGTCAAACCCTAAACCCTTAACTTCCTCCAAAGTACTAAGGAAATCAATTGATCCAAGTATAGCTGGTCTTGTCAAAAGCAATCTAGCAATAGCGGAATCACAAACTCCATAATCAATCAATAGCTTAACATTAACAGTAGTAAGATTGTAAGGCAAAGATATCAAATTTCGAATGATGCAACAAATTGTAGCTTTATCAGATTTAAAAAATCTCTTATAAAATTCAAAAAGAGGAATTATTCTATTCTCCAAACTATTCTGTAAAATTCTAGGATTCGCTGCTAACAAAGGCGCGATTTCAGAAGCTGAAGCACCTTTAGATAGAAAAAATTGAAACTTTGGAAGAATTGAATTGTGGGTATCTGAGGAAAGAAGGCGTGTGGTTGTTTTATGATAATGCTGCGTATATTGGAATCTGAAAAACCAAGGTTTGTGAAGAAAGTGAAAAATGAATTGGGCTTTTGTGGAGAGTTGAAACGAAGTCGTTTTGATGCTTTGAGAGCTGTTTCACGAGGGAAACCAATGGTGTTGATGAGGTAAGAGACGGTGAATGAGTCTGATTCGGAAGTTGTGAAATTGTGGGAAAATTGGAATGGGAAAAGAGGGGTTGATAATGATTTGTGGGGGATAATAATTGCTCTGTAATGATTGTAATTGAAGATAATGTAACGAAGCATTGCCATTTTGCTCTGAGCTGGGTCACGAAATGAAATAAGAGTCCCCG
>c100125.graph_c0
GAATACCTCAATCTGTGAAGCTACCTTCAAATTTATCAGGCATCAAAGTAGATACTGTGAGATTTAGATGTGGAAGTTTAACAAGGTATGGTGCAAAATTAAAGGAGTTTCATCTTGGTATTGGTGTTTCTATTCATCCATGTATTGAAAGAGTAATGTTGATAAGACAAAGCATAGAGTATAATAATAATTGGTCTTCAATATATTATGCAAACTATATTGATCTATCTAAGTATCAACTTGTTTCTCCAATTGTTGGAATTTTAGCTTATAATGCTGATGAAGATTCAAACTCTAGTAGTAATCCTTTTCAACTTGGAATTGAAGCTGGTGAAAAACTCATCACAATTGATTTCAACAATGCTACAAATTTCAACAACCAAGAAGAAAAAGGTATCAAAGTGAAACCATTATGTGCAAGTTTTGAAGGAAATGGAAAAATGACACTTGCAATAACAAAACCTTTAGCAACAAATGTTTGTGTTGCTAAAACTCATGGACATTTTGGTTTGGTTGTTGAGTCTTTACAACATCAAGATGATGAGTATAAAAAGCCTATAAGACTAAGTCAATGGAAAATTGCAGTTGGGAGTACTATTGGTGCTGCTTTAGGTGCTTTTCTTTTAGGTTTACTTTTTGTAGCAATGGTTGTTAGGGTTAAGAAAAGGTCAAGAATGGTTCAGATGGAAAGAAGAGCTTATGAAGAAGAAGCACTTCAGGTTTCAATGGTTGGACATGTGAGAGCTCCTACTGCACCTGGAACTAGAACAACACCAACACTTGAGCAACATGACTATATAACTCGACATCCTCGTTGATGACGAGGTTTACTGCATGTTTGGATTGATGGTGAGTTT
>c100125.graph_c1
AAATTTGAAGGTAGCTTCACTGATTGTGGTATTCCTGTCTTGAAATCTTTGTCTAATGACTTGAATGTGTAATCTCTTATGAGGAGGTCAAGAACATGAACTGATTTGATATTCTGAGCATAAGATCCATGAAATTCCAATGACAACAATGAAAATGTCATCAAAATAAGAGTGTAAAATGAGTCCATGAGACAAGAACAAAAAAAAAATGAGCTAAAG
>c100126.graph_c0
CTCTCTATTGCTTTGGTTTTTGTGTCAATACTCATATTTCTTTGTATATTTTGGTTGTCCCACAAGCTGTGAACAAAAATGGTTATTCAAATAACACTCCTCTATGTTGTTAGTGCTGTCATGTCCAATTTGCACAGATACTTATACTCTGGTTTTTCGTTACTTATACTCTGTTGAGTAATGTTGAATATAAGCTCTTTGGCCTCCCCTAAAAAAAAAATCTTTGGCCTGAGTAGTATTAATAGATCTTTACTTCGACCCTGCAATTTGTTCCCTTCAAAATAAGAAATAGATATAAAAGATAAACTGGTACTAAATGATATTATGTTAACATGCATGTTAAATAGTTACAGAACAAACTTTTATCTTTTCTAAGCATAGAACTGTTTTTTTTCTTGTTTATGGAAAATAAGTTGTCTTTTATATCTTTATGATTGAATATGAATGTGCGTTCATGCCTAAATCATCTTATATGATGGACCAAGAGAATTGAACTTAATTTGTAACAATTATATACTTCAAACTGCAAGTTGGGTAATTCCATTTTAATTGAGCTGTTTGTTCTTTGTACAAATCAAAATTAGGGAAAGTGGTAATGTAATTAATGATGGCAACCCTCTTAACTCTATTTCCTGTACTAATTTGATACATTCATCTCTATTCTCTACCTGTATCCATGCTTATTGTTTTTGGATTACTGATTGAATTTGCAGCTGGAAACAATTACATGG
>c100127.graph_c0
TTATGGTGGAAGAGGTGAAGTCTCATAATTCTCCTTGTATAAGAATTGATTTGCTTGCATATTGACATCTTTTACGAGTTTATACCAGTCCTTTTATCCAAATTAAAAGGTTAAATATTTATGGGGTGCCCTTAGGGTATTTTCTAAGAAATCAAAAGCAGAATATATTTATTGGAAAGGCATTTTTTTTAGATACCAATGTTTCAAACATTGTCCTCAATAAAGAATTTCTATCTCTTGATTCTGTCCCTCAATTTTTGTTTCTATTTATACTTTGTGATTTTTCATGTTAAAACAACATGTCTTTGTTTCTCAAACAATGATGAATATGTGCATCTTACTACTTTCACTATTATCTTAGTTCCAATATAGGAGAAGATTTGAGTAAAAAAATATAGGAGAGGATTCAGCACTTCCTTTGGGTTTGACTTTAGTGGCAAGAAGATTAATGAAATTTCAAATTTGCATGACTTATATGCCCATTTTCTTTGATGTAGCTAATAAATTTGAACTTGGAAGTGTTGTCAATTTTTTCTATATTCAAAGTACTCTGCTGTCGCACGGCTGACCTTCATAAACCCATCTGAAACTCCAAAGTTCATTCTAAGGTGTAATCACTATTTAGGTAAAAAGCATAAGTGGGTGAGGATTATGAGTTGAACACGTATGGCAATGGGTCATTGGAGGATTGGCAACAAATGGCGTGTATTCTGTAATATGTGTTTTCGGTTGCAAACTACAATCTGCGTCCCTTTGTCTCTGTTTTGATTAGAACATGGTTATATTTGCATTATTTCATACATTTTTTTATTCTAAATTTAAATATTTGTGGCTCCTTATTCAATTGGGTTATGTACTTATAGTTTGTATGTGTTGTGGAGGGAAGAGAATGAAATACCCGGGTGGACTCAGTTAAAGCT
>c100128.graph_c0
TTACAAAAAGATAACAGGCTTTCATTCAAATCAATTTGCATTCTTGTTTGCTGAATGATCATTTTCGGATGTTCTCCCGTTACATGATCCCTGTGGATGTCTTCAGTTCTGTTCCATGTTGAAGTAGTTGATTAAGTCGAAGATCGGTAAATAGAATTATGTTGATGATGTAATGACAACAAGCTTTTACATTATATCCTTTTGTGCTCTCACTTGGGCTTGTAAGTGTCCCCTACATAGGCATTGTGTTCACTGCAAATATATATCTCGCTAATGATATGAAGATTTTGAGCGTCTATTTTGTTCTGTTAGCTTCTAATATGTTCTTTGCTCAAAATGTTATGCCCTTCAAAATTTTGGAGGGTAATTTGACTATTCACTCATATGTATTTGATTTTGGAATTTTGGAATTGATTTGAATTTTGGAAATCTA
>c100129.graph_c0
TGGAGTTTGATTACCAGCCAGAGTGATGACTTGCTGTATTAAAGCTCAGAGAGGTGTAATTGGTAAGTAATATCAAACTATTCATGTACTTTTAAGTGTTTCTTAGATAACACGGTGGATTTTTCAAAATCGCGGTGAGCCACAATAGCTGCAACGTGTCATTTTTGCAAAATCAGTGACTCACCGTGATTTCTGCTAACCCACCATGATACTAAACATAAACATAAACATAAAGTTCGTTTGGTTTAGCATTGGCTAATAAATTTTCACGTCCCTATGTCTCTTAAACATGAATTTTGAGAAGCTACAATTTCTTGCTTCGAGTGGACGTGTGGTGGGTAGGAGATCCACTGCAAGTCCAAACATATGCCTTGTGTCGAGTCAATTAGCCCTTGAAATGATATGAGAGCACACAAGGTTCTAAAAAACTGTTCGTTACCGTGAAAGCGACTGTGACAAAATTGGAAAGGTACTGTCCGTTGCCAATTTATCTTATTTTGACCGAGTGAACAAAAATAACATAAACAACTATTGGGAAAAAACCAAAGTCCCACATAGAAAAGATTTGTCTCATGATAAAAGGTTATAATAGAGTGGCATCCCTCACATTACATGCTGGTTTTGTGGGGTTGTGTTTTCAAATTTTGTTGTTTCTGTGTCAAAATAACACGACCTTTATTTTTCATTTTTTTTTTCTATCATTGACCATAATTGGTTATAAGACATCCACATTAACTTTTGCACAAGTTTTCGTATCAAATTATATTGTTTATTCATTATGTTGTTTCATAAAGAAGATATGTTATTAAGCTGTTTATCATCAATGGAGGCACAATATAGGGAAAAATGTATATATAATTACAACTGAAGGAAGAAAATAAAAGAACAAATGCATACCTGGAATCCCCAAA
>c100130.graph_c1
CTGGCACCTGCTCTGCCTTTTTCTTTCTTTCTTACAACCATTGAAAAGACCAGCAAAATAAGGAGAAGGGCTGATTTCGCTGGAAGTGGAAAGAACAGGAAAATGGGAAGCTTCTCCATTGTAAGATTTATAGATAAGACAATAAAAAATATTGATATAAAACAGAATAAATTTATTATATATAACAAAGAACTCTAACTAGGTAGCAGCTAATCTTCTCTCCCATTCATCTATTTTTGTCAAACAAAACAAATATTTGAATAAAAAACTTGAGTATAAGTAAAAAAATAAATTTTCAAACACCAAGTGTAAATCAATTGCACCGATATTAGTGAAGCATTTGTTATAGAATCTGCTGGCAAAACCATTCTTGCAAACTCAACTTAACTTTGAAGAATTCCATCATCACCTTTCTATTTTGATGAGCTAAAAAAAATAGCCTAATGTAAGAATAGTCTAGATATAAATTACCATATTGTTCTCAAAAAGTAAATCACTCCAACAGAGAATACTTCACAGCAATCCATATGTGACAACAAAGATATTAAAAAAGCACATCATTCCAATAACAGAATGCTTAGCAGCAACCAATATGCCGCAACTAAAAGAAAAAAATAATCTAAACTATGACATAAAGAAAATAAAGATAGTATTCCAAATTATGACATTACCAAACATACTTCCCACAACATGTAACCAAAATAAAATCATCCCCGTCTCAAAATGCCATAAAAAACGCAGTGGCCTCTCCTAAAAAAAATATTGCTCTGTCTAAAAAATGGTTTGAATACTCTATTTCCTATAGGTGCGACTAATCTAGTTCATAGTCCAAACTGTGGAACGATCCTCACATGTATGAAGTTGTCATCAGATGCTTCAGCTACTCCAAGCTTGATAGGTAATCCTTCAAAGAACCTTCAAACTTTGCAAAGATTAGCCCACTCTCCATAAATTGTGCAGATCATCTCTGAATCATGGCGAAACTTAAATACACATTTCCAGCTAAAGCTAAAGTAATCCACCAAAATCAGTTA
>c100131.graph_c0
ACTCGAATGCCCGAAACAAGCCGAATTTTGATGTTTGAGTTGTTAAGTGGACTAATTAGGAATAACTAAATTATTTGGAGCAGACAAGGAAACCGCTTCAATGCGAGCATTGAATGGACAACGTAAGTCAGATAAACTACGTCAGAATAGTTGTACCTCCCGAAGTCTAGAGTGCTAGATTTATGAATCAAGAAGTGAAGATGGTATACAACATAAGAGTCAAGAATGATGAATAAATAGTATTGGAAAGATATTTTACGAATCAAGTACGATTTGAATGCATTCTTACTAACAAGATATTGCAAAGAAGTTAAGCTAACGGGAGTAGTACACGAAGGAAATTGAATCAGACCACCTTTATCTATCACGAGTTATTAAGTTGTTTTCGGACTAAGAAATACACGTTTAGCAGTAAGTAGGAAAAGATCATGGAATCGGTCAGAGACAAGATGTAATTTTCGATCAACGAGGAGAATAAAAATTGAATAATAAGTTGTCAGATTTTAGCGAACTAATAGACAGATGACGACAATCTATTTCAATCGGATGTTAAGAACAAGAATGTTTTAATGCATGAATATAATGAGTTCTTTTATATGGACGGTTACCGCTAGTGCGGAAGAAAGAAAAATGAAGTAAAGTATTACATAGTTATATATATATATATTTTTTTATTCGATGATTTTCTCACGCAATTGTCCTGACAACCAAAAGAGTAAATTTTGTCGATTAGAATGGATTTTGGGAGTCGAAGCTATCTCATAGGAGATCGTAAGTGTATTGCTACTATGACAAGAATGGAAATAAGTCTCAGATTGTCAAGTATATTTAGTATGTAAATGATGTGAATGTGGGAACTATTCAAAGAACATTTTGCGAGAATAAGTATATAGCATATGTTTAAGGAAAGGAGCAAAACTTGAAAATAATCCGCTAATGATATGGGCCAGAGCCTGAAGCAGCAAGATGTGTAAAGTTAACTCCTCTGTTTATAATATGTAGTAATGAGATTGGGGATTTTTACAATATGGTTAGACCAGCACACCTAACCGAAGTAAATTGATAAATCA
>c100132.graph_c0
GAGATTCAATACCTCAAGAAAAGATAGAGCAGACATAGTTTGAGGAATTTCACCTGAGAGTGTGTTGTTTGACAAATCAAGGGACTCTAACTGTTTCATGTTGCCAATTTCATTTGGTATGGTTCCCATGAATTGATTTTGTGACAAGTTCAAGGATTTCAATGCAGTGAGTCTAAATACTTCTGAAGGTATTCTACCCGACAATTGGTTATTGGAAAGGCCAATGATATGTATATACTTTTTATAGGTTAAGTGGCTGCCCTTTGTTTGTAACGAAACACTAATTCGAAAAAAGTGACAGAAAACATTAAATGAAATTTTAAATTCATCCTGGGTAACATTATTGAAAATCATGGATGTGATATTATGTATACAATGAGGTATCATTCCGGTTAATCTATTATTTGAGAGATCTAAAACAAAGAGGGAGGATAGTTGGCATATTTGTAAAGGAATATCACCACTAAATTCATTTGAACTCAATTGAAGAACTTTCACACCCTTTCCAATCCAATTTGGTATAGGTCCTGAAAAAGAGTTGTTCTGAAGATTAAGAATCAAGAGTTTTTGGCAATTTTTCATTGACACAGGTATCTCCCCGTGCAACTTAGTATCATAAATTTTCAACGACATGAGGTTGGATAAGGAACCCATGGAGTGTGGAATTATGCCTTTTAGATTATTTGCTCCTAGACCAACATGAATAAGGGATTTCCAGTTTCCCCAACATTCAGTGAGTCCTCCAGATAAATGATTGTCAAAGACTGACAAGTACTTCAAATTACTTTTCTC
>c100133.graph_c0
GCATGTGATTGTGCTTAGTTTATATTAAAAAAATGTTCAACACTGCAGCCAGCCAGCCACTACATAGGCTCTAAATCTAAGATCCAACAACTCTGCTACAGTTAGACCATGTCAATTGTCAACCTCTTTGTAGTCTCATCAAGAGATCCAGAATAAGCTCAAGATAAATTATGTAAATTGATTTTCCAGGAAGGAAGACAGGTAAGTCCAATTATGCTTAACCTAACACATAAATAATTTCTAAAACAGTACAAAACAAGACTAAAATGAAATGACATATGATAGAACAAACAAAACAACTACAATTTATTTTTTGGCTCAAAAATCAAAAACTCATGATGATGATGATGATGATCAGT
>c100134.graph_c0
GTTTAGGACGCCGTGACATAGGTATGTACCCTATACTCTTAATTTAATTACCACTCATAAAATAAAGATAAGTGCTTCTCAAACTGATTTTTTGACCCAAAAGACCATATATTTATATTGTTTCTGACGTTAAAATTGTTTCTTCTCTCTCTCTTTGGTGTTAGACTTACTGACTTAGATGTATACAATGGAAATCTTGTGTTCAAATAACTCAACATTAAGACGAAGTTCGTACAATTAATATTATGATCTTATCAAGAGCTTATATCATTTTTTTATTAATTTGCTATTCTTTTGACATGTGGGTTTTGTTATTGGCAAAAAAAAACATGTGGGTTTTGTAGAAAGAAAAAAGTTTGTGATTGGTGGTCATAATAAATTTCAAAGTTCAAATAATATTAACAACTTTTAATGCGGAGATAGAGAAATTTATGGAATTCAGATGTAATAAATACTCAAAGATATTATAGAAAAAATATAATTTTATCAAAGTAATAGAACCCCTAAAAAATCAAAAGTAATAAAATTCATTGGTTTTTTATTTTTTTTTGAGATAAAATTCATTGGTTTTATTAGTATGTGTAAAAAAAATAAAAAAAATAAAAAGGCTTAAAACGATACGGCGCTGAAAAGGAACGGTGTGAGTAACATTTTTTTAATAATTATTCTAAGTTTTGTACAACTTAATGCTTAAAAAAAATTATGTCATCTAACGTTTTCCTATTTTTTTTTTACCTTCATTATTGTAAATTGAAAAAAGAATAAATTAAAAATTCTATATGCCATTTTTAATTTACGAGTTTGTTGAATCTCTAATTTAATCAAACAGTTTTAAAAAATGGGGAATTAACTGTGGTACTAATTGACCACTTTACAATGGAGTAAGAGTTTAACTTTAAAACAGAGGAGCTACTTGAACTAGTAATCTATTAAGGTTATAAAGTTAAACTCTTACAACTCATATAACAATCGAGAATTTTAAGAAATCATGCGTAAACTATAGTTGAAAAAACTTTCCACTTGAAAAATTAAGTGTTTTAAAAATATATTTTTCATTAATATAGTTGAAAACACGTACACCATAAATAATGATTTTCTCTCTCTTTTATTAAAAATTATTTTCTTCAAA
>c100135.graph_c0
GTAGGTATCATGTGAGTGTCAGACACCGAACGCAACTTCAATCAGACGTGTCGATTCTACATAGGCCATCACCAATAAGAGAATTTACTGAATTATGCTCTGGACACTAGTTTCTCCGTATAACAATGTAATAAACCGTACACAGATAAAAACTAGGAACCAAGTCCTTAGTTACTAGCCCCTGAAGAAAAACAAAGCTGTACACACCAACAAAAGGGTACTTCAAACATGAAAATAGGACTCTGAATAGAAATCAAATACTACCTAAAGTGAAATCGAACTAAGAATAATGTCAGCAAGTGGAAATTTAAACTGCATTTATAATATCATCCCTCTTCCTTCAAATAGAGCTAAAAGGGGTAATTTTATGGCTTTAATTGAACCCACTCATAAGGTCCTTCCAGTGGCATGTCCTTCACAATATCGTAGTTATACTTGTTCTGAAACTGTTTCTGCATATCTTTTTCAGCAGCAGAAAAAAATTCATCAAGTTCAGATTCTTCTGGCATATTTTGCGGCTTCTTCTTGTTTTTCTCCATTGAATGAGAATCCACCTCTTCCTCTTCTTCTGCTCTTGTGAGACCCATCTCTCTCCTCCTTGTAGTTTGATCACCGCAGTGGCGCGTCGACGTTCCAACTTGCGCAGCAGCAGCAGCACTATCAACCTCTGCATCTAAGATTCTATTTAGATTGAGGTTGTTATTGTTACTAGAGCAACAAGAAGTGGAGGATTCATCTGAAGTGACGGTGGAAGAGCATTGCTCCTCCACCGTCCAGGGTTTCAAGAACATCATCCTAATCATGTCGCGGAAGGTTATAACTCTTTTGGTTGGTTGAGGTTCATAGGACAATGTTTCATCTTGAGTTCTTGGTCTCTTTCCAACACCATTTTCATTCATTATGAATTGGTATCTATCTATGATATTGGAACAATCTCAACAATATATATGGAAATTTGTTTTGGAATTGGTGGTGGTGGTGGTGACCTAATGAGCTCGAAACAGACGAATAGAAGAATGACACGTGGAGGGGAAACGGAGGGAAAATTGTTGTGACGGTTATAGAAGAGTGTGAGAGAGGAAGAGTAAGAGAGAAGAGTGATGAGTACTATATAAGATTGTTTGTTAG
>c100136.graph_c0
CGTATGTTAAAACCAGGTTTTAACATACGGTATCCTACTTTTCCATGCTCATTTTTTTATGAAAAATGCTAAACATCCCGATAAAAGTGTCCCGAGAGGTTCCCGAATTACCTGTGCACATGACGTGTACATGACGTGTAGATGAAATTTCAATCTTCCTCAAATCATCGCACGCGATATCTGCAATTCTCTCCCTACGAATCTGGCGACCACCACACCCACCACTCATCGTGTTTCTCCCAATTCCATTGTGTTCTCTTTCATCAACTTCGTTCCTTTGCCGTGACTCTGTCATCGTTCCTTTCGCCGTCACACCGTTCCTTTGCCGTACTTCGTTGCCCCTGTTCCTTTTGCTGTCACTGTTCCTTAATCGATTTTCTATGGAATTTGGGAATGAAACATGTATCTGGTTCAATATTAATCTACATGGCTTATTGCTCGACTCACAATGCATTCAT
>c100136.graph_c1
GTCAACTATTAAGCATCTCATTTATAAATCTAAAAATGAAATCAAAACACATAAATAATGTTTTAGAAACAGTGTGAATCCATACAATGTAGACTTACATACCAGATTTAAAAAAAGTGCAGAAACATTGTGAAGACAAATTTCACTTAAACATGAATATAACCTCACTATACCACTCCAATTCTTAAACTTTATACATATTTGAAGCAACTGATCTAGAATATCAAAAACAATCCTATGCTAAAACCCGAGAGAGAACAATCAAAAATCAATTTAATTTACAAAGAAAATTAATTGAATTCGATAGAGAAACAACACCACAATAACAGGCCAGCTACCCCCCAAATCTGTCAAAACAACGCCACTAACAGTCCTGCTGCACAGAAAACAGCATAACACACCTAAACAGAAAACAGAAACAACTCCAGCTACCCCCCAAATCTGTCAAAACAACGCCACTAACAGTCCTGCTGCACAGAAAACAGCATAACACACCTAAACAGAAAACAGAAACAACTCCAGCACACGAAAACAAAAACAGCTCCAACAGCCAGCAACCACACAAAAACATAAAAGCCTAAAAGGCTAACGCCAAGGACCGAAGTGACCAGCCAAACACCAACAAGTTTCGTCTTCATTTTGTTGTCGTTTTTCTATCTTTCAATTTACTTATGAGTCTCGAATGTCGTCACTATGTTTCCTTGTGAATGAATGCATTGTGAGTCGAGCAAT
>c100137.graph_c0
TTGCTTCATCTATTTCTCTCTCTTCTCTCGCAAATCCTTCCAATCCGAAAACCCTAGCGCCATCGTCACTTTCGAATTTCGACCGCGACAGACCTCATCTTCCAAAATTAAACCGATCAAATTGTTTCCTATCATCTCTTCTTCGAAAGCCCTCAATCAATTTTAGATTTTGATATGGAGGAGCAATTCATACTTAGAGTTCCACCTAATGTTGCGGAGCGGATTGAGCGTCTTTTGAATGAAAACAATGCTTCTTCATCTGAAGACAAGTCGCTAGATTTGCAATTTACCGATGATGGAAGAAGCGGTACGTTTGTGATTGGGGATGAGCATTACCCAGCTTCTCTGCTGGACCTTCCTGCTGTCGTTGAATCCTACAAGACTTATGATGATAACTCTTTGGTTAAGACTGCTGATATTGGTCAGATGATTATGGTGAGGGAATCTGGTGATGCTGCTCCAGATGTAATTGAGTGTCGACATGGCCTCACCCCTCCCATGAGAGATGCCCGTAAGCGTAGATTCCGCAGAGAGCCTGACCTTAATCCTGAGCTTGTCTCCCGTGTTGAGAAAGATCTTCTCAAAATCATTGCTGGAGGAACGGCTGAAAATATTGATATCCTTTCATCTTGTTTGTTTCAAGCAGTAGTTTACTAAACATTCTAAATCTTGGATACAAATTTATGATTTCACTTTAAAAAAAATCTTTGAAATGGAGGTCTGTTGAGATCTTTTTTGTTGATTACTTTCTTTGCCCTTATAACTCATTTCTCTATTTGAACTGGGGTTCATGGAATAAGTAGCATCTATTTGCATTTGCATCAATGACAAAAGCAAGTTTTTCGCTTTCATTATATTGTTAAGTGTGAACAACCTTTGGCTATTTTCTTGACTGAGATTCACATGTGGAAGTAGCTGAGCAAGAAGGCGGTGAGAATGCTCGAGGTTCTAATAAAAAACCTGCAGCTACATCCACATCAAAGAATGATGTTCCAGAGACTCATACAAATGCTGGTGATGCTGACAGAAGTGACTCTGATGAATCTGATGACTCAGTTTGACCGATATTAGCTAGCTACCAAGGAGTATTTATATCAGATGAATGCTTGCAACACCTTTCTTGACATGTTCTTGAACACTCTTTTTATGATTTAGACTTTTTTTTTTTTAATAGTTGATTTGGTTGTCTCACTTTTGAAAAATATACCAACCTTTGTAGAAATGAATCAATCATAAAAGAGTGTATCAGAAAGGTGTTTTGTTGGCATTCACTATGTATAATCATGTGCTGTTGAATTTGAATCCCGTTTACAGGAATAAGATGGGTTGCAATTGATTTGTTATCCCACATTGTGCATTTTGGTACATCATTTGTTGTATTTTAACACCATTTTTTATTGTGCAACTGCCTTTAAGGTCCTAATTTACCCAGCATATATATGAGAATAAGGTTAATCATTTGTTTTTTAAACTATTGCGTTTTAATGTTCTG
>c100138.graph_c1
TGATGATGATGATGATGATGAAGGGATCGCTGTTGTGAGGAAGAAACTGTTGCATGATCTGAAAATCGATACTGATAGATTGAAAGACACGATTTTGAGAAAAGGAATAATCGAAGAAGAAAGCGATGAAGAAAGAGAAACTCTCAAGTCGTGGAGTATGAGAACGAGGCGAAAAACAGAGATGAAAACTCCGATTACCTTCTCCGGTAATGCGAAACAACGTGATTCATGTTCTCCGGCGAAGGTTGAAAGCACCGTAACCGTCGCTGTCCCCGGCGGCGAGTATGTATCGTCGAGGTTGAGAAGTAACATCAATATTAACAGTAATAAGATTGAAAGACGGAAATTTTCTGTTCAGCTTTTGAGGAAGGAAATCGAGGAAGATTTCGTGGTGTTGATGGGCCGTGGGCCTCGAAAAAGGCCCACTAAGAGGCCCAGAAATGTTCAGAGACAGATAAATAATGTTTTTCCTGGATTGTGGTTAAGAGAGGTTACTGCTGAAATGTACGAGGTTCATGATACAAATCAGAATGGGAGATTTGGGAAGAGGAAAAGGAGAGGGAAGGGCTTTTGATGATGGAAACTATATCTTCAGTGATATATAGTTTTTGCTTCTGAATCTTTGAGATGGCGCTATTATTAGGGTTTTTTTTTTATATATATGGTTTTTTTCTTCAGTGATTCTTTTTTATAGATATTATAGGGTTAAGGTTTATGGTGAGACTCTATTCAATGATGCAGTATGTGTCACAATTTTCAAGTTTGATATTTCGATTTTAGTAGATGATGGTATGGTTGCTACTTGCTACTTGCTCAAATGTGCCTATTTCTTAGCATTGCTAAGTTTGGTGTAAATTTGACTTTGGTTACAATTCTACTACTTAGTCCTTTAAATGCTTAATCTGGTGCTTGTGAATTCCGTTGGGCACTTGCTTTTTACTTTGTTCCCCAAAATCGTGTTAAGTTTTTTCTGTTTTCGTTAAAACCAAAATCGTGATAAAAAAAAATAGTACTGTTTTCTTTTAATTTGCACTTGTGTGTCAGGTTAAAATTTTATATGGAAAATAGTACAAATTTTTTTCATGAGTTTGACCTCTATCATGTAATAGAAACCCACTGTATGTGTAACCTTTTTC
>c100139.graph_c0
TAAGTCAATGGCGAACACTATCAGTATCTTTTACCTCATCATAACATATCAAACAAGTTAATCAAAAACATATTTTCCTCTTTGCTTGCCAATATCTGTGGTCGTTCATTACTACTTGTGGCACCAAATAAAGATATCTGTCTACAACTAGATTAAGCAAACCAAAACTATATTACTGTATCTACTTTGAATCATAAATAGTCGCTCAAATATTTTGCTAAAATGCAAACATACAAAAGCAAAACACATATATAAGTTCTAGCATACAGAAAAAAGATACAACTTAAGGACAGCACCAGCCAAATATTACACCGTGCTTATGTATCAATAAAATACAACTCTTCAGAGGAGTTTCAATTAGAGTGCTTAGAAATAGTTAAGCTCTTACCACTGAGCTAGCACCACATTTTACATCCTCAATAATAATTTTCAATTCAACTAGTGCAGAAAACAGAGTTATGAATGGATTATGGCTCTACTATCCAGATCAACACTGGTTTTCAATGGCAGACACAATCAATTAATGTATGCCTTCAGATATGATCACAGGAAATAAAAACATCCCGACACATTGTTTTCAAAATGTTCTGAAGAACTACATTTGTCTTAACATTGTTCGATCCCAAGCAACAAAACACCAAACTGAAAAATGCAGGGTGGCATCAAACTTTCTACAGCACTATGGTTCATATCAGAGATCGTAGAAACACTGATCCATGTTAAATTGCAAAAGTAAAACTTCGAAAGTAATATGTCATCACCTCGAATACAAACCTGATGAATGCACTTTATTACCTTTTCTCTTTTTGTTGGTTAATGATATCATTATTCATTAACATTGTTTCACGGAGTCATGACTGAAGTCATGCAGCCCAGCTGTCATAACTCATAACAATATTCAGATGTCTGTTCCTGTAAACGATCAAGTTTTTTCAGCATACCAGATTGAAATGAGATAAAAGAATGGAGATACAAAAGTTTGGATGAGGATTCAACTGAGCACAGTAACAGGG
>c10014.graph_c0
GCGAAATCGCTCTGTGTTGAGTCGGCGCACATCACATTCACCGTTTCGTTGGCTTCTACATTTGTCATGCTCAAAGGCAGACGCGTCGGTCGTATTTCTTTGCTGTTGCTTTGCGTTTGCAAGAAACAACCAAAAACGCTGTCCGGCACTAAATTGTGATCCTCAACCGCACGTCGCTGCTTGCCAGCATTATTTGGATGCATATCATAATGTGAATGAGAACGCGGCAAGTATTTATGCATTATATCGATTTCTATAGGCGGCTGCGAGCTAGCATTGAACATTTCATTTGGACGATAATTGTTATCAAAAAGACGCGCAGGTTTTCCA
>c100140.graph_c0
TTTTTTTTTTCTTTTTCTTTTTGCGAGTTATTTTCGCTTGTCTAAAGATTTATTAGATTGTCAAGAAATCGTAATCCTTTGATAATTTAAACATATTATTGACTGTGATTAAAATTAAACTAAACAAAATTGAAACCTCTCCTTAGTTAGTGTGAATCAACAATTTAGTCCTCAAATTCTAAAATGACAAATGAAATTTAAAATATAATTTATCACATTACATCTTTTGGATTGGTTGACTTAGAACACGTTTCTTATAGCTTTTTTTTAAGAAAAAATAATCACTTTTAATTTGAGAGGTTTAGAGATTTGTTTTTTTTAGAGGTTGATAGATTTAGAGATTAATGAGTTGGATCCTAAATGATTTAGAGATTAATTTGAGAGATAATAGACAGATTTAATAATTTAAAGGGCCAAATTGTTGATTCATTTGGATTTATTATTCATTTCATTTGATCTTACGTTAAAATGTTGCACTTTATTTTATCTATTTTTTAAATAACTTGCACAAAAGGTCTCCCCCCTCTTGAAAGGCAGATTTTGAAAATTTTGGCAGGAGCAATGTGAAAATGATGTTACTCATATTTTATCTATAAAAAAAAACCAGTTCATAGTTCATCTAGTTATGCATTCAGAGATTTCAATGCCTTGGTGATTAGTTAATGTTTTGCATGTCACTGTTCAACTTTAACATGTAATGTAGGTAGCTTTTGTTTCCCACACCTTTGCTTTTTAGTTTGGTGATAATGATGAATGTGATTTATTTAAAAATTTGTAACCTTGCTTGGTTGTTTGACATTTCTA
>c100141.graph_c0
GAAAACTCTAGTATTCAAATGTACTTTGAAATATTTTTAGTTGCATGTTGTACGTACAGTAAACTGAATTACAATTTTCACAAATGAATTTCATCCTTTGAATATTATTTTAAAAGTGTACAAAGTTTTCATTCTGTCGTATTATGTGTAGACTATGTGTTCTTCGATGAATCTTGGTTATTTACAATTGAATCATTGAGATCCTTATATATCAGACCCATAGATATGACCCATTTTGGTCCTTTTTGTTTCTAGGTAACGCTTGTTTGCTTCAGTGATTGGTGTTAGCACAGGAACACGACCTGTCACAGCTAAACCATATCCTTTTAGACCAACAAATTTTGCTGGATTGTTTGTCATCAACCTCATAGTTCGAACTCCAATGTCCCTCAAAATCTGGGCACCAATGCCATACTCACGAGCATCAACAGCTAACCCCAAATCTATGTTTGCTTGGACTGTATCACGACCTTGATCTTGCAAATTATAGGCTTGAAGTTTGTGACCTAACCCAATGCCTCTTCCTTCATGACCTCTAAGATACACAATTACTCCTCTTCCAGCTTCTTCAATCAATTTCATAGCCAAATCTAGTTGCTGGCCACAGTCACACCGAGCTGATCCAAATATATCCCCAGTTAAACATTCTGAATGTACTCTTACTAGAACATCTTGCCCATCTCCTATGTTTCCCTTTACAACAGCCACATGCTCAGTTCCATCCAACTTTGAACTATAACAATATGCTTGAAATAGACCCCATTTAGTAGGAAGATGTGACACATAAGTTCTTTCAACCAATTTCTCTCGTTTTCTCCGATACCTTATCAAATCAGTTATTGAAACAATTGGTAAGTTATATTCCAATGCTAAGTTTTTTAAACTGGGCAAAGATGCCATATTTCCATCTTCAACATCAACAAGAGCTGTGAGAACAGAAAATGGTGGCAAGCCTGCCAATGCAACCAAATCTACAGAAGCCTCAGTATGACCAGCTCTCCTAAGCACTCCACCATTTCTATACTTAAGAGGAAAAACATGACCTGGTTTTCTTAAGTCCTCGGATTTCGACTCTGGAGATGATAAAGCAAGAATTGTTTTTGCTCTATCCGCAGCCGATACACCCGTGGAAGTTCCATATTTTGCATCCACTGTGATAGTGAAAGTAGGGGCAGATGAATCCTCTTCTTCAGTCTCAGGTGACATAAGAGGAAGGTTTAATCTTTGAAGATCCTCTTCTTTCATGCCAACAGAAACTATTCCTGATCCATGTTTAATCATAAATGCCACATCCTTGGTACTAACAAGAGATGCTGCCTTTATAAGATTCCCTTCAACATTGTTGTTTTCATCATCTACAACGATTACAAACTTTCCTTGGCGTAATGCATTAAGGGCATGCTCAATGGAAGAGTACTCCTTAGAGGGACAATCTGGATCACCTTCAGCTTCACTTACAAAGAAATCGCTATTTTCTTGATCAGTTATTTCATTTGTAGCGTCTAACGTTTTTAAGAGGGATCCATTTTCATTTTTCTTCAAATCACCACTATCATCAAACACGTCTTCAGTTCCAACCTTAGAAAACCCAATAGCATAAAAAGCCAAATTTCTTACCTTGTTGTTCCACAGGCCAAATCTTACACTATGATGAGTAGTGCATGACCGATGCAAGCTTGAATTGGTGATGACGTGGGAAATCAAAGGACTAGGGAATGAAGCAGAGTCCATAGGCAGGGATATCAAATTTTTATTCTTAGAAAATATTTGAAGGAAAGAAAAAGTATATACTCAAAAATTTTGTTCTTAATTATTTGATGTTACACACAATATAGAAAAATAAGTACACCTCTTGTTATGTTATGGATGTGTATTTTTCCA
>c100142.graph_c0
GAATCATCAACATAAAACCAACAGCACAAAACAACATAACAATCATAATTCAAAACGCACAAAATTGTATTGAATATTCAACTAGAACATATAATAATAATTGTTTTCCAAAAGAAGCTAATTAAACCGAAAATGAAACATTAGAAAGTTCAACAACAATAACAAAACAGAAACACTAGAACATCATCATCATCGAAACATCAAATCTTAATCTAAGCTTCAGCCTTCTGGTAAACATAGGTAAGACCACACTTACCACAATAATGACGATCAAAATGATTCGCCATAAAAGTTCCAGCACCACACTCAGCATTAGGACACTCCTTCCTCAACCTCTGCACCTTACCAGAATCATCAACCTTATAAAACTGCAACACAGCAAGCTTCACCTTCCTATGCTTATGCTTAATCTTCTTGGGTTTTGTGTAGGTCTTCTTCTTCCTCTTCTTCGCACCACCACGGAGACGGAGAACGAGATGAAGAGTGGATTCCTTCTGGATGTTGTAGTCGGCGAGAGTGCGGCCGTCTTCGAGCTGTTTTCCGGCGAAGATAAGACGTTGTTGGTCCGGTGGAATTCCTTCCTTATCCTGGATCTTGGCTTTCACATTGTCGATGGTGTCTGAAGATTCAACTTCGAGGGTTATTGTTTTCCCTGTTAGGGTTTTCACGAAG
>c100143.graph_c0
GCAAGTTGGAAGAAGGCTGCGGCGTCGCGTACCCTGATTGGTCATTTTCGCAGTTGTACTGATCAGACTATTCCATTTCTCTCCATATCACCACCATCCTCCTCCATCTAAATCCAAACCCTTTCATTCAATGGCGCTCTACGTTCTATCACGCCGTTTATCAACCAAATCAACCTCACCAACACTCTTCACCTTTCGCTACTTCTCATCAACCACTACCTTCAGAGAAGAACGCGACACATTCGGACCCATTCAAGTTCCCTCCGACAAACTATGGGGAGCACAGACTCAACGATCTTTGCAGAATTTCGATATTGGTGGTCCCCGTGAACGTATGCCTGAACCTATCATTCGCTCTTTCGGCATCTTGAAAAAATGCGCTGCTAAGGTTAATATGGAGTATGGTCTTGATCCTACTATTGGAAAAGCGATAATGAAGGCTGCGCAAGAAGTTGCTGATGGAAAGCATAATGATCATTTTCCTCTTGTTGTTTGGCAAACTGGAAGTGGTACTCAAAGTAACATGAATGCTAATGAGGTTATTGCAAACAGAGCATCAGAGATTCTTGGCCATAAGCGCGGTGAGAAGTTTGTGCACCCAAATGACCATGTCAATATGTCACAATCTTCTAATGATACATTTCCAACTGTGATGCACATTGCCGCTGGAACTGAAATAAACTCAAGACTAATCCCCAGCTTGAAGACGTTACATGCTACACTTGACGCAAAGTCAATTGAATTTAAAGATATAGTCAAGATTGGGCGCACTCATACTCAAGATGCTACACCTTTGACTCTCGGACAGGAGTTTAGTGGGTATACTACACAACTGAAGTATAGTCTTGATCGTGTGATTACCATTTTGCCGCGTATGTATCAGCTCGCCCAGGGTGGTACCGCTGTAGGGACTGGATTGAATACAAAGAAGGGGTTTGATGTTAAGGTGTCACTAGCAGTAGCTACGGAAACAAATCTGCCCTTTGTAACAGCAGAAAATAAGTTTGAGGCTTTGGCTGCCCATGATTCTTTTGTTGAAACTAGTGGAGCCCTCAACACAATTGCGGCTTCTTTAATGAAGATAGCTAATGATATACGGTTATTAGGAAGTGGTCCCCGTTGCGGTCTTGGTGAACTCATTCTTCCTGAAAACGAACCGGGAAGCAGTATTATGCCTGGGAAGGTTAACCCTACCCAGTGTGAGGCTTTGACTATGGTCTGTGCACAGGTCATGGGAAACCATGTTGCAATCACTGTGGGAGGATCAAATGGTCATTTTGAGCTCAATGTATTCAAGCCAGTGATTGCCAGTAATCTCCTGCAATCAGTGAGACTGCTTGGAGATTCATGTGCTTCCTTTGAAAAGAATTGTGTAAGAGGTATTCAAGCTAATAGAGAAAGAATTTCAAAGCTATTGCATGAGTCACTGATGCTGGTCACATCCTTGAACCCAAAAATTGGTTATGACAAGGCAGCTGCAGTTGCCAAGACAGCCCACAAAGAGGGGTCTACACTTAAGGAAGCTGCATTAAAGCTTGGAGTACTGACTTCTGAAGAGTTTGACAGTCTTGTCGTTCCCGAGAAAATGCTTGGCCCAAGTGATTGATTAGCATATGATGTTTTGTTTTAATAATTATTGGCTCCTCATCAGCTACGTTGGATTAATATTTTTGAAGCGTACCCATTGAATGAATTGGGAAATAGAAATCCAAATAACCAATGATTTTGACTTTCTTAGTAGACATTCTTGAGGAAAAAGATCCTCCAAATTTGTAACGAGGCAACAAATAAAGGAAAAGTTTTGCTCAT
>c100144.graph_c0
GGGGAACCACACGACTAAATCATTTCAGCTTTGCACACTTACATAAACAAAAAACCCACTTCAAAGTGCAAATTAAATCACTTTTTTATGGCTTTCATTTCATCCTTCTTAAGTTGCTTTGACCCTTCTTCAAACTCATCATCTCAAGTTTCTGATTTTGATGAAAAATCATCTAAATTGAAGTCTTCATCTTTAGAGAAACAAAAGAGCAAGGAAAAATCAAAATCAAAGGGAGCTCCAATTGGAGTATATCATTTCCCTGCTAATGCTTATCTCTCGCGTTTGTAGTCATGTAGTAATATAACCTGCATCCACTTTTATGATAGAGAAATCGATTTATTTTTTTGGTCAAGTAATTTAATGGCTAAAACTCACATTTTAAATGTGGAGAACTGAGATGTTTAGGGTTCGAACCCTAACCCTGCATATAATATGCAGCATCCCTATCAGCTGAGCTAAACTCATGGGGTAGAACAATCGACATTTATTTATTTATTTATTTTTGGTACTTTTTTTAGTTTGAGACATTTATATTGGTACTTGATTTTCTTTTATTTGTAGTTTCTTGTTTTAACAAGAAAAATTACATGAGTTGTATAAATAATTAATATTGTACTCTCATGATATTATATGATGTATATTTAAAATTCACTTCTCATTAATAATGTACTGTCATTGAATTCTTTTGCCAA
>c100145.graph_c0
ATACATGTCTCCAGAATATGCAATTGAAGGGCTGTTTTCAGAGAAATCAGATGTATTTAGTTTTGGGGTTTTGCTCTTGGAGATAATAAGCGGTAGGAAAAACACAAGTTTCTATAATCATCAAGCACTCACTCTCTTAGGATATGTAAGTCTTTTTAATTTTTCGCTCATAGATTCATAGTACAACTTAATATTCTGTTTTTATAATAATGATAATAATTTATTTTCTCTAATTTATATAAATCTATATTAGTCTTTATTTTTTTATTTTTTATTTTTAGGGTTTTGATTTGTTGGCTGATTCTTACTCGACCGTTTTGGTTTTAGATAGAACAAAATAATGTACATATTACAACAATAGAAGAAGATACAGATTCTGAATCCTTATAAAACGACAGGAGACAGAAAATAGGAAAAAAAGGAGAGATTGTTGTGTTGAGTGTAAAAATATTTGAGCATGCATTTGAGATTTGTATAAATTGTTGCCGACACGTAATTGCAAATAAGATTAACCATGACGTAGGTATTTGCCACGTGTTATGATGCATACATGCATACACTTTCATATATACTTATGGACATGAGTGCAAGGAAGAGTGAAAAAATTCTATATTTAGTGCACTAAAATTGAGTTGAAGACAGCCCATAATTAAACACATTAGTAACACTAGCTTTTTTAGATACGACAATATTCCAAATTTTGTCACTACTATTTACTTTATCTTTTTTTTCTCTATTAATTATTAAAAACAATTATGATAATGTTATGATTATAAGCCACAATCTCATGTAAGGCTAGTGAAGGTCACCAATAAGGTTAAGAATATGGTAGGTTAGGATAGACTTTAGTAAGGTCTTATTTTGTCCTAAATAAAATGTTAGGTATGAGTTTAGTCTATTAGTGTCATAAACCTATTTTTAATGTTTGAATTGACATTTTTAAAAGTATGACAAGATTTGAAATTTGATAGTAACTCGGTTTGAAAGTTTGTTTAAAAGTTTACGTCATAATTTATTTTTTTAAGCTTTGCACCACTCAAGTGGTGATTTGTTAGATTTTGTAAATAGACTAACAATCTAATAAATCAACAAGATTAATTCTATTTTTTTTAGTAGTAACACAATCTTTTAGATTTTTTTGGTGGTGGTCATGGTTT
>c100146.graph_c0
GACTCATCAACCACAAGCAATTCATTGTTGGAAAGAAAAAAAAATCAGCATTATTTGCAAAAATGGGTTCAAAGTGTGTTGGATCCATTTTCATTCTCTTCCTTAATCTCCTTTTGGTCTCTACTCTTGTTGTTGCAAGTCATGCTCTTACGAGACCACTACCACCACCACCATGTCTTTCCACTACACCACCACCTGTTGATACTCCTTCAACACCACCACCTGTGGTAACTCCTTCGACACCACCTCCTTCCACACCACCACCCACAGTTGATCCTTCGACACCACCACCTTCGACACCTCCTTCTCCATCACCACCTATTATAGCTCCTTCAGCACCTCCACCTTCGACACCCCCACCTACCACACCTCCTTCCACACCACCATCAATTCCTACGACACCTCCTTCTACACCACCATCGACTCCAACGACACCCCCGCAAAATTGTAACCTTTTAAACCTGAACATTTGCGCCAACGTATTGAATATAGTTTTTATCAACCCACGAACAAATCCTTGTTGTAGCCTCATCAGTGGCCTTGTTGATCTAGATGCCTCGGTGTGTCTTTGTGCTGCACTCAGAGCTAATATCTTGGGAATACGTCTTAACATCAATGCTGACTTGGGAATAATCTTGAACCGTTGTGGGCGTGATAGGCCCGCCAGTTTCGTATGTCGTCGTTAAGAACATATCATGTATGAGCAATGGCCAATGCATGCCATTGCCAATGGACGGTTCCTATTACACTATATTAATTAATTATGTAGCAATAAATTAATAACGTCCATTATAATAATACTAAACTATATATTTTGTGGTGATCTTGTTCTTAATTGTGAAATCAATGGAAGCCTTTGCATTTGTTGAATATTGGGAGCAAAAGTTGCTTCATAAATATGCCTTTTCTGTTGTGTTAATGCGATAAATTGCGAAC
>c100147.graph_c0
GGGTGTTGATGAAAGAAAGAAAGAAAGAAGGTTAGAACTTAGAAACACTAGTGAAAAAAAGTCACAATCAGAAAACAGAACTAAGAAAGTGTGTTGTGTGTGTGAGTGTGAGAGAAAACTGAAAAACTGAAAGATAAGATGAAGAGAGAGCATAAGCATGAACATGATGAAGATATGAGTAGTGGAAGTGATAAATCAGGTGTTTGTTGGGAAGACGACGGTGGTGGTATGGATGAACTCTTAGCTGTAGTTGGTTACAAAGTGAAATCTTCAGACATGGCTGAAGTTGCTCAAAAACTTGAACAACTTGAACAAGCTATGATGGGTAATAATTTCCATGACCATGATGAATCCACCATCGCTCAACATCTTTCAAACGACACCGTTCATTACAATCCCGCTGATATCTCTAACTGGCTTCAAACTATGCTTTCCAATTTTGACCCTCAACCTAATATCCCTTCCGTTAACTCCGACGATAACGACCTTAACGCCATTCCTGGTAAAGCCATCTACGCCGTCAACACTCCGTTAGAAGATTCTCTTCCTTGTCGGAAAAGAATCAAAAGAAATGAATCCGTTACCGTTACTACTGAGTCAACAACTCGTCCTGTAATGGTGGTGGAGACACAAGAGAAAGGGATTCGTCTTGTTCATAGTTTGATGGCTTGTGCTGAAGCTGTTGAACAGAATAATCTAACGGTTGCCGAGGCTTTGGTGAAACAGATCGGATACTTAGCGGTATCACAAGAAGGTGCTATGAGAAAAGTTGCTACTTATTTTGCTGAAGGTTTAGCAAGAAGAATCTACGGTGTGTTTCCACAGCATTCCGTTTCCGATTCGCTTCAGATCCATTTCTATGAAACTTGTCCTAATTTAAAATTCGCTCACTTCACTGCGAATCAAGCTATTCTAGAAGCTTTTCAAGGAAAATCTCGTGTTCATGTCATTGATTTTTCGATTAATCAAGGGATGCAGTGGCCGGCGCTTATGCAGGCGCTTGCTTTACGTCCTGGTGGTCCTCCTGCTTTTCGGTTGACCGGAATCGGACCTCCTGCGTCGGATAACTCCGATCATCTTCAACAAGTGGGTTGGAGGCTTGCTCAGTTTGCACAAACGATTCATGTTCAGTTTGAGTATCGTGGTTTTGTGGCTAATAGTTTAGCTGATCTTGATGCTTCGATGCTTGAACTCCGGTCACCGGAAACGGAATCTGTTGCGGTTAACTCTGTCTTTGAGCTTCATAAGCTTAACGCGCGTCCCGGCGCGTTGGAGAAAGTGTTTTCTGTTATTCGTCAGATTCGGCCGGAGATTGTCACCGTTGTTGAGCAAGAAGCAAATCACAATGGACCGGCTTTTCTAGACCGGTTCACCGAGTCACTTCACTATTACTCAACTCTATTTGACTCGCTGGAGGGTTCATCAGTTGAACCGCAAGATAAAGCTATGTCGGAGGTTTATCTAGGGAAGCAAATCTGCAACGTGGTGGCGTGTGAAGGAACGGACCGGGTTGAACGTCATGAGACACTGAACCAGTGGAGGAACCGGTTTAATTCAGCCGGATTCTCTCCGGTTCATTTGGGATCTAACGCGTTCAAACAAGCGAGTATGTTGTTAGCACTTTTCGCCGGTGGGGATGGTTACAAGGTGGAAGAAAATGATGGGTGTCTTATGCTTGGTTGGCACACTAGACCTTTGATTGCAACTTCAGCTTGGAAACTCGCCGCCGCTAACTCAGTGGTGGTTTCACACTGAGTCAACTCGTTCTTTTTGCATTGTTGCACATTGCACACAACCCCTTTTTTTGATGCAAAAAAAAGAAAAGAAAAATTAATTATTTCAAACCCACCAAAAAAAGGAAAGGAAAAAAAAAATTGGGTTGTGGGGTTGAGTGGACAATGTGCAATTGTGCCTTGCTGAGCTGTTAGCACTGATTACTGCCTGAGACAAGAGACCCACCATTGTCCATTCTCTCTTTCTCTCTCTCTTTCTC
>c100148.graph_c1
ATAGAAGAAAATGTAAGAAATATGAAAAGAAAATAAATAAGTAAAGATAATCAACTACATATAATAACATTGATTATGCAATTGTTTAACCAAGTTGATTTTGCTAAGTCGGGGGTCATCATGAAACAGAGCTAGTTTGAAAAAAGAAGTCTAAAATTGAGCCATTGTGCGGAAAGACAAGTGAGCCAATTTGCATGAAGTGTCGTGTAACATCTCCATGGCTCTTTTGAAATCTGGTTACTGACTTGTTGTTTCTATGAGTAGAAACTTGGTGCATCTAGAGCCTTAGGTGCATCGAATGTCCCCTGTGGTAGAATGGGATCTAGGATGCTATTTCTACTTTCAATTAACTAAATCTTATGTGGTTAAGAAATCACATTATATTGATTATTACAATTACAATACTAACTAAAGTGTTATAGCATTCCTTTTGGTTGGATACTTGTCTATTTTATATCTCTCATTCAATATTGTCTGTGTTTAACATAAGTTGAAGTTCATCACTCA
>c100149.graph_c0
GCCATGAAAGTTCAAATCCATAAAGCATCATACGACGAATATCCGTACAAGAAATGTTGTCGTTGCCACCATGTTTAAAAGGCCAAGATGTAAGAAACATCAACTCTATACGACACCCATCTTCCAGACCCAATTCCAAAAGAGATTTGTCCCCAAACACAATATAGTTCCCTTTCTGCTGCTCATATGAATTACTAATGGTCATACAAGCAGCATCAAAGTAAATGCCTGAAGAATATTGGACATGTTTGGGACATGTCACATATAACATAGACTTCAACAAATCTATATAGTGATCCCCAAACACTCTATATGGCAAGGCTCTTGGATCGATGGTCGTTGAAGTGAAATTATAGAAGCCTGGTGGATAAGGTGGGATAGAATAATTAGAGTAACCAAGACTATTGAAATCCAATAATCGTATGGT
>c100149.graph_c1
TTTGCTTGAAATTGTCGATATACCTGCTAAACAAACCAACCAATACACCTATCTCAATCGATAAACGTTCAACTATCCAAGCGACAATATTCCAGTAATCTACAAGAACATACACAAAACATAGTGACAGATTGAGTGTTAATTATAGCACTCACTCTAACAAATGGGTATGGAAGATCGATGTAATTGTAAATAATTGAAAAATTAAGCACCCAAATTGAAAAAATGGAGTATCTAAATCGCACAATTGCATACCAACAATATTACAGTGAGGCTGGTTATTTTGATCGAACACTGCATACTGACCATCTTTACAAAGACTATTGAGCCAAGAAAGTTCAGATCCATAAAACATCTCACGACGGATATCCGCGCAAGAAATGTTGTTGTTGTTGTTGTGGTATCCGCCATCATCTTCAACATCCAAAGAAGTGAGATACATAAACTGTATACGACACCCGTCTCCCAGCCCAAATTCTGACAGAGATTTACCATAGCTACCAACATAGAAAGAATGCACATCCTGTGAGTATGAAGTTCTATTCATACAATTACCTATGTATGAGTATTCCATCCGATTTGGACAACTCATATATAACATAGATTTCGTCAATACATGAAGAGTATTGTTTTTGTATCTATAGGCTAGGTAGGGTGAGGTGATGGAATTAGAACTGAAATTATAAAGCCCTAAAGAATAATAAGGAGGGATGGAATTATTAGAAGAAGCAAGATTGAAATCCAATAGTCGTATGGTGAAGTTGTTGTAATTTATTGATTGTACATAGTATTTTCCAAATGAACCATAGTACAAAATCAATTGGTCGTTGTCCTCACATGATAAGATGTACCTATTGTCACCACACTTTTCAGGACTGTCTTTTAGCCGGAAAGGGCGGCTTATGTTATGGACACCGCAACTTCGAGAACATGAATCTTGTCGTTCATCACCATACACGTTGTTGAACGGAAGTACAAGCAGCATCACCACCACAAGGTTCAATTTTATAAAGAATGACATTTTTTGGTTTTGTGTTTTGTGACAAGTGGCAAAACTCATATTTTTACATCA
>c100150.graph_c0
TTATTATATGGCAGATGAAGGAATATGGGGTTGAAGAGTCTTGGACTCGATTTCTTAAAATTAGTTATCACGATCTTCAGTTGGCCTATGACTTTAGTAATGATTCGCTGAAGTATCATCTTCGGTTAGTGCCATTGTTTCTTTCTGAGGATGGTGATACACTCATATTGCATAGCACTCAAGAATCAAAAACAATTGTCTATAATTGGAGAGACAATAGAGTGGAACGAACAGGAGTCAC
>c100150.graph_c1
AGCCAATGATTCTATTGGATGAGCCCTGTCTATAACTACAACGAAGCTGCGTTTGGATTGGAATCGGAAGCAATCAGCCATGTCTACGACCCCTTCGTCGGTGATGTTCTTCTCTGACGATCTCCTCACAGAGTTTCTTTCGTCACTTCCTGTAAAATCACTTCTTCGATTCAAATGTGTAAGTAATCTATGGAACAATCTCATTTCCGATCCCAATTTTGTGAAATTTCATCTCAATATATCAAAATCACGACGAAATCAACACTTCACACTAATCACTGATCACATCAAAATTATTAAGGGAGAATCCCCTTACGGTAGTGACGATAAATCTGAGATTGATTGCGGTATAAATATATACCCTATACCAAGTTTAATCGATAACCCGTCATTTACCCTTATCACTGATCCTCACTCTCTATTGAATGAAAAAGACTGCTCTAGTATAGCTGGTTCCTGCAATGGATTGATTTGTTTGACTGGTTATCGTTCAGTTTCTGTCTCCGCTTATGGTGATTATGAGTATGAGTACTGGCTCCGTTTATGGAACCCAGCCACTAGGAATATATCTCCAAAAATTGGTTGTTTTCGTGATTCAGGCTGGTTTGTCTTCAATTTCGGTTGTCATAATTCCACCGGAACTTTTAAAGTGGTTGCGGCACGTTACAGTCATGATCAATTGACAACTGATGTGAGAGTTTTCAGTTTAGGTGATAATGTTTGGAGAAATATTCAAAATTTACCTTTTGCGGCTAGGAGGTTGACTACCGTTTCTATGGATTCAAGAATATATGGTGGCGTACATTTTAATTCTACTGTCAATTGGGTGACTAC
>c100151.graph_c0
GCATATCCCCAGCAAAGCTCCTGGCCAATAAAAAATTATCCAGTTTTTTTGAGATCTTGACAACTTGCAATGATGAAGATAACAAGGTTTATGTTTCCACAGTACGTTCACGTAACTATCCCGTGACTGGCTTCCAATGGCATCCAGAGAAAAATGCTTTCGAATGGGGCACGCCAAGTATTCCACACACGGAGGATGCCATTCGGACAACTCAGTATGTAGCAAATTTTTTAGTCAGTGAAGCGAGGAAATCCTCAAATAGACCAGTAGCTCAGGAATTGCGAGACAATCTCATTTACAATTACAGACCCACTTATTGT
>c100152.graph_c0
TTTGGACCTGTCAGGCCTAAAACCCCCATCACTAACATCACTAAGGTCACTAAGGACCTGCCAGGCATAAAGCCCCCATCACTGACTACACAACGACTCAACTCGACAATGACGACAACCACGACAATGACAACAACAACCACTTTCACAACAGCTTCACAATAATTCATCAGGAATCATTATCTAAATGTTTTCTATGACTAATTAACCTCTCTCTACATCAAATTACACTAAAATTCACTTAGATCTATAAATTTTAATGATTTTGACCTAACCCCCAAATCCTAAAATTACCCCAATTGATTGAACTTCATGAATCAAAACTTGATGAAAATGAGAGTTAGTCTCACCCTT
>c100153.graph_c0
CAACCACCACAACGCTGGCACTGGTTACGACGAGAACGACTCGCGACGAAACACCGGGGACCACCCCTTGGTACACGACACCCGTCACCACGGAGACATCCGATCCGGTACCGCTGATGACCACCTCGTTGGTCAGGGCCGAAACACCGGCATGGGTCTCGATGGATCGCACTTGACTGGTAGCCAGACCGGAGACGCCCCCGGCGGTATCCAAACCGGCTCTGGATCGTTCGGTACCGGCCGAGACGTTGCCCAGGACGACCGAAAGATGACCGACAAGGTCAAGGACGCCGTCACTGGAAACAAGGACCACGCTCACGACCACACTGTCGGCAAGGGTGCTAGCGTTGAGGGAGGCATCACCGGAGGTCACCCCGGCGCTGGTATCACTGGAGGTTCCGACTCTACCACCTACGGTTCCAACACCGCGGCCCGAGACTTTGACCAGAGGACTGGTTCCGCCGGCAACATGGGCGTCGGTAACTACCAGGGATCCAACGAGCACGGAGTTGTTTCCGGTGGAGCTGCCGGCACCGACAGGTTCGACGCTCCTCGACGAGACAACGAGAACATCACCCACACCGACAGGCTCACTGGTACCGGTGCTGACCACGGTCACACCGTTGGCAACAAGGGGTCTGACGACCACAAG
>c100154.graph_c0
TGCAAATTCACATTTTCAACTTACTTCTTCAACTCACACTCGTAGGATTCTTTTCTTAACCGTAAATTCACAGTTTCAACCTTCCTCTCCAACACTCTTCACCGCTACTCCTGAATTTCGATCTATAGATTTACCGTCATTGTTTACCTACGATGATTATAATGAACCTGTTCCACTGAACCCTAGTTTTCCACTTCCGGAATCTCATTTTGATCTTCTAATTAAAGGTTCTTGTAGAGGGTTTATATTTTTGCAAACTTGTTCAAATGCTTATATATGGAATCCATCCACTGGATTTCATAGACAAATACCTTTCCCTCCTAATGCTTCACATTTAAGTTTTTATGGTTTTGGGTACGACGAATCAACAGAGGATTACTTGGTTGTTTCTGCTTCGTATGATTACTTGGGGATTTTCTCATTGCGAGCTAATGAATGGGAAGAAATTGTGGATACTGTCCATTTGCTTTATTTTAGTAAAGACTCTTCCTTTGTTTATCCCTTAGTAGAGTCGGTCTTTAATGGGGCTATTCACTGGTTGGCTTTACGTCTTGATACACGTGACTATCTTGTTGTTGCATTTGATTTAGTGGAAAGGAAACTTGTAGAGATTCCTCTCCCAGAT
>c100155.graph_c0
ACAGGGAAAGAGCTGTGGGATGCACTTGTTGGAAAGTTTGGAGTAACTGACGCTGGTAGCGAGCTGTATCTCATGGAGCAGCTGTATGACTACAAGATGGTTGAGAACCGATCTGTAGTGGAACAGGCTCATGAGTTTCAGGCACTAGCTAAGGAACTCGAACTTTTTCCTTGTCCTTTGCCTGACAAGTTTGTGGCTGGCGGTATAATCGCCAAGTTGCCACCTTCTTGGAAGGACTTTGCTACCTCTCTCAAACATAAGAGACAAGAGTTCAATGTGGAAGAGCTCATTGGTACTCTTGATGTTGAGGAAAGGGCTAGAACAAAGGACAGTGGAAAAGGTGTTGAGACCTCTACTGCTAATGTGGTGCAGAAGAGAAACTTCCGCAAGTTTAACAAGAAGAAAAACCAGAACAAACCAGAGAACGCGAATAAACCTGTTCAAACAGCACAGTTTAAAAAGAAGAACAACAATAACAAGGGAAAGGGAGGATGCTTTGTCTGTGGCAGTGATCAACATTGGGCAAGAGAGTGCCCTGATCGCAAGTTCACTCAAGACAAGAAATCAGCTAATGTTGTAACCACTGAAACTGAAGGAGGAACATCTGGGTATGGTACTTCTTTACCATTTGTTCTTTCAGTTTGTAATTCACCTGAGTGGTGGATGGACAGTGGTGCAAACATTCATGTGTGTGCTGATGCCTCTATGTTCTCCTCCTACCAGGTCGGGAGGTCTGGCGCCTTGTTGATGGGAAATGGGTCGCGTGCTCATGTTCTTGGTGTTGGTACGGTCATTCTGAAGTTTACTTCGGGAAAGACGGTGCCATTGAAGAGCGTGCAGCATGTGCCCTCTATCAAGAAGAATCTCGTTAGCGCTTCTATGCTATGTCGAGATGGATACAAAGTTGTTCTTGAGTCTAATAAATGTGTTGTGTCGAAACATGGTACTTTTGTTGGTAAAGGATATGACTGCGGAGGCTTGTTCCGCTTATCACTGCATGATGTGTGTAATAAACTGGTGAATTCTGTTCATTTTTCTGATGAGTCAGATTTATGGCATTCACGTTTTTGTCATGCAAGCTTTGGCTGTCTTATGCGGTTAGCAAATATAAATTTAATTCCTAAATTTAACTTGGTCAAAAAGTCTAAGTGCCATGTGTGTGTTGAATCAAAACAACCCCGCAAGCCTCACAAGGCTGCTGAGGCGAGGAGTTTGGCACCTCTAGAACTTGTTCATTCTGATCTGTGCGAGATGAATGGAATTTTGACCAAAGGTGGTAAAAGATACTTTCTCACTTTTATAGATGACTCCACTAGATTTTGTTATGTGTATCTCTTAAAAACAAAAGATTAAGCGTTCAATTATTTTAAGGCCGATAAAGCTGAAGTTGAGAACCAACTTGAGAGGAAAATAAAACGGTTAAGGTCTGATCGAGGTGGAGAATATTTCTCTAATGTGTTCGATGAGTTCTGCGTGGAACATGGTATTATTCATGAGAGGACACCGCCATTCTCACCACAATCCAATGGGATTGCTGAAAGGAAAAACCGCACTCTAACAGATTTGGTGAATGCCATGTTGAGTACAGCGGGATTATCCAAGGCATGGTGGGGTGAGGCGATTTTGACAGCATGTCATGTCCTGAATAGAGTTCCAACAAAGAACAAAGAGATCACACCATTCGAGGAATGGGAAAAGAGAAGATTAAATCTCTCATATTTGCGCACTTGGGGTTGCTTGGCTAAAGTGAATGTGCCAATCAACAAAAAGCGTAAACTTGGGCCTAAAACTGTTGATTGTGTATTCCTTGGGTACTCTTTTCACAGCACTGGGTATAGGTTCTTAATTATAAAATCTGATGTGCCTGATATGTATGTTGATACTATCATGGAATCAAGAGACGCAACATTTTTTGAGAATGAGTTTCCCATGAAGAATACACCTAGTGATACAAGTCATGAGACTATAATTCCCCATGAGCACGAACTGTCGATTCCTATAGATCATGCTGAGGATTCTCACGTGCACATCCCTGAGGAGGATGACACTATAGTCACTCGAAAGAGCAAGAGACAGAGGGTTGCAAAATCCTTTGGTAATGACTTTATAGTGTACCTTGTGGAAGACACACCAACTACCATTAGTGAGGCATATTCCTCTCCTGATGCTGACTTATGGAAGGAAGCAGTAAGGAGTGAGATGGAATCTATTATGTCTAATGGAACTTGGGAGGTCGTTGACCGTCCTTATGGTTGTCAACCTATAGGTTGCAAATGGATCTTCAAGAAAAAGCTTAGGCCTGATGGTACAATTGAGAGGTACAAGGCAAGGCTTGTGGCCAAAGGATATACCCAAAAGGAGGGTGAAGATTTCTTTGATACCTACTCACCAGTGGCTCGATTGACTACAATTCGCACATTAATAGCCGTGGCAGCCTCTTATGGTCTTATCATTCATCAGATGGATGTTAAGACAGCTTTCCTAAATGGAGAGTTGGATGAGGAGATCTATATGGATCAGCCAGAAGGGTTCATTGCGGATGGTCAAGAGAACAAGGTGTGCAGGTTGATAAAATCATTGTATGGCCTAAAACAAGCACCTAAGCAATGGCATGAAAAGTTT
>c100155.graph_c1
TAAGCAATGGCATGAAAAGTTTGATAATACTCTTACAGCAGCTGGCTTTGTTGTAAATGAATCTGACACGTGTGTATACTATCGGTATGGTGGGGGTGAGTCTGTTATGCTGTGCCTTTATGTTGATGACATCTTGATCTTTGGATCAAATCTCAATGTGATTGAGGAAGTTAAAAATCTTCTATCGAGCAATTTCGAGATGAAAGATTTGGGAGAGGCTGATGTCATTCTAAACATCAAGCTTGTTAGAGAAGCTGATGGTGGGGTAACTTTGTTACAATCCCATTATGTGGAAAAGGTATTGAGTCGCTTTGGTTTTAGTGACTGTGATCCTGCTCCAACACCTTATGACCCTAGTGTGCTATTGAGAAAGAATCGGAGAATAGCAAGGGATCAATTGACATACTCCCAGATCATTGGCTCGCTCATGTACCTTGCAAGTGCAACAAGGCCAGACATCTCTTATGCTGTGAGTAAGCTAAGTCGGTTTGTGTCGAAACCAGGAGATGATCACTGGCGTGCTCTTGAGAGAGTGTTGCGGTATTTGAAAGGTACTATGACATACGGTATTCATTATACCGGAAACCCAAAAGTGCTGGAAGGCTATTGTGATGCCAACTGGATTTCTGATGCTGATGAGCTTTATGCCACAAGCGGATATGTGTTTCTGTTTGGAGGTGGCGCTGTTTCCTGGAAGTCTTGCAAGCAGACTATCTTAACGAAGTCTACAATGGAAGCAGAACTCGCAGCATTAGACACTGCTGGGGCTGAGGCCGAGTGGCTTCGTGATTTCCTATTGGACTTACCGGTAGTTGAAAAACCGATACCGGCTATTTCCATGAACTGTGACAACCAAACGGTGATTACAAAGGTTAACAGTTCTAGGAATAACATGAAGTCTACAAGGCATGTTAAGAGGAGATTGAAATCTGTCAGAAAGCTGAAAAACTCCGGAGTTATAACGGTGGATTATGTCCACACATCGAATAATCTGGCAGATCAATTCACTAAGGGTCTATCACGCAATGTGATAGAAAGTGCATCGAGGGAAATGGGTATGAGACCCATGTGAAATCTACTCTAGTGGTAACCTGCTCTATGTGATCGGAGATCCCGTGA
>c100156.graph_c0
GGCTATTTATTTGAACAACTGTGGAAACTTCAATTACTTGAAAAAAAATTCTTACACAATGATGATCACCAATTTCCTAATGTTGGGAAGGAAACATGTTTATTGTACAAACACAATGAATACAAATGCAGCAACAAGTAATGCAAATTATCATCCCTTCTCTCAATTGAATATTGTACAATTTGAACCTAACTCTGAACACAGAAGAAAAATACCCAAGAAAATAAATTACAATCAAGTGAACTTCCTTGCCTGCCGTCGCTTCATGCGGATTTTCAGTAGCAAAAATCAAGTAGTTAGGTCTTTGTGGGTGTAGGTAACTGTTTTATCACCATCTACTACTTGTCCACTTCCTTTGAGAAGCCATCTGGTTGTTAACAATCCATCAACTCCTACTGGACCCCGAGCATGAATCCTGCTTGTGCTTATTCCAACCTCTGCGCCTAATCCAAATCGTGCTCCATCGCTGAATCTTGTACTAGCATTGTGAAAAACAGCAGCACTGTCGACTTGACGAAGAAATACATCAGCTACTTCATGATCTTCTGTGACAATGGAATCGGTATGTGCACTTCCATAAAGATTTATATGATGAATAGCTGCATAAACATCATCCACGATTTCCAAGGTGCAAGCCAACGAACAGTACTCATGATGTAATGAACGAGCAAGTGGAACATTCAACAGAGAACTTGCTTTCGGTCCTCCATATAAAGTAACACCTTCCGACCGCAAATCGTCACTAATACTATTGAGCCAGCCTTTCTCTACCAAATCCTTATGAACAAGAAGTGTTTCCATGGCATTGCATCCTGATGGATAATCTGTTTTTGCATCGAGTACAATCTGCTTAGCCATCTCCAAATTAGCAGATTTATCAACATAGACGTGACAAATCCCATCAGCATGACCTAGAACAGGGATTTTCGTCGAACTCTTAATATCAGAAACAAGTTTATTGCTGCCTCTTGGAATCACCAGATCAATTACATCATCCAGCTTAAGTAGCTCAGGTATTTCAGCTCTTGATGTCACAAGTCCAATAAGTTTTGAACCAACAGTATCAGGTATGGCTTCAGTAATTACTTTGTGCAAAATGGCATTTGATCGATTAGCCTCCTTGCCTCCTTTCAAGAGAAGCCCATTCCCACTTCGTATTGCCAAGGAAGCTATCTGTACCAATGCATCAGGGCGAGACTCGAAAATAATTAAAAGAACTCCCAAAGGAGATGACGTTTTCTCCAAAATTAACCCCTCTGCAAGCTCAGTTCGTTTTAAAACTCGACCAATCGGATCTTCCATGTTTGCAATAATTCGTATGTTGTTGGCAAGGCCTACGATCTTCTCACTCTTTAAAACCAGCCTAGCAACCAAGGATTTTTCGTATCCTGCTTCTTGTGCAGCAACAACATCAGCTTCATTTTCAATCCTGATCTCTTTCTCACGTGATTGCAATGCATCAGCTATATTTAGCAAAATTTGTTTCCTTTCTTCCGAAGACACGGCCTGAAGCCGTCTGGAACAGTCCCTAGCGGCAACAGCCATCTCGCGTACATCAACCTCTTTTGAAGGGACCCACTTATGTGCATCTTTATGGAAGAGGGTACCAATACGCTGTCCTTGGAGAATTTTAGTGAGATTTTCAGCTGCATTACCACTGGTAATGATAACAGGAATTCCGGCATCAGCAGCATGAACAGAAGCTTTTACTTTGGCTGTCATTCCCCCTCTTCCAACCCTAGACTTGTCTCCAAAAGTAATTTCATTTTGATGCTTCTCCTTGATGTATGTGTGAATAAGTTTTGATAGTGGATCACTTGGAGGGCCATTATAAAGACCATCTACATCACTCAACAAAATAAGAAGATCTGCTTTTAATTCCAAGGCCAACAAAGCTGATAAACTGTCATTATCCCAAAATATGCCAGAAGAATCCTCGTATGGAGCTTTCCTAGTACTGACTGCGTCGTTCTCGTTGAATATTGGAATAACTTTTAGTGCTAGAAGTGATCTCACAGTTTCAGAAAGTTGCTTTCTAAAATCTTGGTCTCTAAAATCATTGTCAGTAACAAGAAGCTGAGCAGATGTCACATCCAGCTGACTAAACAAATCATCATAAGTAGCCATAAGGCTGCTTTGTCCAACAGCAGCACAAGCCTTGCCATCAAGTTCAACTTGTGGCTTCTGAAGGTCAGCAAAACTGCTTTGAATCAATTTCCTATATCTAAGCCTTTGTCGACCGAGGCCGACAGCACCTGATGAAACCAAAATAACTTCATAACCAAGAATGTTAAGCTCCTTAATCTGCTCACAGAGTGCCCCTAATTTTCCAACTGCTAATCTTCCATCTTGGCGAGTAACAACAGCAGTACCAACCTTGATGATTATGCGCTTAACATCTTTGACAAAATCTCTACAAGGGTCGGCGTTCGCCATCTTCGGTTTGGTGGAGAGAAACAGGGATGAAGGATGATAGTACAGCTATGATAAGGAACTGATGCGATATCACGTGTCCAATTTCACTTTTGTTTCTATGCA
>c100157.graph_c0
AGAGAATCTTATTTCAGGGCTTCAGTAGCCTTTCCCTTAATAACAAACTATTGCATGAATGAAGCATAATTATCCTGTTCACTGAACATCATTATTTTCCAATAACTTCAAACAATGTGACCCTGAAGTTGAGGCAGACAGAAAAATGCTTAAAATAGCTCCTATGAGCAATAGAATTTCCTTTTTACAAATAACTTGAGATAAATTACAAATAAACATTTTCACATATCATCAAACACTGCACACAGAAGAAAGTGCTTATAAGTTAAAGGAATTAAAGTGAACACCCTTCAGAAAGTTGCAAGGAACAATACTTCCATTCCCCGGAAACTCATAAATTAGAAGTGAAAAACTAATCTCATTGAAGACTTTACTGGCTGCTGATCTCTATGCCCGCTTGTCCATTCACTTTGATCATATTAATTTCTTCAATTAATTCGGTGTGCTCGGTCTTGTTTTCAGTCTTATTTTTGAGACCATCCAAGCCACTGTCGGTAGTCACATCACTCAAGTTACAGTTGTTGGTGTTCGATGTGTGATGCTTTCTCTGAGCAGCCGCTCCTTTTTCTTTGACCCCTTCAGATGAATTAGCTGCACCGCTGTTGCTCTTTCGCCGACCCAGTTTTGGAGATTTTGCACGTGTGGGTGGTAGCTGGCCATACATGTTAACATTGTCATTAACACAAGTTGAAGAACATAACTTAATCATAATGTGTTGTTTTCAAGTTACTGTAGACAAAACTTGCTTTGAGAGA
>c100158.graph_c0
CATTACTCATCCACCTATGGAACAACTTCAAGACCTTGAATACTGCATAGACTCTAATCCACCATGGGCTGAAACTATCCTATTAGCATTTCAAAATTACATTTTGATGCTTGGCACAAGTGTGATGATACCTTCATTTCTCGTTCCAGCTATGGGAGGAAATCCTGGTGACAAGGCAAGGGTAATACAAACCCTTCTTTTTGTAGCTGGCATTAACACACTTCTCCAAGCACTTTTTGGAACAAGACTGCCTGCAGTAGTTGGAGGTTCATTTGCATATGTGATTCCAGTTGCTTATATTATTAATGACTCCTCATTGCAACGAATTAATGATCCTCACGAAGGTATTGAAAGAGATGTTGCCATGTGATTGGTTTGCAGAGATTCATACATACAATGCGAGCTATACAAGGAGCTTTAATTGTAGCCTCAAGTATTCAGATAGTGCTCGGTTACAGCCAAGTCTGGGGACTTTTTTCGAGATTTTTCAGTCCTCTTGGCATGGCACCTGTAGTTGGATTGGTTGGATTAGGATTAATCCAACGAGGATTTCCCACGTTAGGGAACTGTGTAGAAATTGGAATACCGATGCTGTTGTTGGTCATTGGATTGTCGCTATATCTAAGGCATGTGAGACCATTTAGAGACATACCTATCTTTGAACGTTTCCCGGTTTTGATTTGTGTTACAATTATTTGGATATATTCTGTCATCTTGACTGCTAGTGGAGCTTACCGACACAGACCTTCTCAAACGCAGCATAATTGTCGTACAGACCGAGCCAATCTAATATCTACTGCCCCGTGGTTCATGTTCCCATACCCTCTACAATGGGGTCCACCCACTTTTTCTGTTGGTCATTCTTTTGCCATGATGTCTGCAGTTCTTGTCTCAATGGTGGAGTCAACTGGTGCATATAAGGCAGCATCTCGGTTGGCTATTGCCACTCCACCTCCTGCTTATGTGTTGAGTCGTGGCATTGGTTGGCAGGGGATTGGTATCTTGCTTGATGGTCTTTATGGAACGGGGACGGGTTCTACCGTTTCTGTGGAAAATGTGGGACTCCTTGGTCTGACTCGAGTTGGAAGCCGCAGAGTTGTTCAGATTTCTGCCGGTTTTATGATATTCTTTGCTACTTTAGGAAAGTTTGGAGCTGTATTTGCATCTATACCCTTCCCGATATTTGCTGCTTTGTATTGTGTTCTATTTGGCCTTGTTGGTGCAGTTGGATTATCATTTCTTCAGTTTACAAACATGAACTCTATGAGAAATCTTATCATCACTGGGCTCACATTGTTCCTTGGAATATCTGTTCCCCAATTTTTCAATGAATTCTGGACTAGTTCACATCATGGCCCTGTTCACACCAACGCCGGATGGTTCAATGCATTTTTAAACACCATATTCTCATCACCAGCAACAGTAGGATTGATCGTAGCAGTGATCCTCGACAACACTCTTGAGGTTGAAAAGTCAAAGAAAGATCGAGGAATGCCGTGGTGGGTAAAGTTTAGAACATTTAGAGGTGATAATAGAAATGAAGAATTTTACACTTTGCCATTCAATCTAAACAGGTTCTTCCCACCTACATG
>c100159.graph_c0
TTGAAGATTTGGGTTCTCAAGTTTTAGCCCTTGTCCTATTAAATAACTAAGAGAAGAGATATCAAGAGTTACCAACCTTGTAAGGTGAGAAATCTCTATAGGAATCTGCCCCACAAAGTTAGCATATGACAAATTCAGATAACTCAACATCACCAATTTGTTGAATCCTGATGGAATAACAGAATTGAAATTGTTAGAAGCCAAGTTCAATTTCTGAAGACTTTGAAGACTAAAAAGACTACTTCTATTATCAAATCCACCAGAGATTGATTCTTCACTCAGATCAAGGTCAATAACAAATCCCTTGCTGTCACAAGCTACACCAGTCCATTCACAGCAATCAGTGCTTGAATTCCATAACTTCAGCTTGTTAGAACTTTCTGGCTTGAACATGAGACTCGTCTTTAACTGGAATAGCAACGATTGTTGATCTTTAAGACATTTG
>c100160.graph_c0
TCCTATCATACCTGAGTATATTTTCCTACTTTCATGTAGAAGTTTGCAACCTTATTTTTATTATTATTTAAATAAAAAATGCATAAACAATACCTGCTAATCTTCAACATCTTCTACAATAGAACCGAAATCCAGCCTAGCATCTCCTATACTTGTTCTTAGTAATTCCAGAATGGTTGTTATTTGTTCACTTAGTGGATGAGATTGAACCCCGGCAACAAATGTATTCAATTGGTCATTGATATTAATCCAAGACCATCCAGGCTCCTTTATTACTCCCTTTGACTTCATTAGCTTCCTTATATGTGCTGCTTCCTCCCTCCTTCCACTGGCAGAATATATGTTAGCCAGAGTGATGTGAGCTCCAGCAGAATTTGGATGCAAGCGAAGCATCTGTTCAGCTGCCCATATTGCTCGGTCAAGATCCCCATGATCCCTACATGCTCTGAGTAAGGTAGACCACACAACATCGTCACAAGGGAATGGCATGTTTCGTACCATATGCTCAGCTTCACCCAACCGCCCTGCTCTGCATAGAAGATCAATTATGCAACCATAATGCTCCTTTGAAGGAGCGATCTGGTACTCATTAGTCATTAACTTATAGTAGTAGAAACCAAGATCAACCAATCCAGCATGGTTACAAGCAGTTAAAATACCAATAAACGTCACATAATCCGGCATTAAACCAACACTGTAAATGTTCTCAAACAAACTAATAGCCTCTTGGCTGTAGCCATGTTCGGCATACCCATTAATCATTGCAGTCCATGATACAATGTCATTATTTTTTTATACTATCGAAGATTTTTGAAGCCTCTTGTAGATTACCACTTCTTGAATACATACTAATTAGAGCACTATGAACCATTGTTTCATGATCTAAGCCAATGCACAGGGCATAGGCATGCACCTGTTTACCTGGCTCAAGAAGTGCCATGCTTCCACAAACACTCAGAACACTAGCAAGGGCAAATTCGTTTGGTTTCGGACCTTCCCTACTCATCCATGATAGATAGTTAAAAGCTTCTTTTGCATGATTTCCTTGACAATAAACAGAAATTATAGTGCTCCAAGAAATAATATCTTTTCTAGTCATACCATCAAATACCAATGAAGCTTCCTGTAACAGCCCACATTTTGAATAGAGTGTGATGATAGAATTTGATACCGACAAGGCATCTACCAAACCTAGACGCAATGCATGGCCGTGTATTTGTTCCCCCCATTTAGTAATAGCGAGATTTGCACACGCAGAAATTACAGATGCAAAAGTGTACTCATTTGGGCTGACATCAGATTTTCTCATTCTTTTAAATGCGTCCAATGCACGTTCTTCATCACCCATCTGTACATAAGTCATGATAAGGTTCGTCCATGAAACTACATCTGGGGTCCTCATTTTTCCAAATAATCGCATGACATAGTCTGGTTTCCTACATTTACTATACATGGTACCAAGAGTATTAACAACATACGCAGTTTCATTGAACCCTTGTTTTATTGTTTGTGCGTGTATGGCTTTCCCATAATGTAACAAACCTGATTCAGCAGATGCCTTTAAAGCAATAGCAAATGTATGTGAATCATAGCCCACTTTTGATCTCCACATTTCTGAAAAGTATGATAGTCCGTCCAAACTGCAACCAGCATGTACAAGCCCCACAATAACGGCAGTCCACGATACTACATTTCTTGTTGTCATATTTTCAAAGACACTACACCCTTGTTCTGTTTTTCCTACTTTCATGTACATGTCTACAAGGGCACTGCTGACAAAAACTGAGTTTATCAAACCAGATTTCACTGAAAATCCATGCAATAATTCTCCAAAATATACATTCATACCAAGTGCACAAGCCTTGAGGGCAACACTAACCACGAATTGATCCTTTTGAAGTCCAGAGTCGACCCACATATTTGAGAATAAGATCAATGCTTCATTCGAGTTTGCGGCATTGACATAACCCGCTATTAAATTTGTCCATGAAATCTCATCTCTGTGACTCATTTTATTAAACATATCCCTAGCTTCACAAACTTTTCCTAGTTTCATTAGTTGCTTCAGTTGAGAGTTAAGTTCAGGCATATTAGGGACATAATAGGCAGTAGGAGCTCGTTGTTCCGGTTTCCCCTGCCAGATCATATCTCTGCATTCAGTGGCAGTTCCTGGATAGACATAATTGAGGGGTGGGTTGAGGTTCATTGAGCACAGGGAAGTGTTTGGAATGAAAGAAAATGAACCATCAAGGGAAAGGCCAGGTGAAGAACCATAGCAACGATGCACCCAAATCCGTTGCCTAAAGCCACCGTTGAAGAGTTTCTGGAAGATGTGCATCTTTTCTCTCCAATTATGTTTGGCACGAAATGGTTGAGTTCAGTGCTAACGCTACAGAGTTTTAATTCATTCTTAAAAATGTGTTTTTTTTTTTTTTGTTTGAAACAAAAAATGTGTTTATTTTTGTTGAATGATGGAATTGGATGGATGATGGTGGC
>c100161.graph_c0
CAGAATGCAATCTAGATCGATGAGCCTTCCTACTCTTAAATCTTACGTTTTTTTTACGAACTAGATCTTTGACAAGGCCAGCATTTAATTTCATCGTTTTAAGTTCGTCTGGGTTTTCCTTTTCACAAATAATATCAGCTTTGCCATTGGCTGTAACAGTTGCTTCCTTGCCTTCTTCATGTGCTCCTACTAAAGATTCATCCCGCGCATTGTCTAAATTTCCTGAAACAGACACATTTCCATCAAAAAGGCTCCTTTCAAGCGCTCGTATTCTCTGAGTACATCCATTTCTATAGAGCTCGGGCTCTTTCCTCCTTATGACTATGGATGCAAAATCTGGATTATGAATGTAGCAACTGTTTGCATGATCATGAGACCCACAGAACTTACTTCCATTATCTGTTCCATTTACAGTAGGGTACCTAGAAACAGGAACCGATACTGATTCAAACTGTAAAACGGGTGCCGAATGCACAGTTCCATCAGAAGGATCAAGTCTGTTCTCCTGCATAAAATTTCCATTAGCTGCAACTTCATCCTTCATGTTTTGTTCGACTGGGGGATTTGTTTGGTGTTTCGTGACATTCTCCAGCTCAGCCTGTGTTTCTCTCAACTCGGCCCTAAGGTCTCTAACTATTTCCTCAGCTTCCTGAAGCTGAGCTTCGAGCTCATCAATCTTCTTTTGCTGACTCAACGATGTCAGCTCTGCTTCTTTGACCTTAGAATCCATCATTTGTTTGAGTCTAAGAAGCATGTGAAGTGCTTCATCTTTAGTAGAAGCAAGCTCTTGTTGAAAATGAGTTGATTTTCTCTCGGAAACCAAAATTCGCGCGGCAGCTTCCTTAGCAGTGTTGAGTATAATATCAGCATAAGCCTTCTTCAAAGCCGTTAATTTCTCGGAATCTTCCATTATCG
>c100162.graph_c0
AAAAGTGAAGGTGAGTTGCTATATATATAATTGCTATTTAATTTGGTATATGTTTGTTAATTAGTTACAAACCCTTAATTTTTTTTTCTTTTCAAAAGACCCTTTGTTGATTGTTTATTATAAGAAATTGAACTTCTTAACCCTTTTCAAAAGACCCTCTGCGCAATAACCACTTGCGCTAGGTTTTTTCTCCTTCTTTGAGCACATGGCAATACCTTATGATTTAGGTAATATGAAGTTCATGTGAAGCTGAGATAACCTTGAATGATCTGTCGCTATCTTTATATTTAGTCTTATCAAGTTTTTGAATGCAAAAGAACTCACGGGTATACTGTAAGCAAGAGAGAGATATATCTCATAACCTTGTTGGAATAACTATTTTTGGTAGTTTTTTTTGTTGTAAATTAAGCTATTTTTAGAATAACTCCTTACAATTTTAGAGAGTTAATCACTCTCAACATATATTATACAATTTTGAAAATAGATTTTGTTGTAATTGCATGATGCAATAAATCTCAGCCAGTCGATCTAAATTAACGGACATATCGTCTAACTTTGAAATTGATTGGTTAATCTAGACACTCTGATCTAGAATCAATGATCGAGATCTAAGAATTATTTCTTAGGAGTTGTTTTTTTTTTCCTCTTGTGTGTTTGTTTGTTCCATGCATAATAGGTTAGAGTACCCCTTAGATTCACCATTCAAAAAATAGTGATCAAGATCTATTACTGCATGAACCACCAATAGTAGAAAATCCAAGTCCTAAAATTCAAAGGAATTTCTGACAACATACTTAAAAATCCTATTACATATCTAACTAACTAATGTCCCAGCACAAAATATATTCACACAATTTGACACTTTATTATTAAATTTGCCGGATTTGTACTTTATAGTATGATATAAATAATGATGTGTTTATGTTTGTTGTTGG
>c100163.graph_c0
CTTTGCCGAGGGTGAGTTTTGAAGTAAAAAGTCCACCATTCCATCAGGTATGGGTGGGTACTTTGTTATTTTCAGTGACTTCAAGTTAATCAAGGAAGGAAGCTTCACCTTCAGTAAATCAGGAACCAAGGAAAGAACCTCAAGAGTCCATGAAGAAACTGTTAGTGATTCAATATTAACAAGCTCAACCAGCCAGTCGAGTAGAACCAAATGAGTATCCCCAGATCTCGGTGCCATATCTGCGTCAATTTTCACATGTTGATAGAAGAGAGATTGCTCTTGCTCCCACGGAGTTTCGGAAAAGGAATACCCCTTAAATCAAAGCTACAAAGTTATCTTAGAATCATTATGATGCATAAGTATAGTTAACTTGACAAGTGTAGTAATTGATATGCAAAGGTTTCCTGCATCCTGAACTTCACATTTGTCAATGATCAAACATTTCAAACTTTTTAAAGCTGAAAAAGGTTCAACACGGCCATCATTGCCGACGCAAAAGACGAAGGACTTTAAAGACAAGCTGAGTAATGCTGGAAGATTCAGAGAATTAGGAAATAATTTTCTCTCATAGGTGGAAAGTATTTCATATTACCAGCAACAGTGATATCTAATTGCTGGACGTTGTGCGAAACAGCATATTTTACAATTCTTTTGAGTAGGTAAGGCTCTACGCTTCCAAAGCGCCAAAAATCCACAGTATGCAATGAGGTTGAGTCATTATGAAGAGACAAAACTCGAGACACAAATTTCGCGAATCCCTTGACACGTCTGAAGTGTGAAGAACTTAATGCAAGGGATGTAAGATGCTTCCAAAGATTCTTCCATCTTGTGGATAAAATGCAAGTTTGAACGG
>c100164.graph_c1
AAAGAGGTCACCACCAAAAAAACTCACATCAACACCACCCCCCACACACCCCAACTCATCAAAATGGACGCCTCCACCGAACGCCAGAACGGCACCGTCAAGTGGTTCAACGACGAGAAGGGCTACGGCTTCATCACCCCCGAGAACGGCTCCGCTGACCTCTTCGTCCACTTCCGCGCCATTGAGAAGGACGGCTTCAAGTCCCTTAAGGAGGGTGAGACCGTCACCTTCGTCGCCGAGCAGGGCCAGAAGGGCATGCAGGCCTCCAGCGTCCGCAGCGCCTAAGCGTTGCTCGATGATGACCACGACAAGCATGAAATGAACCGCCCTCGACACCATTCATGACGAAGCGATGAGGGCAAAGCAAACGGGTGTGAACAAAAACTGGGACTTTTTTACGATGTCGATGTTGCCTGCACTGGGAGCCCACCACGAATAACATACGGGTGGTGGCGAGTCTCCTTTTGCGGCTTTATGATGACGGATGAAGGATACCAGCAGCGCCGGTCCTGTTGGAAAATGTGTTGCACTTCATCGTCCTTGATGACTCTTCTTCGGCAGTAGCGCTTCGATTGCGGGCGCGAACCCGAGGGGAATTTTTTCTTGGATGATTGTTGCAGGATAGATACGATGGATCGATACTGACGTATCTTGCGAGCGAGAATTAATGCCATGCTCTACCTCA
>c100165.graph_c0
GGGGCATGAAAATTGACCGGTGGATTACCACGACAGATGATATGATATACTTCACATTAAGCAGCATACTCAAACTTGCATAACATCAAATATTTAGGGACTTGAATGCCCCAGAGCAAAATAAGATATCAAAACTATACATTTATCATCAACAATTCGACATAACACCAAGTTGCATTTTACAATAACACCAGCAATGATATCATAATTCTCTGCATACAATACCAGGGTGATAGAATGATAACCTATGTATTATATATATAGTGAGAGAGCATTAAATTCAAAGTTAAAAGAACAATTCCCATATGAAATTCTTTATCACACTTAAGTAAGTACAATTGTAAAGCTACAAATTTCCCATGTCACCAAAAGTGCTGTCTGTCAGCTGTAAAGGAATACTAGAAAAGCATTGTATATCTGCATTATGCTTACTACAGCATCACAAAGATGCAATGCATTATAGTAGTTTCACTTATTTTTGATCAACCTCAACTCACTAATGATGATTAATTGTTTGCCTCCCTCAGAATCCTCAAGATGGAAAGGAACAGGTTCAGAATGTCGAGATAAAGAGTGACAGAGGCCCCAATGTATTCATCATAAGTATGGCGCTTGATCAGATTGTCAGTGTCATAGACAATATAAGCAGAGAAAATCATAGCACCAACTCCACCATAGATAGCATGTGATACTGGCCCAAGAGGGAAGAACATCTGCACCAGAGAAAATATAGTCTTGAGCAAGAGAAAAGATGCAAGCATAAACTATGTACAACAATTTCATATGTGTGCATCTATAGTTAAACCTTTTTTCCTTATAGGTGATGCAACACATGAATACAACAATTTCATAATATCTTATAGTGAATCACACCTAATGGAAAAGGAGAGCCAATTTTAAAATTCAAAACTCTTGTGTTTGAAACCGTGGTGTCAAAGCATATGATAATGAAAAGCTGTCTCTAGGAGTTTCGGAATCAACAACGGTCTCCCTTTAATTCAAAATATTGAATTGAATTCCATCTCATCTATCCTCCTTTTACGTGCTTCTGTTAATCTTCACCACACATTCCTAGACCACCTAGACTTAGACTAGGTCATTTTTGGTTTCACATCATAAAGATTCAAACTTACTTCTGATCAGATCACATATCTTCTAATGTCACTGATTCCAGCCAGTGATTTCTACCATATTTTCTACAATGGTAGCGACTCATTTTTTTCCCTAATAATTCCATTCTTAATCCTATCCAATGTTATCCTGCGTGACCACTTATCCATCCCAATATTATCATTCACCGTGTAGAAACAACACACAGAGGAAACCTCACATTCGTTCATATTGAAACGTATAAAAAACTAAAGCCAGAAAACACCAACAACCAGTTATCAATCAATGATACAAAAATAAATGACAGGAAATGTAATGCAACCAACCTGCATCATGCCGGTGAGTACAAGAGTAAAGAGGCAGGTAAACAAAAGAGGACCAAGGTAGCTAAAATCCTTGCCCTTCTTGGAAGCCCAGAAAGCATAAGCAGTTAGAGAAGAAACCACCGCAGATGTCAAAACCAACGCCTCAAGCACAATTTTTCCATCAGTATTTGCACAAGTAACTCCAACGGTGAAGCTAATGGACAAGGTAAAAAGTCCAAGCAAGATATAATTATGAGGATGCTTTTGCTGGTACCTCAACAACGGAATCAAAAAGATAAATGGAAGAAAGACGAGGAACAAGAGAAGAGGGGAATTGCCCCTAAGGAGAAGATTAAGAGGAGTATAGAAAACGGTTATGACGGAGACGATGGTGGTTAAGAGGATCTGAGCGGAGAGGATTCCGTAGACTTTGCGAATGAAACCCCAACGGAGTTGATTTTCACCGAGAGAGAGACCTGGGTAGAGGGTTTCTTCTCCAGATTCGATGTCCAATTCAGCTTCATCTCTTTTCACGCTTGTGTAGCCTCGTTTATCTTGTTGATGCGGTGGTTGCTGATCGAACATCATCATCTTCTTCTTCGGAGATCTGATTAACCGATTCGTCTTCTTGCTTCTTCTTCTGGTTTTTGTTTTTAGGAGAAAATATCT
>c100166.graph_c0
ATTTCTCATGCCAGGATCAGATGCATAGCATGTTTATCTTATCCTTTGCATAATGTATTCTTATAGGTGTTGGGCAAAGGAGGAACATAACGTTTAGGTTTAAAGATGACCTAGCATTATTCTATCATGCCTTGAAATTTTCAACAGAATATTTGTCTCAAATGTGTTGCTTATGTTACTGAGATTGAATGATGGAATTTCCTTTTTGAATGACTACTTGGTTGGGATTTAATTTGAAGTGTATGATTTGTTTTTGCTATTTTTTATTTGCTAACATGTGTGACATATCTATATCTATGCAGAATAATGTTGTTTATGGAGTAATTCCACAATCACAGACTTTCTTCTTCTGGTTGGTTGTCTATATCTAGTTAAAGCAGTCATTGATCAATTTATATAATTTTAAGATGATTGACTTTAAGCTATTCAACAAACTATACAGTTCAAGATCTCGAAAGTGTAGACCAAAAGGCTCCGTTCAAAATGGGAAGCATGCCAATGTAAATTTCCTGAAGTAAGTATGATTAGAAACAGTTTTAGAGACAATTTAATGACATTTTTTATGGGCCTAAAAAGCACATAACATTTGCAAGATGCAACGCATTGATATTTGTCTTTTAAAGCATACTTTTAGAAGAGAATGTTTGGTCTATGATAGTGTATAGCAGGAAGAAGAAAACAAAGCGGGAAAGGCTGTTCTTTTCTGTTGCTGGATTTTTGGCAGAGAAAAAAGTTTGGGATGCAATGTGGTTGCGGTTGTGTTGGGGCTGGGGGGTACGTGTGAGCTTGGCTAGATTAACTTCATACCTTCATATAATCTATCTATTAAGATGCAAAGTGGTATACAGTATTCTCAGTGGAAACATCCCTCTTATCTCCCTTTCAAACTAGAAAGGTGCAAGTTGATGTAATTTGTTTGCTGTAGTATATAGGGGAGGGACAAATACCTACTTTTTTTTCTTCCAAGTTTGTTAATTGAGAGTAATGTCTATTCTATTCATTCTCCATAAAGTCTTAGTGAAATAGACTGAAATTCTAAAGTTATTAGTGGATATCCAGTCCAGCAAAGGGGAGAATATGTCAAGAGCATCTCGTAGTGAGAAGAATTTGCATAATGAGGGAAACAGTGGAGGTAAATAAAGATGAAGGCCGGTTCGAGAATGTGCAACCGAAAGTTTGTGTCCAACACAATAGCTCTTTTGATAAAAACATGGAGGGCGATGGTAGTGCTGGAATGAAGAAAATTTTAACTATTGAGAATACTTTAAATCCGGAAAAGATTTTGCAGCCATACATGCAACATAAGGCACTTCATCATACTCTTGATCCGACCAAGTATAAGAAGACAGTGAACTGCAATCATGGAAGTCCTGTTTGGAATGGAGAAGCATCCTTAACATCATTGGACACTGATACAAGTGCAATGAGACCTACAAAACTGGTGCAATGAGACCTACAAAACTGGTACAATAGCGTGAGGAGCAAAATCAAAAGCTGAAATCCAAGCTGAGAAGCCTGATATTAGCACAAGTTTTGCTAAAAGCTTCTTGGAAAGAAGTTCAACTTGTACAAGAAATAAAGAAAATGATGGTTTTATTACAACGACGAAGAAAATTCTTGGAAGAAACCAGGAAAGACATTATTGTAGTGTTCAACAAGTATAGGAACAGTTCCATTGGCATGTGAAAAGAATGGTGTTGCAAAGAGAAAGGCATTGACAGAAGCAACCAATTTTCAACAGTCAAATATCACGGAGATTACAGGGAAATGGCAATGCCCACAGAAACGTAAACCTGACCGTAGGCCTGCTTTGAAGCAACCTAGGCTTAAGAGATGGGTTCATAAGGTTGGAAAGATCTCTCAGTGACAAACTTGGCTCATTTCCTAAATGCTATAGCATATTGGTTGTCCATGAACGTAATAGTACTATAGCATAGGAAATACAAAATTGTTGAAACTTTAGAGGTGTATTACATAGATTATCTTGTATTACTCATGCAATTTGGTTGAGAGGATTGTGGTATGGTTGTTTGTAGAATACTTTTTTATTACTGATAATTACTCAATTTTGATTAGTATCCATAAAGATTGTT
>c100167.graph_c1
TTCCAAATCAACGAAGCAATTTGTTTAAATTGTTGGCACATTTTCATATGGTGAATACATTTTATTTGTGAAGCAAGCCTCAATACTGATCTTTTTTCCACATTTAGATCACAATAATACCAAATATTTTTAAACAAATGAAGTTGCTAGACTAGAATCTAGTTATAAACAGAAACCATCCAAAACTTGGTACAATATCAAGTAATCAGTTTACTCAAGAAACATTGCATGGAAGATTTGACCAAGTTTGGTTACTGTACACAGACACATACTTGACCCACAACTAAAATTAAGGTCTATGCATTACACTGGAAAGGAATTTCGCATCAACACAATCAGTTCGCAGTTTTCGAGTGTTTGATAAGCCAGTCGATGACCACATCTATGTTTACAGAATCCTTGCATGAAATCATGTAGCAACAGACCTCTCTGTCTTTAATTGACTCAAGTCCTAGTTGATCTACCAATGCTTGCTTGGAAAGAGCTTCTGACTTGTCAATTTTGTTTCCAAGAACAAGCAAAGGAATCCCATTCAAGGAAGGCTTTGTCAGGAGTTCATTTAATTCGCTTCGAGTTATTGGAACACTGTCTCTATCAGCAGCATCTACAACATACACAATAGCAGAGACACCGCGACAGTAGCGCTCCCACATTGTTCGAAACCTCCGTTGACCACCAAGATCCCAAAGCTTTATTGTGACATTTCCCTTTGTCACTTTTCGCATATTGAACCCAACAGTTGGAATCATATCCTCACTGTATCCCCCTGTAGCAATTGAATTGACAAGAGAAGTTTTTCCAGCATTCTGAAGACCTACAAGAGACAGCTCCATCTCTTGTTTAAAAAATAAGCTGCGGAGCCAATTGAGAAGAGAATCCCAGAGACCCATTCGTTGAGAATGAATGAATAGGAAGAAAGAAGGAAACTTTAGCGACCAATGAATGGTTTGTGGAATGTTAAGGAAGGAGGAG
>c100168.graph_c1
AATTCACACATCAATATTTTTTTTCTTCATTTCCTTAACAATTAATTTTTCTTTTTTAAGAACAATTCAAAAAAAATATAATTTTGTCTGAAACTGAAAGCAGAGTCTTCTCTCAGTTTATGTCTTTGTTGAATTGCTGACCAAAGACAATTCTTTTGTATTTGTACCTATCTCATGGCTGGTCGTTACGATAGCAACCCCTTTGATGAAGAAGAAGTTAACCCCTTTTCTGAACCAGCTGCAAGGGGAAAAACATCAAGCCAATCAAACTACAGTGGTGGTGCATTTTACACAACAAATCCTGGAAGTGTTCCACCTGCCAAAAATTCAAGGCTTTCACCTCTTGAGCCAGAGCCTGCTGATTATAATAATTATGGCTTTGGCGCAACAGTTGATATACCTCTTGATACATCAACGGATTTGAAAAAGAAGGAGAAGGAACTCCAATCCAAGGAGGCTGATTTGAGAAGAAGGGAACAGGAAGTGAGACGAAAAGAAGAAGCTGCTGCACGAGCTGGAATTGTTCTTGAGGAAAAGAATTGGCCGCCATTTTTCCCAATTATCCATCACGACATTGCTAATGAAATTCCGGTTCATCTTCAAAAATTGCAATATGTTGCATTTACTACATATTTGGGACTAGTGGCGTGCCTATTGTGGAATGTTATAGCTGTTACTGCTGCTTGGATTAAGGGTGAAGGTGTAAAAATTTGGTTTCTGGCCATTATCTACTTCATATCAGGGGTACCTGGAGCATATGTTCTGTGGTATCGTCCATTATATCGTGTTTTTAGGACAGAAAGTGCTCTGAAATTTGGATGGTTTTTCATGCTTTATCTGGTTCACATAGGATTCTGCATCTTAGCTGCTGTTGCTCCTCCTATAGTTTTCAAAGGAAAA
>c100168.graph_c2
TTGTGAAATAAAGAAGTAGACGTAAAATCAATGTGACTTCAAGACAATGAAGCCCTTATTTGAAGAAATGGAAGAAATGATAGACAACAATTCTGAACTTACAGAGGCCTGAAAAATATGTCTAACAAGACTAGGATCACACCTGTTGAAGAAACTTGAGAAAAAGCATCACCACTAGCACAATATCTAGAGAATTACATGAGTTTCACTATTGCACTTCTCTACCAGCCACTGTTATGTCAAATCTCTGCTTATAATGTACACTAACAAACCACATGAATAGCTAACATGTTAAACAAGAGAAGAACAAATAAATAAAACTTGTACACGAAAATCACCATCAGAATAATATTTTTCTTCACATTATTTGTGGCTAGTAATATACATATATTGATCCATGAAAAGGTAATCCATACTGCCTTCTCCACAAAATGATATATCAGAA
>c100169.graph_c1
AAAATATTGAGACTAAAATTGGAAAAAAAGTTGAGCATTCGGTATAACAGAAACTTGATTGTTTAATAAAACTGCAACTGTGCATCTTAATTAGAAGAGCACATTTTGGTTCTTCCAATTTCATTGCACAGACTGTTAGCAAAATCTCACTAGTGTTCACAACTCTCAATCTGAATTAAGTAGCTCCTCTATACCAAAACAAAATAGTTTTGATATAAACTCAAGAGACCTTACTATAGACAGCGGGTCGACTTAAGACACAGCAACAAAGTTCCACAAGCCAAAAGACATAGGAGGAAAAGTTGGAATAGTTGTCAAGAATTTGAATAAAGAACGGGTATCCTACTACCTTTAAGGAGCACCAGAGATAATCGGATCCTGGACTGTGGAACTACCTTTTCCCAAAGCCGAAATACTAAGAGAACGTTTTCTCAGCTTGGCTTTTCCCGATGGTGGCAGTCGCCTTTCAGCTTTTTCCATAAGCAAAGAAGAATATGAGCAGAAGGACTCTGGTACTGGCTCACTTCTGGTTCTAAGGAAGAGATCCAGGTTTTGACGATACTTTATTCCATGCATTTTAGCTCCTAGGTCCTCCTGACCAATAGTGACTTTACTCCTGAACTCTTCATCATCGTCTGACCAATATCCATTTTCAGGCACATCTTGCATTGCCAAATCATCATACTCTTCATCAGACTTCGTTGATTCCTCGTCAACTGAACCTACCTCCTCATGAATATGTTTGTCACCATCGTCACTGAAATCATCATCACTGCCCGCCTCTAATTGATCGTCAATCTCTTCTTCATCACTACCATGCACTGAAAGATCCTCTTTGAGCTCCTTTGAAGGTCCATTAGACATCCTTGGTGAACTACAGCAGGAGGATACATATCTACTACCTGTGTCAGTCTCATCAGCTTTTGACCCATCAACACTTCCAGCACGGCTTGTACCACCATCACAGGGCCAAGCACTGATCCCATAAAAACCAAACTGAAGATTT
>c100169.graph_c2
AAAACCAAACTGAAGATTTACAGGTTCTGCCTTTCCAATTCGCAAGGGTCCATACATTGGACTTCCAATTTCATTCTCTTGTCCGTTGCCCCAAACAGGCTTCCCGTTACAGTCCAATGAATTAACAGGCCAAGCCTTTGCCACAGACCCATCAGTATTTACAAGAGCCATAAGATGCCTTGAAGAACCTTGTCGTTGGATCAATTGAAACATTCCTTTTGAGCTCAAAGAATTGGCGGCACATTGATTTCTATATTCCTCATCAATAACAGTTACAATATTTCTACTAGGATCATATAACTGTTCCCCAACTTCACGCCTACGTAGACAGCTGAACACGGTAGCATGGATGGCTGCTACACTCTTGTCAACATTTGTATTGTTT
>c100170.graph_c0
ATGCAATAAGAATTCCATCAAAAGATATCCAAGGTCAGAGTGAGAAAATGTGTAGAATATCCAAGCCCAAATGACCTACAAATCAAAACACACCTGAAAGTGCAAGTTGACGGTTAATGTGGAGGTCCTTCAAGTAATGCAGTATTTATTAGGATTTTCATCTCAACTGTTAAATTTTATATCATGTACCACGAGGAAGACATCATACTTTTGCCAGCAATGACGAGTTGATTTAGTGATGGTGTTTTTGTAAACTAAATAACCTAATACCAGCTCATTGATATCGATGACAATATTTTCAGGATGCTCAACAGCTGTAGGAGCTTAACAGGAATACTGACCCCATATGAGTTACTTTCTCAATGAATGAGCTATCATCTGTACCATCCTTCAATATCCATCAATAAATACATATTGTAGCAGAGCAGCTCCCTATCAGAAGCAACTGCTAAGTTGGTGTTCTATGTCAACTTACAAGCTGCATGAAAATATTGGGAGAGTGAGCACTATGCCAAGAGTTCACTGGCATGCCTTTGATGCTCAACCTCCACAGAACTACATCCTAAGTCCTTAGTCAGTCCTCTCTCTTTCATCATTCCTCTTATCCTCTCAACATCGCTCCACCTTCCCGCCTCTGCATACAGATTCGACAGCTGAACATAATAGGCAGTGTTATATGGCTCCAACTCAACCAATTTTGTAGCCGCAACCTCACTGAATTCCAAGTCACCACGAGATTTCGAACCAAGCAATAAGGATCCCCACATAGCTGCCGTTGGCTCAAACGGCATACATTTGATGATCTCAAAAGCCTCCTGCAATTGACCAGCACGTGCCAGGAGATCAACCATACAAGCATAGTGTTTGACATTAGGACAAAATCCATACTTTCCATCAATCAACATACTAAAGATAAATTGACCCTTTTTCACCAAACCCGAATGACTGCACGCAGAAAGAACCGTGACCAAAGTCACTTCATCCGCTCTAACTCCATCCAACTCCATCCTATTAAACCACAAAAGAGCCTCCTCACCACTCTTAGCCAAAGCTAGCCCTTTAATAATAACATTCCAAGTAAACACATTCTTTTCCTTCATATCACCGAAAACCTTCAACCCCTCTTCCACTCTCCCACACTTGACATACATATCAATCAACGCCGTCCCCAAAACCACATCCAATTCCCACCCATTCCTCCTCACCATATCATCTATCCACACTCCCATTTCAATAGCACAAGAGCTAGCACAAGCAGACAAAGCATTGACCATCGTCACCCTATTCGGCACCACACCCGCATACTGCATTTGTTCAAACACAAGCAAAGCATCATTATACTTCCCACCGTTCCGATAACCCATTATCATTACAGTCCACGACACAACATCTCTCCGAGGCATTTCATCAAACAGTTGGCGACAAAGTTCTAAACGCCCACATGAAGCATATACATCAAGAAGAGAGTTATTAACATAAATATCATTAACATAACCGAGTTTAATAACATGAGTGTAAACACATTGTGATTGAAGGAAGTAATGTGAGTCGGAAAGTGATTTAAAAAGAAAAGGGAACGTGAAGTTATTGGGGAAGATGGAGTTTTTGTG
>c100172.graph_c0
AAAGCCTAGACTTCTTTATATTCGGTATGTCTCTTATGACTCACTTATTGTCTCTCTAGCCTGAATAAACTTGTATTTAGTGTATACTTCATGTCGGGCGTGTGTTCTATGGTGTTTACATGCTCGTCCGGGCAGCAACAATTCATAGCTTCTTTATTTTCACCGTGAGCTTGTTTTGGAACGTGGGGATCTAAAATCGAACATAAAACCAAACATATACTTAGGCAAGCATAAAGCATATAACTGCATTGAGGAGGGAAATTAGCATATTACATGCAAGACTACTTCTAAAATAAATGAGGTACTAGTAATTCATTGTGTAGACAGCTAAACATGGGACAAGAATGAAACTTAATATCCATGTTTTGTCCTACTGATTTAGTATAGCCTAGTAAAAACGAAAAACTCATTGAAGGGCTAAGAAGACTTTTTTATCATTCAATTATTACGAAGTTTTGAGTAGTCAATTTTCATATATCTCCTTATCAAAATCCCTTGGAATCAGCTTCTACCTTTCTTCATCTCAGATGCCTATAACTTAAGAGCATATGCTAGATCTAGCCTATAGCTACTCAATGTAACAGAGTGAAACTTCAAATAATTGTGAACATAAGACATCAGTCCCATTTTTTTGCTAAAAATGCAATTCATGGTACATGTTAAACCTAATCC
>c100172.graph_c1
TCAAAACGCTTAACCCAATCCAATAATGACCTTTGGTTTTGATCTGAGTTGAATAGTTTAAGTTTACAAAAATTGAAAATATTAGCAAACATTAATAGCGTATTGAGCTTAATTTCGTAGGAATTTATTGAAAGGTTGGATCAATTACCTTTGTGCTTGACAAGGAGTATAGGAACAACTATAAATTTCCTGTCTTTATTTTAAAA
>c100173.graph_c0
GAACTATTATTCAAAGTGGAGCAAAATGTATGAACTATTATTCTTTATGAGTGGGTTCACCGCGGTCTTCTTTTTAATAATTATGTAAAAGGTCTTTCTTACAAGAAGGAGTCTTGACACAACAGGAAAGTTGTTGTCATGTGAATGAAAGACTACACTTTAAGTCTTGAAAACAGCATCTTGTGTAAAAAAAACATGATAAGGTAAGATACACTAAATAGTGCGACTCCATCCCAATACGTATGTGGAAGCTTTCATGCACCGAACCGTCCTTTTGAAGGTCTTCCTTTCCAATCATATTTTTTCAAACCATAAGATCTGAACTCCATGTTTTTATTAAAGGGATCTGAGATCAATTTCATTTGGACCAATATAATGTTGGCCTAGAAGTGTCTCTAAACATTTAAAACAAAAATAACAACCAAGCATTACCCACTTGTTTTATTCATGTTTCTTAACTAGAGAGATTTTCATAGACTTAGCTAACTGAAGGTAGTCTTTAAGTAGCTTTGCATCTGAGAGGGTGTCATTCTCTTTCTGTGGGGTCCATAACACCTCACCAGCCTGTAAGATTCAAGGTTATAGTAATAATACTATGAATTGAAGATATGACACATGAAAAGAATGTCTATTTTAACTTACTAATAAATATTTGCTGGAGATAAGGGATTTAAGCTTTGGTAAGACTTCCTTTAAATCTTCAGCTCCATTGATATCAGGTAGCTTATGTGCTCCTTTAACAGCTACTAATAATATTATCACTATGTACTTGTTGTCAGACCCATCGAGAAGTTTCTCTGTTTCGAATTTCTCTGCTTCTTCAGAACTCTTTCTCACATCAAACTGCAGAAAACGTGGAGTTTTCATTGCCAAGCTTATCATAACTCTGGCTTCTTATAATTGTTTTATGGTTGTCGGTCAAGTTAACTAATGTCTCTTCGTCAAATTTTGCCCTTTCTTCGTTTGATAGTTGGTTATAGCATTTTTCTCCATCGTCCTTGCTTCGTTTAAGATCCACAGATGAGTATCCTGCTACACAGTAACCATGATGTTGATCCAGAGTTTGCATTGTCTCTTTCAATAAATTGCAGACACCTTCTCGAGAGGATGTATTAGCAGCTTCTGCAATCCT
>c100174.graph_c0
ACTACCTGGGTTTCGGATGAAGAGGTTAATATTAAAGAGTCCCACATCAAATAAGAGATGATAACTAATACTATTTGGTATCTCCAATATAACCCCCTCCACATGAAGCATGAAGGAGGGTGTTGATACTAAAAGGGAATCGAACACTCTGAGATAGTGATATAATACAAGAATCCTAGTAGGAGAGAGGTCCCACGTGAGACACATTGGCCCTGAGCTTGTACATGTAGAACACAATGTTCTTTACTTAGTATTTTTACCATGAAAAACAAAAAGCTAGTTTCATGTGTTTGGTTCTGCATGGAGCACAGGGTTGTGAGCTAGAAAACGGTAGTTTGATTATCACAATTCACGTAGAAAATCTCAGGAGTGGCATGAACAAGAGAGGTCCTATGTTCAGCTTCTCTGCTTGACTGGGCAACCACATACTGTTTCCTGGACCAACGAGGACAAAAGGAAGACACAAGCACTTGAATTTGAGCAGTGGTAATCACCCATCATGGTTAGAGGCTCACTCTGCATTACAGTAAGCATGAAAGGCTAAAGGCTGCGAGCAATATGAGAGTCCGGATGCATTTGTTTTGAAGGCTGTCGATCGTGATTCTAGTGATTGGGACAAGATTTGGCACACTCTGTTGACTTAGTAGCTGATAATATATAACATGCTGTAATGTACCAACAACTCATCTTTCGACATCTGGATCAATTATATGATCAGCCCTTCTTTTGATAGTTGGACGCATGGAGCCCCTTCAATTATATAAGTAGCGTTGTTCCACTGATTTTTCTTTTTGCTTTGTTATATGTTATATGTTTTGTAATTTCTGAAGAGGATTCCTTCTCCTTTTGTTCTATTCGTAATATTTTTCCTTTCATCTTAATAAATTTTTTCTTTTTATACGAAAAGGTTAAATCTAAACTAATGTTTTCACTGATCCTTATATTGTAATTCACCCAAATTAAAATTTGATGGCCAAGGCTGTAAGTTAGTTATCTCCTCTGGTTGAGCTCCTTCCTCACTAGCCCGTCTGTGCATAGATCATTACTTTTAATGTGCACCAAATGCCTTTTGATTTGACATCCAAATATCATTAGTGTAGGTTGTTGCAGCTGTTGGTTTTA
>c100175.graph_c0
GTCCAAACAATTCATATGGGACAAGGAAGGAACTTTTAATTCCTGTAGCCATGTTCCTCCTTTGACTATCAACCATTAAGGGCTTGATTATTACTACTATTTCTTGTTACACTGAACTTTGCATATTGATTAATATCCAATTGGAAAAAGTGATGTATGCTTTTGCTGTTTAGTATGAACAACAAGTTAGCTAATCTTTCTTGGTGGATAATAGTTTGGCATAATAACATGCTACGAGCAAGGACAATTCTGTCAAAAAAACAAGGACAACTGGGCCATACAGTATAACTATAACAGCTTCAATACATTTTTATTTATTTATTTTACTAAAGTCTTCATTCTTCATTTCAATAAATTTAGAAAACAGAAATTTTGACCATTATATCATTATAAATTATTCATGACGTATTTGGTATAGGATTGATATTTGAATGTTAATAAAGTTAACAAAGATGATTTGAAGTTTCCCTAACCCAAATAATTCATATGTACAGGACAAGGAAGAAACTTTTAATTCCTGTAGTCATGTTCCTCTTTGACTATCAACCATTAAGATCTTAATTATCATTTATTGTTACGCTGAACATTGAATATTGAGCTTGTAAGAAAATTTGAAAAGGAGGTTACAAGTTACCCCGTATAATTCCTATATTGAGAAAAGTATAAATAACTATCCCAATATGAGACCCTATGGCCTATACTGAACCGAAAACATACTGCGGCAGCAGCACATATTACTCCTATTTTTTCCTATAAAAACTTCATTCGTGTAATTTATCTTTAGGAATAAGCAACAAAAATTTGGAAAAATTACATTTCTATTTTATCATGCATAACTTTTATTTATTAAGTTAAGATGTAACAATCAACAGACAAAGAATATATTATATTACTGTACCTGTTAGACTTTGTAAGGACTGT
>c100176.graph_c0
GGAATTCAATACATTTTCATAACTTTTGGCAATTGAAAAATCTCAAATTAAAAAGAAAAGAGAAGCCACCAGTCATCACATTTAATGGAAACCAAAGTTGCTGAAGCTACTACCAAAAGATTGTATGAAGATTTTGAACCTTACTGCAAATGGATCACAAAGGAAGGACAGAAGATTCTAGAGATTGATTTGAAAGGTTTCAAAAAGGAGCAACTTAAGGTTCAAACTAACGATAAAGGGATCCTAAAAATTTATGGAGAAAGGACTCTTGGTAGTAAGAAATGTAGCCGTTTCCACAAAGAAATCAGGATTTCAAGAGATTGTGATGTGAATGGGATTCAAGCAAAGTTTTCTCAAGGGCTTCTTTCTATCATAATGCCAAAAACTGAAGTAATTCAACATACCAAAGATGCAACCATAGAGAAACATTCATTTTGGGGGGTACATGAGAGAAAAATAACAACAATTCAAATTGTGATTGGAGTAATGGCTATGGTTGCACTAGGGACTTATGTGGCACGAGTTGTAGTAAATAAACAACATCATGATGCATTTGGCAATGTTAATGTTGTGAATGTTTAAATTGAACATGATACAATATGTCAAGTAAATCCGCAAAAAATGAAAATGAAGCATAAATTTGGTTTATTTACTATATATGTGTTTGATGAGAAAGTGAGCGAGGTGAATGAATTTGCTTTGTTATCTTCTTGTAACATGTAACATGCTATCTTTGAAGAAAAATAATGTTGAAAAAAGGGAGAATTGTGATCATC
>c100177.graph_c0
GAAGAGTGAAAGAAAAGAGAAGTTGAAGAAAGAAAGAACGTTCTACGATTTTCGCGAGTCAAGCAAGTGTGTGTCACTTCATCATTTCCATTCCCAAAACTGAAATTGTTGCATGCGAAGACCAAGAACTATGAGACCAAATATCGTCACTGAGGCAGGGTTGCCAACTAGGGTGAATCAATGGTGGGAAAGCATTCCATTTTTCACTTCTGCTGTGGTTATTGTCTGCGGAGCTCTTTACTTCGTTTGTCTTTTGGTTGGTTATGATTCCTTTTCCGAGATCTGCTTCTTGCCTTCCGCTGTTGTATCGCGATTTCAAGTTTACAGGATTTATACTGCCATTCTTTTCCATGGTTCACTGCTTCATGTTCTCTTCAACATGATGGCTTTAGTTCCTTTGGGCTCTGAGCTGGAAAGGATCATGGGATCAGTTCGCTTGCTATATGTCACTATTTTGTTGGCTACGAGCAATGCTATAATCCATGTTTTCATAGCACTGCTGGTGGCATACAATCCTATTCTTACGAATGGTTATCTCATGAATGAGTGTGCTATTGGGTTTTCAGGAGTTTTGTTTTCGATGATTGTTATAGAGACAAGCCTGAGTGGAGTTCAATCGAGGAGTGTGTTTGGGTTGTTTAATGTGCCTGCCAAGTGGTATGCATTTTTTTTTGTTGGTAGTGTTCCAGCTCCTCATGCAAAATGTCTCACTACTTGGTCACCTTTCTGGCATTGTATCTGGGTTTGCATATACATTTGGCTTGTTTAATTTCCTCATACCTGGGACATCATTTTATTCTTCAATTGAAGCCTCCTCCTGGCTTTCATCATGTGTGAGGCGTCCGAAATTTATTGTTTGCACGGGCGGAAATCCTTCGGGCTATATCCCTACAAATACAAGCCCAAATTCAACCACTAGTGGAATATTTTCTGGGAATATTTGGAGGAACCTATCATCATTGATGCCTCAAAGAGAAGTGTCTACTCAACCTCAGTCAGTTGAGGACAGTAGGTTCCCTGGGAGGGGAAGGACCCTTGCTGCTGCTCAAGGTCAAATTGCTTCTGGTTTTCATCCAGATTCAAATCTTCAAGCCAGACTCTTAGAGGATAATAGTCCCAATCATCTCTCAGATCCAGCCATTCTAAGTACTAGGCATCCAGTCGATAATGCAGCTACAACAGGAGCAGCTGTTCCACATCATCAGGGAGCAGTTGTTTCAGAAGAAGAGATTAAGAAACTTGTAGCAATGGGCTTTGATAGGACGCAAGTGGAAGTAGCGCTGGCGGCTGCTGATGGTGATCTTAATGTGGCAGTGGAAATACTCATGAGCCAACAGGGTTAATACATGAAAAGCTTATCTTGGATTCCCAGAGACTTCCCTGACACTGTTGTTGTGCTTGTTAAATCTTAGACTCCATCGCTAACAATTTGGTGACACCTCGAAACACATATGAACAGAATTGAAAATGTGTAAACCACATAAGCGTAGTGTGTTGATGTCTAATAACAAGGTTGAATATGATTAACTGAAGAGTTTTGCAAATAGAAGTTTGTGGTCAAATTGTAAGTATTCTGTTGCCCGCTCACCCATTCTCTACCCTCGTCTTGAATATGGTTGTTTTATATAAACTACAGAGAACACCGCTAATGCCCATGGCCATTCAGTAAGCTGCAATAAAACTTCGATTCTGAAATTTAATTTATAGTCTGTCCAATGAAATGGAGTGTAAC
>c100178.graph_c0
GGGGACTTTGGATTGGGTCAGTCAGAGAAATTATCATCTATTATATTCTTCTTCATTTTTGTGCTTCCAGTTTTTTCCCCAATTGAATTGCAAAATTTGCTAACAACAGAGACAATGACATCTTCAGTGATTGAGGGTGGACACGATGAGGCTATACATGAGCCTTCGGATTTGATCACCAAAAATATGAATCCTACGGTTGGAAATCTTTCACTTCCTAATGAAACATTCTTAAAAGCTGCAATCTCTCTCAAGGACGAGGTGGTGGAGGTGAATTGGAATCGGAGAGAAGTGATTGATCCAACGGTGTATACTGGCTTGCTTGGTACGGCTTTCACTTGCCTGCGATCGTACGAGGTTACCGGCTGCCATAAGGACTTGGTGTTATGTTCGGAGATCATTGACACATGTGCCACTGTTGCACGTGACTCCCTCAGACACGTGACTTTTCTGTGTGGTAGAGGAGGCCTATACGCGCTTGGAGCTGTGGTTGCTAATTACATGGGGGACCTCCAAAAGCGTGACCTGTTTTTGGGTCTATTCATGGAGGTGGCAAACGAGAGAGCCCTGCCTGTTGGACCCGAGGAAGGTGGTTTTGGGATGTCATATGATCTTCTATACGGACGAGCTGGATTCCTATGGGCTGCATTGTTCCTAAACAAGCACCTAGGTGAAGATACAGTGTCCAAAGACATTCTAATGCCTATTATTGATGCAGTATTGGCCGGCGGTAGAGCAGGAGCGTCTGATATCAAAGACTGTCCGTTGATGTATCGATGGCACGGGACGAGGTACTTAGGTGCAGCAAATGGCCTTGCTGGTATTCTTCATGTGCTCCTTCATTTTCCACTTCCAAGTGAATATGCTGAAGATGTCAAGGGAACTTTGAGATATTTGATAAGTAAAAGATTCCCTCATAGTGGAAATTACCCATCAAGTGAAGGGAATCCAAGAGATAAGTTAGTGCAGTGGAGTCATGGTGCAACTGGGATGGCTATTACATTGTCTAAAGCAGCACAGGTTTTTCCAAATGACAGGGAACTACGAGATGCAGCAATAGAAGCAGGGGAAGTTGTATGGAAAAATGGATTGGTAAAGAAAGTGGGACTTGCTGATGGCGTATCTGGAAATGCCTATGCTTTTCTTTCACTCTACAAACTAACCAAAGATATTATATATGAAGAGAGGGCAAAATCATTCTCTTGTTTCTTGTATGATAAAGCTAGAGCTCTGGCACTTGAAGAGCAAGTTGTTGCGGATGGCAATGGCTACTCTCTCTTCCATGGACTTGCTGGGACAGCATGTCTTTGGTTTGATCTGATTGCACCTGATAACTCTAGGTTTCCAGGTTATGAATTATAGATGGTTCTTCCCTATATAAAATGGTTATTTTGTAATAGGAATACTGTGTTAATATGCAGGCATGATAATGTGTACTAAAAGCCTGATTTTTAAGACTTCTTTTATATACAGAATTTACCTTAAACTTATAATTGAAGTAGCTTCAACTAAAGAAGCTACTAGTAACAAGTGAACCACCAAATTGTGACCTGAAATCATGAGTGTTGTATAATTTAAGACTCCAAATTTACAAAATAGTATATTTCTATTTCAAATTGAATCACATCAGTCAAAATATTAGCTTTGTCACGTAGCTACGTTAGACGTGCTGATGTGTCATGTTAAATGATATTGAATTGTTCACGTTAATGACATGTCATATGTAGAAAAACACCAGTTTCA
>c100179.graph_c0
AAAACAACTTAATTAAGTGCTTATGACATAAACTATTATGGTATACTCCCTCCAGTCACTTTTAGAAGAAACAAATCACCTTTTAGATTCATTGAATAAATGATGTATCTCTCTCCGGTCACTTACACACAAAAAATCACTTTTTAGATTCATTGAATAAATGAACCTAAAGATAAATTTAAGTCAAACTATTTTATTATAAGCTATAAGTTCTCCTGCAGACCTTATGAAATTAAGCTGAAAACTGGCTCTCAAGTGATTATGCTAGATTGCTAGTAGATAAGCTCAATTAAGTCAATCCAAACAGTTCGAAATTATCTGTTATGGTTTTGTTATAAACAACTTACTTATTCTAAAAATGTTTATCATATAAGTGTTTATGCATAATGTATAAGTTGTCTTATTTTAAGCTATAATACGTTTTTATAATAAAAGAGGATGTGAAGTGATACTGTTTTCATATAAGTTATAAGATGTTTTTATAAGCTGTCCTTGGAAGCTTATGGAAATAAGTTAAAAACAGCTTATAGATATTTTTTTTTCCATAAGCTCTCTCAAACAGTCCCACAAGTGCTTCACTTAGTAGATAAGCTCAAATAACTCAATCCATACAGACTCTATAACTATCTATGACAGTTATGTTATACTTGATCCCATTCCAATGTCAAATCGCCAAGGTATAGGTTGATTTCCAAGCTTGTTAGTAGTTAGTTCTTTAGGGTATGTTTGGGAGTTTGGAGTGGAGGGAGGATTATGGAGAAAAGGAAGGAGTAATTGAAAGAATTTAGGGCTTTGGGTGGTAATGGCTTTGGTGAGTTTATTTTTCTTCATAATACA
>c100180.graph_c0
TTGATCGTCCTTCAATGAACAAAGTGATAGAGATGCTCGAAGGAGATATTGAGAATATTGAAATGCCTCCAAAGCCCTCTTTGTATCCAAATGAAATGATTGAGGAAGACCTTGACGTCAACTCTAATGAAACTGAATCTGAAAATGATGGCTCTATTAGTTTCATTGATGAAGATACAAAGTCTCTATTGATGAATTCTGCTTAATAGTTTCTAGTACTTCATTTATGTTATATACGGAAGAATATATGTCAATAATGTAATATTAGTAAATAAGTATGGCTCATGCTAACTTTATATATTTGGTTCACTCATAACTTGTGTCCTTAGAAAACATATTATCATTTGAGAAGTAGAATAACATGTGCTCATGCTTCTTTGAAGTTTCTAGCCTCCTTTCGTATATTCTTTTTCCTGATGTACTTGTCTTAGGATTAGGAAAACTAGAATATTACATGGTACCGATACAACTAATATAACAGATGCTTGGTCAATTTTATTATTTGAATGATATTGTTATAATAGGGGATTTATTGGTCCCTGCATAATTGGTGAATAAGCTTTGACAACATGCTGGTCTTAAATTTAGTAGGTTACTTAAACTTTTAACCATCTTTTTATTTGCTATGAATATCTAGACTATGGTTTTCATATGCAACTATTACTTTGGTTTTTGTGGTAATTCTCTTGGTCATCATAATGCATTATATATGTGTCATGACTTATTATGCACACTAGAGTCCATCAT
>c100181.graph_c0
TCAATCACCGGAAAACAAAGTCGGTGACAGAAAGCTTCGCAACCTCGATCCGATGACGACCGCCGCTAGACCAACATGGGCACCGGCCAAAGGTGGAAACGAACAAGGCGGTACTCGAATTTTCGGTCCTTCCCAAAAATACTCTTCAAGAGATATCGCATCGCACACCACTCTCAAACCTAGGAAAGACGGGCAGGATACACAGGATGAGTTAAAGAGAAGGAACCTACGTGATGAGCTTGATGAACGTGAAAGGAGGCACTTCTCATCAAAAAATAAATCTTATAATGACGACAGGGATCATGGAAGGGGTGGCCATCTATTTTTGGAAGGAACAAAAAGAGATATTGAAGACAACATCATTCCACGCAGTGTTGATGCAGATGATTCTGACGTTGAAGTCAACAGTGATGATGAAAGTGATGACGACGACGATGAGGATGACACTGAAGCTTTGCTGGCTGAGCTTGAACAAATAAAGAAGGAAAGGGCACAGGAAAAGCTGCGCAAGGAACAACAACAACAAGAGGAAGATCTTAAAGTAAAGGAGGCAGAGCTTATGCGTGGAAACCCTTTGATCAATAACCCGACATCTTTCAGTGTCAAAAGAAGGTGGGATGATGATGTGGTGTTCAAAAATCAAGCCCGTGGAGAAACCAAGCTCGCAAAGCGATTCATCAATGACACCATCAGGAATGATTTCCATAGGAAATTCCTGCACAAATACATGAAGTAAGAACTTATGTCAGAAACCTGAGTTGTTTGGAGCCTGAAGAAACTTATGGTTTATACCTTAAAATGTAATATATTGTGTTGATGGATATATTTCACTTATTTTGAACACGATACTCTGTTGTAATAACGTTGTCCAATTTATGATTTGGATCTAAAAATGTTTGAGTAGTTTTTTAATCAACTCGTTAGCATTTCCCTATTTGTGAAAGCAATTATAAAAATTACAAATGTACTTGGGTACTTAGCAGGTTAGAGGACG
>c100182.graph_c0
AGTTTTCGTGTGTTGTGTGGTGTCATTGTGCGTGTATGCTTTTGGACTCTTGCCATTGCATTGCATCATCCATCCATAAACTGTCTCTCTCTCTCTTTTCTTATCTCTGCACTGCATCCATGTCGGCCATCATCTCTTTCCTTTGAATTGAATCCACCTCAAGATTCTCTTTTCTAAATTCTACCTTTTTTTCCTTCTTATATTATAAACTTTGAAGAAGATCTTGTTACATATATAATACAGATTATTTTGTTGTCCCTACTTGCTTTTTCTTCTCTTCATTTTTATGCTTGGATCTTGAACTGTTTTTTATTTTTTATATGTAAAAGAATTTCATGTTTTAACTTGTTTAAAATCCTCTGTTAAAAAACAGAACAGAATTTTTTTTTTTGGTGGGTATGAACAATTTTTATGAAATTTCAAATTTTGATGAACATGGAAGCAACCCTTTGAGATATTTAATTGTTCAAGACATTAGGATTTTCATTGTGTCAATGTTTTGGAGACAAGGTAGTTAATTTGAAGAAAAAATAAATAAACTTTATGAAATCTGAATTATTAGTCTGTCAGCAAAATTGAAGACTCAAGAGAAGCAGTGAGCAACTGGGATTTTTGTTTCTGAATTTTGTTGACACGTGGCAAGCAATTTTCTTCTTGTTCCAGCGGTTACTGTGTGATCATATATGACTTTTCAGAAATTTTGCAGTGAAAGTTTTTTGAAGATGAATATATTTATGGATTCAAGAGATAATAACAATAATAACAATTCATCAGAAGAAGTTGAAAGGTGTTTAGATCCTCAACTATGGCATGCTTGTGCAGGTGGAATGGTTCAGATGCCAACAGTGAACAGTAAAGTTTATTACTTTCCTCAAGGTCATGCTGAACATGCATGTGGACCTGTTAACTTCATGAATTGTCCAAAGGTTTCACCTTTGATTCCATGCAAAGTTTTATCTATTAAGTATATGGCTGATCCTGAAACAGATGAGGTTTATGCTAAGCTTAAGCTTGTTCCTTTGGGTGGAAATGGTAATGGAAATGATGCTGCAGATTATGACACTGTTGGAGGAAATGAAAATCAAGATAAGCCTGTTTCATTTGCAAAGACATTGACTCAATCTGATGCTAACAATGGTGGAGGTTTTTCTGTTCCTAGGTATTGTGCTGAGACGATTTTCCCTCGTTTGGATTACGCGGCCGACCCTCCTCTTCAGAACATTTTGGCTAAAGATGTTCATGGCGAGACGTGGAAGTTTAGGCATATTTATAGA
>c100182.graph_c1
GAAGTTTAGGCATATTTATAGAGGAACACCGAGGCGGCATCTTTTGACTACTGGTTGGAGTACTTTTGTTAATCACAAGAAGCTTCTTGCCGGGGATTCGATTGTGTTTTTGAGAGCGGAAAATGGTGATCTTTGTGTTGGGATTCGACGAGCGAAGAAGGGTATTGGTGGTGGACATGAGGATCCATTACCATTAGGGTGGAATCCTGTTGGAGAAAATTTTCCTCTTCCTTGGTTTACACAGAATGAGAATCAAATGGGGAGAAACATTAACAACAACAATAACAATGGTTTGAACTCAGGCGCGAATATGACTGGGAGGGAAAAGGTTAGGCCAGAAGCGGTCCTTCAAGCGGTAACTTTAGCGGCTAATAAGCAACCGTTTGAGGTTATTTACTACCCTCGCGCAAGTACGCCAGAGTTTTGTGTGAAGGCGCCTTTAGTAGAGGCGGCAATGCAGATTCGATGGTGTTCTGGAATAAGATTCAAGATGGCCTTTGAAACCGAGGATTCGTCTCGAATAAGTTGGTTTATGGGAATTGTATCTGGAGTTCAGTTTGTTGATCCCCTTCTCTGGCCTAATTCACCTTGGAGGCTTCTTCAGGTAACACCATATTTTATTAAATTTGATGTCAATTAACAGAACATAAAATTGCATAATACTTAAATATGGTAATCTTCTCTCTTGCTAATCTTTAATTTATGTTATCCTTCGCACTGTGCATTACGCGTACACGTTGAGTTACCACTTGATTACTAAATTAATGAACTCTGATGTTGTTTGTTAATCCATTTAAGAATGTGCTTCTGTTATTTTGTTACCAGTTGAGTTTTGTATGATTTCATTTGATAGGATCATAGGAATATTTGCATTGTGTCTACTCATAATAAGTAGTATTATGATATTTTGTAGGTTAAATGGGATGAACCAGATTTACTGCAAAATGTAAGAAGGGTGAGTCCATGGTTGGTTGAATTAGTAGCAAACATTCCATCCATAAACCTTTCACCTTTCTCACAACCAAGGAAGAAATTGAGATTGTCTCCACACCACGATTTCCCCCTCGACGGCCAAATTTCAGTGCCATCGTTTCCTAGTAACCTTCTAGGTCAGAGCAACCTATTCCGTTGTCTACCCGAAAGTACTCCTGCTGGCATGCAGGGAGCCAG
>c100182.graph_c2
ACAAAAAAAAAAAAAAAAACTCAATTGAAAAGAGAAATCAAGTAAGCAAAGTTAAAAAAACAAAGGATTTCACATTTTCACTACATTTCAAAATCCAAACATTCAAAAATTAGATCACTCTGCCTCCTTCTATTGCTCAATGGAGGATTTGATTAACCAGCTGTACAAAATTGAAAGAATGGTTTATTTGTTTGAATCCATTAGAATAGTCAACCTCCTTGCTGTTCTTGTGAAGTTACTGAATGGTTCCTCTCCAATGTGTTTGACTGCTCCAGATATATCACGGTAGAGCACGCGACTTACCTTCTCATATTTTTCTATGCCAAACATGTCTGCCAGCTTTCTGTACAGTTCATCATAAGATCCAAGTAAAGAAAGGTCAATTGTCCGACCGACATCTTCTGATTCGAGAAAAACTTTACAGTGATCCGTACTCTCCAAACTTGCTTCCGTTTCTTCGCGGTTATCCTTATACCATTGGAAACTCTCACTAGAGGAGCGTTTTGGTAAGACTTGTTGATGACGAGGAGTTCCCGAACCATCGGAAAAATTACCCATTTTATTGGTATTTCCATCTGATGAATGGTCATTAGAGATTTGTTGCTCGGTGAGAATTTTTTGGCCGAAAAGAACAAGCTGAGGTTTCTTCTCATCGTTGAATTTCTTTGAAGACTGAGTAGAACTTGCCATGGATAGTAAGCAAGAGACATTCTCACTCGTGCTAGATTTTTGCATCATTAGGTTATTAGAGACACTAGGTAGTTTAGCAGCATGATCAAAAGGCACGAAACCGGCCGGAAATAGACCTGCCTGAACTTTACTGAGGTGGAGATCCGATATCGGAAGACCATAATGAGCATGCCTGGCTCCCTGCATGCCAG
>c100183.graph_c0
GGATCCAACATTTGGAGCAATGATGATTTCAGGACAGAAGGCAGCTCATTTGGCCTTGAGAGCACTGGGACTTCCTAATGCTGTTGATCATGCAGGAAACGTTCACCCTGAGCTTGTCCTAGCTGCTGCTGATTCTGCTGATATTGCAGAAGCTTAATTATTGTTATCATATTAACTATTTAGTTAATAGTATCGAAGTGCTAGTAGCCAGAAATAATACTCTGTCTTTGTTGTATTTTAGCAGTGATTATGGGCAGTTTGATGTGACTCTGTATGAGTTTTTTTCTCGTTAATATGAATGAATGTGTTTGCCAA
>c100183.graph_c1
ACACCACTGAACTCTCACACTTCAGTTCATCTTCACATCAAAAATGGCTTCAGCTTCAACCACCATTACCTCCTCCTTCCTCTCAACTCCTTCTTCTCTTACAGAGAAACCCTCCTCATTCAACCAAACCCTAAGCCTCGGTTTCAAACCAAAACACTCCGTCTCCGTTTCCGCATCAGCTGCACCTTCACCACCACCTTCCTATGATCTCAACGCCTTCAAATTCGCTCCGATCAAGGAGTCAATTGTGGCACGTGAGATGACTCGTAGGTACATGACGGACATGGTGACACATGCCGATACCGACGTCGTCATCGTTGGTGCTGGTTCGGCTGGTTTGTCATGTGCTTATGAGCTTAGCAAGAATCCTAACGTCAAGATCGCTATCATTGAGCAATCTGTGAGTCCTGGTGGTGGTGCTTGGCTCGGCGGCCAACTCTTCTCTGCAATGGTTGTGCGTAAGCCAGCACATCATTTCTTGGACGAGCTTGAAATTGAGTATGACGAGCAGGACGACTATGTAGTGATCAAGCATGCTGCTCTCTTCACTTCCACAATCATGAGCAAGCTACTAGCAAGGCCAAACGTGAAGCTTTTCAATGCTGTAGCTGCTGAGGATTTGATAGTGAAGAATGGAAGAGTTGGTGGTGTTGTCACTAACTGGGCTTTGGTTTCAATGAACCATGACACACAATCCTGCATGGACCCAAATGTTATGGAGTCTAAAGTTGTGGTTAGCTCTTGTGGCCATGATGGTCCTTTTGGAGCCACTGGTGTGAAGAGGCTCAAGAGTATTGGTTTGATTGATACCGTGCCCGGAATGAAGGCCCTCGACATGAACACTGCTGAGGATGCTATTGTTAGGCTCACTAGGGAGGTTGTTCCTGGAATGATTGTTACTGGCATGGAGGCGTAAGCTTGAATTCCGTCCTCTCGATAGTTTAACAGTGCAACCATTCCATCCGGATTCATACTCTCACCGACGTAAAACTCGTAATCCTTAAAGTTGGCGATAATTTTCTTAGCAGCCTCTTGTGCTTCTTTTTCAAATGCTTCTACACGTTCAGGTTTGTGTTCAGCAAGATAAGCCTTGACAGCCTTCATGTAACCTTTTAAATAAGTTAGGTAAGTTTTCTTGTCGAATGAAGTGGACTGCAATCTAAAGGTGTGAACCACGTTATTGACGGTCTTTGCTCCATCCTCAAGCGCTTCAGATTGTTCCTCTGCCGATGCATTGGCACCAATGTCTACCTCACCCTCCTTGATGGTGAGATTTTCGCAGTTGACTTCGATCAAGGCACCGCACTCGATGATCTTGAAAGCATCCGAAAGGAGTTCATCACCAGTAAG
>c100184.graph_c0
CTACGCCGCTGGCTACGCCGCTGCCCCCGCCCTGCTCAAGCATTGGTAAGGCCGCACAGCCACACAGTGGCGCCGCGCTGTGACGTGCACTCGTCGGGGAGCAAGCAGTCCTTGCTGTTCTCCGATGACTGCGTGCGTTCCGGGGACACCCACTCGCCCCACGGGCCCGCCCTGCCGCTCTGCCCGCCCCTCACCATGTGAGGCGTGAGGCTGCCTCGTGGTCCAAGTGGGAGCCTGGCGCGCGCCCTGTGCCCATCAAACCACAATTTCACCGCCCTTACGTTCTGCTCGATTTGTACAATAAACG
>c100185.graph_c0
GCGGAATTCAAAATATAAACATACGATGTGTTACCGTGGTTGTAAGTGCGTTTCTGATGTGACTATTTTCAAAGGACAAATATTTACGACCAATGTTACACTTGATTGTTTGACATTGGAAGGCACATGTATTTGACATTGGACTAGCACTTCCACATGCCTCAAACCACGAAAGCAGTCAATTATTAGTAACAAGTGATGACAATGATTATAGGCAGCATCCGTATATGTGTCCTAATATGACTTGCACATTGTTGCCAAGACATAAGCACCTGTGGTCAGGTTCAATTTGTGGTTTGCAAACAAAAAACCAAATCCAACTTTCGTACAGTTGCAACTTGTTTTTAAAACCCCCAAATCAAAACTAAATTATATTTCATGTACAAGAATTTTGATATTGGTCAACTCAATACTGAAGAACTCGCAAACATGACAGAGTTTACTTGTCAATTTTTTAAAATTGCTACTGCTTTTTAAACAATCAAATTTTTTATTGGCTGGATCTTGGCAAAAATAATGGGATAACTACAGAAAAAAGTCTGAATGAAGTTGAAGCAACAATTTGATCCTCCTATCCAACCATGTATGTGATCCCAACATTCCGATTGACAAACTCCTGTGTCTTCATTTAACAGAGTTATTGCTTAACGTTGAGAGTGGTTTCTATGCGTTCAATTAGCTTATCTGCTGTTAATGCTCCCTCAAAGCGATCAAAGGGTTTTCCATCCTTAAAGATGATGAAAGTTGGCAATGCCTCAATGTTGTATTTGTTGGCAATGCTAGGATACTTCTCAGTATCAATCTTAACTATTTGTATCTGATCTTGAAGCCGAGCGCTCACTTCCTCAAGTACAGGAACCATGAACTGACAAGGACCACACCAGGTTGCATAGAAGTCAACAAATACAGGCTTGTCGGAGTTTGCAAGCAAATCATCAAAAGAGGAAAAGGTTTGTTTCTTTGCTTGAACGAGAGGAAGTAGGAAACGAGGGCGGGAGGAAGAGGAAAGACGGCGAGTACCAATTGGAAGAAGGCGAGGAGTTCGAAATTGAAGGTGTGAAGATGATGATGATGATGAATATGATGTAATCTGAGACATCCTTGCTCGACTTGGTTATACATAATAAAATTGTAGTTGCCTCATGCATG
>c100186.graph_c0
ACAGCTTCCAGAATTACTTTCTCTGTATACAAAACCCCATTCCCATTAGGAAAAAATAAGCAAAATCCCAGATAAAAGTAGGCAATTCTCAATGATAATATACAACTTAAGCAAACAAAATTACACAAGCCAAAATAGCAAGGTAACTCGTAACTGCAAATTACATATTTGCATTTACAGTTATGTTTTATTTCAATCGCACAATCGGCAGCTATACAAGCACTGCCAGATAACAAAAAATTCAAATCTCAGCACCATTCTCAATGAAAGGAAAGAACTAACCAATAGGTCAAAACTCCACTAACCACAGAGAAGATTTATAACAAATAACCTTGTCTTAACATCACCCACCTAATCAATTAACACATATTCGTATTTGAACACAAAATAGTAACTCAGTAGCACTGACACTTCTAATTGAAGAAGTTTGATGTTCAAAATGTGACACGACACCAACACAGCACATGTGATTACATTGAATGATGTAACTTTCTCAAATTATTTTCAGTGACGTGTCGACGTGCCAATGCCAGTGCCACTGTCGTACGGCCTGCACCCGTGCTTCATAGCAGCACAACTTATAATACGTGCCTAAAATGTCAAATTCTAGTTAGAAAGATTCCAGTTCCTAAATGAATATTTCTCTTTGTTAATTACCCAAATTGCAATGACAAAAAAAAACCCTAAATTTCAACCTAGAAATTGAAACTCAAGTTCCAAGTCGACAAATTAAACAACATAACCTCAAATTATTACAGAATCAAATGAACACATTGACCAATCAATCCCAAATTTTAACCAAATACACACAATTCAGAAAAGAAAATCATCTCAATCCAAATTACTACAATCAAAGCAAGAGGAAAAGAAAG
>c100187.graph_c0
AATCTGGGTTAGATTCCCAAGCTCCTCCGGAATTTTTCCAGACATTTGATTGGCCGTTAAATCCAACTGTATCAGAGTAGATATATTTGCAATCTCCACTGGTATTGAACCGGTTACTCGATTGCTGGGGAGACTAATGTTACGAATATTCGTCATGGAGCCCCATTCTTTTGGAATTGTACCGTTCAAGTAATTGCGAGCGAGGTCAATAAATTGAAGGTATTGCAACCTGGTCAGTTCTGGTGGGAGAACACCAGGGAGATTTTGCCCTTACAAAGTTATTGAAATAACATGGCAGAAGTTGTCACCAGCAACACTGCAGTTGCATGTGACATTGTTCACTACGAGTTGCAATCTGTGACCCGGAGGCGTAGGTGTAGCCCAGTTAGGTTTGTTGCTGCATGGATCTACGTCGAAGTTCCAATCATTCTTACCAAGTGATTCAGCTATATCTTCAAGAGCTTTCTTTTCGTCGGGGTGAATAGTAGTAGCTCCA
>c100187.graph_c1
GGGAATCTAACCCAGATTCGAACACTGAAACTTTCCTCTAACAATTTTACCGAAGAACTACCTGCGACATTGGCAAAGCTCACTACATTGCAAGATTTCCGAATTGAGGACAACCAATTCTCTGGAAAAATACCTGATTTTATTCAGAATTGGACAAATATCAATACATTAATCATTCAAGGAAGTGGATTAAGCGGACCAATTCCTTCTCAAATTTCACGTTTGAGTAACTTAACTGACTTGCGAATTAGTGATTTGAATGGATTAGAATATGCACCTTTGCCGCAACTTGATAATATGCATTCGTTAAAAAATCTGATTTTGAGGAACTGCAACATCAACGGGGAACTACATGATTATCTTGCGACTATAACAACATTAAAACACTTAGACCTCAGCTTTAACAACTTAAGTGGAACGATTCCGAGTACCTATGCTGAAGTGAGCGGTGCTAAATTCATATTTTTAACTGGGAACCTTCTCACCGGACTGGTGCCAGCTTGGAAAAAGAACATCGACGTAGATATTTCATACAATAACTTAAGCATCAGCCAAGGGAATCAGATATGTCAAAGTGATAAACTGAACTTGTTTTCTCCCTCATTGGCACACAATGACATAGGAACAGTTTCGTGTTTGAGCGGTTGCCCCAAACGTGAGTTTCTTCATGCAGACTTTCCTATAGAGAGCTAAGATCTCACTGTTTCTTCATATTTTAAATAAAAATAATTTAGAATTACAAGAGTAGAGGGTAAGCATGTTCTAATAGGAGTTGTATCTTATCTTTCTACATTGGTACTGTATCAAATGATCTAGGCTAAAGTACAATTTATTCCACTGGTGTGTCCATATATGATAGATCACTCATTAATTTTTTAATTATCAAACTAATCTTGATTCTAAGGAAATGTTTCACACTAGAGTCATAGATGGAACTCAAAGAGTTTACTTCTATTTTCTAGGTTCCCTAAATTTACTTTGGGCAAACTATAATCAGGCTAGAGTTATCCAACCAAACTATAAACATGATAGTTAGAAAGAGAGGACTTTGTATAGAAAAATAAAGTTTCAATGAATATATTTTTTCTTTATTTGATTTTCTTAGTTTCCTTAATATTTCTAAAGTTTCTCACATGATCTGCTCAACACAGCCTTGTACTCCCTTTATATAAA
>c100188.graph_c0
CTCATTAAGGAATGAAGCAAACACAATTTTGAAGAAATTGGCAAAATCAATTGTGGGGATTTTCATGGAGTTAGAAAATATGATTCGCCAAGATCTTGCAAAGGCGGCAGTTCCAGGTGGCAGGAGCCATCTCATTGTCCGTTACGTGATGACCTCAGCCTGACTTGTGATTATCAACAGACACTGGAACAGGTGTTGAAGACCACGGGAATCTGTTGAAGGAACACCCCAAGCTTGACGGTAGTGTGCCATCCACTTTCTCTCTTTCACTTCATATGGATCGAATTATGGAGGCATTGGAAATTAAATTGGAAGCCAAGTCCAAAATATACAACGATCCTGCTTTGTGCTTTGTACATACTTCAAAAGACGAAAGATAACGAGTTAGAGAAACTTACAACGGATGATGTGATCCGAAAACACTAAGCAAAAGTTCAGTACAACTATAAGCAATATCAGAGAAGCTAGACAACAATGGATTAGTGCCTCCTAAAATGGTAGAGAAGTCAATGAAGGAGAAGCTCAAAATTTATCATTCAACATATTTTTTGAGGAAATATGCAGGGTTCAGTCTTTGTGGTTTGTCTTGGATGAACAGCTTAGGGAAGACATAAGAACTTCCCTTGAGAGAAACTTGTTGCCACTTGCCAGTGTATAAAAACTTCATTGAGAGGTTCCAGAGTGTTAAGAAACTTGAAAAGCATTCTAAAAAATTATATTGAGTATGGAACGGAGGATATTGAAGCAAGGCTCAACGATTTGTTTCAGAGAGGCAATGGATCAACAGATAACTGAAAGCGAAGCTAAAGTTGCATGTTTTTGTGTGTGTATTTGGTGTTAAAGATAAGGCACATGAAACGTCCTTTTCAGTTTTCACCATAGTTCAAACTTTGTAGATTATACCTGTTATGATTTTGGTGTGAGAGCCTTTCATTGATCTAGATTTTTAACCAATTCATGTTGCTTGGTTTTGTTTCGATTTTGGTGTAAGGATTTATAAGTAGCCCAACGTTGTTAATCATGCATCACAGAAATCAACAGATTGTTAGAATTCCGATATGCTACATTGCTATAGGCTATAGCGCCACTTCAACC
>c100189.graph_c0
ACAGAAACGTCCCCCATGTTTGAAAATAGCTTTTTGACTTTGGATCACAAAACAAACAAAGTACACAACACAACACGCATAATCATATCTATTGTTAGATCTAACTGACTGCAATAACATCAAACGTTTTGTGAAGGAAGGAAGGAAGGAAGGAGAAGGATGGTACTGAACAGCGGCGTGGTGATGAGGGTGGCGCACGTGTCAGCTAGGTTGTGTCAATACATAGCGTGTAATCCTGAGATGTTGAGCAGCGACGCCGTTTTGGGTCTCATCTTCTGTCTTCCTTTCCAACGTTTCTTCTTCTCTCTTTCCTCCTACCTCGGTTTTCCTCCTACTCCACACTCCGATTGAATCCCAAATTGTAATCCAAAATTGTATATTATTATTATACATCTTAGATTTTTGCTTTTGTTTAATTTGTGTTTTGCTTATGTCTCTTCCTATGTATGTACTGTAATTATAAATAAATCTACATTTTACACTGTTTTGTTTCTGATTGCATAATACTAACTGGATCATATAATTGTAGATTTTTATATTGAGTCTAATTAATCTGTAATATGAGGATGACAAAGATGAAAGATTT
>c100190.graph_c0
CTTGCTGTTGCATATTCTCCTGCACAAGAAAAAAATTGTACATGTCACTAAACACAAAAGGGGATTTGAAATATAATATATAATACAAGAACATCGACAATTTAAATCTCATGTTGCTATCCTATTGTAGAGTTTTCTTAATAAAAAAACCATTGAGTTTTGTTTTTATACATTTATCAAAACTAGCAGATGATATTTTTTTAAGAATTACTAATGTTTATTCACACTTAATTTCAGTGTAATAGCTTATCAGTGGAAGTTACACAACTAGAAACCAAGTTATCATAGTTGTTGATGTCACTAGTGCCTTGTTTGGATAAACAGTTTGACTAAGCGCTTAAAGCACAAGCACTTACGTATATGCTATTTCTATAACAAAAGTTAAAATAGTCAAATTATTGCCAAATAGGCTATAAGCTGTATTTGAGAGCTTAAAAAAAATAAGCTAAGAACAACTTATAAACATATCTTAAATTGTTTTGATAAGCACAAATAAGCTGATTGTTCTCTTTCTCAGTTATTGTTTTGTCCATAAATGAGTAGATAAGTTGCTTACAAATAGTCTCACAAATGTTTGTCAGTAATCAACTCAAATAGGCTTTAATGAACTTTGTCTCAATTATTCTTTTGTGCATAATCAAATACTAATAATCATTTTTATACCCTATCTGTATCCAGAAGGGTAATATAAAGCTTAAACTCTGCAGAATTTTATGTCATGCTTGATTTTTCATGAATTTTTTTTTCTAACAAAATATTGCACAAAACAAAACAACTTCATTTTGCATTTCAGAAATCCGAGTGAATTTAAAGAAAAAGCAATGATACCCTCCGGATGAGCCATTTTCTGCATAGCAGTTGGAGCAATCATGACTGGCATGGAAATTTTGAAGCCAA
>c100191.graph_c0
CAAAAAAATTATGACGAGGACAAAGATTTCATGCACCACAATCATGATGAATAATGCCGCAGGAGCCTCAGTTTCGCAACTAAAGTTACAACAAAATTTTAACTCGTTGTTCTGATGCACATAGTCGTTGTGCTGTGTTAACTATTACATATGCTACTTGTTATTGTAAAAGAACAAAAGAAATCATGATACTCTGAACTTCTATTGACGAAAAAACTTGATATGAAATCTTAAGCACGGCTCATGTACTGCCCAGATCTTGTATCAACCAGTATTTCCTCGCCTATATTTACAAAGAGCGGGACATTGACAATAGCACCAGTGTCGAGAGTTGCTGGCTTTGATCCACCACCTTGGGCTGTGTCACCCTTAAGTCCCGGATCCACATCGACTACCTTAAGCTTGACTGTTATAGGGAGATCAACATCAATAACTTTTCCATTCCATAACAGCAAATTGCAGTCCATTCCCTCTTTCAGCCACTTTGTTCTGTTCCCAACTTCTGATTCATCCAGACGAGTCTCCTCGTATGTACTCAAGTCCATGAAGACAAACTGAACACCGTCTTTATATGTGAACTGTTTTGTTTCCTTGACTATATCAGCTTCATCAATCGAACTTCCAGCTCTGAAGGTCTTTTCAACAGTATTTCCAGTAAGATGATTCTTAAGCTTAGTCCTCACAAATGCAGCACCTTTTCCAGGTTTCACATGAAGAAACTCTAAGACACGCCAAGGTGAACCATCAACTTCGATATTAGTACCAACTTTAATGTCATTACTAGAAATAGCATAAATCTTGAGAAAACGGGGATTAGAAGGGGTGCGAATAGGAAAGTTGGAGGGGTATGAAGAAGAAGATTTGCGAAGAGAGAAAGATGAAGAAGAAGAAAAATGAGAGAGATTGAGATTCAAGGTAGCGGTTCCCGCCATCATGCTGTGTTATGTTTTGTAACTGCGTAGAAAATGGTTTCTAGAGGATAAGGAAGGGATGCTGTCTAACTCACTCACATTCTAGGTTCTACTTTGTTTTGGCGTCTCAACTCTCAATTGGGG
>c100192.graph_c0
GTGAGATTATCCACTAGGTAGTTGAGTTATAACTTAATATCAACTCCTCTTTTGTCTTGATCTTTATTACAAACGAGTAATTTTACCCTTGGATCTTTCTTGCAAACAAGTAATTTACCCTTGCTTTTACACACTTGTTTTCAACAAGCTAAACAGTTTCTTCAACAACCCAAAAAGAAATAAATTCTTACTTCGACAAAATGAAATATTTGTGCTGTGCTAAAGGAGCTCGAAACAAAAGAGCAATTTTTAGTATCTTTAATTAAGAACAAAAAGAGAGTGCTTTTGAAGCATTTGATATTTGTATGCTTGCTACTTTCTCAAAAATTCGGTGCCTTCTGCCTTGTAGTATGATTGGTATTTATAGGCAGATAAGTGCTCAATTGAATTTTCCTGCCTTTGTGTTTCCACGCTCCTGCCTTTGTGTTTCCACGCGAGGTATTTTCTTTGTAGGTCCATTCATTAGATTGAAACACAACAACTCTCATAATCTTTGTTCTCTAACGTGTGTATCATTTTGAATCATGAGCCTGTGGTCCCACACATGTGTGCGTATGCAAGTTGCAAGCTGGCCAATTTTATTTTACGGCTAAAAAGCTTCAATTTGTAGTGTTGTACTTTTGCTTTGGTTTCTCTTGATAGGACCATGAGTAGTGTTATAGACAGTACCAAAACCATGTCCTAGTTTACACCATGCATGCAATCTGCTGTAGCAATATCATTGGTCCAATTAACTTTGCCAAAATTCCTTCTGTTGCAACTTTTCTAAATTAGGCCGAACAACACTTGTACTCACGTATGAAGAGTACACTTGTTCTCAATATTATGTGGGACTGAAATACACAAATACAACTCAAATACACAAGTTAAATACAAACATAATCAGAACCATTATAAACATAATTTAAATATATGTATCATCTTTAAAACTGAAAAAGGAGTTTTAGTATTTTATCTCAACAATAGGATGATACCAACTCCAACCCTAACAGCAGCCGTTGCTTCTCCTTTCCCCCTTTTGAGCAAATATTCTTCAATTTCTATAAAACAATTTCTCTTCAATTTTCATGATCCACACAACCCACTTTTTACAAGCTCTATGCATAGATCGGTGAGCAAATCTAGAACCATATGGAGCGTGGATGCATCGTATGTTGGAGATCTGTTGCTACAAAGTTTGTGGAGGGTGACTTTTGTTTCTTTGTTATCTCCTACATGGTTTAATGAATCCATAAACAGTAATTTTATTATTTCATCGAGTGTGATTTCCTTGATTAATTATGTCACAAGGTTTGTGCCTTAACGATACTTTTATTTATACTTATAAAAGTCAC
>c100193.graph_c0
GAAACCCTGAATTTCCGTAATCTCTAATCATTGCAAAATCAAAAAATAATAATGCATAAAATCATGTCTTTCACGTTCGTATACCCTTACATGTTTCCGATTCTCTCGTAATTCAGTAGGGTAATCGAAGATGCAAGAAGACACAACTCAGCTCTCTTCCACTCTCTTCTTCAAACCCAGTTACTCTCTCTCTCAGTTCTCACTCTCACTCACTCTAAGCCAAGTGATGTCTCCCGATGAAAAGCTGCTTGCGGTTATGGGTTTTATTATGTTACTAGTGCGCCCTGCACTCTCCCCACTCTCCCCACTCCATTTATATTGATGTGTTTCGTAGCACACAAGTAGTGGTTGATGCATGGGAAGTCTTAATCTTAGTCGTACCTTTTATAGTATGGAGTGTATGGTTTCTGGCATGTTCCATCTTTTCAGGAATGGTAATATGGAATGAGAGTAACTTCATTAGGTGGTCCTTCATAGGCTTCACCATTTCTGCCTACATATACGGGGCTTCCACATTTCTGTTTACTATGATGAGGTTTGTAATTAATTACAAATCAGGTGAACTAAATCTAGGCTTGGGTGTCTTTATTATTTGTGCTGGGTTGCTGTTACTTTCGACATTTCTCTGGGTACTACACTTGAAGTTGAAGCCTCTCTTGTTGAAGTTTTGGCGGCTTACTGGTTCCTCCTATTTTGCATCTAAGGCAAAACTCTCATAATTGGTTACCTAATTGAAGTTGTAAACATGACAATCCAACATTTTCTTTTAGCTATTTTAATTTGTGTATATGATATGCTCCGTGATCCAACCCATATTTTACGAGAATCTGTTCTAGGTAATGGAAAATCTGATCCTACCTGATTGATCACTTGCTGATTTTGAATTTCTAACATATCAACTCAATGACATATCATCTATTATTTTTCTCCATTGTTTGTATATATTTTTAGTTTCAGAATGTTTGCTTGAGAGTATATTACTTGTAATTCAGATTTGCG
>c100193.graph_c1
CGCAAATCTGAATTACAAGTAATATACTCTCAAGCAAACATTCTGAAACTAAAAATATATACAAACAATGGAGAAAAATAATAGATGATATGTCATTGAGTTGATATGTTAGAAATTCAAAATCAGCAAGTGATCGATCAGGTAGGATCAGATTTTCCATTACCTAGAACAGATTCTCGTAAAATATGGGTTGGATCACGGAGCATATCATATACACAAATTAAAATAGCTAAAAGAAAATGTTGGATTGTCATGTTTACAACTTCAATTAGGTAACCAATTATGAGAGTTTTGCCTTAGATGCAAAATAGGAGGAACCAGTAAGCCGCCAAAACTTCAACAAGAGAGGCTTCAACTTCAAGTGTAGTACCCAGAGAAATGTCGAAAGTAACAGCAACCCAGCACAAATAATAAAGACACCCAAGCCTAGATTTAGTTCACCTGATTTGTAATTAATTACAAACCTCATCATAGTAAACAGAAATGTGGAAGCCCCGTATATGT
>c100194.graph_c0
TGGAGGCTTACCCAGATGACAAACTTGAGTGGGAGAGAGTCACAACATAATTATAAGAGTCTCTCTCTCTCTCTCTCCCAAAAAACCCAATAACATAACAGTTTCTTTTACTCTTTAGATTTTCATGAAGATTCACTCTCTCTCTCTATAACAAACTCAAACAACAACGAGAGAGAGAGAGAGTGAGAGAAACATGGACGGTGGAAGAGGAAAAGGAGAGAGAAAGAGAAACGGTGGCGGTGGTGTTGATGGAGAGAGAAGATACAAAGGAATTCGTATGAGAAAGTGGGGAAAATGGGTAGCTGAAATTCGAGAACCAAACAAACGTTCTCGAATTTGGTTAGGTTCCTATTCTACCCCTATCGCCGCCGCTAGAGCTTACGACACCGCAGTTTTCTATCTCCGGGGACCATCAGCTCGTCTCAATTTCCCAGAGCTACTCGCCGGTGAAAACAACGCCGTCGTCGGTGGTGGTGGTGATATGTCGGCGGCTTCTATTCGAAAGAAAGCTACTGAAGTTGGTGCTAGGGTTGATGCTCTTCAAGCAGATGTTAATCATCATCATAACCATAATCATCATCACCTTCAGCATAACCGGAACCAGCATCATCGTGTTATGCCGGTTCCGGAGTTGCTTGAAGGTGATGGTTCTGGTGATTTTGCTGAGAGAGTTGATTTGAATAAGATTCCTGAACCAGAGAGTTCTGATGAGTGGGATGTTAATTGATATTGGAAGAAAAAAAGTTTGAAGAATCGGAAAAAAAAAGTGATTCTTCTTCCTTTTTAGCGTTTTGGACTACGGTTGCTAACGTGCGCCGTGGAAGTTGTTTAACGGCTGAAGCAAAAATCTTGTTGTTGATGATGCCTTTGGTTGGTTGGTGGTAATGTGGTATGGATTAGAGTACTGTTTTTTCTTTTATTTTTCTTTTCTTTTTTTAATTTTAATCTTTTTATTTTCATTTGCTACTTTTTTTTTAATTTTACAGAAGAAATTTTGGCATTGT
>c100195.graph_c0
GCCGGCTCAACCAGATTAATCTTACCCAATATCTTAGTAATTGAGGATTTTTACAACTTAGCAATAACCATTTAAAGCATCATTTTCTAATACAAAAAGGCATCCACCATTCATGTTATTGAATGTGCTAATGTAAGGCATCATTTTCATTGAACATAAACTGAAAATAAAACATTGGATGCAGGGATGTTAAAACTTGAAAGGAGAAATGAAGTTTAAGAGTGACTCGTAAAAATGAAAACTAAGACTTATTGGTTTAAGAGATTAAACTTGCTAGTACAGAAACTTTTAAGTAGCAAGCAGCTTCAAACCCGCCTTGGATGGCAAACAGCAATATTTCTCCCTTAAAACCACATCATCTCGGCAAGACCAAGTCAGTCCTCGAGGAGAGCTGTTAGCCCACATAAACCTCTCAGAGAAAGGGTTCACTAAACTATGACGAAATTGCTGCACTGTCTCACATAGCAACCCCTTTGCCATGGATTTGATTTTCAAGTTGACATCATCACTAAGAAGGACAATTTGTCCAACATTATCTTTTCTTCTATATTGAAGAGCACAATCAAGGACATCTTCATTAAAATAAGTTGGAGGAGTTGGAGCAATGAGCCTGAATTCATCCTCCATTGAGCTTTGGATATGAATCCACCACTTTGTCTTCCCTATGCATTCTTCAATCCATTCCAAGGCCAAAGCAGCCTCTGAAATCCTTCTAAAAATTCCAATTTGTTGCTTCATGCTTCCCAATTCTCTTATGACTGATTGTGGAATGATTAAACGAGTCCTCTTGAGACCTTGTAGAAGCTGCAAAGCCTTTCTTGACTCCTTATTCAGAAGAGAAGAAGTGTCTACAACCAAGTCCCAGCTCCTCTTTCGTTCTGCACTAATACGAGATGGCTGGGCATGCTTGTCTGAAATATGTCCACAATTGCTGGATCTGACAGTGACACCAAGAATGGATTTTGCAGCTGAAAAAGGACTAGAAGAAAAAGGACTAGAATTTGAATTATGATTGCCTCCAGAACTGATTAGTGATTGTAAGGGCATCCGTTCCACTCTCTTCTTTCTTAATTCCATAGTATTGCGACACTCAAGAGGCTTTCTACCTGACATCCATTCTAGTGCTTCTTTTGGAGTCAGGTTCTCTTTGTTTGAAATTGCACTTGTACTTCTTTCAGCTGAATAGATGATGGGACTAAAACTAGCCTTCAAATTATGTGCCCTTTGTGACTTGGAACTTTTACTTTCTTCTAGCACACCTTTCTTTCTCATAAACTGCGAGTGAAAGGTGTTTGTGGGGCTTGAGTTTTCCTTATTTGGAGTGAACATTTCTTCTTCATCCAAGTCAGAGAAAATATTCTTTGGCATTGGTTTATTTATGATATTGATATCCTTCAAATTACTCATTACAAATTTAGTGTCAACATCAGGTGTGTTCAATAATCTGCTCTTCCAAGTTCGATCCTGAGGTGCACTCGCAGCCTTATCTCTTCTTGACAAAATATCACTACCAAGGGTTAAGCTTCCCTCTACTGATTCTTCTACACAGCTTTCATGGAATTTCACATCAAAGCATCCAGCCACAGCAACAAGAGATTGCAGGGTTTGATTCTCTTTCTTCTCTGTAATCTCCATATCAGTTTCCTGAGTCACTGAAGGATTAAGTGACTCTGTCTGAAAGGATTTCACAGTTTCTTCAACTGTTTCA
>c100196.graph_c0
GTTCTTATTTTACACAATCCTCTTACACCTTCATTATTGAGTGATTTTCATGATTTTAATGTGAGTTTCCACAAAATAATCATTGTCCACTTTCTACTAGTTGGACCCACTTAAAAAACCTTGTGAAACACACACACTTTTTTATAGGGAAAACCTACACACATACACATGATAGATAGATATAGTTCATTTTTATTTTTGGGGTAAATGATAAATATAGGTTAACCTTTAACTAAGTTCCCATCAAGGTCTCTAACAATATTAACAATAAACTGCTGGTATTTCTTTGGAGGTGGGGTGTCATCATTAAGCTTCTCGTATTCTATTCTCAACTTTAAATTTCCATTCTCAACGTTCACTATGGCCTTGTAGTTTTTATACAACTCCAACACATTCCCTCCCACAGCAACATATGTTATAGTTTTGTTCACTTCATCCACTTCAATCCTTTCGTTGAAGGTCTCCTCCTTTCCTTCTATGCTATATTTCCAAATCTTGACAGAGCCAGGAGTTTTCCAATCGCCTTTGTGAAGCTCAACACCATGCACGTTTTCACTCTGTGCTTTATTTGGAATATGTTGACTTTGGCTCTTGAGGAAGTTGAAGAACTTCTGAGGACACGATTTGAGTTGCACACTTTCCTCAAGGACACAAATTTGAGCCATGACTTCAGTTCAGATAGATATTAAAATACCACTGAAAAGTACAAGCTTTCAAGTTGTGGAATACTTTCCTAATCTGCTTGCCACATATTTATAGTTGTAGAGAATGTTACTGTCATTGCCACTTTTGATTATTTGTTATATTAATTGAAGATCAGATTCAATCATGATCTTAGAAAGGCAATGCAATGCTGCATTCATTTTAATTTAGTTGTTAAAAGAATATGTACTTGAGGATTATACTAGTTCCACTTCTACCACTTGCGGAGGAATTTCCTTTTATAGCAAAAAATGGTAATCATGATCTTAAATTCTCAAAGAACAGAAAACAAATGGCAGACAAGCATGGGTGAAGCACACAGTGGAGGTATCCAGTAACAGGTAGTAAGATCCACTCAATTGACAAAAATATCAA
>c100197.graph_c0
GTTACATTCTGTACATATAAATGCATTTATTCTTAATATGATGCAGTTGATTAATTTCATGCATAATATGTCTGCAATGCCCAGTAAATACTATAATTACTGACACCAAAAGTTTGTCAAATTCATAAACGTAACTGATGATAAAATATTTACACATATGTTGAGTTGGCTTTTTGAATATGTTTCAAAGCTCAATAATGTGAGAAAGTACTAATAATTTGTTGCCTTTGATCAACCAACCAACATTTGGTTGGTGAGCAACAAAAAATCAAACAGGCATTAACAATTAAGAAGAAATGGAGTTAGACCCTATGATCAATGGTCATTGACAAATTTAAAGAACTAATTTTCTGGTCACTGTGTTGATGAGTATGCTTAAGTAGCTGCTACAAATCCTTCTTCAGAGTCTCCAAACACTTGGTTCAGAATCATGGCTAATCGAATTCCACCTTGAGCAATTCGCTTCATGACATACGGCATCCTTGAGTCAAAGTATTCTTCTGATAGAGTCATTCCAGATTTAACTCCTTCATAACCCCATTTGCAAGCTATTTGTATGCTCTCTTTAGCCCAATTATTTACACAACTAGAGATATCCTTGCAATGTTCCCAAGAAGCAACATCATCTGACCAGATTCCATTGGTATAGTTTTTCTCAATGTCTTGGAGGAGGAGTGTCACATCTTTGTCATAGTAATCTGCTAATGCTGTGAGAATAATTTCTCTGTCCCACACATGATGCAGATTAGATTTGTGCCGATACCAGCGTAGATCAATTGTGTTTCCACCTTTGTCTGAGGTGAATCCAACGTGCATCGGCTGGTGAATATCTCCCATAAAGTGTGACAAGAACAATAATGCCTCGGTCATATTATATCTACGATCAGATGTTCCCTCTTTGTAATGAGAAAGTTGAGAAGTGAAATTTCTGATAGCTCCTGCAACACACATATCCTCATGGCAGTCCCTTGAATATTGAAATCCACATTTTTCATCTGGTGTGTCAATGAAATGAAGTGGACTTGTCCATCTATATTTGTACCAGTGCCTAATTTGATCAGGCCATACACAAAGGGCTGATAAGTTACCATTGACATGGGGAGGTAACAAGTGATGAACTGCTTCTGATGCCTCAGGCTTTAAAAGTGCCTGTGCAATTAGACATGTCATCTCATGACCCTCTTTGCTCCATCCAATGACACCAGGTACTATGATGAAAGTAGAACATAAGAACAACACAAATCCAAGTGGAAGAGACACCATCAAACCTTTCAATCTCGCCATATCTAATATTTTTCAACCACCCTATATGTTTAATTTTGTTACCTTGTGAAGGGCACGTAACA
>c100198.graph_c0
TGTTTTCACGAAGATGAGGATCTCATTGACGTTGTTTCGGAATCTATAGCTAGGTTTGGATGCTTTCAGCTTATTAACCATGGAATATCGCCGCGAATTGTGGCTGCTGCAGTGGAGGTTGCCGGAGGAATATTTACGGTGCCGTCGGGAATGAGAGATGCTGTGACGAGATCGCCGGAGAAACCTCGGGGTTTTGAAGAGCATCATGATGAAGTAGAAGAAGAAGAGGAGAGAAGAGAGTTGAATGAAGAATTTATTTGGTGTAAGAATGATGAAGAGTTGAAGTTGAAATTGGAGGGAATTTGGCCTGTTGGATATCCTAATTTTAGCAAGAAGATGGAAACTCTACAATCACGTGTGGAGAAGGTGGCTGAGAAAATTTTGGATATCATATTGAAAAATGTTAAAAAGAAATTAGCAAGTGATGGTGATATAATTGGTCATAGAAATGAAGTTGGGACACTTTGTTGCATTTACAAGCATCATCAAGATATTAATAGGAATGATCATTGGGTTGATTCTTTGAAATATGATGTGATTAGAATGCTGATTAGGGGAACTGATTACTCCCATTCTTTATGTTTGCATGTGTGTGATGGCTCTTCAGAGTTTCATGTTTACTCAAAGAAAAGTTGGTTGTCTTTCTGCCCTGAACAAGGTGCCCTAGTAATCACTGCTGGAGATCAAATCCAGGCATTGAGTGGAGGGCATTACAAGGATGTAATTGGAAAGGCAATATTTAAAGGCAAAAGAGAAGACAACATTTCAATGGCTTTCCTCTATTCTCCTCAAAATGCCAAGAAACTTCAAACAAATATGGAAAGACCTATTTCACTTGGCCAACAAGCCATCTTGGCTGTAATTTTGAACCTTATGTACCACGTTCTAATATTTATCTTTAAAAAGGTGTGATGTTTTCATAGAACATGAACTCGATGAAATACAGATACACATTCATACTAAGTTCAAACATACTTGTACGCTCTCCACTTAAACAATTATATGATAATATTGTGCAACATACTCCTGTTTGCACATTAAAAT
>c100199.graph_c0
TCTGTAATAATATTACCATCAAAATAGTCCTTGAATTATTTCTCTATCTATCAAATAGATCCCTACGTTATATTAAAAAACCATCAAATAAGTCCCTGAATTGAGTCTAGCCCCTTGTGCTAGACTCAATTCCAATAGGTAGAATGCCTACACTTAAAAGCCATTACCTAGAATGCTTCAAGGGCACACGACATGACAACTACACAAGTTCGATAATATTCATGGAAGATATAGTACCACTATTAAGAAAAAATTCTACAACATTAAACTGAGAGTATGGAGCTATCTAAATGAATGGACACAAAAACTGTCAAACCAAGTTTCGAAGCTTTGTCGACTCTACACTAAAGCATTTTGCTGAAACTAAATTTAGTCCTGTAACGACCATGTTATACAATCTGTTGGCCCTTCAGGCTTTTTCATCAACGACTGAAATCATTCTTCTGCAGGGGGTGACTGGCTCTGACTGCGATATTGTTCATTCATGGGACTTTCAGGACCACCATAGTTGGGACTGTCCCTGGGTTCCGGCATAGTATTTGGGCTCCCTCCATAATCATTGTATGGGCTGGGGTTCCCTTTTGCATCAGGACTAGGGCTCCCTCTAGAACCATTGAATGGGCTGGGGTTTCTTTTTGCATCAGGACTACGCCTCCGGTCATGGCCATTGTCGGGGCTATCCTTCACAGTACCATAAGGACTAGGGTCAGATCCATGACCTTTTTGAGGTTCTATCCTCTCTCCTTCTTCAAGACTATGGGACCGAGATCTCCGCCGCTCTTTGTGATAAGGACTGCGGCTGGTGTCGCGAACAGCCTCAGCACCATCCCTCTCCCTTCTGTAAGGACTAGGGTTTCTGCGCCCATAAGCAGGACTACCTCGCTCCCTTCGATGGGGGCTTCTACTACGGCTGTTGCCACGCCCATAGTCAGGGCTGCTCCTCTCCCTCTTATATGGACTAGGCCCACGACCATAATCAGGACTACCCCTTTCTCGACGATAGGGACTGGGTGATCGCCTTCCATCACGGCTTCTGTCACGTTGACGATCACGGCCTCTATCTGGACTATGTCCATTTCGCCTATCATCATCTCTAGCAGCAAATTCAACTGAAATAACCCGATCCATCAACTTGCTGTTATTTGTAGCTTCCAGTGCTTTGCAAGCATCATCTTCTGATTCATACTGAACAAACGCAAAATTCTTTCTGATCCTCACACTGACTATCTTACCATATGGCTCAAAGTGCCTCTCCAAGTCCCTTGTTCTGGTCTGGTATGTATCAAAATTAATTACAAATAAGGTCTTTGATGGTCTCGCATTAGCTGAAGATCTTTTTGGACGCTCAGCAGGCCTTCTGACACCACGTTCTTGCTTCGTCCATTCAACACGAAGTCTGCGCCCCTTTCGACCATATTCTATCCGATCAAGAGCACGGATTGCAGCCTCAGCATCTCTCTCATCTTCCATATAGATAAAAGCAAATCCTGCACAGCACCAAAAAATAATCTCAACTTTATATTAACATTTATCATAAAACTGAGAAAAGAAAATTCAGTCAAACAGTCCAATCAAGAAACACTTCACTTGTAATGTGGCAACTGACCCTTCTGCTATGCACAAACACAATACTAACAACTTGGAAATTAAATAAAATTTTGGTAAACCTCTTCATTTCTATAAACTAATTTGACCAACAGAATTAGTAACAGACCTTGGATAATAAACAAAGTGGTGTCAAGAACAAGAATCCAAAAGTGTAGGTCTCATGGTGGGTCAGTGGAAAGTGAGTGCCTTCTCCATTCATTCAGCTGCCTCTGCTGTGAGGTTTATTTATCATGTCCAAAAGTGGAGTGGCAAAAGGCACGAAAATTGAAAGGCAAATGTGACTGAGGAATACGTAGAGGTTTGCCATTGCGGATCAAATTGAATGATTCAAAGATGTGCATCACAGGCAGGAATCGGATTTCTGAAAAGCCCATCCATTAGCTTGGGAGTAAATGGATATGCAAAGATAATCCTGCGCCAAATAAAATGTTGAGTATGGGGGTTGATGCTTCATAAAAACATGATTTTTGACTTAAAATATCTTGAACCCCCCACAAATGCTCAACAAGGTGCTATACACCAAGGTCCAACTCTGGTCACTGAATCACCAATCTTCTATGATACATTGCAGTTGCTGACCCGCGGGAGGGTGGCTCCAAATGTCGGATAAAGACTCTGATGCTGCACCGTGACTGCTGGATGTCTTAAAGGTCTACTCGCAGATGTGAAAAACCATAGAGATAGGAGTTCGGGTTTGCTCCATTTATCTACCCACCATTTATCGCCCATTTATGATAGAGATAGATGCAAATGATAAATTAGTGGGGTCCACTTATTAAATTAAGTCCCACTAATTTATAACTTGTGTCTATTTATCTTATACATGGACAGAATAAATGGAGGTAGATAAATGGACCAAATCCGGACTCTAGAGATAGAGGTACTTTCTTTGTCAAGTGTTTTCAGTTCTCATGTTGAAACACTTAAATTTCAAATCAAATTAATTTATTATTTTAAACAGCAGTGGCATGTTACAAGGACAATTCTCATGAGACCCTGTCCCACTGTAAACCATCCTGAAAGTCCCTAGAGAATGCAAGTCATATAGTTTCTATTCAACTACTGAATTCAATAATATGGAAATTGATTCAGTCCACATTCCCCAAGTAAAAAAAAAACTCTGTTTCTTAAATTGATTCAGTCTACTTCCGAGTCAGCAATCTGGTGTAAAACTCATGTACAACTATAAACTTTTCTGTTAGGAAATTATATAATCTAGTCAATTCAAGGATAACACATAGTAAGTTATTAAAACTCAACCTTTTAAGCATCCATTTTAAAATGTACAAACAAATAGATAATTATCAAATTGTGAAAAAACCAAAACAAAACCTTACCAGCCTTCATATCCACCCTATCAACCTTCCCGTATCTTCTAAAAAGCCGCTCCAGCTCAGACTCCCGGCAATCATATTCAAAATTTCCGCAGAAAATAGCTTTCATTTTCACTTGAAAGAGAGTTCGGTAGGAACCCTAGGCGGAGAAGAGAAGAGGAGAGGAGAGAAATTCACAGATATTTCTCT
>c100200.graph_c0
CAAAACAACAAAATATAGACTATCTTTCTCATCTTCACCTTTTCTTATATCCATCTATGTTATTTAGGTGCATCAATGTTCTTTCCACTGTGTGAGCAATCCTATTTCTGATTAGATCTCAATTATTTTAGGGATTGGATGAGCATCATGCGGAACTTCTTCATAAGCATAATTTGATTCTGCCTTCACAATCTTCCAATCAATTTTCACCACGGCAGCAACTTATGTTTCAGGCACAGCAGGATTTAGTTAATCCATTTGTCAGTGGTTTTGATGGCAAAAGACCAAGTTTGCTTGTCCATAATCAAAATATGGTTCCTTGGAACGATGGCCAATCAAATTCTGTAGGTGGTTCCATTCCCAATATTGTAACACCTGCACAAATTGGTTTCCCTGAATTGCCTCATCTGGACTTAGATATGACCCATAAGGCTTCCAAAAGTCAAGTTGACCGGAAGCAAAAACGAAAAGTAGGATCAAGTTCAGGTCTTGCCAATAGCTCTGGAACTGCAAACACAATGGGATCATCTTCTGGTTCACCCTCTACACCAACTATGCAGACACGACTGCCAACTTGGCAACAGAATGGTTTCGGCTCACTTGCATCAACACAGAATCAATTGGCTCATATGGACCATCTCAAGAGCAACGGATCTTTGGCGGACAATTTTGAGTTACTCTCATCTCTTGCTGATTCAGACCATAATGGACGAGTTGACCAAGGATTCTCATTTAATGAGATCAAGCATGGATTGGCTAGTTCAGATAAAGTTGACTGTTGTCACTTCTCCTCGGATGGAAAACTATTTGTTACTGGTGGTCGTGATAAAAAGGCTTCTCTATGGTGCACAAAATTGTTCAACCTGAAATCTACGCTTGAAGAGCACACTCAACGGATAACTGATGTTAGATTTAGCCCAAGCATGTTCTATGTTGCTACGTCCTCAGCCGATAAAACTGTAAAGGTTTGGGATGTTAATAATGCTGGTCATTCTCTTCGGACATTTACAGGGAATACAGCTGTGCTGTCACTAGACTTTCATCCAAGTAAACGTGGCCTTATTTGTTCTTGTGATAATAAGGAGATAAGATATTGGAATATTGCAAATGGTAGTTGTATTGGGATTTTCAAGGGTGGTGTAACTCAGGTGAGATTTCAACCTGGTTTGGGAAAGGTTCTTGCAGCAGCAGTAAATAATCAAATACTCATGTTTGACGCAGAAACTCTGAGTTGCAGATTTAAATTGCAGGGCCACATGAGCCTTGTTCGTTCAGTGTGCTGGCACTCTTCTGGAAATTATCTGGCATCTGTTTGTAATGATCTGGTTAAACTCTGGGCCATTGGATCTGATGGCAGCGGGGCATGTATTACGCAAGTGAATGCAGCTGAGAGCAAATTCAAGACCTGCGTTTTCCATCCTAGCTACAATATTTTGATCATTTGCTGCAGTGAGTCGCTTATGCTCTGGGACTTTGAGGAGAGCAAAAAACTTATTGTGCCTGCACACGACAAGCTTGTATCTGCATTGGCAGTATCAGATGTTACTGGATTGGTGGCCTCAGTTAGTCATGATAGGACTTTCAAGATCTGGAAGTGACTTGCACTTGCTGTTGATAATATAGGTTTACATTCCTTCAGGCAACAAACATAGGAAGTGGTTTTCCGTATATGAATTTTTGTTCAGACTTGCTCATATATAGGTCTTATGCTACAAGCAGTAAATGGCATGTTTTGGATTTTTGCCAATGTAAGTAATGCGGTTTTCTTACATTTGGGTTTAGAAAAAGTGTATAAAATAAAAGTGGTAAACCTCAGGAAAATAGAAAGGAATGCTATGTTTTGTTATTATGCTTGGGAAATATAATATGCTCT
>c100201.graph_c0
ACTACTACTAGTATGGACCTTACTGGGCAATGGACGTTCCCTGTATCCTTCTAAATGAGTATTATGGTTTCTCAAATGTTGTATCTTCTCCTCACACAAGACCCTACTTTGCCTTTTCTCTCCCAACATCGGAGACCGATGATTTTCCAAATTTTTTGGGGGACAAGAGTAGTCACACTTCTCCTGCATTTTGGCGTACATAAAGTCTAATGTTCTGGGTTGTTGTTTTTTAGATTCTGGGCAACTACGAGGTGAAAATGATTTTTCTCTAGCACCACTGCATGAGGGACCATCATCCACTTCCTGTTGAATTCTACTTGTTCTTCTAGGAGTCTGTTGCATCGTCTTTGCCTTACGCATCATTTTCCAAGCTTTGTCAACGTCATCTTTCAAACCACCATTACTCAACATGTTACTTGATTGAGCACGTTGGACTGTGGATTGTTGACGGCTTGCGGAAGCCATTGAATGTGAATCATCTAATTTGCCACTTGATAAAGAACTAGAATTTTCTGTTTGACTACTTGTACCACCAGATTGAAATGTTTTGCTATGGAACCTTAATTTACCACTTCTTAAAGAATTCCAATTTTCACGAAGCAGTTGAACATTACGCAGGGCACGCTGGACTTCCGACACAGGTTTCTTACCTTCGGATCTGCTCACCCTATCAAGTAAAGGAATATCAGAAGACAAGGAATTGTTTTGTCGTACAGGAGATGCCATTGGTCTTCTAACCACTTGGCTGCCTGTTCCTCTCACAATATTTAAGATGGTTACATCAGGCGCCGCTTTTAGCTCAACATTTTGTTGGTCCAGCATATAATTAGCATTAGTCTCCAGGGAAACAGCACAATCATGACAAAACCAATCACCTTCAGGAACGGTGTAGCCCAATCCAACACAAAACGTATGTGAAACAGTATCACAAAGATCACATATTAGTATAAGGTTTTCATCTTTCGCACCATCGCAAATACAACACTTGCGTTCAGCATTAGAATCAACAGGACCACTGGTCATATTTCCATGAGGATGGTAAACCTGATCGCGAATAGGAATCTTAACATCCCGTGAGGAAGAAAAGACATCATGCATAGGGAGTCTACGAACGTTTGAGAATCTCTGGCGACAAAGTGGGCA
>c100202.graph_c0
AAGTTACTTCTTTGAGATTTTCTTTAAATGCCAATTTATCTTTGATGTATTTGCTTGCATGATAACTGCCTAAGGAATTGTGTTAAATAGGTCAGGCCGAACCGAGCTTTATAAGGCTTGAGGCTGACCTATTATAAAAAATTTAGACCCGAGCCTAGCCTTTAGCCTGCAACAGGCCAATTTTCAAGGTCAGGTCTTTTTGAAGGCTTGTCAAACCTGAAGCCTGTTTAAAAGTCTACTTTATGTTAAGGCCTAAGCTCACCTCTTCTCCTAAACAGAACATTTTTTTATTAAGTTTGGGAGATGATCTTCGTCAAATAAACGAGCTGTAAACCAAAAATTGTTGTAGAAAATAATAGTTCAAATGATTATGGTCATAGTTAAAAGAGCTGAGAGGAGAAAATGGATTGTGGGATTTCTAAGCAGTGCAACTATCTTCTAAAATTTACTAATATTCAAAGTGTTTTCTTTTAATATAATAATTATTAATGTATTATATGGTAACATAAAATTTCATTTTTATTGAAAACATTAGTTACATATAAGTATTGAAAAAATTTCTGCAAATTTGGCCCAAATATGTAGATATTTCATAGTTACATAGAGGTATTGAAAATATTAGTAGAAAATTTTGAAATCTCTACGCAACAAAGAATTCAAAATTTTCTACAAATTTGGCCCAAATATGTAGAGATTTGATCTTTTATTCATATGTTTGTCATTTCAATTCATTCAAAAACTCCAATTATGACTTCGTTTATACTAATTTTCTTTGATTATGCTATGTAATCTTAAAATAGGATCTTATATAAAAATTTACACACAACCTTTGAACTTTTTTCTTATGTTGAGATGGGTAATGGATTCTCTCAATTGGAATTCTCTCAAGTTTTCTCAATTGTTACATCTACACCATTAAACATAAGATAGAGAAAGAAATATAAAATTATAAAGAAAAAAGATATTGAATGTGTGGTTGAGATGCAACAAATGAATTTTTTTTAGAGAATTACACTTGAAAGAATCTATTTCTGTTGAGATGGGGACATTTTTTTATGCGCAGGAGTAAAATACAACTACCCAATTTTTCAAGGATATCTAGAATTTACCACACATTTATGTAAATAATATTCCCCTAGTTATATATGATTTCTATGAAATTTAATTCCAATAATAATTTTTGAAATCTTACCTTCAGTGTTAGTCGGCATGATTTTGATAAAGTGATATAAAAATAGATAACTTCTTTTTTAATTTTTTTTTATGTTTCATCACAAATTCTTATGACAAACATTTTGGTTGATGTTTATTTTAAGAATGAAAGTACTATGACTCGGGGATTGGTTGCCTAACAACATCATCAATCGTTTTCTCGTTATGCTTCCCCCAAGCCATGAAAAAGGTGATGATAAACATCTTTGGAGTGGTTACCAGGGAGGTGTCTTCACCATCTCTTCAGCTTACAGTCTGTTATGTGGTTTTAATGATGATGCTTTGGATGATGGTTGGTCGAAAATTTGGAGTCTCAAGGTTCCTGAACGTGTCCAGAGCTTCATTTGGTTGGTAAAACATGACAGGATAATTACAGATTATATGAAGAGCAAGATGTTGATAGGAGAACATTGGTGTCCAGAGCTTCATTTGGTTGGTAAAACATGACAGGATAATTACAGATTATATGAAGAGCAAGATGTTGATAGGAGAACATTG
>c100203.graph_c0
AGCTGTATGTCCTGAACCCTTCACTGTTGCAAAAGTCATTCGATTTGAGTATGTCCTTGTGTATCTGCATGAAAGGAAAATTAGAAATAAGTGTCAAAATAGTCCATGATATTTGCGATCTGGCAAACACATTCCTGAAATTACAAAGTATTAGTCAAAATAGTTAACCTGTTAACTTTTATCATTAAAGACTATGACGTGACCTGGTAAACACACTCCCTTCACGTTGATTACACATCATTGCCACCGCATCATAGACTACTTCGCATATGAAATTTAGATTTTGTAGGGCCAAACTTTCCAATAATTAGTCTTGCACAATTGAAATTACTAACAACTTATCTCTATGATGACCCAAATTTCATAGGGAAATTAGTCCCTAATGAACTGAAATTGATGTCACTGAACATGTTACATTGAACATTGTTCCCACATCAATTTCAGTTCA
>c100204.graph_c0
CCCTAAAATTTATCTATAATGGCAAATTGTATTTTGGACCACCTATGAAGGTGGTACACTGTGGATAACTTCTTGTACATTGTCCAAAACACTAACAGTGATTGACACCGTTTTCTAGAAGAAGTAGAACCTTGCGGTTTTTTTAATCTTACGATTAAGACAGTGACTTGACTGATGTCGGTTTGACAAAAACAAGAAAAAATGAATGAGTTAAGTTTATTGATGTCGGTTTGACTTGATTGTCAATGTAAATTTTAGCCTTAAACTAATTGTTCAAAATCATTTTTATGTTAACGTACTAAAATATAAATATTTTTACATCAAAATCTTTTTAACCATAACTAATTTTCTCAAAATCAATTTTTATCACCGCAACGTCGAATAGGCTATGTTTTTTTTTGGATGCATAGTATTTGAACTTGTGATTTTCTTACAAATCACTCAACTATTGCTTTGAATAATTTTTTTATATGTTTTTCCCCATACCTGTGACAATAACATCCGTGAGG
>c100204.graph_c1
CGGGGAGATAAAATGCAATGCAATCACATTATCCAAAACCTTAAAAAGCTCCTAAAGAAAAACCATGAAAATCTCAAAAGAAACATGTTACACTTACACACATCTCCTATGGCCATGCCAACCTCGTACAGATCAAACTCACGTTGTTTTTTCAAACCGTTTTCGAGTTACATGCACGTTGAGCCTCTTACTCTTATTCACCACCATGTATATTTTCTATCCGTCAGATCCATACCTCAAGATCGTACGGTTGAAGCTGAAGAAGATTAAGGTACATCGTGTGCCGCATATCACCGTAGATATCTCCATGCTCTTCACGTTGAGAGTGGAAAATGTTGACGTTTATTCCATGGACTTTGGTGCTGTTGACGTGGCGGTATCTTATAGAGGGAAACCACTTGGGCACGTGACTTCGAAGAATGGGCACGTGAGGGCTATGGGATCTTCATTT
>c100205.graph_c0
GAAAAAAAAACATCGGACATTAAAGAATTACAGATAAGAAACAAACCTTGGAATGAGAGAGATATAATATAATAAAATGCATATTCAATGTTGGCAGGTTTCGTTTACGTAAAATGAATGTGTAGTCATGTGTGCAGAATTCCAAAATACACATAAACTGGATTTGAATCACCAAAAGTGAGAGATGCACTTCAGAGGGTGTGCAAAAGTTGAAATTGTACAAAAACCAGTGTTATAGAATTGCGGTTAAAGCGGCGCCATGACACCTATTGGTATTGGATTTCGAGGTTTCCGATATGGTGAGTGGCGGCCGAAACCCACCATATTCAGCCATACCCTGCCCACATCAGCGCATTAAGGCGGACGGAGTTTTGGAATTTTCGGTCTCTGCCACAGACCGCCATCCGCCATAGAAGACAAGGACAAAAGTACATCCACTTTCAGGCGTGCAACTATGGGATTGTTACATATACACCGTTGAATTTCAAATAAATAGTTCTAGCTTGGCACTTTACACCCTAACATGTTGAGAAAAGTCAAATCGATATAAAATTATAAATTAGAATTTTCAAAATGTCCTTCACAACCCCAACCAGTCATCAGTTCTCATCTCACAAATTTCTTGTCAGCGAAAAAATCATTTTTCATTAAAAATGGGAGGCGGGAGGGCTGTTGCAAAACTAACCACCAACCACATTTCAACAGACAATGAAAATAGATTCAAAAACTCTATTCTTGTTGTACCAAACTTTTACCTTAAGCATAAAGTCATTAAATTCTCGACAAGGTGACAGACAAATT
>c100206.graph_c0
GGAAAATTTCAGTTCCAAAAACAATTCCTGTTTCCATGGCTCCTGTACCTATTTCTAGCATTAATGTAGGACACATTGATGATGTACAAGAATTAAGAAGAACTAAGCCAAAGACAGTTCCTCAAAGATTTGTAAGAGACATGACAGAAAGACCAACACTTCTTTCCCCACAAAACAGTGACATGCCTGTCATTGATTTCTCTAAGTTTAGTAAAGGGAACAAAGAGGAAGTTTTGAATGAACTTTCTAAGCTTGCAACTGCTTGTGAGGAGTGGGGATTTTTTCAGGTGATT
>c100206.graph_c1
TCAGTGTTGTCATTAGGTGATTAATCATGAGATTGACCTTAATCTGATGGAGAACATAGAAGATATGAGTAGGGAGTTTTTCATGCTACCTTTGGAAGAGAAGCAAAAGTACCCTATGGCTCCAGGAACTGTCCAAGGTTATGGACAAGCTTTTGTTTTCTCAGAGGACCAAAAACTTGATTGGTGCAACATGTTTGCCCTAGGAATTGAACCTCACTATATTAGGAACTCAAATCTTTGGCCAAAGAAGCCAGCAAGACTCAGTGAAACAATTGAATTGTACTCAAGAAAAATAAGGAAACTCTGCCAAAATTTGCTGAAATACATAGCATTAGGCCTGAGTTTAGAAGAAGATGTTTTTGAGAAGATGTTTGGTGAAGCAGTACAAGCCATAAGGATGAATTACTATCCAACATGTTCAAGACCTGACCTTGTTTTGGGTTTGAGTCCTCATTCAGATGGAAGTGCCCTCACTGTGCTGCAGCAAGCTAAGGGAAGCCCAGTGGGTCTTCAAATCCTTAAAGACAACAAATGGGTCCCTATTGAACCAATTCCAAATGCTCTTGTTATCAACATTGGAGACACAATAGAAGTTCTTACAAATGGAAAATACAAGAGTGTGGAGCATAGAGCTGTGGCACATGAGGAAAAAGACAGGCTCTCAATTGTGACATTTTATGCTCCTAGCTATGAAGTAGAGCTTGGACCAATGCTTGAACTTGTGGATGAAAACCACCCATGCAAGTATAAAAGATACAATCATGGAGAGTATAGTAAACACTATGTAACAAATAAGTTACAAGGAAAGAGGACCCTGGACTTTGCCAAGATGGAAATTATGAATAATACAAACTAGGAAGACTTAGTTCTCCAACTAGCTAGGAGCACTATGAATCTATGATTAGACAATTAAGTATATATATAAAAATCAATCACATAGAAGTATCGATGTCAAGCTTCTTAATATCTTTTATTGAAAAATAGGTAGAAGAATTAATTTGGCAATTAGAAGAGTGTGATTGTGCTCACATATACAGAACACAAGAGTCACTGTTCTTATACCAAATATGTATTATGTATATGCTAGATTTCAATGGAAACTAATGACATCTAATATTTTATTTCCAA
>c100207.graph_c0
GGCCATTCCCAAATCCACAAAGGAGACCAGCCAACAATGCCCAGCCTCTACCATTCCAATCTCCCAAATAAGCTTTCAATGATGACTTTGGTAAGTTCAAGACAGGGTAGTAAAGGAAGGTGATGTTTAGAATGATGGCAACAACAAAACAAGAGACTGAAAAATAAAAGAAGGCAGTGTAAACACTCAAATGGGGAACCCCTTTATCTAAAGTGTCCCACTGGTCATTTGTTGCCAAATTGAATGCTGGTGAGAATAGGGAGAAACAAACTCCTGCAAAGAAAGTTATAGCTAACCCAATGAAAGTGCTCTTTCCAAACACCTTAATGGATCTTTTTTTCTCAAGTTCTATAAGAAATACTGCAGTTCCTGCTTTGGCTTTGTTTGCACTTCCATTCTCTAGATCCTTTGAATCATCTTTACTTTCTTCATTCAAAGTAGATAAATTAGTCCCCCTGGAAAAATAACAGATTTTGGTGTGATTGAAAAATAAGACATTATAGTCATTAATTCAAGACAAAATCAGAAATGATTAAGCAACTATAATAATCATTCAAATTAACCAAAAGTAATCTAGAACAAAATCATGAAGCATCTTTTTATCTTT
>c100208.graph_c0
GGGCATAGCAAGCAGCACACAACATACATACAGTACGAAATGCGTCCCTCCGACTCCGACGGCTGCTGGCCCAATATTCAACTCTCCCGCCCTCTCACCGACTATCTCTCCGACACCGACAAGATAACTCAGCCTCTCTACCGCTTCCTCGCAAACTACATTGCAACAAAAACCTCTTCCCTCACCGAAGCCGAGATAGCTCGCCTCACCACCGCCGAGATAAATAACCTCATCTCTCAACTCCCTGAACCCGAAATCAACCGTATCCTCAACGCCGGCGTTTCCGAGTTTTTCGCGGGTGTCACCGAACAAATCGCTCCTTACTTGACCATGTTTTTCGCTGGTTGCTTTGGCCTCACACTACTAAGTTGCGGCTTCTTCATTTACCGGGGGTGGAACAGAAGATTGCCAACTTCTCGGCATGCTGGACATACCCGACATGCTGTCATCTTCTTTACCAATGTTGCTTTTGAGGAAGTAGAGCAGAATGAGGAAGGCACATCTGGCGTTTCAAGCACTGAATCTACTGTTAATGATCCGGAGAGTCTGCCATGAAGGGGAGTCTTCCTCCTTGCCAGCATATACTCCATGTAAGGCAAAGAGAAACAAATTAGGTGAAGAGAAGTTTGTT
>c100209.graph_c0
CTACACATGATCATTCCATGATCAAGCAACCAAAAAGTCAAAGTCTTCTAAATTCATCCATTTCATTGGTCAGAAACATATTAATATTATCCACTGTTTCACACCGAATCACTCAATCACTACTACTATAAGCAACAGAGCAAGCCGTTACGAAAAGTTCGTTCATCACCACCTTGACTCACTGATTCAATGGCTAAACCAGTTTCAATTCAAGTATGGAACCCAAATGGAAAATACAGAGTCGTTAGCACAAAATCAATGCCTGGAACTCGTTGGATCAATCTTCTCATTCAACAAGATTGTCGTCTTGAAATATGTACGGAGAAGAAAACAATTCTGTCAGTTGAAGATATCATTGCTTTGATTGGTGATAAGTGTGATGGAGTTATTGGACAGCTGACTGAAGACTGGGGAGAAGAGTTGTTCTCTGCTTTGAGCAAAGCAGGAGGCAAAGCTTTCAGTAATATGGCTGTTGGTTATAATAATGTTGATGTCAATGCTGCAAACAAATATGGTGTTGCTGTTGGAAATACTCCTGGAGTTCTCACAGAGACTACGGCAGAGCTTGCAGCTTCACTGACTTTGGCAGCTGCTAGAAGGATAGTTGAGGCAGATGAGTTCATGAGGGCAGGATTATATGATGGCTGGCTACCTCATCTATTTGTTGGAAACTTGCTCAAGGGACAAACAGTTGGTGTTATCGGAGCTGGCCGTATTGGATCAGCTTATGCAAGAATGATGGTTGAAGGGTTCAAGATGAACCTGATATACTTCGATCTCTACCAATCTACAAGACTAGAAAAGTTTGTCACAGCATATGGTGCTTTCTTAAAGGCAAATGGTGAAACACCAGTAACTTGGAAAAGGGCAGCATCCATGGACGAGGTTCTCCAAGAGGCAGATATAATTAGTCTTCATCCTATCTTGGATAAAACCACTTACCACCTCGTCAACAAGGAAAGACTCGCCAAGATGAAGAAGGAAGCAATTCTTATAAACTGCAGTAGAGGACCTGTTATTGATGAAGTTGCACTTGTGGAGCATTTAAAAGAAAATCCAATGTTTCGCGTAGGCCTTGATGTGTTTGAGGATGAGCCCTACATGAAACCTGGACTTGCAGAGTTGAAGAATGCCGTTGTAGTACCACACATTGCTTCTGCTTCCAAGTGGACTCGTGAGGGAATGGCAACGCTAGCAGCTCTAAATGTGCTGGGCAAGATCAAGGGCTACCCAGTATGGTTTGATGCCAATAGGGTGGAGCCATTTCTTGATGAAAATGCTCAACCTCCAGCTGCATGCCCAAGCATTGTTAATGCAAAAGCCCTGAGTTTACCAGTTTCAAAGCTGTAGTGTATGCGTACGGGTGTGCTTTTTATCCTACAAGAGCCTTCAAAGCTTGTGTGTGCATACTGATGGTGGCAGTGTGGATATAAAACTATAAATACTGTCTCGTTAGTATCATTATTATGTGCTTGTAGTATATTTATAATTTTCAATTGAACCAGGAATACTTTAAAATAAAATGAGGAAATTTTGCTTCTGGTATTTTTATCGTCAGTACTCAGTCCATTAGATCAGAAGAATGCAAGTGACAACTATATGAGTTATACAAAGAAAAACAAATTGTTCTTATTGAGGAAATAGAATAACAAGTTCATAAACTTCAAAAGTACATAAATCAGGAAAAGTGTTAATAATAAAGGACAAAGTGCAGTGTTGATGACGGAAAAACTTCACATTTACTTGATGCATGTAATGAATTTTAGGCGAGTCAAGAAAGAACATGTAAAGGTTGTAGTTTATTGAGCAATTGGGAGAGTTGGGTGATAATGTTAATAGCTCAGATTAGCATCGATTTAATGGTAGAATGTAGTAGGTGAGCCTCATTGCCTTGATGAGGAAGAATGTGTATCCATCCTCACTTATAAGGGAGGAGGGGTGTGCAATCTTTTATTCTAAGAGCAGATCATATTAGTTACTTTGTTTAATTGTTCTTTGTAAACATAAATTTCACTGATCCATTGAGAATCCTAAGTAGTTGTGTTTTGGATATCAGCTAGCTTCACAAACCATGATCTCTCTCCCAG
>c100210.graph_c0
GGAGTGCCGCAATTGCCGAAATCTGTAAATATTGATCCAAATATTGTTAGTCTGAATCAAGATGAGATGGTTAGAACATATTAGGTAATAATTATAAGACACCAGGGAAAGTAAATTATAGATTCAAATATGCAAAACTAAACCATGAATCCTTTAACTTAATTTTTTTTTATAACTTAATCCTTTAACTTAATCTTAAGTTTCAAAAAGGTCTTTCATCTTTTTTCGTGTCAAGTTGGTGATTTATGTTCAAAAACGTCAACGGAACATCTTTTTTATCTATGTTTGTTACCATAAGTTATACTTAACCATTCATAAAGATAAATTACATCTTCAATTCATCAAGATAACATATAAATTACATCGTAAATCGTAATGACATTGTGATCTTGTTGTCAATGTGAGTATATTTTTTTTTTTGCAAAGTGTGAAACATTCTTAATAGTATAGGAGTATTATTCAATGATCATGTACACAGTAGCAAC
>c100210.graph_c1
GACTATAACATTCTTATTTAACATCTTCCTAGTATTTGTCATTAATTATATTGCAGATTTCTTATTTCTCTCTTCAATTAAGGGTATAAATGGAAAAGTACATTAATTAGAGTAGACATTAAACATCAGTAGTTTTGAAACTAAAACAAATGCTAAAACATCATGATTCGTAAATCATAGAAAAAAGGTATATTTAAATTTTGATGTAATCTTGTGTACCAAATACCTCTGTTTAGGTGGAGAACAAAATTATAAGGTAGCAATCAAGCACTAAAAATAAGATAGTAATCAACTAAACTTTTACTTTATTAGACGTGTGCTCCTTACTTTCAACATTAAAAGAAATGAAATCATTTTAAACTCTGATTATTGACGTACAAAGACAACATTAAGCAGCTACTAGTAACATCAAGAAATGCACATGACAAGATGACCCATGAAGATACAAATGCTTTGTATACCAATTCATAAAAGCCATAATTTTCTCAAGAAGATGCCTTGACTGCCTTGACTTTTTCAATTAGAGAATTAAGAAAGGCCACCAACTTCTCTTGGTCAGGGGTGTTTTCTTTGATGACGGGAACATCCTTAAAATTATTAAACCATAAATGCAATCGAGGGAATCTCTCACTTTGCAAGATCTTCACTTCAAACATATCTTCCTGAACCTCAATAAATTTGATAAAAGATCCAAGAGCTATGTCTACAATGTTAATGGTGTCTCCCCCATAAAATTTCTTTTGATCATCCAAACACTTATCTTCAATAACTCTGAGTCGCTCCCATAAATTCTCTCTGGCCTTCTCTCGCTCTTCACCAATTTTGCTATAGAGGAGTGCCGCAATTGCCGAAATCAATTCATCAACATATTTAACCCAAAATCGGGCTTGAGCTCTGTCATAGGGATCAGCAGGAACCAATGAGTTGTGTGACCATATCTCATCAATGTATTCAACAATGATCATGGACTCACATATGGGTTTTCCATCATGAACTAGCACTGGAGTTTTCTTGTGTATTGGGTTATATTGAAGAAGCAGAGAACTTTTATTGAAGCGATCTTCCTCTATGTTCTCATATGGTATACCCTTCAAATTTAAGGTCCATACTACCCTTAAAGTAAAAGGACTATACCAAAATCCATGTAGTTTCACCTCTGCCATCCTAGCTTGTGTT
>c100211.graph_c0
AAACTCGTCCCCGTGACTCTCCTGTTGAAGGAAAAGAATGCAATTAATTAATCGAAGTTTGAAATCGGAGAATATTTAGTGCGTCAAAAGCTATTTTTTTGTCGCTTCTAGTCAAACTGAGATTTGGCAACAAAATTAATTTTAATACAACATAATCAAACATACCAAAAATCACATTTACCTACAGGAAAATTACTAATCATATTCAACAAGCGTGGACAGATTCGATGCAAAAATAAACAAACATAACAAAATCATGGTTCTCAGAAGAAAATCACTCTATACTTCCTTAACCGTGCATCAAAACATACACTTGTATAAGTTGTGTTGTCAATTGCAGGTCACAGAAAATAGTGTGTAACCAAAAATCAGAACATTAAAATACTAAAATGATAGGTTTTGTTCCGACTAATAATAAGACGAATCCAACTCTTTTTCTAAGAGAACAAACCATTTAACAAAATCAAAATAAATAAATGTCTTACCAAACAAACCGTGTGTCTTATTAACGAAGGCATTAATGGCCCAAAAACAGTATAAATTAAAGATAACCAGGCAAAAAAGGTATTCCCCAGAATGCGCGGAAAGTGCATAAATGAGAATGACAATGCAAAAACAAAAAGTCGTATCCACTCATCCAAGAATCTCGCAATCCTATTTCATAAAGATAACTGGGCAAATCAGGTATTCGCCAAAATGCACGGAAAACACGTAAATGAGAATGTAAATGCAGAACAAAAAGTCATGTCCACTCATCCAAGATTCTCGCAATCGTGTTCGTTAAAAATTAATGCTGCATATGTTGTCAATCATGGAAAGATACATCTTTGTATTAAATAGCTTAATCACACAACAATAGCAATTGTTCAAATTACACTGCACTACTAGGATACCAAGATTATCACACAGACATTTATTTATAATCCTGAGCCTAAATATGAGCTCGACAAATTGTAAAGAAAGTATAACTTACCTTCTCAA
>c100211.graph_c1
TGGAGATGGCAAGCCTGATGGGGATGATGAGATGATCTCGTTTCCAAATCGAGCATCCTGGACCAAGGGATTGGCAGCCCGGACCGGTGGATGTGTTAGGACGAGTTTTGGGCTTAAGCCGGCTGCCGTTAGAGTAGAAGGGTTCGATTGCCTCAACAGGGATCGCCAGAATTCAAGCGTCCCTGCTGTCGCTTAACATTCCATTCAGAGAAGTGTATATAAAGACGGAGCTGAGTGCGATGCGATAACTTGTTCAAAAGAAAGAGACTTTAACTTGACTAGAGAGAAGAAAAATATCTTGAGTAGTTTGAGGTTATAATGTTGGAAGAAACAAACCTTGTGTTCTTGAGAAGGTTTGATGTATAAAGAGCATGTTCTTTTTTTGTGTACTAAAAGGATATTTTATATTGAGTGACTTAAATAATTTTTTTAGGTCATCACCATGAGAATGAATGTATAGAGAGTTGGTGATTTTGGTTATAATATGTGTAAATATATTTAGAAAAATTTATGAGTATGGTTATTATATATTTAATGGATTAATTAAAGTGGCATTTTTAATGTGAAA
>c100212.graph_c0
CTATAATGTGCTTTCTATGCTGAGTGTTAACCTTTGACTAATTTTCTCAGATCTTCAATCAAACAAAGTTACCATGATGAGAGGACGATTCCTCAATTTCTTTGTCAATCCAACACCAAAAAAATGGTCCCTCCTTTCTCTTAGCCACCACAAATCTCAATCTCATAACTTCATGTCTGTTTCTTCTCCTGTTGATGCTAATTCAAAGAATCTTTTACCACATGATGATCATTCATGTGAAAAATTCTTCACACCAAGTTCCAGATATGGGATCAACACCTTGCATACAAGTTCAGTTGTGGAACAATCTGAAAAGGTTGAGGATGAAGATTATGTGTGGATGAAGATGCAGGAAGAAGCTAAAGTTGATGTCACTGCTGAACCAATTTTGTCTAGTTACTATTATGTTTCAATCTTGTCACAGAAATCATTGGAAACTGCTTTGGCTAATCACCTTGCTGTTAAATTAAGCAGTGTAAGTCTTCCTAGTACAACACTTTCTGATCTTTTTGTTAGAATTTTGGAATCTGATAAAGAAATTATGTATGCTATGAAAAATGATCTAAAAGCAGTTAATGAAAGAGACCCTGCTTGTATAAGTCATGTTCATTGTTTCTTGAATTTCAAAGGCTTTTTAGCATGTCAAGCTCATAGGGTAGCTCATAATTTGTGGTCAAATGGAAGGAAAATTTTAGCAGTTATGATTCAGAATCGCGTTTCGGAAGTTTTTGGGGTTGATATTCATCCTGGAGCTAAGATTGGAAGTGGGATTTTGCTTGATCATGCAACTGGGATTGTGGTTGGTGAAACTGCTGTTATTGGAAATGATGTGTCTATTTTGCACGGTGTGACGTTGGGAGGGACCGGTAAGGCACATGGCGATAGGCACCCAAAGATTGGTGACGGGGTGCTTATAGGCGCGGGAACTTGTATTTTGGGGAATATTAAGATTGGTGATGGTGCTAAAATTGGTGCTGGTTCAGTTGTGATCAAGGAAGTTCCTCCAAGGACTACCGTTGTTGGGAATCCGGCTAAATTGATTGGAGGGAAGAATAATCCTATTAAACTTGATAAGATTCCTAGCCACACTATGGATCATGTTGCACATATTTCCGAGTTTTATGATTATGTTATCTAGAGTATAGGCTTGAAAAAATTATTTGCAGTTTTATGTTTGGAAATTCAGAATTGAGTTATTGAAATGTGAGGGGTCCTAGTTTGTTATGTAAGAGAGAATCTTGGTTCTCCTGCTATGCTAACTGTAATAAAATTGAAAATAAATGTGCAATGTGATCATAGTGTAGTTTGTGTTGCTGTAATGTAAGGTACGCCAGCACCCTTTATTAGGTACGAATGTTGTGAACGTTCGTATTTAGTGAAGCTGCACTTTGTAGCTTCTTGTATTCACGGTGGAAGAGGCTATGAATGTGCGTATTTGCACAATTGACACATATCCAAACACTTACGAAGTTGTTTTGAAATCTTGTTTGTATTTTCCGCATAAACTGAAATCTGTACATCATCATGGTTCC
>c100213.graph_c0
GGAAGATTGGTAGTGTACCGAAAAATTATGTCAGATGAAACATGAATATTTCAAAATCGCAACGAATATTGAAAATTTCAAATCATGAAGGATAAACTATAAATCCTTAATATAATATCTCATTGTTACATATTTTACATTCTCATGTTCATATTCTCAAAACTGTTGTAATGGATGAAATTGAGATAATGTGAACGGAGAGGATTCATTCCAATATTTGATACACAGTATGAATCTTATGTTGGTACAAGGACAGGAAAACACTCATGTAAGAAGGGTCTAGAGACAACTGAAATAACTAAAATTAAGTGATAGAAACACCACAGGCAGCATTTACCGCCTAAATGCATTGCCTTCACCTCCAGATCTGCCTTGAGAATAATGGGTCCGCCGCCGGACACTCTCGGCTATTGAAGAGCTCCCGCCTTCTGCAGCACCATATATACTTTTTTGAGCAGTATCCAAGAAATTCTTCCCACTAGAACTAGTGTTCTGGATTGCTTCCTGTGCATCAGTCTCCTCAGCCTTCTTTATACGTTTCCATCTCTCCCCTTCATGTAACTCAGCAGCAAGTTGCATCTGCCTAAGTTTAGCAGCCCTCTCTTCTTCTGAAAGCTTAGGAGCCACATTTCTCCGCTTATAGTGTGATTCACGTCCGAGTGAATTAGCAGAAGATCTAGTAGAGCTTGGTTCTCGAAAGCTCCCATTTCCCCTTTTAGAGACATCAAAATTGGACTGACCTTCTGGAGCATATCTTCCTGACTTTGGCTTATTATCATTTCTGTCATCAACATCTTCTTTATAGTCTTTTCCTTTGCTTTGACTCTGGTGATGACTGGGTAATCTTTCTCTGTATTTTTTTGTCTTCATATTGATTCTTCCTTCTGTTATCAGCATCTTCTCTATAGTCTTTGACTTTGCTTTGACTCCGGTGGTGACTGGGAGATCTTTCTTTGTATTTTCTGTCTTCATAGTGATTCTTCTTTCTCTTCCTTTCTCCTTCACTTGATTCATTCTCTGAATCTGATCGAGCCTTGTGACGCTTCTTGTCAAGGTCTTCAT
>c100214.graph_c0
GAGAGATTGGAAAGGAGAGAAGTGGGAGGGAAAAGAAGAGAAGAACGCAGCAGAGAAGAGAGTGTGAGTTAGGTCTTCTTCTTCTTCTTCCAACAAGACAAGATGAGTACCATGAAGTTTTGCCGTGAATGTAACAACATTCTGTACCCTAAGGAAGACAGAGAACAGAAGATTCTCCTCTACGCTTGTCGCAATTGCGATCACCAGGAGGCAGCGGATAACTTCTGTGTCTACAGAAATGAGATTCACCACTCTGTTGCTGAGCGGACTCAAGTGTTGCAGGATGTAGCTGCAGATCCAACTCTTCCTCGTACCAAGGCTGTTCGCTGCGTTCAATGCAATCATGGTGAAGCTGTGTTTTTCCAGGCAACTGCTAGAGGCGAGGAAGGAATGACACTTTTCTTCGTTTGCTGCAACCCAAACTGTGGACACCGCTGGAGAGACTGAGTTTTGTGCCTGCCCAAATCAAGGTTCAACTCATCTTTTGGGGGAAATCTAGCTCATTATGTTGTCCACTCTAGGATAGAAGAGAAAAGTTGTAGTTATTAAAAATCGAGTGATGTGGGGAAGACCCGTTTTAACACAGATTAGATAATTATGTGTGCTACCTGTTTTAACTATAGTTGTTGATCAAATGATTAATGGACAAATCCTTGCGGGTCGTCATGCTGAAATTTTTATGGATGGCCCTGAATTTCCTTGGTTTGTTAACTTGAGGGATGGGGAAATGTGGAATCAAAATGGCCATTTTTGTGTTGAGCTTTGAGATAGTATTTGTTTTAAGGTTTCTTATTAAACGCTTATTGGTTGAAAAATTTATTTCCCTCATTAAAATATCACTGCTCTTTC
>c100215.graph_c0
TCAGCTCTGGCGTATTCAACAGGTCTAATTTGAGGTGTAAAAAATGATAAATTTTAGTGTTGTTTTTCATATTATTTTACTTAGTACGTTATTATCAGTTTAAGCATGCTATAAGGAGTGATGATATATACTGTATTATAAGCTTTTGATATGTGACATTTTTATTTTTTAAAAATAAAATGGAGTCCAAGATGGTTTGAGTTAAGGATTGATGAAATTGACTGAAAATTCGTTGAAAAACTATATGC
>c100215.graph_c1
TTGAATGAGGAATCCAAAACTTCAACAATCACTCTGATATGAGTTACACAGCAAAAGCAACGGCGTAAATACCACAGACAGTCCATACAGATTTTAACCATCATCTCATAAAGTTCAACATAAACACCTCTGCCATCTTCCAAACTACCTTATTGCTTCATTTCAGATTATGCATCAACTTCTACCTTATAACACCATTCCAGCAGCCACCAAATCAAGAACAGAATTGGGATATTCTATGCAATTGTTCCTCAAACTAAAAGTCTTACCCAAGCATCAATCAAAAGATAACATTCATAGTCTTAATGATTTTGATGTCATCCCACAACCATTGTTCCTTAACTCTAACTTCTAGCAAGCATTCCAACACCACATGCAACCATATATATATTAACACAAAAGAGAAGTGTTAATCTAAGGAAAAGGGTTCTAAGTTGCGGTTGGAACAAGGTGAGAAAGGAGAGAAATTTGACTTACTTGGATTCTTGGCATTCTTAATCAATTAAGCTGATCGGTTCACATATAAATGCCCAAAACAAGATTGGAAAGAGATGGGGAAGTTTCAGCCGAGAGGGAGGGAAGGAAAAGTAAAGTGACCCATGAGTTTTTCTTGACTTGATTTAAGGATTTGATGATTTGGTGAAGTGAGAAGAGAAGGGAGAGGGCCGAGTGAGAAGAGAGAAGGAAGAGAGAATGGCTACCTCAAGATTAGAGAGAGAAAGTAGGTAAGAATTGTGAGATATTTTGTGCCAATCACAAATAAATATCTTTAAAACGTGCAATTACCAAATTGCCCTTGCGTCAAGCGTGTTTGATACGACACTGATACTTTATCCGTATTATGCTGACATGTCATAATTTATTTCCATTAACTTACTTTCCATGAATTAAATTCGTCTGACACGGTCAACTGGTAATATATGGGTACTGACAGGCGGGATATTACATGAGTTTACCTTTCGTCATGGTCAGTTCCAACCAATGAACAGTTTGAAATCATATTTTATTTTCTCCAGTGTCATCCCCAGCTTAGCTGTTCTAGAAATATCGCTAAAAGTGTTGTCTTCATTAAACTATCGTCCCAAACCGATACGGTAGTAGACAATCTCTTCCCCAGTGAAACTGCAATTCCCCAGCGAAGTCGGATCCCTTTCTTTAACAAATTGGGTATCCCGTTGTTTGTTTCTCGTCCCAGTCAAATCATCTTTACTGTCCTGCATTCATAACTGCATCATGAGCATTTCACAACATCTTAGGTCCAAAATTGGTGTA
>c100215.graph_c2
ATCTTAAAAAATTAGAAATATTTGTGAGTATTTAGCTTGGCTTTGGTTTCCTTTCTGATTTGTGGTTGCACTTCCACATTCTGTTTTTCTTTTATGTAAAGTTGTTTAAGCTCTACAATTTGCAAAGTTTTTTGCTTTAAGGATTTGTCTACTGTCTAGAAAAAACAATCTTCTATGTGAGTTAATATTGCCAAACAGAAGTTATGAATCAGCTGCAATTTAGATAAGAGTTAGTTACTGTATCAGTGCATGAGAGTCTTATAAATAAGATACTAACTAGTTTACTTCATTTTTTCATCTTTTATCAATCAATACAATGATACCTTTGAAGTTTTAATGCGCTTTATATTTCTCTTATGCAGCTGCGTTTCCCCTTTGATCCAA
>c100215.graph_c3
AAATTATTTAATTTAAATAATGTCCTATAAATATAAAAGAAATTTCAATGTTAAATCACTCATAATTTGCAACATCATTAAAAAAGATTAAACGTCATAACCACCTAAAGTTATAATACATAAGATGATATGAGGAGGATATAAAGCATTATGAAGAGTCTTTCCCTTCGTAAATAACTTCGGCTTGTACAGATGCTCTTCTGAACCGAACAAGTTTGGTCAACAAATCAGCTCTGGCGTATTCAACAGGCTTCACAATCATTTTTTCTAGCATAGGAGAATACATGAGAAGAAATTTGATAAGATCTAATTCAGATTTGATGCCAGCGATGCCACCTATGCTCACATGTCGAACTCGGATGGGCATGGCTGGCCCTGAAAATGTATCTTCCCAACAATAGGAGCCGAGGGTTAAAAGGACATCCGCCTCCTTATAATCTGCAATTATTTCTAATCTTTGTAGGTTAGGTGAGCTTCTAATCAAGCAAAGAGCAGCCAAAACTTCCTTCATGTCATTGAACCTTATGCATATGAAAAGAAAACTTAAATTGACAAAAGTAGTAGGAAGCTTTACTGGCACTGGCACATCACCTGCAGCCAAATACTAAAACAAAATAGAAGAACGTCACTAAATCAGAATATAATGTGTTTAATACTTACAAATCAAGAGTTGCATCGATATGATTGTTGTTCATATTAAATTTGTACGGGGTCGAGGGGTGGGAGAAAATTAAACAAAAATTAGGTGAGTCACTCCTACAGTCAAATTCTACATTCATATGCTTGAGCTTTAATGTACCTTTAAAAAATAATAACCAATCTCCAAGGTCTCTATGTGAGGTAGGTGAATGAAAAATTTGATCAAATTGCTAGAGCCTCCACGCAATTTACTTTGATTGCTTTCAGAGTTCAGATAATTAATTAAATCAACATATACCGTAGTTATTTGGAAACTGTTTTCCAAGCTAATATCCTCAAATTCACCATCAATTTGAAAAGTATTGAGATTTGGTGCGTGAACGTTAATTTGGGAGATGCCATCGACATCAAACAATATTAAATGGTCAAGCAGAGGGCAGCCAGATATCATGTTTTCAAAATCATCTTGAGTCACAGTAACCTCTTCCAGTGTAAGACTTTCCAAGTTCTTAAAGCCCTCAAACGTTGCTGGAGGCTTAAGCCGACAACTACACAAGGTTAAATGACGTAAAGTTTGACAAGAGAATAAGCACCAA
>c100215.graph_c4
GGGGAAAAAAATTAGAATGAATGAAAATAGTCATAAAACGTTCCAAAATTGTAACTACAATCAAAGGAAACTTTTAAATCGTTTAAAATTCATTGAACCTGAACACAACACAAAATGGGGGAATATCACCATAAAATGACTAACTACAACCCAAGGAAACTTTTAAAATTCATTGAACACATCAGAAAACGGGGGAGGATTGTTTGCAACTCCACAGTCCACATCCTGGGATGGAGAGTAAAAAACATCATGAAGAGGAGTCTTGTTCAAGGTAAATAACTTCAGCTTCATCTGACGCTCTCTTGAACCGAAGT
>c100216.graph_c0
GATGCTCTATATAAGCAGAATCTCGACCGAGATTTATTTCGAAGCAGGCGAAGGCGTAGAGCCCTCAAAGTAGATTTCCTCTACAACTAGCATGACTTTGCATAGAGCCCTCAAAGTAGATTACCTCTGCAACCACATCTTTGTTTTCAATAGGATTCATTGACCCGTTGAATAAACCATTCTTCCACCAAGTTTGAGTAAAAAGATAAACCTGAGACTCCAACGGTAATCGTCATGGCTTTG
>c100217.graph_c0
GCGATAATTACAATTAATTAATTAGCAAAATAATAATTGATTAAGTGGAAATAAGTATTTGATTTTCGATACTTGATCAGTGGTGGAAAAGGCAATTGCAAAGCTGGAAAGGAAAAGCTGTCTTTCTGCACCACTTCGTCCCACACACTGCACTCTCTCATCTCATCTCATCTCGTTTCCTAATCCTCCTATTCAATTTAATTTCTCCACCACATATTCATCCTCACATTCAATTTGAATGTCCAAAATATGGTAACAAAAGATTCAGAACAGCAAGATTATTATTATTAATCTTTATCAATAAACAAGGTGCGCGTACTTTAGCACCTATCATGCTCATGGATTCTTCTCCCTTCTCACGGCATCCTTACTCTCACTGACACTCATACCAACCAAGACAACAAGAGAAAAGAACCAATTCCCTTTTTTTTATATTCTTCTTCCCCAATTCACAAAAAGGAAACCCTAGAAATTTTCTCATTCCTATTAATTCCCATTCATTTCTTTCCATATATACAAATCTTCACCCATTACATATACTTTTGGAGTAGGAGGGGGTTTTTGTACAAAAATTTCAATCAAACCCTAGAACACAACACAATGCTGTCGATTATCAAATTTTCACGGTTTTTCTCCGCCGTTATGACCGTAATCATCATCTCCCCCTCCCTCCATTCATCTCATTACCCAGCTTTAGCCATAAGATCTTCCATCATTCATCATATCCCTCACCATGATTACCGATTCTACTTTCACACATCTCCGTTTTTTCGTAATGCCGATCAATGCGAACCGATTTCAAGGGAAATCGGTGCATGTCATCCAAGTTTGGTTCATGTAGCGATTACTCTTGATGTCGAGTATCTTCGTGGTTCAATCGCTGCGGTGCATTCCATTCTTTATCACGCTTCTTGTCCAGAGAATGTTTTTTTTCACTTTCTTGTTACAGATACGGATCTGGAAACATTGGTTCGAACAACCTTTCCGCAGTTGAGATTCAAGGTGTATTATTTCGATCGGAATATTGTTAAGAATTTGATTTCAACTTCTGTGAGACAAGCACTTGAACAGCCTTTGAATTACGCGAGAAATTATCTTGCGGATCTGTTAGAAAGTTGTGTGAAAAGAGTGATTTACTTGGATTCAGATCTTGTTTTACAAGACGATATTGCAAAGCTGTGGAATACTGATTTAGGGTTGAATACAATCGGAGCACCGCAATATTGTCATGCTAATTTCACAAAGTATTTCACGGCGGCGTTTTGGTCGGACCCGCTGTTTTCGACGACGTTTGAGAAGAGAAAAGCTTGTTACTTTAACACTGGGGTGATGGTGATGGATCTAGTGAAGTGGAGGAAGAAAGGGTACACGGAGAGGATTGAACGGTGGATGGAAATTCAGAAGGTAGAAAGGATCTACGAGCTTGGTTCTCTACCACCGTTTCTGTTGGTTTTTGCAGGACACGTGGCGGCAATTGAGCATAGGTGGAATCAACATGGTTTAGGTGGTGACAATGTGAAAGGTAGTTGTAGAGATTTGCATCCTGGTCCTGTTAGTTTGTTGCATTGGTCTGGTAGTGGAAAACCATGGAGGAGACTTGATGAATCAAAACCTTGTCCTCTTGATGCACTTTGGGAACCCTTTGATTTGTATGGACATAGACGCAGATATGAATCATTATAGATAGTTAATTGATTCATTTTTCTGTTAAATGTCTCTACTCTGTACTCTTGATTTGATTATTTTGGTTAATTTTTTTGTTCCACTTGTGAGATTATTAACCAGATACTGATATTTAGTCATTGATTTTCAGTTTTTGTTCATATAAATCTTTAG
>c100218.graph_c0
CTTAAATAATATTAATATATGTGAAGACCAATAATTACATTTGCAACGAAAGACAAGTACCTTACACATACTTTGTAAGCATTACGGATACTTCATTGTTTTATAAGATTGTTCTTTTGTCTTATACATCACGTGTTGATCAAGATTTTTAGAATCCTGTAAAGGTTCCCAAAAACGACCACCATAAATGTAGGACATGCACTGCAGGTGTGAACCAGTGTTACACTGGCAGTAATAAGTTAAAGAGAAATGATATTTATCCAACCATTTTGTGACAATTTTTTGAGACAACTCTTGGTATCTCGTTGTATCATAAACTGAAGTATGAATTTATAATAATAAGGATAAGGATTTCTAACCATTTGAAAATAGTAAAAAATAAATTGGAGTGCCCCAATCCTTTGGCCGATTGGAATAATCTCCATTTACAGGAAAACTGTGTAAAACCCCAAATCAACCATACAAAACTTTTATTTAATTGCTAAATAAAACTTGTAAATAATAGTCAGCAAATGTGAATCATCAGTCATCACAGCCGCAGCTCGCATCAGTTTATAAACTGCAGATGATCTTGTTAACCCATAACCATGGTATTGTGAGCTTGTGACCATCATCGATCCGCTTTGACTGATGCAAATATTTCATGCAACACAACCTCAGAGACGTCAGCAATTTTCATTTGGAACTTTGACACCGTAACTTCTCCTTGGAGCATTTTTCCTGAAAAGCTTTCATCAGAGAATAGCAGCGCTTATGCTCACCGACTGCTGCGGCATATCTATCCTTAAGATCATTAAGATTTGTCTCTTCTTCTTGAAGCCCTAGTTGAACCTTTCGTAGTTTCTGTTCACTTCCCTTGACAATTCCTTCCATGGAATGAACAAGCTTTATACGACCATCAGTGCTACTAAAGGCCTCTTGAAACTGTGAAATAAAAGAATTGATGTTAAAGGAAACATCTTTATTGAATTCGATCATTTCACAGT
>c100219.graph_c0
ATCGGATCCGTAAATCATTGGGCGGACACATACCGACCCGAACAAAGACAAATTCTGGTTTTGATTTTGATAAACCCTTAAATCCCAAAACATCGAAAGCTCAACGGCGGCGCTGATGGCGGAAGCCACGGCGGAGTCACCGAGCACCGTACTACCGGAGGAGTTGATGATCGAAATCCTTTCTAGGGTTGATTTGAACAATCCTCTCCAATTGAGGTGCGTTTGCAAGTTGTGGAATTTGCTAATTCTTGATCCTCAATTCGTGAAGAACCATTCTCGCAGATATTTCACCGAATACATCTATGTTCTATATACGAAGGGCAGGGAACACTGGAATGCTTTCCGTTTACAGATTTCAAAGAACCCTATGATGCCACCAGAAGAAGAAAACAACGACGATGATGAAGATGAAGAAGAAGCAGACGATGCTGCTGATGCTGATGCTGACGAAGAAGAAGATAAAAAAGATGCTTCTGCTGAGAAAGGGACGTGGAAACATTGGTTGATGAATTTAATTGCTCCGTTGGAGAATCTGTTGGTGGAAATTCGGTTACTCAAAAAGGACTTGAAAACTATCAAAGCTGATATACTAATAGAAGCTCAGCTAATTCAGGAGGAGGCGGAGGAGGTAGCGCAGTTGGATTATCTTTGGGTGGTTGTTAGGTATATCAAACGGAACATCAAAACTTTTAGAGTTAATATGCAAATTCTGGAGGTTAGAGTCAAGTGTCTCAAAAGATTTCTACAGATTTGTCTCAAGTTAGCAACATCTTCATACTCTCACCTTTGATTGTTAATGGTTTCGTTTTGTCTTTACTAGATAAATCTCTTTTGAAATGTTGCAACTAGTGTTTGTGTTTTGAAAACAGAGATAGTAGTTTCTTACTCAAATGGTTGTAAATGGATGGATTAGTTAGTTGAATCGAATGTAAACAACTGGACAGACTTGCTATTGGAACCGGAGAACCAATTTTTGCTATATTTTAAC
>c10022.graph_c0
GCAAGTTAAATAATTTCTAAGTGTCAATGTCAGCATAAAACTGTAGCTTGGTATAATTTTATAGATTTTAACTGGTATACACCGATAGTGTAAACAATTTTTACACAGTCAATCAATTGTAATCACGTGATCATTAAAAGTGTTTGAATTTAGTTATAATATAGTTAAGTCGCGCATATGATTGGTTGTGATTTGATAAAGGTGTATCAAAATTAAACTCTAATCTTTTACCTCCTTTTTTATAAGTATGGAGACATGAATTATTGAATACTGAAAGTTTGTGAGTTTGTTGACTTAATTATAAATAGGCTTGATTATGATTCATGAATCTATTTTATGATGCTTACAGTTTACCAATATTGAATATCCCTTCTAATCAATTGAATGCAAG
>c100220.graph_c0
GTCACTTTGATGTACTGGATGCATATTTTTTGTCTGTTTCTGGAAGTACACAAGACCAAGCAAAGGTTGGTTTCACTGATGAATTGTTTTCACTTGTATATAATGTTTAGTTGTTTTTGCTACTTTCTATCCACTCCCGTCAAAAGCATGCACACACACAAACACACATGAGCTAGGATTCTGAATTCTATTTTTGAAATAAGCATCATGATCTTATCTAGAAGCCGTTGTCTCACTCTGGCATACTTACATGATTAAGGTATAGGACTAGCTATCTATGTCAGGCATTAGTGATTGTGAAGTTGGTTGTGTTGTAAATTACTGGACCTTTTGGGTTTATAAACATATTAGCAGCAACACTGAAAGCTTATCCTGCCTTTGGAAAATGGTAATCTTAAGGATCTTCTGAAAGCAATGAACAATTACTCCCTCCGGTTTTGAATATAAGCCACAAAAAAATCATGTTTTGCAGTCTCAATTATAAGCAAAATTTAACTTACTCTATCAGATTCAATGATGTAAATCCTAAAATACCCTTTAA
>c100221.graph_c0
TCGATTTTTTCCCCATAGACCAAAGTCTTTGTACTTGTGGTGTTTTGTACTCTTTCTTTCTCTCGGGGTTAGATCTGAAACCACTTTGTTTTCGACAATCCTATTTTATTCCACAGTCAACCATCGGTTATGGCAAAAGGCTTCAACCCAAGTTCAGGAACACGAATTGTTCTTAGTATTTTATTGTTATGCTTCACCTCGCTTATTAATCTCCCTCAAACCAAGGCCATTTGGTTAAGTATCCCCAGTTCAGGAACTAAGTGCGTGTCGCAGGATATCCAAACACATGTTGTCGTTTTAGCCAATTACTATGTTGTTGCCGATAATATCCAGGGTCACCCACTTCCTACTATTTCTGCTAAGGTGACATCTCCATATGGAAATAATCTTCACAACAATGAAAATGTTACCCAAGGTCAATTTGCATTTACAACTACGGAGAGTGGTAGCTATGTGGCATGCTTTTGGATGAATAGCAAAAATCTAGCAGGTTCTTCAATTAGTCTTGAATGGAAAACTGGAATCTCTGCCAAAGATTGGGACTCTGTTGCTAAAAAGGAAAAGATAGAGGGTGTTGAACTTGAGCTAAGGAAACTTGATGGAGCTGTGCAAGCCATCCATGAGAATCTGTTATATTTAAAGAACAGGGAAGCAGAGATGAGAGAAGTAAGCGAAGCAACAAATGGCAGAGTTGCGTGGTTCAGTATAATGTCTCTTGGCGTATGCGTTTCGGTTTCAGTGTTGCAGCTGTTGTATCTGAGACGCTACTTTCGGAAGAAGAAGCTCATATAGATTTTACTTTCTTATAGCACTGGTCAAAACCAACTTGTTTTCTATAAGTTTTGGAGAATTAGCTATGACTTGTATAGTATTTTTCATGTATCATTGGGGGTTGGTGGATTACCTCTACAAGGGGTATGGTGGGAGTTACATATATTCTGAATTTAGGAGTTTTGTTACTTTATTCCATGTGGTTAATTGAACATCT
>c100222.graph_c0
TGAACCCTTGTTTGTTTGGAGAGGGGAGATACTGTCCATTCCCTTCCCTTCCCTTCCCTCGTTGAACCCTGCAGATCGAGCGGGGTCATTTGGCGCCGCCAGAAACAGTGATAAACACTTCCAGGAAACTGATTTGCTTTAGAATTAATGGAGGCCAAATATTTTCGCTTTCTTAAGATTGTGGGTGTTGGGTACAAAGCTAGAGCTGAATCTGCAGGGCGTCTATTGTATCTCAAGTTGGGGTATAGTCATGAGGTGGAATTATCTGCGCCTCCTGCTGTCCGTGTTTTCTGCTTCAAAAACAATGTAATTTGTTGTACCGGAATAGACAAACAAAGGGTGCATCAGTTTGCAGCTACTGTTCGCAATTGTAAGCCACCTGAAGTTTACAAAGGCAAGGGCATAATGTATACTGATGAAGTTATCAAGAAAAAACAAGGAAAGAAGTCTAAATGATCATATAGTCTTGGTCCATCTCATGAAGTCTACGACTCAGGTGCATATTTGCTAGACCCTGCAATTTTTTTTTACCTGTAGCCTTTGGACAACTTCAGTGTTAAAATTCTTAAACAGATCATCATGGATAATCAAGTTTCAAATAACAGCATTTTTTTGCTTCAATATGATTGATATGTATCGTTTAAAGTTTATCTTTGTCGAGACATTTTATCTATTTAATAGGATAAGATTATTATAGAGTTATGACTTGTTTTTTTTTTGGCTACTTTAGAATGTCCCATGTGCAATGGGGGTGGGGGGTTTCTAACCATTCTCCTCTTGTTCCCTTCTATTGACAGTTGAAATATTATTACATGGTTCATTTTGAATCTTGCCTCACATCTTCGTTTTCATTCCCTCCATAAATTCTAATTTACTTGATCTAGTTGGGTTTTTGCTGATGAATGCACAAAGAGTTTTGGTTAAAGAATAAATAAAATGAAA
>c100224.graph_c0
GGAGTTGTTTCTTGTGCTGATATTCTCACAATTGCGGCTAGAGATGCTGTGATTCTGGTTGGTGGACCATATTGGGATGTTCCTGTGGGAAGGAAAGATTCTGTGACTGCAAGTTTTGAACTTGCTACCACCAATCTTCCAACACCTGATGAAAGCCTTGTTTCTATCATTCCCAAATTTCTTTATCAAGGCCTATCAGTCACGGATATGGTTGCCCTTGTCGGATCCCACACCATTGGTATGGCAAGGTGTCAAAATTTTCGATCAAGAATATACGGAGACTATGAATCAACTTCAGTGAAAAATCCAATCTCAGATAATCAGTTCAACAACCTGAAATCTATTTGTCCACCAATTGGGGGAGGAGACAATAACATAACAGCAATGGACTATGTGACGCCTAATCTCTTCGATAATTCTTTCTACCAGTTACTATTAAAAGGCGAGGGAGTTCTTAACTCAGATCAAGAAATGTACTCGAGTGTGTTCGGAATCCAAACAAGAGAGCTTGTCAAGAAGTATGCAGTAGACTCTCTTGCTTTCTTCCAGCAATTCTCTGATTCAATGGTCAAAATGGGAAATATCACAAATTCAGAAAGCTTCATCACTGGAGAAATTAGGAAGAACTGCAGATTTGTTAACACATAAAACTTTCATTTTTTGGCTTATGTATTTTATGTTTGTTTCCACACACATAGAACCATTACTTTTATGTGTTTCAGCCATAGCTAGTTGATGCAATGATATGTAACATCTAAGCAAGCAATTATATAATGAACAAATGAAGTAAAATCGACTGATTTCCCA
>c100224.graph_c1
ATCAGCACAAGAAACAACTCCAGGGCACTCTGATTCAACAAAGTTCTTGATTTGATCGATAATTTCAAAGCCTTTTAAAGAGTGGATGTTGGTAGCTGCTTTCTTTTCACCTTTAAGTGTGTATGTATCATCGAGCAAGACCGATCCATCGCAACCCTGAATAAAGCAGTCATGGAAGTGAAGCCGAACAACCGAGGCTGCGTTACGAGGTTCAGAAAGCACCGAACATTCCATTTGCTTCCTAACAATGTCAAACACAGTAGGACAAGTTGATGCATAGTGATCAAGTGTTAGTTGAGGCTCACTTGCATACAATCTATTGTCACCAAGAAAGCCAAACAAAAGAACAATATGTAAAAAAACAAATTTTGACAGAAATGGAGTATCCATTGTTAGTGTATTATTAGAGCTTAGCTTAGCTTGAGA
>c100225.graph_c0
GTTCTGGCTGAAAGTTCTACAAGGAAACTTGGGGATAACACTAGCCCAAAGGATCGCGGTTTAAAGGGAGAAAATGTGAAAAATGAAGCTCCCATTTTAAAGCACAAGAATGTTCCAGCTGAAAGGTCTAAACGGAAACTTATGGATAACACTGGTGCAAAGGATGATGGTTCCAAGCGTGATGTTATGGGAGCCGTAGGAGATAAATACATGAAGATGGATAATGGGGTAAGAAGACCCGTGAAATCATCAAAACCCGAGACCAATGATAAGTCAGGTTCAGTCAAATCTCTAGTCGAAAGACCTGGATTAAAATCATCAAAACCCGTGGCCAATACTAAGTCAA
>c100226.graph_c0
GGCAAGTAATTTATATATAGAAAATTAGAAATTAAAGATTGTTTGGCATATATCCAATTTGTATGGCTACCCATATCTTTGTGCAAAAATGAGTGCATGTCATGTATGAAAGTGGAATAGCCAAAACAAGACATAAAGCTAACCATTTCCTTTACATTATTGTGATCATTTGTTCCATTATTAATTATTACACACATAAGATAAACCATACTTCAACATCAATCAACAGTTTATATACATTTTCCATGAGGTTTTCCATATAATGCCTCGGTTATGCCTCTAATAGTTTTTGGAGTGGTCCTACAACAGCCACCAAAAAGGGAAGCCCCAGCGTAACGCCACTTTCCTATGTAAGGGACAAAATCTTCCTCTGCTTCCCCACTTGATTTCTTCATAAATTAACTTCATATCATCAATTTCATACACTAAACAAAAATGGAGTAGAAAAAACATGCAGTTACACGCATTAGTCGATCTCAATCATCAATTTGAGATCGGTTGACATATATTCCACCTTCGATAAATCATCATTAAATAATCATCGCCTTGATTTCAGACCAGACAGCTAAAGTAAGTAACTGCGTCTAGGCCAACTCCCACGTCTGATATGTACATGTTGACTTACTTTCAATTATATTAAGATTCATGTTTTTAGGTATGCTTTGCCGATTATTGAAGATAAATTTTGAGATTAATAACTTAGAAATGGAATGAGGTTTTATGCTGTAAATAAAACTGCTATCAGATTGAAATCGGATAAACTAGAACATGAGCTGAGAAAGAGAGAAACATGAACTCACCACCCATGTGTTGTTGTCAGCATTATAAGTCTCTCCACTGTTGGGATATACAAGTATTGGTTTACTTGTTGCCTTTTTAATAGATGAAATCAAACCATGGATGAATCTAGGAGCAGTACAGTTAACTCCAACTGCGACAACTTGCGGACATGAATCAGCAATGGAAGCACACTCTAAGATAGAATCACCACTAGCCACTTTGTTTTCATCCTTGCAAGAAAAGGAAAACCATGCAGGAATTTCTATCCCTTCTTCCTCCAAAAGTTCAGCATAAGCTTGTGCATCAAGCTTGTTTGGAATTGTTTCAAAAGCAATTAAGTCAGCACCGGCGTCAACGAGAATTTTTACCCTTTCCCTGTGAAAATCTTTGAGGGTCTGGACAGTGACTGCATCACCATAGTCCCCTGTATATTCAGAGCCATCAGCTAAATAGGCACCATAGCTTCCAACAGAAGCTGCAATTAAAATGGGACGGCTTCTATATCTTTCATCTCTGATGAAGTCAAATGAATCCTTAGTGCACCTATCATAATATATATCACGTGCCTCGCGTGCAAGCTCTACGCTTCTTCGAAGCAGAGCTTGACCTTCTTCCTTAGAGAACCCTTTAGCTTCAAAACCTTGAATTGTGGCCTGATAAGATGATGTTAATATTATGTTAGCTCCTGAGTCAAGGTAATCAAGGTGAACCCTTCGGACAAGATGTGGAGAAGTAAAGAGGCATTTGGCACTCCAAAGTGGGTCGTTGAGGTCTACTCCATGGCGTTCAAGCTCCGTGGCAAACCCACCATCTATGATTCCATACCCACCACACTTGTTTAGAAAATCTTTCATCATGTTGAGCTAT
>c100227.graph_c0
GTTCAGGTGCTCTAATCTTCCACAACTTTAACCAAGTCTCATCTTGTGCAGCATTGTCAAAATTTGACAGCATATGATAAGCTGATGCAATTGTGAGTTTTCCATTAGAAGAAACCGACCACATTTGCTTGTCATTTCCATCATTCTCATCCTTTTTAAATGCTAGTGATGTTTGTATTCCATTCTTCCAACTTCTAAGTCACATAAGTCTTCTACAGGCAGGCTGCTACTGGTAGCCTCTTTTGAAAAACACAAAAATTCTTATGAACAAACTGAGAAGATTTTAAAATAGATCCATATTTTGAGAACCCAGAGGTAATAAAATGGAGTCACAGGATCATTGTTGTAAACGGTGGCATTATTCTAGGATCATTGTCTCCCCAATCTCTTCTCAACCAATCACCACCACCACTGATCTCATAATTAATTACCCCAATATCAACGCCAATTGTAGCTGCACCACTCAGACAGAACAGACGCTAGTAATGGCATGAATAAGAATGCAAGGAAGAAATCATCACCATGTTCTTCATTTGTCCACCCTCTCATATCTCCAGAAGGGACCCCCTAAATAACCATCAGCCCTGTCACAACTCACAAGTATCGCCACAGCCGCTAGCACCTTATATTCCACCGTCCAACATCTCAAATCCCATCATTAACGACTAAATGAATCCGGTCCGGTGAAGTCCTGAACCTCCATTAGAATGATAGTAACAATGTAGAGTTAAATAAACTATGACCTAGAATACATTGCTAAAACGTAAAACTGTGATACGAAAACATTACAAACAAGATGTAGAGAACTGTCTGTAAATTTTACCCTATAATTTTCCTCTATAGTCTCCTCCCTCCAT
>c100228.graph_c0
AGAACGCCAAGTCTGTGTACGACTTCACCGTCAAGGACATCACAGGAAACGACGTCTCTCTAGAAAAGTACAAGGGCCATGTGCTGCTGGTCGTCAACATCGCCTCGCTGTGCGGCCTGACCGCCACCAACTACAAGGAGCTGGTGGAGCTGGACGAGAAGTACCGCGAGAGCCACGGCCTGCGCATCCTCGCCTTCCCCTGCAACCAGTTCAACGGCCAGGAGCCCGGCACTGCCGATGACATCGTGTGCTTCGCCAAGAAGCAGAACGCCCACTTCGACCTGTTCGAGAAGGTGAACGTGAACGGTGAAGACGCGAGCCCGCTGTGGAAGTACCTGAAGCACAAGCAGGGCGGCACCTTCGGAGACTTCATCAAGTGGAACTTCACCAAGTTCATCGTCGACAAGGAGGGCCAGCCCGTGGAGCGCCACAGCCCCACCACCGAGCCACACAAGCTGGCATCCCACCTCGAGAAGTACTTCTAAGAGGAGGCATGGTCTATCGCGCCAGGGGAAAAGGATGCTGTTTTTTTTAATGTTTTATTTTTTATGAAATGTAGAAATTTCCTAGCAATAGAAAGTGCAGGATTTAAAAAAAAAATAAGTAGGAAACCACCTGCATCTTTTTTATTCACAATTTGTAACAGTTATTGTGGCATTTGCCATGACTGATGTGGTTGTGGACAGCAAGATTTTTGCTTGTAGTATTTTTAAGTCAATCCTTGAGATCTAGCTGATTTTGAATTCTAGTTTTGCGTCACTATGACAATAAATTCAGGCAGTTCGTAGAGAGAAACCATTTATGGTCTGAAGTAGTTGTTCCTGATTTTTGTATGATGTACAACAATAATTAACTCAGTCCTTGTCGCACAAAGTGTGGAACTCACAGATGCTTCAGCATCCTCCCCCTTGTGTCACATATCCATTTGTTTGTCATAATCATCATCATAACTTTTATCATGTCTATTTATGTGATTGCGTTTGCAGTTGATTTTATAAAAGTGTTAGGGAAAAGCCTGCAAAGCCCACCGCTGCAAAGCACTCACTGTGTGAAGACTGTGTTGCACCCTGTGCACGTCAAGGCTGTGTATCATCTGATTAATAAAAG
>c100228.graph_c1
AGACTCGACCTATTACTGTCATAGACTTATTTTTAAGCTCAAACTTGGTATGCCAATAACAAGTAGTATGAGACAAATAAAAATTTCAAATACAATATTTAATATGAAATCAACTATCCAATGAGCCTTTGGCTCCTATCATTCATAATAAAAATAAAATTAAACTATTCAATTCTTCTTCTGTCGGTTAGGTTCCCTATGCCTTGCTTGGAAGTGTAGGGATACTCTGCTCATTCCAGAAGAAGTTTTCAGGATCAACTGCAGTCTTAACCTTCACCAACCTTTCAAAATTTTCACCAAAATACTTCATTCCATAAACCACTCCTTCTTTGTATGCATTCTTATCATGACTATTAATACCAATATCAAGGTCCCTATAGTTCAAATAAGCACTCCTTGGATTTTTGGACACAAATGGAGTCATGTAACTATACATCATTCTAATCTGATTTATAAAACTCTTTTCCATACCAGCTGCTGAATTTTCCCAACTCACAGTATATTGAATTTTGTACAGATTCCCTTCACGGTGAGCAAACGCGGTAGCTGCGGAGGATATCTCACTCATTTTTCCTCCATAAGGGTTGAAAACAAGCTCAACTTTTCCAAGTTCAATCAATTTATTCATTATCCATTTCAACCCTTCTTTAGGAATTGGTGACTTTACATAATCAGATTTTCTTTTGCTGAAATGCACTTTGTAATGACTTCTGTCGAGAAGTGTAATTAAGGATGATCCATCATTGTAATTAGCCCAATAAAACACAGACTCAATCCAACTCATTTCCTTGCAATTTTCCTTCTTTAGTCCCAACAAAGGAAACTCTTTCCCTAATAATGTTACAAGTTCATCAGCACCTCCAAGAAACATAGCTTGAATTGAAGCACTTACAGTTTTCTTACCCTTTAAGATCTTTGAATTCACAGGCTGCAATACTAGTCTCATGAAAAGCCTATTGTCTGTATGTGGCGCAACTTGTTGCCACTCGAAAACAATGTCAGTAGCATTCTGCTCCAAACTCTTGTCTACTTGAAAAACTGTAACCTTTTCTGGTACCGAAACAAGTTTAACCGTGTATGATAAGATAACTCCAAAACTTGCTCCTCCACCTCCTCTAATAGCCGAAAAAAGATCTTCTCCCATAGTTTTCTTGTCAAGAATCCTACCATTAACATCAACAATTTTAGCATCAACAACATTATCTATAGATAAACCATATTTTCGCATCATGTTACCATATCCTCCTCCACTCAAATGGCCGCCAACACCAACAGTTGGACAAACGCCGGCAGGAAAGCCGTGAATTTGACTCTTTTCCCATATCCTATAATATACTTGTCCAAGACTTGCACCGGTTTGAATGACAGCAATCTCATTTTGTATATTGACGGTGATGTTTTGAAAATTGAACATATCAAGGATAATAAAGGGAACATCAGAGATATATGAAATACCTTCAAAATCATGTCCTCCACTTCTGATTTTGAGATGAAGACCAATGGTTTTGGAGCAAAGTACAGTGGCTTGTACTTGGTTTTCATGCAGAGGGGTGATGATAAGTAATGGTTTTGTGGTGGAGGGAGTGTTGAACCTAGCATTTCTAACAAAGGCTTGAAAAATTGAGGTGTATGATGCATTGGTTTGAGAATAGACTATGTTGGAAACTTGATTTGGTTGGGTGGTATGGTTTTTAAGACACTGAAGAAAAGTTACATAAATGGACTCACTTGATGGGGCTGCATGAGAATTAGAAACATGTACAAGAAGAAGAAGAAGTATAATAAAAACAGACAGAAATGGAACAGGATTTGATTTATCCATTGCCATTCTGAAAAGAGTAAAGAGACATAAGATAATGGTGGTAGAAGATAGGACTTTATACAGAAGAATACATATTGG
>c100229.graph_c1
CGCGGCGCGGTAAGCGGGCGCGACGCGGGCGCTATTACATGACGCGGACACTAATATATTTAATACTAAAATACTATAATGTTGAAAAAGAAATACTAAAAAGAAATACTAAAACAACTTAAATATTACCCAAAATTCATAATGTATTCATAATTTGAAATAAAACATGTCTTACGCAAAAACATAAGAACATACTTGCAAGAAATACTAATAAAATTCAAGGTAGTTAACACCTTAAGCCTCTAAAGCTTAAAGTAAGAGAAGTACTAAACATGAAATAAACATCAAATAAAAGTTCAAATTCAATAATCATGAAATTCTTCATCATCACTTCCACCATCATTCATGTACTCTGCCTCATCCTCTTCCTCTTCATTATCTTCATCTTCATCCTCTTTTTCTTCATCCCCCCAATCAGTAATAAACTCTGGATCATGTTCGTCAACTACTACCACTTTCTTTCCTTTTCCCTTGGTAACTTTCTCGCCTTGCTTTCCCTTTGCCCCTTGATTTCCCTTTCCCTTTCCCTTTCCCTTTCCCTTTTCTTCCTATCTCTACCCCTCTCACCATCAGAATCGCTTTGGCTTCGGCTTCTACCACCATCACGATCACTATATCTACTATATCTCTCTCTACTCCTACTCCTCCTCCTTGAATCCCTATCTCTATACCTCTCTCTACTCCTACTCCTGCTTCGTCTTTTTCTTCTATCACTGTTTCTCGAAGAATAATCACGATTTGTTTTCTCCGAAACCCTAGATTCGGTTGTAGGTTTCTTTTTGAGCTTGTTTTGAATTGATTGGAGCTGGGGTTTTCTGTCGGAATCGGATGGGGCGGGTGGAGCGGCGGTTGAGGCAGTGGTGGTGGAGGAGGAAGAGGCTTTGACGAACTGCGAGAGGAAGGAAGAGGAAGAAACGAGAGATGAACCGGGTTTAGGAACGGCGTCGTTTGATGTGGAAGTGGAAAAACCGAGACCTTGTTTGAACTTTGCAGCTCCTTCACCTTTACGAGTGAGTTCGTCGTAATATGCTGCTGCTTTTTCTTCTTCCATCTTCTTCTATCACACTATTCTTCTTCCATCTTTACCGATATCAAACAAC
>c100230.graph_c0
TGAGAATTCTTATAATTAGAAATGGACGATTTTCGAGGGGTCCTCAAATTCTTCCAAATAGTTTGAAAGTGCTTGATTGGAGTGGATATCAACCATCCTCTTTACCATACAATTTTAATCCCAAGAATCTTGCAATACTGAACCTGCCTGAAAGCTGCCTTAAACGGTTCGAATCATTCAAGGCATGTAATCTTTCCAAAATAAGTTTATGTTGAACATGTTTTTGTAGCCTTAAAATAATGTTTATTTTTAGTGAAAACGTAACAATTTGAGGCTTCGATTTTTCTGTAGGTGTTTCAGATGTTGAATTTTCTAAATTTTGAAGGCTGCAAGTTCCTAAATGAAATACCTAATTTATCCAGAGTACCAAATTTGGGGGGATTATGTCTTGATTACTGCACTAGTTTAAATAGAATTCATGACTCGGTTGGGTTTCTTGACAGGCTTGTGTCATTAAGTGCTCAAGGGTGCACCCAACTAGAAACTTTGGTTCCCTACATAAACTTGCCATCTTTAGAGACTTTAGATCTAAGGGGTTGCTCGCGTCTTGAGAGCTTCCCAGAAGTACTAGGAGTTATGGAGAACATAGAAGATGTTTATTTAGATAAGACTGACCTATACCAATTGCCTTTTACAATTGGAAATCTTGTTGGACTCCAACGTTTGTACTTGAGGGAATGCCAAAGGATGATTCAGCTACCAAGCTACATATTGCCTAAAGTTGAGATAATAACAACGTATGGTTGTAGAGGATTTCGATCATCTGAATATGAAGAAAAAGTGAGTCCAAAGGTGTTTGAAAATGCAATGCGGGTTTATAATGAATATGGGAAGTCCTTCCTTAATGTGTATTCTCATAGTATATCCTCCAATGATGTCATGGAAGTTTCTAGTCCTCAGTGGAACGGAGTGCCTAATCCTTCAAGTTTTAAATTTGGAAGGTTTCAGTATGGGATTTCACAACGGAGAGTGAATGTGTATATGTTTAGAAGCAATGAATCATCAATGTGTTTTTTGTACCGAAAAAAATTCCCGAGGATAGCTCTATCGTGTTATGTAGAACCTGGAGAGCGTTTTGACAACATGGCATGGAATTTCAAGTTCACTGTTCTCATCAATGGCCACTAAGCAACTCACTTCGT
>c100231.graph_c0
GTCCTCCAACCCCAATGAGATGCTCGTCGTCAAAATCTTCAGTGGCTTCAATAATGTTCTCATACACCATTTTGCCATCAAAGCTCAGCCTAATTAAATAATAGTTAGCCACAGATGATATTCTGTGGCTTCGATGATATTCTAACTAACATTTATGACAAACTAACAAATTCAAAACTAGCATTTATGGCTAACTATAAACTAATTCTTCAACCGTGTAAGTCTCCTAAATTGGGGAAAGTAAAGCTATGCTATCAACTATAATGTGACGTAGTTGACCGACAATTAGGTCTCTTAAACAGGTGGTTATCGGTTTGATTTTTGTCCGTTGAGTATGAATTAACATTTTTTAGGAGAGATCAGACCCTTAAGTGGATCTACG
>c100232.graph_c0
GTATTTGTTCATGAACACATCCTTACTCAACTATTCTTTGGCTAAATATTTGTGAATTATGCCACATGATCATGATCTTTTGTTTATTTTCCAATTTCCCTACAATTTTATGTTCATGTCCACTTGAGAAATATGGGTCATTCTTTCATTAAATTTGAAGAACAAAGGAGAGTAGTTTTATATAAGACTATATTTAATTCACAACATATGAAATGAGATGTACAAGCATGTTCTTTTATAAACAAAGTTACTAGTACAAAATAAATAAGTTACTCACTATAAGAAACTAAGAGGCGGTTCACAAATTTTTCATAAATTAATCTTACTAGCTAACCAAATATTTTGATGGCTAAACTTCTTAATAGCCAAGTAAAAGGTGTGGTTATCTATTAAACAAAAACAAATGGTGCAGACTAAATCCATGAGGTGGTGCCTCTTTGTTCCAATCAAAATAGATACATAGTGACTAAGCATATATAAGCCTCAACTTCCTTCTCAAAAGTTCAGGTGATAGCTTGAATTAATTTCTAACAAATTTTATCTTTCACATCTTAAACTCTACTAAAATGAGAATAGAAACCACTTGTTCTATATTTTTACTCATATTTTGTTAAGGACCATCGAGTTCATTTCACTGTCATTTTAAGTTTGGTCTTGTCCTCCTGTTTCCACCTTCATTCATTTTGGTATTGCTTTTGCTTTTTGTTTTAATTTTCTCCCTGGTTTATCGGCTAAGACATCTTTCTTTTATTTGTTAAATCTTCAATAATTGGCTGCACCTTTATCCGTAAATGGATCTATAACTTTGATTTTTACTTCAAACCATCTCTAACAAAATATAACTATGTGAGTTGTGTAAAACAAAAGTGTTAAATTATATTAGTAGACTTAAGAGTTGTAGTCATAAACTTTAGAAAGGACATTTATTTCTGGTGTGAAATAGATTATGAATTATGATTATAATTACAACTTTAGGTAAATTTAAGGAGAACTTAAAATTATACCTTTGTTACTACTTTTAGTTTAATACATGATTATTTAGTTAGTAACTTAAAAAGGATAGTTAGACACTAAAGAAAATATTTTTAGAATTAAAAACTTTTGAAACAAATATATATGTCGGCTGGATTTTTAGTGAAACTAAGTATATTCATGAA
>c100233.graph_c0
CTCTCTCTCTCTCTCTGTCCCTCACCACAAAACATTCACATATTGAGAAGCAAAGAAATGGTCAAAACAAAAAAATTTCTCTCCCTCTTGATCTTCTCAACTTTCATTCTCCATTCATTTTCCATCCCCACAGACACATTCCTCTACGGTGGGTGCACACAAGAAAAATACACCCCAACCTACGAATCCAACCTAAACTCACTCCTCACATCCCTAATAAACTCAGCAACCTACACATCCTACAACAACTTCACCATCATCTCCTCAAACCCTAACGACATCGTCTACGGCCTCTACCAATGTCGTGGCGACATCTCCATGCCAGACTGCTCCTCCTGCATTGCACGTGCCGTCTCACGCGTTGGTGACATATGTCCTGGCGTGTGTGGCGGCGTAGTGCAATTAGAAGGATGTTATGTGAAGTATGACAATGTTAAGTTTTTAGGCATGGAAGATAAAACGATTGTGTTGAAGAAATGTGGGCCTGAAGTAGGGTATGACCCGGGTACGATAGATGCTGTGTTGGGTGGGTTGGCGGGTTCAGGTGGGTTGTTTAGGGTTGGTGGTTCGGGTCAGTTGAAGGGAATGGCACAGTGTGTTGGAGATTTGAGTTTTGTGGAGTGTCAAGATTGTGTTTCAGAGGCAATCCGACGGTTGAGAAATGATTGTCCTTCTGGGGATTATGGAGATATGTTCTTGGGGAAGTGTTATGCAAGGTACTCTACTGGTGGTGCTGGTGGGGCACATGCTTACTCCAAGCCTCATGGTAAATCAGATCACGATGGTGAGAAGACATTTGCCATAATTATTGGATTATTAGCAGTTGTTGCTATACTTATTATTTTTTTTGCTTTCTTGAGAAGGATTTGTGAGGGACAAGGTAAATAAGTTGATCAAAGTTTGTCAAACTTATGGCAAAGCATTGAGCCACTGATCAATTCTCAGCCTTCTTCTCCATTGCAAATTTGCTTTTGGAATCTCTTCTGCTTTCCTTTTTATCTTCTCAAATACCAATGTCTTATCTTTTCTTGCCCTCTCTTCTTATATTGCTATTTTCTATTATAAAATTACATTCAAAAGACTAAAGAAGTCTTTGATAAAGATGACATTAGAAAAAGATGCACCATTGGACATCCATGTGAATATAAAAGGCAAAAGGAAAGAGGAACAAAAGAGTGCCAAATATTCTAATTTTCTTAACCCTTTGCCCACTCAACAAAGTTGTGTTGTAACTTGTCTCTTCTCCTTGCAAATTAA
>c100234.graph_c0
ACAAATTGAGGTGCAGAAACATTTGCAGCTTCGAATCGAAGCTCAAGGAAAATATTTACAATCGGTGCTAATGAAGGCGCAGGAAGCCCTCTCTGGATACAATTCTTCACCAATTGGGATAAAACTCACAAAAGATGAACTCTCTCAGTTGGTTACTATGATCAACAATGCTTGTCCAAGTTCTCCAATCTCAGATCTAACAGAATCAAGAGGGTTAAGTTTAAACTATGAGGAGAGGAAACAGGACAATGGAACTTCTTTGTGTTCATTGGAAAGTTCTTTGACATCTTCTGAAATCTCAGAAAGGGAAGATAAACATTCAATAGAAGAAATAGGAGACTTCAAAAATTCTAGTGCTATTTCACTTGAATTGCCACTAATGGCCATGCACTCAGAAGAGAAATCATTGTCGTGTCCAATGTCTGTGTCTGTGCTTCGTAGCGATAATTCAAGTAATGAAGTCAATGGGAGAAAGAGAAATGAAGAAACTAAATTTGATGGTAGCTATGTTGAGAATTATTCATTAAGGAAAAGATGTGGCAACAAGTTGAAGAAAGCTAAGTTGTCAGAAAAGTTTGACTTGAATAGCCAATATCAGAATGACATGGACTCAACAAGTTCAAAAATGTTATTAGACTTAAATTGCAGTTTAAACTTTTGTGAACCATGAAGATGGTTTATATAATTTTTAGATCAAATTACATGAAAGTATGTAGCACAATATCATAATTATAAAAGAAAAAATTTCATATAGTTTGTACTAAATATTATTAATCTCTTTGTCTCATTGTAATTGTCGCTTCTACATTTTTTTATTTTCTG
>c100235.graph_c0
TTGTATCTCAACTCACCTAGCTACTCCACTAACTGCTATTAATAAGGGTATCTTAGTAAATGAAACCTTTCATCATTGTAATCAACACAACTAATCATCATCTTAAGAAGTGTGCAAAACTCAAATGGGACACCTAAAATGAGATGGAGGGAGTAACTTTTTCCCCAAGTCTGGCATGAATACATATAGCTAAGGAAAGGGTTCACTGCTGGTTGTTACAAAGAGGAAGAACCAGGTAAATAATTAGCCTTACTAGTGACAAGTGTAACTCCTTTTCTGTAATGCCTTTGTCGCTTCTTTATGACTTGGTAGGTTACAAACCAAGCAATTCCCATCCGCTCACCAAGCGATTCCCATCAGCTCACTATTTTATTACAACTTGAACCAATTAAAAACAATGCAAATGAGCTGCATCTCGTGCGCCCATGTCATCTTCATGTGGACATATGTAGTTGACCAATTTAGGCTCAATTCTTTCTAATTTAGGCTTTACTTCCATGGTATTTGTCACCAATTGGTTTAAGGCCTTCTTATCTTTCTTGGCACGTGCCTTTGCCATTGGTCTTCTTAGTCCTTGAAGTACTTCACTAGAGTCCTTGCTTATTATGTCCTCATCACCAAGAATCAGGCTATGGCTCATGCCATATGTGAACTTTTTTAGTTGGAACCTTTCTTGCAAGAAGTACAATTTTGTGAGGCTGATCCTATGGAACTTGTGTCTTATCACCCGTAAGCTTTGCACCTCTCCCTCAATCCTGTTTATCACGAGAGGACAAAGAATATAGGAGTTG
>c100236.graph_c0
GGTAGAGTGTAACATCCCGCTCGTTAATATTTGAAATATTATCAGTCTAACGTGTTAAGAGGACTAATGTTCATGGAAAAATAAATATGACTGGAAAAGTTTATTTGATAAATTTTTAGACAAGCCTAAGTTACGTTTAAGAGACAGAATAAACACGTTTGAGCCTAAGTGGTAAAAGAATGCAACTTTATGGGCGGCTTAGTGCAGACAAAATTATATGGGAAATCACTGTACATGGCTTTATTCTTTTTCTTTTCACCTACCGTCAATTATTTTCTTCTATAATTATTTCTTTTCTCAATTCCTCAATCATTCTTCTCTTTCTCTCTGTCACACGGTTCCTGCACCCTTTCTCATCACCACAACTTTTCTTAATTCCTCAATTTAGCAAGCTATGAAAGGAGTTCATTAAAGAAGCAAGTTTCTTCAACTAGGATCTTTTCATTAGAGTCTTCTTGCTAGAAACCCTGCTGCTTTGAACCAGAACTTTTGTGTTGATTTCAGTTTGTTAAGGTTCACAGGATTCTCGTGGAAAAGGTAAAGAAAAAGCTTTGGATTGATCTCGCTTTCTTGGGACAAAGATGTGTATCATTATTGGACGCATATGTTATATTATGAGTGGTGTTGTACTTAATTATGAGAATTAAGTTTCGTGTGTTTACTTTTGGAAATAATGTAACATAAAGACTTAAGTTGGCTTGTAATCAGAATTCGCGATTGTTGTCGCATCTGTATTGTATAATTATTGTATCCAATATCAGTATTTAACAAACTTATTGAAAATTCTAGAC
>c100236.graph_c1
ATTCATTCAGGTAATTTTCCAAAGAAAAAGGAAAAGGTGCTTCAACCTTGGAGTTGTTTACATATTAGATTTTGTTGTTTGAGATTGTTTGATTTGATTGCTTTATTTCAAATGTGAATATCAAGAGTTTGCATAAGAGAGAAGGAAAGGAGGAAACCTATATGTAGATTGAGAATATTCATCAAATCAGTGATTGGAGAATGGCTATTGTTTTGTTGAAGATTTGTCCCAACCTAATGAGCATAGTTTAGTTTTTGTTGTTACTACCTACCTAATGGTCTAGTTCTGAGATCATCTGAGTTTAATTGTTTATATGATTTATGCTTTGCACTTTTTTATCTAATTGTGTAGTATGCACTGTCTGAATTGCTTATGTTCATGTTGTGCTTTGCAGCTTTCTTAAAGATGGTGGTGAGCAATGGTTGTGGAACTTCCCAAGAGATTTGTGTTGGCTGGAGTTTCTTTTTCTTTTTATGTTTTTTGAAGAATTCTTTTTCTTTTTATGTTATAA
>c100236.graph_c2
CGCAGTTGCGAGTAAAGTACTCGCAGATGCGAGCTGGAAGACCGAATGGGTAAGTTGCATGCAAGCAACTCGCAGATGCGAGTAGACCAACTCGCAGATGCGAGTAACAGCATGACAGCATGCTGTTTGCTCGCTTCAGTCCCTTTTTAACGCACTTCGGTCCAGTTTTCTCGAGCAGTCTTATACTATGTTAAACCCCTCAAGTCATGACACCAAGGCATAAGTATTTAAATGTTTTCTTAAGAAATAAG
>c100237.graph_c0
CTCATTTATAACACTACAATTATTTTTTTTTCTTTCATTTTTCTTCAAATATGTCTAAAACAAATGTAAGAAAACAAGCTTTGGAGAGGAGCACAAGTTTCAAAGATACACAAAAAATATTGAACCAAAATTTCTTCCATAATAAAATCTTCAAGAAAGTGTACCCTATTGGACTTCAAAAAAGCACTTCTTCACTATCTTTATCTTCAGTTTCATTATCTTTGTCACAAAACTCAAATGACTCTTCTCAAGCTGATTCTTTGACTCCATTGGATGAAAGGATTTCATCAGCACTTCGTTTGATTTCAGCTTCTTCACATGAAAGGAGAGAAAGTGCAGTAGCTAAAACTATACATCAACAAAGTCCACTAGTGAGTACTGAGCCAGGGGAATTGAAAAGGTGCAACTGGATCACAAAAAATAGTGATAAGCTATACGTAGAATTTCATGATGAATGCTGGGGAGTTCCAGCTTATGACGACAACAAATTGTTTGAGATGCTTGCAATGTCTGGATTGCTCATGGACTACAATTGGACAGAAATTATAAAAAGAAGGGAACCACTTAGAGAAGTTTTTGCTGGATTTGATCCTTACACTGTTGCCAAAATGGAGGAACAGGAAATCATAGAGATAACATCAAACAAAGCACTTTCTTTAGCTGATAGCAGAGTTATGTGCATTGTTGACAATGCCAAATGCATAATGAAGGTTGTTAGGGAATGTGGATCATTTAGTAGCTACATATGGAGTTTTGTAAATCATAAACCAATAATTAACAAATACAAATACCCAAGAAGTGTCCCATTAAGGAGTCCAAAAGCAGAGGCTCTAAGCAAGGACATGGTAAAACGTGGATTTCGGTTTGTGGGACCAGTGATAGTGCACTCTTTTATGCAAGCTGCAGGATTGACTATTGATCATCTTGTTGGTTGTTATAGGCACAAAGAATGTGTAAACCTAGCAGAAAGACCTTGGAAACATATTTAATTCACATTTTTTGTATGAACATCTATTCAGTTTTGCATACATATTTGATTCAAGCCTTGAGGCCTTGTCTGTACTTTGCAGAAGAATTTATGTTTGGTATGATATATTGTATCATACCAATATAATGAGATTGAAAATATAATATGATTTCAAAT
>c100238.graph_c0
ATCAGCCAACACTGCTTTTCTTGTGAGTTTTGTTAATGCATTGATGTCATGTGCTGTGAGGTTTTGATGCCTCCTTGACCAGAACATGACTGCGACTGAGGCCGCATCAACTGCATTTTAACTGCGATTCTTTGTAATATTAAGGATCAAGGAACAACTGTGACAGTTACCAGGGCCGCAGTTCAAAAATTCGATTCAACAAAATCGAAGTTTAAAAAGAAGTTCATCTGGTGAGGATCCATCATTTTGAAAACCATGGTTTTAGGCATGAAAGGAAAGAACATGAGAACTAGCAAAGTTCAAGTTGATTACCTAATTCATATTCAAGAGATTAAGCCTTGGCCTCCATCACAATCTTTAAGATCTCTTCATTCTGTTCTAATGGAATTGAAGAATGGTTCTAACACATTAGCCTCGACTAAACTAGTCTCACCTTCACTTGGTTCGGTTATAGGTGAAGGAAGAATCGAATTCAATCAATCGTTTAGAATTTCAGTGACATTGTTAAGGGATGTATCGATTAGAGGTGGTGATTCTGATGTGTTTCAAAAGAATTTCTTGGAATTCAACTTACACGAGCCAAGAAGAGATAATAAGATTGTTAAGGGTCAATTATTGGGAAGTGCTGTTGTAGATTTGGCAGATTATGGAGTAATTAAAGAAGGATTAAGCATTAGTACATCTTTGAACTGCAAGAGGAGTTATAGAAACAACGATCAACCACTCTTGTTCGTTAAAATCGAGCCTATTGAAAAGATTCGTGTTAGATCTTCGTTGAAGGAAAGATTTTCGAATGAGGTATTTGAGGAGAATAGTAATGGTGGTGATTCTGTTTCGACATTGATGAACGAAGAATACGCTGAGGAAGCTGAAATTGCTTCTTTTACGGATGATGATGTTTCGTCACATTCTTCTGCTGCAGCAGTTTCTACTTCATTTGAGTCTAGTGGTTTTACACCTCCTAAATCGGACAAGATTGATCGAAATGGACAAATCCGAAAGACTAATTTGAATGAGAAGGAACATCACTTAGCTGCAGAAACAAAACTTGGAAACATGAATTTGACGCAACAAGATACATACAAGAAGCGGAACAGTTCATCATCAATGGATGCATCATTGTCAACTGAAAGAAATGCTACTTCACCTGGTTTTGAATCTTCTTCACCATCTTCAGTTTGTGAAAATTTAGAGAAAAATTCAAGGAGCAGAACAAGAAGCAATGATTATGAAAATTTGGAAGAAAATTTTCATGACAAGGTTGTTCATTCTAGAAATATAATTGAAGATGTTCAAAGATTAAGTATCAAAAGCACTTTCAACATTCATTCAAATTTGAATGAAAAGAGAGATGCTAAGATTAATCCAAAGGAAGCAAGAAATGCTAATTTAGAAGGTAAAATTGATTACTTGGACAAGAAGGTAAAGATGCTCGAAGGAGAGTTAAGAGAAGCTGC
>c100240.graph_c0
TATGAAAGTTCCATTAACTTCTGTGTACTAGAAAGATTCATCACACATTTGCTTGCTTGTGTTTTCACTTTCCTTTCCTCCATGGAATTGGACATTGGAATCACTCATTCAGATTTAACTCTTGCTGAGTCTTGGTTTGCAGCTGATACATCAAGTGGATATCTTGAAGATGCAATCACTGGCTGGGATATTTGGTGCAAGCAAAATAACTTACCAACCTACTCTCAAGATCAAAAGGAACCTCTATTTCCAACATTTTCTTCCAAAGCAGCCCAATTACTTCAAGACCATAAAAAATTCAACACTAGGAACCTATCATCATCACAAGATCATACACATTCAGCTGCAGTAAATCATGATTCACCTCAAAGAAGTTGTGCATCTAGAGGATCAAATGAAAATGTTGCTTCTGTTTCAAGGGGACAGTGGAAGAAAATAGCTTATCCATTTGAGCTGGTGAAACCTGGAGGAGTTGAAGGGGAAACAACAATTAAAGATATAAACCACCAAATGATGATGAGTCCATCAAAGCCAATTCCACATCCTGTGGCTGTAGAAGATTCTATGACTCATCCATGTATTTCAAACCGTGGTTATGGTATTTCAGGAAAAGAAGTGGCAGCACTTACTAGGATTCAAACTAGGGGTAGAGGCTCCATTACCATTATTAGGACTAAAGGTTGAATTAAAGTGAAGGCTATCTCACTTAATTAGTGCATGTTTAGGGTTAGAGTTAGTTTCACGAAATTACGGTGACACCATAATTTTAATGAAGTTTCACGGTGTAATTTTTACTAAAATTACGGTGACACACCATGATTGTGGCGAACTCGTGGATGATCTAAACATACTCTTGTATGTTCTTGATTTTTGTATCATAGTAAGCCTTCATATATAGTTTATACCAAATATGCATAAATGTAATGTGATGAAAATAGTCAAAAATGTTTGTTGTAGTATAAAAGTTAGTTTGAAATTTTCCCCA
>c100242.graph_c0
CTATGAAAGCTTAATCCCAGCCAAACTCTCAATCTCTACCATCCATATTAGCAGCCTACATGTAAATCCAACGGCTAGAAGGTTAATTTGAAGACTATGATAGAGGGAAAAGAAAACTGAAGTCCAGTTCCGGCGAGGGTTTTGAAACAGGGTTCAGGAACACCACCAAAACCATTTTTCTTCTCTCTGCTCATCAACTTCAATCTTGTTTCTTCGATTTCTGAAGAGACAACAAAACCATGTGGTATCTGTGTGTTTTCTTTCACAGGTTATTGGATTACAGAAAACCCGAAGTCGAATCTTTAGCCAAATTGTTTGGAGCTTTTGATGACAACCAAAACGACGACGTTCATCCCCAGTTGCAATGGAAGCTCCCTCTTCATCACCACCCAGATTCTCCTTTCCATTTGGTCGATCTCCCTTCAGAAGAAATTGCCCGTAACATTGCTAATCGAAGTATACTTGTGAAGGGAATGTATGAGCTATGGGGTGAAGGGGGTAGCTATGAGGAGTTGAAGGATTCTATATTGAGTTATCCAGATGAGAGAAAGTTGCCATACTTGGGATCTAACAGCACTTTCAGGATTACTGTTGATACCTTTGGGAAGGTTATTAGTCTGCAGGAGCATAAGGAACTCATTCAAGGGTTTACTTATATCCCTTTCAAGGGAAAAGTAAATTTGAGAAAACCAGAGCACAACTTCTGGCTGATAGAAATTGATAACTGTGAAGGTAATAATGGTCTTCCTCCAGTTGAACAAAAGAGAATTTTCTTTGGTCGTGAAGTTGGTGCTGCTGATAGGAAGCTTTTACCGACATACGAGTTGAAAAGCCGTACTTATCTTGGGCCAACAGCCATGGATGCGGAGATAGCTTTTCTAATGGCCAACCAAGCACTGGCTACTCCGGGGAAACTAGTTTATGACCCTTTTGTTGGAACCGGAAGTATTCTTGTTGCAGCAGCTCATTTTGGAGCAATGACCATGGGTGCTGACATTGACATTAGGGTAGTACGTGATGGACGCGGTCCTGACCGTAATGTTTGGAGTAATTTTAAGCAGTATGGATTGGAAATGCCAGTTGGTCTTTTAAGGGCTGACAATAACCTTCCTCCCTGGCGTCCGGGGCTGAAAGAGGTATTTGATGCGATAATATGTGACCCTCCTTATGGAGTGCGAGCTGGAGGACGCAAATCTGGTGGTAGGAAGCTACTAAAGGGGGCTGTGGAGCCTTACATTGTTCCGGACGACAAAAGAACAGACCACATACCATCGACTGCACCTTACAGTTTAGTTGAGTGTGTACATGATTTGCTTGATCTTGCTGCCAAGATGCTTGTATTGGGGGGAAGACTTGTGTTTTTCTATCCTGTATTGAGAGAAGAAGAGTCTCCACATAATCATTTCCCGGAGCATCCATGTTTTAAGCTGATTTCTTCTTCTGAGCAGATTCTTAGTTCACGATATTGCAGGGTATTACTGACAATGGTTAAGATAGGTCCTTACACAGAGGAAATAAGTTTGGCAGCTAGGATGCAACACCTTGAATTTAAGGAGAACCATGTAAAGTGGCTAGAAGATGGTAATCTTCATTCTGCAGTTTTCAGTCCAGTGGATGCTCAGTTAAAGGAGAATGGCGATTATAAGATTAAGGATTCAAACAAGAAATATAGAGGAAAATACGTTTAGACTTCACGGGTTAGATGCCGGTGTATGTTTCTATGTCCAAGGGGATGAAAACTTTTCACTACAGAGGCCAGTGTACCCATATGCCTCTTTTTTTCAATTTTGTGATATTTTTGTCTAATTTTGTGGATGTATCTTTTTATTCTCATTTATTTAATTTAATGGAGTTGATACATTCTTACTCTCCTTAGCTTAGGTTATCTCAAACCTGGTGGTGATTACCATCTCAAACTTCTTAAGCTAGCAATGCTAGCTCGGTTATTTTACATCACTAGTATGACTGTAATATTGATATGCGAGAAAAACCATACGCTTTTATCAGTATCCTATCTTGC
>c100243.graph_c0
ATCTATTTATATAAGTGGAATCGTCTATTTATATATTTCTTTCCTTCATAATATGTATTGCTTTTATCATTGTCTTATACCTATCCACATGTGTGACGTGAACTCAGTTCGATCGACCTTCTGTTCTCATTAGATTGTGTCATTAAGTTGGGTCATGTTCAATAAGCATCTTAAGTTCACTCACAATCGTACGAGTTTATGACTCTATCAGTGTTGTCAAATAGCAGCCATGGTGGTGCCATGGAGGATTGTGGTGGCGGACTTTTTGCCAACTGCTATGGACATTTTGTGAAGGATTGCGTTTAATGGCGACATAAAATGGCAAATATGTGGCCTACTGGCGGCTACCGCCATTGTTTGCCATCCACAATCAATATCACTGGACTCTATCAAAATTGAGCTAACTTTCTTACGAAGTTGTTTCTGTGTAAAACTCAAGTAGACTCACATAGATTTGTATTGACTCACATAGAATCATGAGATTGAGGACGATTGGACAAGCCTATAGCACATTCTGGTTATTTCCTCCCAGACATGCCAAAAATCCCAAAATGCAATAGTTGAATGATAAGGCTCCATAGTGAAAAAAACATTAACCTCACAATTGTAGCACTGACTCCATAGATGCATGCATCTAACATCCCAACTTGTGCCAATGTACTAAGATTGGGTACAATGTTGTCTAAATCCATACCTTCTAGCATAAATGAAGTCATAAACCTAAGGAAACTAGCAAACTCACTGTTGCAGGTTTGCAGTGAACCTAACATGATGAACCCAACTTTGATGAGCTGAAACGTAGCCCTACCGAGCCGAATCCACCTTCCTTCATTCTCTAGTTATTTTGAACCCTGTTATTTGTCAATTCGACCATCAACTTTGAACTTATTGTGCTCCCTTTGTGTGCTGTTTTGTGAACTTACTTTGTGAATTAGACCATCAATCAATTTTAAATTGTGCTGCTACTTTTGTGTATTAAATTGTCTTTAGGTATCGTTTCAAAAAATTGTGTTTAGGTATTATGATGGGTTTGTTAAGCACTAAATTTTGTATAGAGATTCCATGAATTTATGTAGTTTCTTTAGTTAAGCAAAAAATTGTGTTCGCTTAGCCAAAATAGATTGATAAAGTCTTCATTCATGCTACCCAGAGATAGCCTCTGTTCTTGTCATACACTCATTCATCCTTTCCCTTGCAATTACTTTAATTAGACTTCAATATATTTTGATTACGTAGATGCATTGTAGTAAATTAAAACTGTTTTGTTTCATAATTGGAGGGATACCAAATTCATATTAATAATAATGGAGCGACATATAGAGTATATCGTTTGTGTGACATTGATATCTTAGAATATGGCCGATGTAGAGCTATATGCGTAAGAAACATGAACTTGTTCCATTGCCCTTGTACTTTTCTCTTTGATTACTTTGTGTAACATTGATTTGAGTATATA
>c100244.graph_c0
GGAGGATTGAACTACTACAGAAACATAGACCTGTAGCTCTCTGATTGTTTGTCTCCTTGGGATAATCAAATTTTCATTTAGGGAATATTTGTGCTAATGACTTGAATGCTTCTTTGTTTGCAGACTCTGGGAGCTCACAACTCCATGGACCGGAGTGAAAACCTTGGTGCCAGTGAAATTCATTACAGGTGAGCTAGATATGGTGTACACTTCGCTAGGCATGAAGGAGTATATACATGGAGGAGGAATGAAGGAAGATGTGCCGAATTTAGAGGAAGTGATTGTACAAAAAGGAGTGGGCCACTTTAATAATCAAGAAGCAGCATCAGAAATCAGTAAACACATTCACGAATTCATCCTGAAGTTCTAATCGGTGCCCTAAACGTGACAAAGATGTTAATCATCTCATTTGCAACAGTCTTGTAGCATACGAATATTACGCTTACGAGTTCATCAGAATGTTACGTATGAGAAGAATAAGATTGAACTGAAATTAAGTGCCAAGACCTTGATGATTTTAAGTTTGCATAGATTATACCAAATCTAAGCAACACGTTATTATTTCTCTAAATTTCACAACATTTTACATTCGCCAACCATGATTGGTAAAAGAGTAATGCTAGCAACACTATCTTTTAAACACCCTCTCTAAGTAGATAACTAAAAACTTAATACCCATTTATTGGCAGACATCAAATTCAAGTTAAAAGCAAAGCCATGTATAACAAACAATCTCAATAATACTGAATCCATGTAACAATAAATATAACATGTTCAAAACTGATAAAAGTTGAATTTCAGAAGTATCAAAACTGTAGAAAGGCACTTAAAAAAATTATCAACTCAAACCCTAAATCCTCTACTCTTCCTCTTTCCTCTGGCCTTCTCTTGTTTCCTTCCCTTTGATCTTACATAAGGCTTGGAATGGCTGTGTGGCACACCAGGAGCACGACCAAAGTGTTTTACTGCTTCCCTAGCATTCTTTGGGCCTCTTAGGAGGACCGTGTTCTGTCCAAGGGGAGCTCTAAGGGCAAGTTGATCAAATGTTAGGCATTCACCACCCGCCTTCTCTATTCTTGCACGTGCCGTCTCTGTGAACCTAAGGGCAGCAATTTTTAATACTGGGACTTCATTTACCCTGATATCATCTGTTACAGCCCCCACAACGACACCAATTTTACCGTCCTTCCCCTTCATGTACTCGATCAACTTTGACAGAGAAATTGGAGGTCGGTTGACCTTGCTCATGAACAAGCGCTTGAGTATTACCGCATTGAAATTGCTGTCAGTCCTTCTAACAAGGAAGCGATATAGCTTGACGAGGAGCTTGAGGTAGATATCATTGGAT
>c100245.graph_c0
TGGAAAAACCTTCACAATGGAGGGAACAGAAGAGGCTCGAGGAGTTAATTTCAGGACTCTTGAGAAAATGTTTGATATAATCAAGGAAAGACAGAAGGTCTATCGTTATGATATCTCCGTAAGTGTCTTAGAAGTGTACAATGAGCAAATAAGAGATTTGCTGGTTTCAGGGAATCATCCAGGAATGTCTGCAAGAAGATTGGAGATAAGGCAAGCTGGTGAAGGAATGCATATTCCAGGGTTGGTTGAGGCACATGTGAACAATATGACTGAAGTGTGGGAAGTCCTACAAACTGGTAGCAATGCAAGGGCTGTAAGCTCAACCAATGCGAACGAGCACAGTAGCCGATCGCACTGCATTCACTGTGTCATGGTTAAGGGAGAAAATTTGTTGAATGGAGAACACACTAGAAGCAAGTTATGGCTTGTGGACTTAGCAGGCAGTGAAAGAGTTGCAAAGACAGAAGTGCAAGGTGATAGATTGAAGGAGACACAAAATATTAATAGGTCTCTTTCTGCACTTGGTGATGTCATTTCAGCTCTTGCAACTAAAAGTTCACACATCCCTTTCAGGAACTCCAAGCTTACACACTTGCTGCAAGACTCATTAGGAGGAGATTCAAAGACACTCATGTTTGTACAGATTAGTCCTAATGAAAACGATCTGGGCGAAACGATTTGCTCTTTGAATTTTGCTAGTAGAGTAAGGGGAATAGAATTGGGCCCTCCAAAAAAGCAATGGGACACAATTGAACTTCTGAAACACAAACAGATGGCTGAGAAAACTAAACAAGAGCTAAAACTGAAGGACTTTCAAATCAAGAAGATGGAGGAAACAATCCATGGATTCGAGTCCAAAATGAAGGAAAAGGATCATAAAAACAAAACTCTTCAAGATAAGGTGAGGGAGCTGGAATCACAACTTATGATTGAGAGAAAACTAGCGCGTCAACATGTAGACTCAAAGATAGCTGAGCAGCATCAAATGAAACATCAAGAAGAGCAAAACAATTCAATTTTGAGATCAACATCACTTACGAATCGACCATTAGCAACTCTCAAGAATTTTAATGATCCAGCAAAACCCTTAATGGAGAACATCTTAAAACCTTACAGTATACCCTTTTCTACAATAGAAAGCTCCATCAAGTGCATTGATCACAATGAGAAAGAAAACAATCCCGACTTGGCCGATAATAAATCGCTACTTCCAAAAAAGGCGTCAAGAGCTTCTATGTGTACAATGATGACACCGCGCATTCCATCGGCAGCTACTTCAAGGAGAAACTCTCTAATTCCACTCCCAAGCTTAACACAGTTTCAAACACCATTCATTCCCAAGTTATCGAACCATGAAATGAACGAGGAATCAGAAACCACCAACTGTTCACAACCATTACAAGGTCATAGTGAGAGTCCAAAAGAAATTAAAAGTGGTGTTAAGAAGATAGGTAGCATACTAAGAAGAAGCATACATAAGAAAGGTCAAGTTAGGTCTCCACTACAACACCACATGAGAAAAGTTGGTGGTGTAAATGTAGGGATGGAGAAAGTGAGAGTCTCTATTGGAAGTAGAGGGAAATTGGCACAAAGGGGGGTGCAAGTTGGAAATGGTAGTAGAAGAGGTGGTGGAGCTAAAGAGATTCAACACAAGAATAGTCATAAGGACAAGGAAAGGGGATGGATATAAAAGATGAGTTCATTTAGACTCTTTTATCTTCATTTTTTCTGCAATGTGTGGATAGATAAAATTGATTTCTTGTGTGTTTTTTTTAAGGTTTGAAAAATGCATCTCATTTTTCATGTGAAATGGGAGAATGCATGGAGCAAGTCATTTGTAAATTCTGCATGTGGGGTGTGTAAATTTTCTTTAACTTTAAACAGTGATGCCACATCTCTAGAGTTGACTGTTTTTTTTTTTTTTGACTCAAGATGGCTTTTTTTTTTTTTT
>c100247.graph_c0
TCTTAATTTTTGACAAATCTTTAGCTGCTGATAAAGGTTGGGACAACATGATTTTTTTCATGGAAAGGTCACAATCACTTGATGCTTTGCTATCTTTTTCATATATAAACACATTCCAATAGAAAAGAGACACCACAAAGAAACCAAAAACCAATGGAGACTAAAAGCAAAAACCACACACCACACATTTTAGTGTTACCATATCCATTACAAGGCCATATAAACCCTATGCTTCAATTCTCAAAACGTTTATCCCAAAAAGGAGTAAAAATCACACTAGTGAACACCATTTCCATTTGGAACAAACTCAACAACAACATCGATCTCAATTCAATTGAAACTGAAAGCATTTCAGACGGTTATGACAATGGAGGAATGTCATCAGCAGAAAACATGGAATCTTACAAAGACACTTTCTGGAAAGTTGGACCAAAAACATTTTCTCAGCTTCTTCATAAACTTCAAAGTTCAAACAACCCTGTTGATTGTGTTGTCTATGATGCTTTCTTACATTGGACTTTTGATGTCTCCAAGAGTTTTGGAATCCCTGTTGCTGTTTTCTTAACTCAAGCTTGTTCTGTTAATACTATCAATTTTCATGCTTTTATGAAATGGATTGAGTTGCCGATTTCCAAGAGTGAAATTGTGTTACCTGGATTACCAAAGCTTCAACCGGCTGATTTGCCTTCTTTCTTGTAT
>c100248.graph_c0
GTTTTATAATAAAAATTTAATTAAAAATCATCTGATCTCTTCGGTCTAATCTTTGAACCTTAAACCCATAGACACATCGGTTCAACGGCTCATGATTTTGATTACTTTGATCTAAAGTGATATTTAATATGTATTGCAGACTTGACTCTTGAGTAAGATTGTTTGCAAATTTTCTTCAAATAAACAATACTTCCTCTTTGATCCACTTTTTTGTTTGACCTTTACTTTTTTGTCTGACTCTGTTCTCATGTATTGTCAATATTCATAAACCAATATCGAAAATTCTAATTATGTGACTAAATATATCATAATACAAAGTATCGAATTAGATTCACCAAGTCCTTATAGATACACCTTAGATCGAAAAAACAAAAACAAATTACAAAAACTAAAAAACATAGAGAACTCACTTGCTTAATTAAAGTAACTAATTACAAACAAAGTCTCATATCATTCCTTAATTACTTCACTTGCTGAGTAAAGGAAACCAACGTTCTTGAAAGGAAGATTGGTAAGAAACCATGAAAAGAAGAACAACAAGAAACAAACCAACACCCCAAGGAGTTCCACCTGCTCTATGAAGTGACTCTCTCTCTGGCAAAGGAATCAAAGAAGAAAAAAAACCTCCATCTCCATAGTTGGAAAGAAAGTGAACAACAAGAAGAAGCAGAAGTGGTGAAATCATTAGAACCATCTTCACTTGATCCATTATGCTTTCCATGATCGGTTCATAGTTTGAGTACCAGGAGAAACCAAGGAATATTAGAAGGGTAAGTAGGAAGAAACAAAGGTGTAAAGGGAGAGCTGGTTGAGAGTTATGAGTAGTGGCCATTTTTCTTTGGGTTTGGATTCTTGAAACAATTATGGGGATGGAAAGGTTATTGTTTTG
>c100249.graph_c0
CAAGCTCACTCCTATTATTTTCCTGCAAAGTTTCCACATTTACACTTGATATTATTTACATATTATTTCAAAAAGGACTTCAGTGCATTGGTTCCTTAAAACTATTTTTTCTTTTTTTTAATAGAAATACAGATTTTAAATGGCATGAGATTGAATAACAGACAAAATAAAGAGAACTACACCACCCTAGGCCAACCTGGCATCACAATTTGAAGTTGATAGAAGCTTTCATAAATCATAAGATAGGTTCAAAGGACAGAATACAAAAAGAGCATAACATGTTCAAACTGATGGACAAAATCACAAGGCTCAAAAATCAAAATCACTAAAGGCCAAAGGGTGAAATGTGGTGGATTGGGTTCCCCTCATTGCCATTTGATTCATCAGCTGGATGGTCTATTGGGTTCTTTGCAGACTCTTTCCAGACTTGCAACCATGGTTATGTCTGTGTTTTCTATAGTTTGAGACTTTATTTTGTTGGGAGCTATGGGATTGAAACTCAAAAGAAACATCGTTTGCTGCCTTTATAGATGGATAAAAAGGGGAATGTTTGATGCATCTATGGAGTTAAGTGCTACAAAGCCTAATCATTTTAGGCATATCTAGTAGAAAATAACCACAATCAAGTTAAAGACTCATTTAACCGTCCCCAAACTCGCATTCTATTCAAGTCTATAGGAGTCTACTGGAGTTTAGAGAAAAATTATTTTATGTTAGTGAACTCAATTTTGATGCCTAGAGTGATAAACTCCTGCGATTCTGAGTTAACTCGAGATTTTGCAGCCATGGATATGAGATGGTCAGATGGCTTTCTCTGTTCACTTTTATCCATGTTAAGTTATACCTTGGATACTCCACTCACTATCTCATGTATGGTTTATACTATCACTAACTATCCTGTGTTGAAATTTTAAGCACTAAGCAACACGATAGTTATCCTCGCCTTTTATACTTGTTATGTACTTGGTTGGATATTCCACTCACCAACTTATATTGTATGCTTGCACCATCAACCCTGATTGGATTAGTGAATTGTAGACTAGTTCTCTACTAACTCAATGATCAATAAAACATTGGATTTTACATAATGAGATGGAAATAGATTTAGAATTTAAATTTCTAAATCAGTGACCCGATCTACCACTATTTGATGATTTTGATAAAAGCGTCCAATGAAGCTCTCAATGGAACATTTATAAATGCATCAAAGTATGAAAATAAAATTCAATTAGAAGTCAAGTTTACATATGTGACCAAATCAGCTATTACATTCTGGTTTTTTAAAACATTGGATTTTACATATAGGATGCCAGCAGATTTAGAAGTCAAGTTTACATGTGTGACCAAATCAGCTATTGATTGATGATTTTGATGAAAGCATTCAATGCAGCGCACAACAAAACTTTTACAAATGCATCAAAATATGGTTTTGACAATATTGTAGTTCTTTTTGTCTTTCACCATGAAACTTGTCTATAAAGACAATTGCATTGCATTATAGAGAGGAAGAAAATCATGTGAAAACATAATCACTACCAGTCAAATTTATACCAGGGTGTTTGAATGACACTAATATTTCTTTGATAATCTAATTAGATGGCATTGATACTTATCCATAAGGTTATGCAGGTTATTGAAGTTTAGTCAACATTACAAGCTGAAGTCATCGAGTTCTAGTGTGTCAAATTATCAAATAGTGGTAGATCTAGTCACTGATTTAGAAATTTAACTGTACTTGTGAAATGAAAGCTAACAAAGACAATAATCTTCATAATAATGGCAAATATAGACACATGAATATATATGGCAAAGAAAAAACAGAAAGCCAGCTCTAAAAGCAAAAATATGTTGATATGTATGCTGAAGGGGAAGCACAAATTTACAGGAATACAGTGAAATCGAAGTTACAGATGCTAAGGGAGACGTGAATCCG
>c100250.graph_c0
GTTTATAATCAACTTAAATAATCGTATATTAAATGTCACATAAATTTTTACAAATGATTAAAATATGAGTTAACATTCCCTTCCATTAAAACTCTTCCCCACCCTTCCTCTCTATAAAATTCCTACCTTCATTAAATCAAAGCTAAAAACATTATTTTTTGAATCATAAGTCACAATAATAAATTGACAATGAAGAATCACATATATAAACTTAAGCTTTTGAACAATGATATTATATGTTCATTTCTTCAAATTACATTGAAATAATAATGGCTTCAATCCAACCGGCGCAGTAGGTACTCAACCTGAACCTCCTTAGTAAGAGGTATTACCCATTTCTCATACAACTTAGAAGCCACTGATGGATCAAACTTTTGTTTACCTTTGTTGTCATCACTGCTGTTAAGGCTTATATCCTGCCCAAACAATGTTGCCTTCTTTTCAACCCTTTTCTTTACCATCTCTTCAACACTCTTAAATGTCAACAATTTCATCAACCCTTCTTTGTCCTTAGAACGAATTAAAGGCTCATAGTCTTGAGGAGATTCCCTGAATTTCACTTCAGCCACAAACTTTCCATAATGAACTCTTTTAGAGATGGCCTGCAACAATGAGAGATCACTAGCTGCAGTTTGTGCGTAGTTGCCATCATCACCGGAAGCAACGAACAATGGAAGCAGGTCATGAAAGTACATTTTCCATAAGGACTTGTTTATGTTAATCGAAGCGGCTCCAGGATGCAAAAACTTTGAGAAGGGATAAGATGGAACAAGTGATAATGGTAAATTTTCTGGAAAAAAAGGATTCTCTTCAGGGTTTTTGTATCTTCCAGCCTTAGCTTGAACAGTCTCAGTATTGCTGAAAACAAACTCAACCAATGAGCCATAAAAACCAGGGATTTGAAGATAATTCTGATCATAAGTTTGAGAATTAAAAGGAAACTTTGCTCTCTCAATAAGACCAAAAACAATTGTATCTTCTTGTCTAACCAAAGTCTCCCTCACTGTATCAAGAGTGTATTCATTCTCTGCTGTGGCCATTTTGTTTATCACTTATTGGTAGTTAATTAAGGTACATGAACCTTAAGCTTTTGGATGTTTTGAATGAGCTTTGAAGGCAAATGGTGAAGGGAAAGGGTAATGTGTATATAGGTATATAATATAAAGTTTATAATAATGTGTTCGATGTATAAAATAATTGGAAATAGGAGAAGTGGCACAAACGTGAAAAGGTGATTAGTGGGGAAAAAAAGTTAAAATTGTTGTTGCTGC
>c100251.graph_c0
GGGGGACAAACATAAGAACTAGTTTTCATAATTCAATCAAGATCACAACATCAGCAGCAATGGCATCAATCACCATGACAGCAGCATTCTTCAGCGGCAGCTCAGCCATCGCGAACCGGTCTCCGGTGGCAACTCAGAGGAAACTGGTGGTGGCTAATGCTGTCAAAGCAGTTGAAGGAGGAAAAATGAAGGTGAATTATGACAATGAAAAGGAAGAGACCAATGGAAGGAGGAACATCATGTTTGCTGCTGCTGCAGCAGCTGTTTGTTCTGTTGCTGGAATGGCTTTGGCTGATGAGCCAAAACGTGGTTCCCCTGAAGCTAAGAAAGCCTATGCTCCTGTTTGTGTCACCATGCCAACAGCTAGGATTTGTCGCTACTAAGAGTGTTTTAGTCTTGTGTTTAATTCTATTGTAATGAAAACAACAATGGGGATGTAATGTTTTGGTTTCAGATTCTGATCCTTTCTTACTCTCTGTACTAAGTTGTTCATGAAACTATCAATTTGCCTTGTCTATGTTATTGTTTGTTTGATGTACAACCAAGTTTTTTGGTTATTCTATGTTTGGATTGACCGCGAATTTGACAAAATCAGAGAGCAACTCTAAAGTGTAGATTTTACCAAAATCACGGTGAAACCTTCTCAATCTCATTGTGAATCCAAATATCTTAGAGATTGTGAATCCAAATATCTTAAGAGATTTGAAGTTTCATCTTGCTTTTGAGAAAGGAGGTAATATTAAATTTGTTTTTACACATTTAAAGTGAATATTTGATAAAATAAGAAAATTAAGGGCA
>c100252.graph_c1
CCAAATCCTCTTTTCGTCTACTCCAATCACTCCCCTCACCACTAAGCCAAAACAACACAAACACACGCAGATAGAGGGAGAGATCCTCCAAAAATCACCATTGCAATGGCCTCAATGATCATGGCTTCTTCAAAACCCATAATCCGAGTCCCCACAAATTCCCTACCCTCCTCCACCCCCAAACTCCCCAACCTCCAAATCTCCCTCCCAACCATCACCCCAAACCTCAAACTCCAACTCTCAAAACTCAAATCCATGACCCTAGCGGCAACTTCCCTCTCTTTCGCCTTCGCACCACCTTCCCTCGCTTTCGAAAAAGCCGCACTCTTCGATTTCAACCTCACTCTCCCAATCATAGTCGTTGAATTTCTCTTCCTCATGTTCGCTCTCGACAAACTCTACTTCACCCCTCTCGGAACCTTCATGGACAATCGTGACGCGGAAATCAGAGGCAAACTCAACAGCGTCACCAACACATCCGAAGAAGTGAAGGAGTTGGAAGAACAAGCCAATGCAGTTTTGAGAGCTGCGCGTGCTGAAATTGCGGTGGCGCTGAATCAGATGAAGAAAGAGACTCAAGCTGAAGTTGAAGCGAAGATTGCGGAAGGTAGGAAGAAGGTTGATGCTGAATTGCAAGAAGCTCTTGCAAATTTGGAAAAGCAAAAGGAAGAAACTGTTAAAGCTCTTGATTCTCAGATTGCTGCTCTTAGCCAAGATATTGTTAACAAGGTTCTTCCTGTTTCTCGTTGATATCTCAAATATTGTAATTTTATTACCTTTTTCTACTCTGTTTCAATTTCATGATATTTCAAATATTGTAAACCAATACAATTATCTATATGTTTTATGTGTAATCTCAAATTCATCTATGTGTAATCTTTCTATGTTAACTAAAGTGGTATATTTCAATGCAAGTGTAATTTTGGTAACCTCGCAGAAGTAGTTTCTTTAAAGAATGATAATATAGCTCATGATCAAAATATTTTTAATACATGAAAAAAG
>c100252.graph_c2
GGGTACGCAAGAAGGATGGAGGATGAGAAAAGAATATTTTAAGCGGTTTTCTTCGTTGGGCCTTAATTATTCGGTAGTATCTAAGCCCAATAATTGGCGGGTATTTTGTTCGAAATTAACATTTGAATTGACCAACGGTGAATGAGCAATGTCGAAGACGGCACCGGAGATGATGGATCTCGCCGAGATCTACACCGCACCAGACACCATCGATTCCTCCGTAATCTTTCACACCATCTACGACGTCATTGCCTTCGTTCTTTACATGCACCAGCAAATCCCCTCCACAGTTCAGGATATGAGCGTTGAGTTTGATTCAATGCATTCCGAGTATAAACAACTGGAGATAGATAAGGGAAATGAAGTGAAGGCGTCGTTTAGGAGAATGCATGTGAGTAGAATGAGGGAAATCAAAGTAGGAATAAAGAGATTGGATAAATTGATGAGTTCTCTTTCGAAATTACAAACTGCGCTTAAAGTGATTATCAACGAGTGTCATAACATAGATGGAGTCATTTTGGCTCTTGGTGGTAGCTCCCTTAGACCTCAGAATGTTTATGTATTGGAATTTCCACGTCGAACTGGTGTTGCCAATGCTGAGGATGATTTTGCTAGGAGCAAAGCTGCAGAGGCTCTTTCGAGAAAGGCGATTCGAACATTGATATCAAAGGATGCTGGGTCTGTTACTTATCCTGGTCCTAACAAACTGTTTGTATTAATTAAGGCCCCTTCTTCTTTCAACCAGCCTCAACATTTTCTGCCCAAACGTGATTTCAAGTACAACAAAAAGATTGTGCCTCTCAGGCTACTGATTAAGTGCCGGAACCAGGATCAAGAAGTGGCTGCTTCTACTTCAGAAGATTGGATCTGGTTTCAATGCCGACACGTGATAAAAGGCCTTGCCATGAATGCAATGCCAGAAGAATGAAATCCTCCATTCCAATATAACACAGGAAGATATGTTGTAAATACGACTTATGCTGGAATTGAAGCTAATGTACCCTTGTTTCATTTATAGTTATGATGTGGGGTT
>c100253.graph_c0
ACCCACAACCCAACCTCCACTTTTACCCACTCCATCATCCAATTTTCCCGTCCGTCATTTACCTTCAGCAGAGATCCGTGACCGTCGTGCTAAAGGTTTGTGCTTCCGATGTGATGAAAAATGGGGCCCTTCTCATCGCTGTCGAAGTAAAGTGTTGCTTCTTCTTGGTACTGATGAGGATACAGCAGAGAGTGATTCAGAGGAGTTGCAACCGGAGGATGTTGCCGGTGATATCTCTAGCCTTCATGCGCTTTCTAGTCGGTTATTGAACCGCTCTCTACGTGTTTCAGGGATGTATGGTGAGCAATGTTTCCAAATTCTCATTGACAGTGGAAGTACTCATAATTTCATCAATCCAGTGCTAGTGGAGAAATTAGGACTATCTTTGACTCCCTGTACTCGTTTTCGAGTTGCTACAGGGTGTGGGTCCTCACTGATTTGCCAATATTGTTGTTTAGCAGTCCCTCTTGTTGTGCAAGGTATTACATTTTCTGTGGATTTGCATATGCTGGCTATCAAAGGTCCTGATGTAGTCTTAGGATTTCCTTGGTTAGAACTATTGGGAAAGGTCACACATGATTATTCTGCTTTGACTATGGAATTTTATTGGAATAATCAACAGGTGGTGTTGCAAGGTGAAACTGTACCAGTTTCTCATTCTGTTTCTTTATTGCAATTTCAAGCCTTATTACATAGTGATGATGTTGCTGGAATATTTACACTCACTTCACACACGACGGAACCTCCAGAACCTAATTCCAATATCCTTGACTTGTGCTCTGATATCCCTGATGCTGCAAGAGATGTACTTCAGCGTTTTTCAAGCATTTTCAGGGCCCCCACTGGTTTACCACCACATCGATCTATCGATCATCGTATCCACTTGGTAGAGGGTACCAATCCCGTCAATGTAAGGCCTTATCGTTATCCACAATTTCAGAAGGCAGAAATGGAGAAGTTAATTCGTGAAATGCTGGAGCAAGGCATTATTGTTCCTAGTCATAGCCCATTTTCGTCACCGGTATTGTTGGTGCGCAAGAAGGATAACTCTTGGCGTTTTTGTGTGGATTACCGAGCATTAAATACCGCAACTGTCAAGGACAAATTTCCCATTCCCACAATTGATGAGTTGCTAGATGAGCTTGGGGGTGCTTCTATTTTCAGTAAATTGGACCTTCGTGCGGGGTATCATCAAATTCGTGTTCATCCAAGGGACACCTACAAAACAGCATTCCGGACCCATGATGGACATTTTGAATTTCTTGTCATGCCGTTCGGATTAACAAACGCTCCCTCCACGTTTCAAGCTACAATGAATCGCCTTTTCTCTTCATTTTTACGAAGATTTGTCATTGTTTTCTTTGATGATATTTTGATCTACAGTTCATCATTAGAGGATCATTTGGTGCACTTGGAACTGGTACTAGATTGCTTACTCACTAATTCATTTTATGTGAAGTTGTCTAAATGCATGTTTTGTAAAAATTCTATTGACTACCTTGGTCACATTGTCTCATCTCAAGGCGTGCACGCTGATCCTAGTAAACTTGAAGCTATGGAAAAATGGCCTATCCCTAAGACAGTAAAGCAACTCAGAGGTTTTTTGGGTCTTACCGGTTACTACCGTCGGTTTATTGCTAACTATGCGAGTATTGCATCCCCGTTGACTGACCTTCTATGCCATGAGGCTTTTGAGTGGACTGCAGCTGCAGATTCGTCTTTCTTAGCTCTCAAAGCAGCCATGATGGCCGCCCCAGTCCTTCGTCTTCCAGATTTTTCTCAAGAATTCATTATTGAGACTGATGCGTCGAATTTGGGGATAGGTGCTGTTCTGATGCAAGAGGGTCGTCCCATTGCTTTCTTTAGCAAGAAATTGGGCCCTAAAATGCGTGCAATGGTAGTTGGTGAATGATTAAGGTTGCTGGAAATTGCATGAGAATGAGATTCATGGGAATCTGCCTACCCACTCTGTGAATTGAATCTGTGTACTACACATTCGCTCTGATTGATGATGATGGGGCAGACACTTGTATTTGCCCCGAAATAGTTCGGCTGATTATTTGTGTTAACTGGATGGAGTTGAACTTCTTTGTTGATGTTGGTCAGAATGTGCATTTTAGTTAGAGCCGCGGTTTGAATTTGAATGTGGATTAAAATACATATGATGCATTTAATCATGAGATTGAGTAGCTGGGTGTACTGAACTTTTGCGCGGTAAAGATCATTGATGGATTTGTTGTAGTGTCTGACTATATAGTCGAAGGGCTGATGTTAGCTAAAAGAGTGACGCTTTCGATTTGTGGAGTTTCATTTGGATTTTAAGGTTGTGATTGATTGCTTGAATTGTGAGACCATTTTCAAGTGGGAGGACTATTGTGAAACAACTCAGGGAGTTGATTTGGCTCAAACTTTTCAAAAAGCAAACAAATGTAAAGACTCTTTGGGTAGCTTGAGATATATAATTTAGAGGTTTCTTTGATGATCCGAGTTTCATCGTCCTCAATTCAATTAGTTGTTGTTAATCACTGATGTTTTGGGAGTTTCTGCTCTCTATGTAGCAGGTTTTGTAGTCTCTTTCTTTTTTGAAGTTTGGCCCCTCATCTTATTCATTTGGAAAGCTTCTTTCTCAAAACCAAGAAAATTTCATGGATTTGTCTCGGTTGGCTTAGTCCT
>c100254.graph_c1
AACATCCCCGTCATCGCCCTCTGCGACTCTGACTCCCCCACCGAGTACGTCGATGTTGCCATCCCCACCAACAACAAGGGCCGTCACTCCATCGGTCTCGTCTGGTGGATGCTCGCCCGTGAGGTCCTCCGTCTCCGTGGCACCATTGCCAGCCGTGAGGCCGAGTGGGACGTCATGACCGATCTTTACTTCTACCGCGACCCCGAGGCCGAGGAGAACAAGGACTCCGCCGGCCAGGACGAGTCCAAGGTCCCCGGTGTCGAGGAGGTTGGCGCCGGTGCCGTCGAGTCCGGCTTCAACAACGAGTGGGAGGTCTCTGGCGGCACCGCCGGTGCTT
>c100255.graph_c0
GCATGAGAGCCACTGCCAAGTACCTGAAAGTCCAAAATGTCAAGAGGTATGTATGATCATTAGAATTTAGTTAAGTATTTATTCAACTGCAAAGTGTGACTAAACTATTTTCCATATAAATTGTGAATGGTTTTCATAAACTATTATAGAAAATCAAACTGCATTATAAAATGTAACTCAAATACTTAAACAAATTGTCCGTAAGACCTAGCTCAACTGACAATACCAATATTGTTAGGTTGAACACTTTAACCCGAGCTTGAACCTAGTACCTCGTAGTTGTGTGTGTGTGAGAGAGATTTAGGTTGTGTTTGCCACTTCTTTTATAGACCGTATAAAAAATCGGAGAAATTGCTTCTTGTCCATTCAATCATCAAGTCAATGTAACAGTGTCCTTAATCTAAAATAACAACATGCTCCCATGGGAAGAATAAGCACATGTAAATCAGTGATAAATTGATTTATAGTTATAATGGCTCTGACAGCATTAACCAAGAGGAAGCAACATCGGATAACGGATAACAACCGATCCTAAAGTGAAGCGAAGAGATAAAAGACGATGGAAAAGTGAAGGGTTCCGTTACTACCCAATAACAATAAGATTAGCAAAATAATTACTATCCATTAATATTAGGAAAAGTAGTTTATATTGGTTTGTTATGCTATGAGTAATAATAGGGAATTTAGTTTCGTATCCTTGTATATAAATAACTCTTTAGAGACTTTGAAAGGCATCAAGAAATAATAAGTATTTAGTGAGTAAAATTTGGAGTTTGGCACTGACTCGAAGAGTGCAATTTATTTTACGTATCAGGATCTATTCTTTTGAAACCTCATCAATCCATGTTTAATGAGAGGACAATATATTTGAGCAATG
>c100256.graph_c0
GGCGGATGAGATGAGAGAGCAACAAATGTGTTCTGTGATATGTCACAAGATATAAACACTGCATCTAATTTGAAGGATTCGCCACAGATAGTAATAATTGATGGTTACACATAATTCATTTTTCTGTCGTTTTAAACTAAACAGAAAGTAATAGAAACTTGCTGTAGAATTTCATAAAGTTGTCGTCAAGAACTATAGACATCTACCTATAATTACTGTGCCTCCAGAAAAGCTCAAACTTACATAACATGCAGTCCGTTATTAATTTTTTTGAATTTTATGCAGATGTCTTTTCATAGTAGCAACATAATCACCACAAAGTTCGTCAGTCGGAGGCTGCAGGCTGAAGACATATGAGATGGACCTTGACACCACCATTGGCCGCCGATTGGTAACGGAGTCATGTAATATCCCAAAGCTTATTTCGTCAAAAGCAAATGACTCTGTAAGGATAAAGAAACAGTCTCTTGCCAACTTCTCTACCTGAAGTTGGGAAAATCTGATATTATTCATGGTTATGATAACTTGCACCTCCTGCAAATCATCAGCCAAAATTCGAAAGGCTAAATATTGGAAGAAATTTTGCAACGCCTTCTTTTTTCCATCCAAATCCTCACCATAGCTATCGAAGCAAGGAAACCACAGTATACATTGAATTTCATTCCAAGGAATAAGACTCCTCCCTGCCTTGGCTATGATTGTTTGGTACGGATGATATAGACCCCATAAAATTCTGACTCCTGTAAGGGATGGTTCTGCAAAGGTTGTTTCTGACAAACTGGTAGTTGAAATTATTTTGGATGGATCATAGTGGCATGCAAAGCATGAGGAGAAATGCAAATCAGTGTCGTCCAATATCAGAATTGATCTGTTGCTAGATTTGGGAAACAAATTCAGAAGGGATGCAGAATTCATGGCATTATCTTCTGGCAGGCAGATGTTTTTACGGGCCGACACTGCTGGTCGGTCCACATCATGTGAAAATAAACAAGATCCTCCATTTCGGCAACCCTGCAAGGAAAAGAAGAACTTGCACTGTGGTCTCTTAGCCTGCAATGTGTGTGAAAATGAACATGAATTGCCTCTGCTGCAGGATCCACGCATGAAGTATACACAAGGAGAAACCTCCCCGTAGATGTGGAAATTACCAACGTCAGCATCCTCTGGTGGATGGCTAGAAGAATCATCTGGGTACTGAGCCCTTGTCTCTTTTACAATTGCAGCAAACATTTTTGCCACTTCATAACTGTTCAAGTGATTCAAAGTAACATATGGTACAGCAACGCATTTGTTTGTTTCACTTGATGGGTCAAAGCCTTCCTCATCTACAGACACTACATCTGAATGTCCATCTGGCTGACTTTTGAACAGGCATGTATGACTAAGTTCATAAGGATCATAATAGGGTACAAGGCCATGAAAGGAGCTCAAAAATTTCGGCCGGAACCGATGGATTGTATTTAGTATATCATTATAAATTTCTGACATCTGATGCAGCGATGATTGGTAGAGATTATGGAAAAAACACCAATCTTCCTCAAGCTTAAGCATAAGATGTGTGTCAGGATACACATCATCAGACTTCAAAACCTCCTTTAAATGTTCAAGCCGGTACTTATCCTTGAAAATGTGCTGCCAAAACTGAAATGCACAAAAGTTAGCCATGAATTCCATCTCCTTTCGACCAGCTAAGATTGTCCGGTCACCATAATAGTAATCAATGTACTTAGCAAACAATTCATCCTCTCCAAATGGGTGAATAATAGGTAAAGGCTGTGTATCCATCATAATACCCAGCAAGATGCCCTCACGTATCATACCAATGTCTCCAAACTTGAGGACTAGAACAGATGAATCGAAAGACAACGAAAAGCTAGCAAGTAATCGACCATAAAATGTAGGTTCATATCGGCCCCTGGTAGGTGTCTTTTCTAGTGCACCCATCTGAACAAGTAAACTCAATGCATCTTCAACAATTTGAGGATCAGGTGGATCCATGGCTTTTTGCAACAGAACTTTGGGATCATTGATGGCCTTAGATCCAGCACAACATGAAGAAAGAATTTGAAGCCTCAATGATAATTTAAGAATAACTGGAGTCTCATGATCCTCAAGATCATTGTAAAACGATCCAGGAACCAACCTATAAACTTGGCCATCACAAGTTCGGCCAGTTCTTCCACTGCGTTGTTTCGCCTGAGACTTGGAAACCCAAACAAGTGCTGAACAGTCCTTTTTCCGGGACTTATCCCAATAGACTTGTAATGATCGGCACGAATCAATGACATAAGCCACTTTAGGTATTGTCACAGAAGATTCAGCAATGTTGGTAGCCAATATTACCTTTCGATGTGACTTCCAAATCTTCATAGTCATGAGAGCTTGTTCAGTATCAATGCTACCATGTAAGATATGAACTCTAAAAGTTGATTCAAGTGGCTTCAAAAGACGCCATTGCTGCTCCAGTGAATAGTAGGTTGGAAGGAATACCAAAATGCTTTTTTCAATATCTGGCTCGTTGTCATGTATATGCAGCACCAGCTCATGAATAAGTGCGTGCAATTCAGACTTAATGTATGCATTGGATATGGAAGGATCGAGACAAGACGAATATTTTGAATGCATTATTTCAGATCTTATCCCAAGAGTTTCAGCTACCTGGTCAATGTATGAAACACTTCGCTGAAAAAGCATGTTCTGATTTGAGCTAGGAATTGCAAGCACTTCAACTCGTTCGCCTCTACCAAGATCCCTAAAGTAGTCCCTATATCTTGAAATATCAGCAGTAGCAGACATCAAAACTACCCTTAAGTCATTGTTCTTTAACAAAAACTGCTTTACACAAACTAGTACAAGATCAGACTCCACTGATCTTTCATGTACTTCGTCAAGAATAATAACCTTGTACTTCAGTGCAGTCAAGCCCTTCTCTTGCATTTCATCCAACAACACTCCAGCTGTTTTAAAAACAATCTCTGAACTGCAGTAGAACAATATACATACCAGGTAAGAAAGAAAAAAAACAGAGAGAGAATGATAAGAACTGAATAAGGAAAAAGATAGGTGATGTATATCTTCCTTAAAACAGCTTCCCTGTGACAGGACAGTGCGGTCAGACTAGCTGAAAAGTGCCGTGAATGTCCAATGTGATACCCAACTTCTCCTCCCAATTGACAATTTCGAGCTTTCGCAACCATTTTGGCAACAGAAACGACAGCAAATCTCCTAGGCAGAGTGCACAAAATGGGTGTCATGTTTTCTTCTAGAAGAAACTGAGGAATTTGTGAACTTTTCCCGCAACCGGTTTCACCGATGATGAGAGTGACGCGATTTTGTTGAATTTTATCGATGATCTTCTTCCTCATAGACATGACAGGAAGGTGAGAAAAAGTAGACTGCAGCAGCGACGGAGTGATGGAAGGAGTGGGAGAAGGTGGAGGAGAAGGAGATGACGGTGGCGACGCCATTCTCAGAAACCGTCAACAGTCACGGTGGTCACAGTTTCAGCGTGTGTTTTCTACAGGTGAAGAAAGCGAATGACTAGGGAAGGAGAAAGTACGGAATTTTG
>c100257.graph_c0
ACCCACGGTAAAAAGTTTTTGGGGGTAAAAAGAAGCAGATTTAGTTTTATCCCAAGGGTTGATCACTTCCTCCCAGTTGGCTACTCACCATTTACCTCAAAACTGACAACCATTTACCCCAAGTGACTAGAGACTATTGAAAGAAAAAAAAAAAAAAGAGAAATAGAGGGAGAGAGTGATGAGGGGGAGAAAGTGAGATGGTGTGAGGAATTAGGGAAATATGTAGATGTATTTATAGGTAGAAATGGTAGTATATGTGGTAAATACCATTAATGTGGTCAAAAAACGTGTAAAATTTGGTAGAAAACGTGTGGATTGAATGTTGAAACATTGACCACAGACCAAAAAAATGTTTGTTCTTTAGTTCTGACCACCGGCCAACGTGCGTGACTTAACTCACGCATGGCTTACAACGTGCGTGACTTAAGTCACGCATTGCTTACAACGTGCGTTAGTTAAGTCACGCTGCGTGACTTATCACGCACCTTATA
>c100258.graph_c0
GCGAAAGATAGATATCAGTGTTTGTGACACAAAAATTAAGCTAGAGTTTGGTCTTCCTTTTAAATTAAATCTTCCTTCTCTCCCTTCTCACAAGGGATAATTCAGAGAGAGAGAAAGAAAGAGTTTACATAAGATTAAAATTAACCATGTCGTCCCACCACAGTCATCTATCTTTCGCCTTTGGAGTTCTAGGCAACATTACATCATTTCTTTGCTTTCTGGCACCACTACCAACATTTTATCGAATTTGTAAGAAGAAATCAACAGAAGGTTTCCAATCAATTCCATATGTGGCTGCACTATTTAGTGCAATGCTTTGGATGTTTTATGCCTATACCAAGAAGGGTGAAACTCTTCTTATCACCATCAATGCATTCGGTTGTGTGATAGAGACAATTTACCTCGCAGTTTTTCTCACTTACTGCCCCAAGAAAGTTAGGGTACGTGTATAAGAGTGATATGCATATTAAATTTTACTTGCATAGCTAAAGTCCCAACATTGTTGGAATGTTAAATTTTTTTATTTTTTTTGACAAAGTTGCTAGGATGTTATTATTTGTCACAATAACATCTCTGCATACTAATTTTTTAAAATTTTTGAATACTCTAGATGTCATGTATTATGTATCCATGATCAACATGAATTATTTTTAAAATTGTTCTTATGTAGATGTCAACATTGAGGATGATTGTGTTGATGAACTTTGTGGGATTTGGCACGATTGTCTTGTTAACTCACTTCCTAGCAAAACAAGAAGAAGGACGTATCAAGCTTCTTGGATGGATTTGTGTAGTTTTTGCAACTAGTGTTTTTGCTGCCCCTTTAAGCATTATTAGAGTTGTTATTCGCACCAAAAGTGTAGAGTTCCTTCCTTTTCCACTTTCACTTCTCCTCCTCATAAGCGCGGTTATGTGGCTGTTGTATGGTCTTTCTCTCCGAGATATCTATGTTACTCTCCCGAACGTTGTGGGGTTAACATTTGGAATAGTTCAGATCACACTCTATGCAATGTACAGAAACAGCAAACCCGTAATTGATGAGAAGCTACCAGAACATAAAGGAGACATTGTCGACAAAGAAATTGAAAACGTAGTTGTTCCAAGCAAAACAACAAATGATGAGAAGAAACTAGAAGTGAATGTTGATATTGTGACTGTAGAGAAAAAGGAAGAGAAACAGGATGAAGAACATGATGAGAATGAGAAGAAACAGGACCAAGTAACTCAAGACAAAACAAAGGTTAAGAATGAAAATGACAACATTAATATCAACAAAACAGAAGAGAAGGTTAGTGGTTGAGAAATAGTTGGCGGGCACAATCTACATCTCTCTTTAATTTGTTTGTGTGAAGTTCGAATTACGTGTAATATTTTGAGACGCATATAAAGGAGAAGAGACGGTGTAGATATTGACGTCTGTATCTTCATCTCTGTTTACATCTACTTGTGGATTTTAACTTGTTTTTACTTTATCACTTTTTATGTAATTTCTCTTTTCTTTACTTCAACCTAATTATAATAATATATGCCCTCAATTCTAGACAAGTTTATGGAAATTATTATCTTATGGTGATATATATTGATGTACTCTAAAGATTACGG
>c100260.graph_c1
AACGCCTGATCATTAGAAGCGAAGGGCCGGTGGTATTTTCCACTGAGACAGGACAAGCTCATTGGTGAATGCGTGAAATCTTTGGGTGGTATCTGCATGAAGGTGCCCGGGTCCTCCGCTTCAGCGACGTGTGCCCAAGTTTCAAGCCGGCTGCAGCCATCTGTGCTTGCGATCGTGTCTTTTCATACGTTCGCTAAAACAACAGCGCCATCGCCGCTTCGCCAAAACCATGCCGTTCGTCCTTCAGCGTCGAGAAAACATCTAGTAACCGTACTGGGCGAGCTCCTCCTTGACCTTGGAGTCGACGGGTGCGCTCTTCTTGGCGTCGATGAGCTTCTTCTGGAGAGCCCTCTTGCGCTCGTAGTAGGCGGAGCCCTTGACCTTTCTCCTCTCCTCGAGCTTGTCAACGACGTCGCTGTACTTCCAGCCGAACTCACGGCCGAGACGGCCGACGGAGCAGTACTTGCGGCCGGGCTTGAGGCGGAGGACGCGGAGAGCCTGGGGGACGACCATGCGCTTCTTGTGGTCGTAGGGAGGGGGGATGCCCTCGAAGGCCTTCAGGCGGTTCATGGCGGCGTTACCACGCTCG
>c100261.graph_c0
TCACGTTCTACTAACTTTTGAAGGATAGCAGGGCATGACTGAGATGCCTTTAGTCCCTGATGCAGTTCAGCAGATGAAATTAAGAGCTTTACAGGACGAAATTCAACAGATAAACTATGTCCTCTGTTGTCTGTGAAACATAACAGTTCACGGTGTAGTAGGTGTTCAAACGCCCTTAAACAGACATTCCTTGCATAGTAATCAGAAGTCTGGAAAGAATCATGTATGCTTTTATACTCTTTCATTACTGCATTGAAGTTACACAAACTTTTCTCTTTAACTTCCAATCTCTTCATGCTTACCAAAATATAAAGTTCTAAAACGGAGCAATTTTTTAAACATTCCAGTTTGGGCTGTCTCTGGATGTTTGTAAATGCAGTTTCAAAGTTTTCCCGGGACAGAAACCCAGTCTGCAAATCCATATGAGAGACTGCATAGAATAGGAATTTCAACAGATGCTTGACAGAGGAGTCAAAGTTCAATAATTTATTGAAGATTTCTTTGAACCTTTTGTCTTCTATAATATTCTGTAATTTGTAAAGGATTTCTTTACCAGGTATGAAAGTGTGAATTTTCAATAATCAAGAAAAACACAGATGTAAATTTTCCTATGAAAATGGTAGTTTTAATAGCTGTTGACGAATCAATTATTCATAAAAACATAAATACAGTGAATGCAAAGAACTGAATAGGATTGCAAGCAATAGCTCTTTCTCCATAGTTACTAACTTATATATAATCATAAATGAACATCTGGCCAAAATGCAAAAACGTATGCACTACAGGTTAGCATCCAATTATTAAGTCTTCACAATTGCAGAATATAGCAGGCATGCAAACCTCAATCCAAGTAGTATGCGAAATGAATAAATTATAAAAGAATAACTAGATTCAACATAAAAAACCCTCGGGATAAAAAGGATACTTGAACCTTTTTATTAAATTCAACAGCATAATCATATGGAAGGCTTGAATCTATCGGTAATGTCAGCATATGCACCAATAATCTTTGTGAATCTTCTATTGAAGGTGGTAAGAACAACAGCTTTCTGTGTGAAAAACGAGATCGTACTCTTTTCTCCAATAGCTGATCTGCATCCAGGCGGCAGCTAATGCCTAGTACTACAGCTTGTGATGATACTGATTGCATTGCATCTAGCAAGCTATAAAGTAACCGTTGTTTACCCTGAGCAAATAGGTCAAACTCATCCAAAATAAAAATTACAGTTTTATGTGCTAATCCACATTCCTTTAGCACGGCTACCATAAATTGGGAGTTGTCATCAATTGCTATTCTCTAAAGCGGCATCATTTGATGACAACTCCCAAT
>c100262.graph_c0
TTTTTTTTTTCTTTTTCTTTTTTCCGGTATGCCGCTCCGCCAGCAAGGAGTGCCACGCACGAGCGGAGCGAAAACTAAGCAGGGGGAATTATTCGTTGGGAGAAATCCTTTGATTGCGTATTGAATATAGATCCATGTCTTTCTTGTTCCACTAGCTAGGACAAAATTATCAGATGTCCCTTTCGTTATCGTTATTACAACCTTATTTTTTGATGTCAAAGACCAGAAGCTGTGCGCTAATTCTCATTGGATCTTGGTTGTTCTTAACAGCGATGGCTATTTATTTAAGTCTTTGGGTAGCACCATTAGATTTTCAACAAGGTGGAAATTCTCGTATTCTTTATGTACATGTTCCTGTGGCTTGGATGAGTATTCTTGTTTATATCGCTACGGCTATAAACACTTTATTATTCCTATTAACAAAACATCCTCTTTTTCTTCGCTCTTCCGGAACCGGTATAGAAATGGGTGCTTTTTTTACGTTGTTTACCTTAGTTACTGGGGGGTTTTGGGGAAGACCTATGTGGGGCACCTTTTGGGTGTGGGATGCTCGTTTAACCTCTGTATTCATCTTGTTTCTTATTTACCTGGGTGCACTGTGTTTTCAAAAGCTTTCTGTCGAACTGGCTTCTATTTTAATCTGTGTTGGACTGATCGATATACCAATAATAAAGTTTTCAGTCAACTGGTGGAATACATTGCATCAACCTGGGAGCATTAGCCGATTTGGTACATCAATACATGTTTCTATGCTCATTCCAATCTTGTCTAACTTTGCTAACTTCCTCCTCTTAACCTGTATTTTGTTTGTTTTGGAAACACGTCTTCTTATTCTATCTTTTCTCGAATCTTCTTTAAGGTATGAAATAGAAGCTCGAGAAGGAATAGCAAAACCTAGTTTACTTCCCAGCTCAAACTGAACGCGATGTAATCAAACTTATGGTTGACGCCGTAGAGAATATAAAGCCCATATGCGAAGTGGAAAAAGTAGGAGTGGCAGGTACTATTTATGATGCCCCTGGGATTGTAGCCAGGGATCGTCAACGAACCTTAGCTATTCGTTGGATCCTTGA
>c100263.graph_c0
GTGAACTTAGTTCAACCGGGCTCGACTCGATAAGAATCAAGTTGGCTCGAAACTCGACTCGAGTTCGTTACGAACTATTTTTTTAGCTCAAATTCGACTCGATTCAAGCTCACGAACAGCTCGGTTCAGCTCGATAGGTTCACTTAAATATCAAATGAACCAAAAAAAATAAAAACTATATTAGCAAGGTGTTTAGTTGACCTTAGGACCCCCATAGTATCGGGAAATATACCAAGGCACAACTTTCTTAGTTGATAATGCATTAGGTGAATAACACCTTGTTTTATAACAACAGTGCAATTGGTAGTATTTAATTTCAGGCGATGTGGGACAAAAACAGGAGTGCAATTTTCTTGTTTCTGCTCTTTCCTCATTCTACTGTTTCTTTTACATAATTCTTTCTTTCTACAATTAATTGTATCTTGATTTTAGCTTTGTGAATGTAATCTCAATCTTCCATCAGAAAAGAACTACAATCCAAATCTTCTTCTTTTTTAATTAATTAATTAATTTACGACATCAAACCTTCTATGATGGTACATATACATGTAATAATAATAACAATTCAATAATGATATTGGGGAGAGTTTTTAAGCGTGAGATTTCTAAGTGTTAAATATAACTAAAAATTAATTACAAAGTGTGTGTATATATATATAACGAGCTGGTTCATGAACCAAACGAGTTGAACTATATATAGTTCATGTTCAACTCATTTGTTTAACGAACTTAATTTTCAACTCAAGTTCAGCTCATTTGGTTCA
>c100264.graph_c0
AAAAAAAGAGCATACCGATCTCGATGGCGTGGGCAAGGTAAGAGTTTATCCGCTTCCCAAAGTCATTGAGACTGAATAATACTCCACCGCCGGCGAGAGAAGCGGTACGGAACATTATAACTCTAAATTACGAAATTGCCCCCTTGATCAATAACCCCACAGTTGTGAAATCCGTACGAAATTACGATTCTTTTCCTTCTTCTTCAACCTCTTCTTTCCCTCAATCAACCTCCATATCCATATCCATGGCACTCCTTGGTGAAATTACCACAGCTGTTCTAAAACTGAACTCTTTAACATCGATTACACTCTTCATTGGATTTTCATTGAGCAAATTTACCTCAATTGAAAATGTGGAGTCATCCTGCCAAGCAGGCATCAGCACAGCACGAGACCTCATTACCTACGAGATTTATGCATATCTCTTCACCACCTTGTCTACCGTACTGTTCCAGGCGTCCACTATTATTGTAAGGCCAGGACCTCCTCCATCTGCTGCTAGGCTTTGGGTAAGGAAAATCATCACTCTCGCAGCATTTTATCTCTTCATTCTCGGCATTACTTTTCTTCTACTTTCATTGAAGAATTATGCTCAGATCAAATTTGGGGTCGTATCTTGTGGGGGGACGTCCACGGTTGCTGTTCCTATTATGTTTATAATTGTTACTCCTTTACTTTTCGGTGTAACAATCTTATCCACTTATGTTATAATTTATCATTAGATATGTGTGTGTGTGTGTGTA
>c100264.graph_c1
AATGATTCATGAAGTCTCCATCTAAATAAAAAAAATGGAGATTAAGTTCAACAATACAAACCAAGAAATTCTTATTATTTCACACATATGAACCATTAAACTCACAAATTCATAATACTTGCAAAGAAATTCAACTGTTTTAGTCTCTTTCTCTTGCAAAAACACTAGCAATTACACAAACTTTTTGGAAAAACATAAGACATCCTTATTCTAACTTACAAAACAACAATCTCAGAATTGAAGTTAGCATAACAAGTTCCTAAGATCAATGCTCCTTGTACTTGTTCTTAACATTTTCAATCCTTGAATTACCCTTAGCAGCTTCTTCAGCAGCATCAATTGCTTTATCAACTGTTTGACTTTTCACTTTTTGTGTTCCATTGGTTTTCTCTTCTGCCACTCTCTGAAATTCTTCAGCTGTAGATGGTGCTCTCTCCTTTATCAAATGACTTTCCTTTTCCTTCACTTCTTGTCCATAATTCTTGATGGAGTTGTAGAAGAATGGTCTAGAGGGTTTGAGCAAAGAAGATCTTGAAGATGAGTGAAGAAGAGTGAGGAATTGGGCACCAGCCATAGTATGGTTA
>c100265.graph_c0
TCACTCTCCTCTCGTTTCCGTCGCTCCTCTGCCAGTTGGGACTCGACCTCAACAAGTTTGGCTCTTAATTCATTGCATTCTTTCCTAGCATTCTCTGCCTCCACCCTTTGGGCATCTAATTCAGCCTGCAGCTCTTGAACTCGAACAGAGCTTGTTGCTGACCTCAATCCTTCTCCAAAACCCTGCATATATGATTGCTTCCCAACCACCGACTTAAAGGCAGTTTCCATTACTTCCACCTCATCCTCAGAATTCTCTAGCAGACTCTCATTGATTTGTTCAGCAACCTTGTCATGTATTTGCTTAGATGCCTCATTAACCCACTCCCCATTGGCCTTTTTGTGTGTTATCTGCCATAATGTCTGCAAATCAGGCTCCTTTCCAGTCACAGGGTCCCGTGCATCAAAGCTAGCTGCTTGAAAGGACTTCTGCCCACTAGTATGATGTATCCGCTGTTTTGCCTTACTTGCCTTGTTTTTAATGCTCCTTATCTCAAAAGAAGGACTGCTAAAATAATCAACCAAGAATTTCCAATCAGACTCATTGACGTCATCAGGGATATGCTTCAAGGCTTCTTCCTTTGTTTCAAATTTTAAGTAATGCTCATGAAGCCTGTGGCGCCGACTCCGATATAAACGGCCTGCTTCATCGATAATCGCCTTCCGAACCACATCTGTATCTTGAAGTCTCCAATTGTTCAGAACTTTTTCCACTATAGTATCTTTAGTACTTTGTGGAACACTGCTCCACTTGTTCACATTAAAACGGGCGTTCTTGCGAACAATAATAGAAAGATCAGTAATGAAGTCATTACGGCCTGGACCTACAGCCACCAGCCTTGTAGGATGAATATCAACATCCAACTTTCCATCTCGACTCAGTTTACGCTTCATTTCAAGCATCAACCCTCTTGTTTGTCCTCTTACTTTATTCTTACGCCTGACTCTTGTATCTGAAGCAAAATACAATAGGAAAATAAGAGAATTTTCAAATATAGCCTCAAAGCCATGAACTATAGAACCATTGAAATGAAAACATTCAACTTTCCATCTGCATTCTGTGGATGGTTCTTCTGATTCATTGACCCTCTTGGTCGCCCTGGTCCCCTTTGCATTAACAATTCTGTCTCCTGCTCCTCTACAGAGTCAGGATCATCTTCCAATTCATTTGATTGATTCTCCTGCTCCTCTAAAACGTCAGGAGCAACTTCCAACTCATTTGATGGATTATTAAGAACAACAGTTTCGACATTTGAATTTTGTTTAACCTTCTTCTGAAGACTTGACACTTTAGG
>c100265.graph_c1
AGCGACGGAAACGAGAGGAGAGTGAGGCTCGACTACTGTATCGTCAAAAAGATATGCAGGAAATCAACAGTCAGGTTCAGACTGCCATCCAGTCAGCATTGTCTCAATATTGTCCACGAAAAACTGATGAAGAGACCTCATCAGACGATAAAGAAAAGATTGCAGAGCTTGAAGCACAACTCCATGAGGCGGAAGATGTGATAACAGATATTAGGGCAGAATTAGCTAGATATCGCTTGTATTAGGAAAGTGAAGGAAGTAACTGCAACCTTCTTACAATCATAGTAAAAAGTTTGTTTTGATTTATCATGTAAATATGGTTTACATTTGGAGTATGTAGGAATTTGCTTTAAACTCTCGGAAGCATTCGCTAGGAGCATCTATGTTTTGGAATGAATGTTTTCTTCAATCGTGTTAAGATAGATAATTGTTCCCTAATGTCACTAGTAGACTGGACCTGCTTGTGCAGTTGATTTTGTGCTGTATAGAAAATGGACACAACATTTCATATAAACAATCACCATTTAGCAATATTTGTAATAAATTTTCGGTCGAAAAAGAATCTTACTTCTTTTTTTG
>c100266.graph_c0
GGAGGTACCGGGGTTCGATATATTCTAGATAAGATATATTAATTACACAATGAATCTAAAAAGTCAACTCTTTCTTATAAATAAGACTGGTACTTGCCTGCGAAAAAAAATACTAATTAAAACAGAAACGGATAGTATAACTGTCGCCAACTATTTTAAAAGTGAGAAAAATAATTGTAACTTGAAAAAATTCTCTTTGTAACAGAAACTGTAAGAACAATACTTATGGTACTGCGTCTAAATTTAGTCCTTATTCCAAACATAAATAACTGGACGGCATAACTTGTTCATTTAGGCATTATTATCTGAGCTATATTCAACTGAACTCCTTCAGAGTGATGAGTTCAAACCACGTAGATCAACGGAACCAGAAAGGACTGTCCGTTTTCTCTCTTTCACCAATGTCCTATAAATAACCCTCGAGCCTTCAAGCCACATCTCGGTAACGAGAGTCTCACCAGGGTAGACATGTAGAAGAAAACGGCCAGTTATGCTTTTTATCCTGTCGGGATCTCCTTTGCATATACTTTTGATAATTGCCCTTACTGCAAATCCTAACGTGCACAACCCATGCAATATTGGCTGCGAGAATCTTTGGCAATCGGTTAAAAACATTAGATTAGCCGTACAATCGAGAAAATCCATATAATAAAAAATGATCACAAAAAGAATAGTCACAAACTGATGATGTTATATCGTATTTGCTAAATAACCCCTTTGTCTATGTATTTAATTCATATGACCAATCCTCTTCAAACAAGCACACCAGTAATTTAAATGGAGTAAAAATTACAATCTAATTGAACTTCCGGCATTCAAAAGACGGGATGAGAGTACTAACCCGGCAACCTTTGCAAACAGGGGATCCGAATGCAGAGGATTGTAATCACCAGATAGTCTGTAGAGCAATGCCTGAGATGGGTGCGTACAATCCTCAAACACTGCAAAAGGCCTACTTTCAGGAATTTTTACAGCGGAGGTCTGGTTTGAAGGGTAATTTGAGTAAGAAAATGGTTTAGATGACTTCGAGAAGCCACCAGCACCACGTAGATAGACTGTTGTCCTGTTCATGCATAATAAATCGCCAGACTCTTTCTCATAACTTTTTGTTTCGATCTCCAAAATTGCTGCTTTGCCTGAAATTTAAGCAACATCATGTCTTCAAGAAGAATTTTAAGAGTAAAAGGAATAAAAAAATTGACAACACATGCACAACAGATCGTTAAAGATGTGAACGTGAAACTGAAAACTGTACAGCCAATACACGCACAGCAGATCGTTAAGTAAAAACTCTTATGGCAATTCAACCTTTGTCATGCAATCCTGCGAGGCTGACTTTATTTTGTATCTGTAACAATAAAAGATATACTATGAGCCTATATATATGAAGATTAAGAGAAAATAATCAGATATCAACCTGAGCATGCTCACAAAAATCACTACTATTTCAGAATATCATACTTGTAAAGGTCAGGTGTGGAAATGGAGATATTTTGGGGTTGAAGAAGTTTGTTTTAAAAGAATCTATGCAAATTAGATAGACTAAATTTAGTCGTACAAAATCTAATCTTTATCACTAACTTGCATCAGATCATTTTACCCGCATTTTAATTAAAAACGTAGTCGTCATCCCATTCTTCTCAAGTAAATGTGGTTTTAGTATATTTTACTTACCAAGTCATATTGAAATCTAAACGCCACAAAGAAAAGGCAACTATTTCACATATGCATAGAAACGATGATAGGTCAGATACTTGAATTTCATAAAGGTTTTCATTTCTACAAGATGGGAGCATCTATAACATAAAATTTCATTCACGTCTATTATCAATTTGATTTTCCTGGGAATTTCATTTAAAATGTTGATGTATTGAGCTAAATTTGGAACAAGAAAACATTACCGAACATTTTACTCAAGTGTCATAGAATGCCAAATATTCATTAAAAACCTTACATGGCAGCTGGAAGGAAACGGTTTGTACAGCTCTATGTATTGTTGTCCATGCAGCAGAAGGCGTGGATCATATTGTAAGCCCGGAATATCAAAACCACTTGGCAATGATTCAAGTGAAAGTAAAGCGGCAAACGTAGGCAAGACCTTGATAAACTGCTGACCATTTTCATGGTAAACATATTTAAGCTCGTCTTCATCAACAGCATCCGATGCACATGCCCCTATGCCTAAAGCATAAAGTGCTACATCTCTTTCAGTATAAGAGTAGGTGGTATCTTGAAAGTTGTGGGAAATTGCGAGTTCAGGGTCGAAATCTGATGCACCCGCCATCAATCAAGCCTTCGCAGGTTCAACGGGATTAGGCTTCTTCTGCAAACTGTTAGAAATGAAATGAACATCAAATTTTTTATCTATTTTTTT
>c100267.graph_c1
GGGGGCTTCTATGTTTGTATTATTAGTATATGAAAACAAATCCTATACACATGGAGATCACTATATACATACACAACAAGTAACCGCTACTTTATAATATAATATAAATGTCATTTGTTTATGTTCAAATAGAATATAAAGAAGTCCTTTGTTTCATCCATATCTCTGCCTTACATACTTAGGTCAGAAATATATCTCACAACCATCTTATCCTTTTTTTTCTTCTTCAAATTATTGCAGCAGACAAAAATTATCATGAGGGTCTTAAGGTTGAGAACAGCAACAATTTGGTCCAAGTTGAAGTATTTTCTTCTGGGATTGTTAGAGCCATGGCCAGATGATGGCACAAGGAAGTGAGGACATTATTTGACCTCACACAAGAAGTATGCCTCTAGGCAAGTCTGATGCTTGGCTTTTCATCTCTGTTTGTTGGTTTAATTTCCTCATAATCAAATAAGGCATGGGATTGGATTGAATATTGTTTACTATAGTATATTTATATCATTATCATATATATCATGTTATGAGTCTATGAGATAATATTACAAGTTATCTATATCACTTTGTCATGGAAACAACTCTGTTGGGTTGATAATGACATATATATCATGTTATCTAGCCTTCTCTGATATGTTATAGCTGCATTTACATTACAATTTGTATGAATCAAAATCAGTTTTTTTTCCTGCTTGCATTGAATATTGTAGGAGAGACACTTCAGATTAAAGGTGTATTTGGTGTCTAACTCATATAGAGATCTGACACGACACTGACATATGTATTTAATTACTTCTATTTTTTTCAATTATACTGATGTCAGTGTCGTGTTCGTATATGTGTTGTGTTTCTTAGGTATTTATCATGTATATATGCATCTGGCATGGCCATAGAAAGGTCAGAAAACTAACAACAGCAAAAGAATATTGCTTTTTCTGTAAATTAATTAACCAGATATAGTACTGTGTTGGAAATAATAAAATTATGTCGTCCT
>c100268.graph_c0
CCCTATCTCGCATCACAGCATCAATGGCAAAGACCGATCGAAATGCAGTTCGAGTCGTCGTCGCCGGTGACCGCGGCACCGGAAAATCAAGCCTCATCGCTGCCATCGCGTCGGAGTCATTCCCCGATACGGTTCTTCCCGTTCTTCCGCCTACTCTCTTGCCCGCTGATTATTTCCCCGATTATGTTCCCATTACCGTAATCGACACATCCTCTAGTTTGGAGAAACAAAACAAGCGCAATGAAGAATTGAAAGGTGCTGATGTCGTAGTTTTAACATATGCTTGCAATAATTCTCAGTCCTCTTCGCGATTGAGTTCTTACTGGTTTCGCGAACTACAGAAGTTGGAGGTAACGGTACCTGTAATTGTGGTTGGTTGCAAGCTAGATCTGCGAGATGAAAGCCAACAAGTGAGCTTAGAACGTCTCATGGCACAGCTCCTACAAGAGTTCAAGAATGTTGCCACCTGCATTGAATGCTCTGCAGCGACACTATACCAGGTCCCAGAAGTTTTTTATTTTGCTCAAAAAGCTGTACTACATCCAGTAGAGCCATTGTTTGATCATGAAAGTCAAGCTTTAACAGATAAATGTGTTAGGGCGTTGAGAAGAATATTTGTTCTTTGTGACCGTGACATGGATGATGCCCTCAATGATGCAGAACTAAGTGATTTTCAGGTTAAATGTTTCAATGCACCATTGGAGTTACCTCAAATAGCAGATGTCAAAACAGTTGTACAGCAGGATGTACCGGAAGGAATCAACTCACATGGTCTTACTTTTCCAGGATTTTTGTATATACATAACATGTTCTTAAGAAAAGGGAATCCGGAGACATTTTGGGCTGTGTTAAGATACTTTGGATATGATAATGATTTAAAACTCAAGGATGATTTCCTTCCTGTTCCATCTAAGACAGCTCCTGATCAGAGTGTGGAGCTGACAGGTGAAGCTGTAGAGTTTCTAAATGGCATCTTTAGACTATTGGATACCGATAAAGACCGAGCCCTAAAACCCGCCGAAGTGGACAAGCTATTTTGTACTGCTCCAGAAAGCATCTTTGCTTGCACCGGTAAGGCTGCGTATATCTACCCTCCCCGGACCCCGCTTGGATGCATTGGGATGCCCTTGAAAATGATCAGGGATAGTATTTTCTTAAAAACAAATTGTAGCTATTGTTGGACCGTTATACTCCCAGACTTATCTATTAAGAAGCTTCAATATCTTATTAAGACAGTTTGGTTCTAAAAACAATTTATTGGAGTCATCACTAGAAATTTGGAATACGTGGGTTTGTGTCAGGATGCATCTTCTAGGAGGAAGTTGTTAGTCAATTAGCCCATTGGCTTGATAAGATAAGATTTGTTAGTTACGTATTTAAATTTGTTGTAAGAGATGGGGATAACCTTAAAGGGAAAGCACTCGCGAAATTCTTGATTTATACTGATTTCTCAATTGCTAAAGAACGCTTGGCGGCAAGAATTGGTGCAGGGCAAGTGGTGGCACCCACTTCTTTACAAAAGGTTAGGTATGAGGGGCGGTGAGAAACGTGGATAGGGAAGCGGTGGGTATGCTGCCTCAACAACCTTGAGTACGACGCGACGACGAGTAACGTGTTGGATCAGGGCTTATTCAAGGCTTCGGACACTAGGAAGTTGCCTTCTTGTGAGTTTCTTTAGAAGGAGGAAGGGAGATTCTTCAAGTGCGGGTGACTGTTTAGTCCTGAGCAGTGAGCATATATGATGTCCAAAGGTGCAGGTCCTGATCCTTGCTTAGGATCAACAATCCAGAGAGGCTGCTTATCTGGAAGGGAAATTTGCATGCTAGGGAAATGATCAGTTGGAAGTCTGGCAAAGTGGGAATCCTCAGTTTTCGCATTGAGGGCAAGGTGGAATTTAAAGGGGAATGTATTGTTAGGATGTATCTTCTAGGTTGAAATAAGGACATCTTTAGTCTATTAGTCTTTTAGTTAAATTAGTTGGTTTGGTAGTTGAATTTTTCGTAAAATATAGAGGTATTTTTTCTATATAGGGATAAGACACTTGTAGAATTCTTGATGGAAACTGGTCTCTTAGTTGTAAGGGTTACCGCCCTGGCAAGGTTATGAGAAACCTTGTGAGTCAGAATAATAACATTGCATATTCTTTCTTCCTGCTTTCTTGCCGTGCCCATTCTCTGTAATTATTTCTTTCCTCTACATTCCCCTAGGTTCCCATCTCAGGAATCTAACAGTTCGAAAGAATGTTTTTCACTTCTTTTCTTGACAAGTCTCTTGTTTCTGTAGAATTAAAACAGAATTTCATTCAACATATCATCGGCAAGCATCATATTATCCTACTGCATTATGTGAGCTCACAAAACAATATACGTTCAAAACCTTGATACAAAATTTTACTGATAAAACTAAAACTGATGATAAATTCCACCAAGAACAATGGAGCTTAGCTCCTTATGTAAGAGATGTTCTCTAGAACAGAACCCAAGAAACATGACAAAGCATCCTATTTCCCAGAACATAAAGATAAGGAATTAACACCAGATACAGTGCCATTCCTTTCCCCAATCAATGGCATTGTATTCTTGCCTTACTTCTTTGATAATCCCCTCTCCCATATCTTTCCTCTCTGTTAGAATATGGAAACTAATACACAACAGGTTTTTTCTACTCCCATCTTTCTGTTTCATTCCTCTTCTATAAAGTGGGCCAATGATCTATCATGTTGAAGTTACAGGTTTCAGATAAAACAAGGAGAAAAATAATAAGAGCTTCTAATCATAAATAAATTGGAAAATAAGGAACCAAATCACATTAAAATCTAATCCTAAGAAATAAACTGAGATACTCTACTGCTATATCAAAAT
>c100269.graph_c0
AAAAAAAAGACCAAGACTCATTTTAGTCCCTCATGATTTTCTTGCAGACCATTTCAGTGCCCAACAAATTATAGTAACAAATTAGTCCCTCGCGTTTTCATGTAGGGTAGTCCCTATGTTAGTTTAATTGAGGGACTAATTTGTCCCTCGTATGAATATGTTAGGAACTGATTTGGTACTACTATTTTTTGTTGGGTACTGAATTGATTTGCAAGAAAATTTCGAGGGACTAAAATGGGTCTTTATTAAAAAAAGTTATTGAACGAATCTTACAATGATTGAGTTTTTATTAGCTTCTCGTATAGAGAAATATAAATGCATGCCGTATTGTGTATGGTGTATGTATTTTGATGTTCAAATAACACACTTTGTTATTAAATATATCATTCTTTTATCTAATTCTCACTTTTTCCTTCTATTTATCTTTCTTGGTAGTAAAAATCTTAACGTCTAGTCGTCTACACATAAATCTCGAACATTTGGATGAGAAAATTGAGAATTTTTATTCTAAAAATAATTAAATCTTTGGGAAAGGTAAGAGCCTAGAAATGGGTGGTGCTGTATATAATTTGTGGGTTAGATCCATTGTTCCTTGCCTACAGTTGTTTTGCTGAAGGCAGAAAGAAAGGGGCAATGATTAGAATGAGAGAGGCCTCGAGTGGGAAATACCCAATTCCATCGCAAAATCACAACCCAATTTCTATCAAGAGTCATCGTATGTAAACAAAGAAAAAGAAAAACATATACATAAGCCAGAACTTGAAGGTGCCGCCACAC
>c100270.graph_c0
AACATGACTGCGATTCTTGGTTTAACATGACTGCGATTCTTGAGCACCCACATTATTATTCATCATCAATTTACCAAATACAAGCAAACATTATTCTATATTTTTCCTCACCATTTTAAGGAGAAAAAGGGCAAAGGACGAATATGAAATCGGAGAAGAGAATGGACTATTTGCCCAACCCTAGACCTAAGACAATATATACAACATAAGAACATGAATACAATATTAACATGCCAATTGATCTCTAAAAGAAGATATTTCCTCAAAGATGGGAAGTCTTCTTGATCTAGTTGGACTCCAAACATTAAGTAATCCATCAATTCCTTTCAAAAGGTCATCATCAAGCCCTAAATCATCCATAAACTTAGGCTGTGGCAAGTTGGCATTCAATTCTACAAGCAATTCTTCAGCTCTATTTCTTGACTTGATTTCATCAGAACCTGGAAGCTTTCCTTGCAAAACTTGTTCAAGAATTAAATAGGCTTCCTCATAACGAGATTGTCTCATTAAGCATAAGGCTAAATTCAAAGCCTTGTTGGCATCAGCATCTATCATTTGTGCTTTCTTGAAAACCACCTCAGCCATCATGTAGTTTGTCTTTTGCATGTAGGCCCAACCCAAGTTTCCCAATAGTCTTGCTGTTTCTTGCTTGATAGAAACTTGGAACTTCTTGCCATGAGAGCGAGCAGTCTTTGTCGTCCTTCCATTAAAGGCCTCACCTTGGTAGATAAGTCTTAGCTTTCTTTTCAATAATTCAATTTGCTCCTCTATTCTTCCACATTTCTTGTAAAGATCAAGAAGTACATTATCAAGTGACTCTTGAGAATGTTTGTTGCAAAGACCTCTAAAAGATTTGATGGCTTCAATAGCTTCTTCAGCTCTATCTAATTGCTTCATCACAACAGCCATATCCTTTAGAGCACTATCCACTTTGTCTCCAGCATTGATTGCCTTCCAAAAGTACACTATAGCAACTTCTGGATCTTTATCCACCAACTGAGCATGTTTGGCTTTGACATAAGGAGTATCACCATAAGGAACCTTATGAATAACATGATAGAGATCTTCTTTCTTTCCTTTAGAACTTTTCTTCAAGACACTAATTCCTTCCATTTCTCTCTGTATATGTCACACACAAAGCTAGATACCCTTTCTGTTTCTCCTTTTTTTCAGGGCACATGCACCTTATGATGAAGATGGGAGAGATTCAGTGAAAATGGGGGGTCTACTATCTCATAAAGAAAAACTATGAACATAGGAAGATAATATATA
>c100271.graph_c0
GAAAATTCCAAGTGATTTTGATAGACATCAGAAAGTTCCATGTGTTTGTATTACTTTCTGTTGACAAATGAACCTCTGAATACAGGAAATGCATGATTTCAATACCAACCACAGAGTGCAAAACTAGAGCAATACCAACACATCTGCACACATGCTACATAAATTGAATAACAAACTTTTGTAATTCAAGAATATCAAAACTTGAATAGTGGGTTTTTCTCCACAGGTTATATGGACTCCCAATATTCCCTGATCAAATCCAATTCTTTCTAATCAAATTCTCATATATGCAAATGTCATTTTTCCTTCTAAATAAACCCTCTGTCCATCACATGTTATGAATGAACGAAGGTAAGAACCATATATTGCAAATCACAAACTAAATCACAACACTCCTACAATAATAACGATGCACAAGCATGTATGCCAGACTCTTCTGCCTCGAGAACTGACAATTATCCCTCGCTGATTCCTCCCGTTACAGACATCTCCTCGCCGTTTGTCAATTCGTGTATTCAGATATAGAAACAAAGAAATCTGGTTTATAAGAAGTAGTCTGGTGCTGGTTTCTTGGCAGGTGCACCTCTTGATTCCTGTGGGGCAGCATCAAACACACGAAACTGCTTATTAAGATTACCGTCTAACTCCAGAATCGCAGCTACATTACCACATCTGTAGCAATAATTTGGAGCTGACCAGACAGTAACTATCTGATTATTGAACATCCATTTATATCCTTCCATTACCAACTGATGAGCTCGGCATATATAGTCAATGTTATTGGTGTGGTTAAAACCAGTAACAACACTGCCACCAAACAAGAAACCAGCACCACGGGGACTCAAACCCCAGCCATCCACAATATCTTCAGGATCTGACCATAGGAGGTCACACATGGCACCGTCATGAGGTACCTCTTGCTTTCTATCAATAGTTCGTATCTGATCCAATGTTGAAATAGCAGGAGAAAGACCACCATGAACACTGAAAATCTTGTTTTCAATTAGAGCAGACAAGCTGCAGTTTATAGTTATCAACAAAGTAAAGTCAATAGCAGAAATGCAAGTTAAAACAAATAAGTTTGTAAATGAAGTTAATTTTACTAAGTTATTATTAAGCAACTACATACATATAATGTTTCCATTAAAACCCTATTTTCCTTTTTGGTTATTTCTATACTCAAGAAATGCTGGCAATACACAATATTTGACAATCTTTTCTACACTCTCTCTATTACTATGTGAACTCCCATGCAGCCTCATTCGATAAACGGGTGCCCAATCTCTAAAAGAGTGCGGTGTTAGCATTTTTCTTCAATATATCATTTGATGAGGCTGTCAAAATATTTGGCCAATGGTTCTTGAAATCACCCACCTCAACCCTTTTCCTCTTAAAATACACAAAGACAGGCTACATACAGCATCCTTCGAGTCTTGGCCTAGCTAGCTCCTATCCACCTAAACCCCGTTCCTCTAAAATAGAAAGGATAATGCATACACTTTTCAAGTAACAGTGTCAATGGTAGACACCCTTCAATCATGAATTTGACAGTCGAAAGAATAACAAAGAAAATCACACGTGGCCCCTGTACCCACAAAACAGACGGAAAAAAGAGAGATCTCAGCAACAGTATGGTATGAAAAATGCAGTTTGTGGTAATTCAACCATTTCAGAAATTTAATAGAAAATCAAGCATTACTTTTTTGAAGGGGAAGCTTAGCTCCCATGTGCAAGATTAAATCAATTTAATGTTTATACTAATATCTCAATCTGCACAAGGCTCTGACTAGTTGTTGGGGTCTTGGGAGGGTAGATGTAGACAGCCTTACTCCGCGAAAGGAAAGACTGTTTCTAGGATTTGACCCCATGATTACAAGGAAACAATCATACAGTTGTGCCAAGATTCACCCTCTACACAAAAACACATGTACCAATAAAATCTAGATATCTAGATAGCAGCATACCTTAAGTAATCAAATATGTCAGTACAATATCTCCAAACATTTACTGAACCATATTTCCGAAGGCACTCGTCATAGAAACCGTATACCTGTGTGATCTGACGACTTTCATGGTTTCCCCTAATGAGCGTTATCCGATCTGGATATCTCACCTTGAGAGCGAGCAAAAGCAGAAACGTTTCGACAGAGTAAAATCCTCTATCAACAAAATCCCCAAGGAACAAATAATTTGTTTTAGGGCAATCACCACCAACTTTAAAAAGCTCCTTCATGTCATAAAACTGTCCGTGAATATCCCCACATATGGTGACAGGGGCATCGACCCTTTGAACATTACTTTCTTCAACAAGGATTTCGATGGCTTTGAGACAGAGAGATTTGACTTCAGATTCCTTCAATGGTTCGCATCTCTTCAGTTGCTCTATCTGCCTGTCTAGGTCTGACATCTCTCTCACACTCTACTGCTACTACTCTGTAGAGAGTGTCTCCGCTTCTTCTTCTTCAATTTGCTTTTCTTTTCGCAGTTCCTCTTTATTTATTTTCAAATCATTCAATTATACTTCTTGGTTTTTGTGTGTCGGCCTTATGTTTAATGGATTAG
>c100272.graph_c0
AGATTGCTACCGAGAACATATAAGAAGTAATGCAACAGTCAAAGCAAAGAGAACTAATTGGAATATTATTAGGTAAATCCATTATGGACTTGAGACAATGATCTTTTACACATATACATTACAGATACAAGGAAAACAAACAACATAGAATATGAATTACAAAGACAAAGATCACAACTTCTATAAGATATGTGTGTGTGGATCAATAACCATAGAAAAGCAATTAAGATCTGCACAGACTAGTAGAAAGAAAATGGGGTGGTGGGGACTCACACTATTCATATTGGATAATCTTCTTATTAACGGTCAGATTCTGAAAACATCGGTTTGAAACCTCTCATCATATAGTCTCCAATGTCCATACCTTTCAGTGTGAAAGACAGACCTTGGAATGTAGAAATTTGGCTTTTTAATGTCTTTCAAATGTGACAAACTGGACGATGCATTTGCAATGTCTCGACTAGTTAAGTTAGCACACCCAGACAAATCCAAGAACTCGAGGTTAGGACACCCCTGACATATTGAATTGAGGCCTTTCGCTGTAAACTTGGAGAACCTAATCTCTAGGCACTCTAGATGAGGCATAGAATTAGCAATAGCGGCAGCTTCAGAATCTCCATCTTGCGGACAAGCATTTAGATAATCATCAGGAACAATCCCTACGTGTTGGGATGGATCAAGCCAATTCATAAAATTTCTCTTGAGAACTTTAAGTTTGGAGCAATTTCTTCCAATCAGCACCAATGACTCATGAGTTATTTCATAACAATAGCTGATGTCCAATTCCCTTAAATTTGGACATGCAATAGCAATCTTAGAGATAGAATCATCAGTAACACGAGGGCAGCTTCTGATTGACAACACCTCAAGATTTGGACATCTTTGGGCAACAAGAGCGAGAGAGCGATCAGAGCAGTGTCGAATACGAATCTGGGTGAGGAAGATGTGAGTCCATTGAACGATAGAACGAAGCATGGAATCAATTTGAGATTCGAA
>c100273.graph_c0
CTCTCTATCTCTCTCTCACTAGAGTATAGCTACAAATATAAAATTGTTTTATTTTTTGCTTGTTTCTTAGGACTTTAATTTATAAATGTTTTTAGTCTAAAGTTAGAACCTTTGTATTCTTATGTGTGTGTGATGGTTGTGTGAACTCTCAAAGAAACCAAAGTCCTCTCTTCACACCTTCAATCTCAAACCCATGGAAACATCAACAACAGCAACAAGATTCTAGGGTTTGACAACAACAACTTCATCAAGATAGAAAGAGAGAGGCTAAAATGGAAGAAGTTGAACAAGCAAGCAGAACAGCTGTTGAAAGCTGTCATAGAGTTCTAAGTATGTTGTCTCAATCAAGGGATCAAGTTCATCATAGGAATTTAACTGTTGAAACTGGTGAAGCTGTGAATAGGTTCAAGAAAGTTGTGTCTTTGCTTCATGGTTTGGATCATTCAAGAGTTAGGAAGCTTAAAAATCTTCAAAATGTCCCTTATCCTCAAACTGCTTTCTTAGACAACCCAAATTGCAAAAGAAACATCATCAACCATCACACCAAAAATGTTCACTTTACTCAAACTACCTATCCTCAAAATTCAGTTCAGGAACTTGGTTCAACCCTAAGAAATCCACTTTCTCTTGGAAACCCTTCTTTGGAATTGAGTTCAAACGGGAAAAGTCCGCTTCACCTTGCTCAACAAGCTGCATCAAATCACTATCAGTTCTATCAGCCGCAGCAACAGCATCATCACCAACAGCAGCTGCAGCAACAAAGGTTGTTGTTGCAGCAGCAGCAACAAATGAAGCATCAAGCTGAAATGATGTTCCGAAGGAACACCAGCGGCATAAGCCTTAATTTTGACAAGGCTACTAGCAGCACACCAACAATGTCGTCTACTAGGTCTTTCATTTCCTCCTTGAGCATAGACGGAAGCGTGGCTAACGTGGATGGAAGTTCCTTCCATTTGATTGGAGCTCCGATCTCTTCAGATCAGAATTCACAGCACAAGAGGAAATGTTCTGCTAGAGGTGATGAGGGAAGCTTGAAATGTAGTAGCAGTTCTAAATGCCATTGCTCAAAGAAGAGGAAGCATAGAGTGAAGAGATCAATTAAGGTGCCTGCTATCAGCAACAAGCTTGCGGATATCCCTCCTGATGATTACTCATGGAGGAAGTACGGGCAGAAGCCTATCAAGGGCTCTCCTCACCCTAGGGGGTATTATAAGTGCAGCAGCATGAGAGGCTGCCCTGCTAGGAAGCATGTTGAGAGGTGCTTGGATGAGCCTACTATGCTAATGGTTACCTATGAAGGCGAGCATAATCACGCCAAGGTACCAACACAACCTGCAAATGCATGAACTGCATGGAGAGTCCCGTCATTCTATTTGTGAAGACCTCTATGTGATTGGCTTGAGATGTTTCTGTACATATTTCAAGTGATGCGAGCAGGACTGCAGATTTTGCCTTTTGGGTAGTAGCTTGGTTGGGGAGTCGTTTATTTAGAGGGAGTGATGAAGATCACTGGTTTAGTGCTGGAGTATGTAAAATTGGATAGTTTCAATTCGTAAGAACAATTTTATTTTTCTTTAGTATGTTATTAAACATTTCAGGGTTCTCTAAATTAATGGAAATTGTCTTCGGA
>c100274.graph_c0
ACTCAAGGAATTACCTGTTGAACTAAGTAGACTTAGTGGTTTAGAATCTCTTACAATTAAACATTGTTATGAAATGGATTCATTATCAGAGCAGTTGTTGCAACGTTTAAGTTCACTTCAAACTTTGATTGTTTCTTCATGCTCTAGATTTAAATCCATGTCTGACGGTATGAGATCACACCTAACTTGTCTTAAGACACTTTATATCAGCCACTGTCCACAGTTTGTTTTTCCACATAACATGAACGATCTAACTTCCCTATGGCAACTGCATGTCTACGGGGTTGATGAAAAAATATTAGAAGGTTTGGAAGGCATCCCCTCACTACAAATTTTGTCTCTGTCTGATTTCCCTTCTATAACATCCTTGCCGGATAGTTTGGGTGCCATGACTTCTCTTCAAAGATTAAAAATCAGTGGGTTTCCAAAGTTAAGGTCACTACCAGACAGCTTTCAGCAACTCGGAAACTTGCAAAGGTTAAGTATTGTTAGTTGCTCTATATTGGAGAAGCGATGCAAGAGAGGAATAGGAGAAGATTGGGATAAGATAGCTCACATACCTGAAGTTGAATTGGAATCTAAATTTGATGCAAAACCAACATTTTGTGAGAATATCATATCAACATGGAAGATGGGGAAGCATACCTCGAGTGAATTCGACCAGATGATTGATATTCTCTAAGTGAAGAGCATATATCTTCATCTTTCTGTGTAAGAATCTCATCCTATATATATGCAGAACAACTTTGGTGATCAACTTAATAACCTAAGTACCGTAATAGGACTTAATCATGCCTCCCTTCCTATTAAAGGAAACACTTCTATGTTTTATGCTTCAGTTGTTTGGTTATGAATCTGAAATTCCAACTACATTTTGAAGATGTGTCCTATTTATTCTTGTAATTACAAATATGTGTGCGCACTTTTTCAGATTTTGTATCAATGATACCAGTTTTTAATATGCCTACAAGCTTGTTTCCATATCTGATACAAGGAGTTTGGAAGGAGTATTCTGCTCTGCCTACAGAAAAGTGGAAGTTGTTAAGTTCTGTTAGTTTCTTGGTTAGAATTTTCTTTGGCAGATAGTTAACTTGATTTGGTATTATATTATGATTGAGTTGGATATGGAATTTCTTCAACAGTCCAACTGTTCAATTT
>c100275.graph_c0
CACAAAATGAATTATTATGCATAATTTTGGAAATTAAATTAAGATCCAAAGTAAGATCTTGACAACACAACAATGAAAAACAAGATCATATTATCATATCATCATCCCAAAGTCACTGTCATGTTTGACAATTAACAAAATAACCCAACAAGTCTCTTCTTAGACTAAACTAACCACTACATGGAGATTTTACAAATGCAATTACATTAATGACATGAAACTTAATAATAATAATAAAATCTAATCATAATAAGACCACACCCACTTCTACACTTAATCACTACTTAATCATCAAGATTAAGAGTTAATTAGACTCCATCTAATCAATCATCTATGATTCAACACTCACTTCAGTCATCTGAGGCTTAACCTTAGGAGGCCTACCCCTTCCCCTTCCACTAGTAGTTGGAACAGCAACAGCAGCAACACTTGGAGCAGCATCATCATCATCAACCTCAGCAGCAGCACCAGCACCAGCACCATCTCCACCACTTGGATTTGAAACATTCTCAGTCCTTTGAACCTTCTTTGGCCTACCCCTTCCTCTTCCACTTGAAGCAGCCTTAGGGGTCTTGGGAGGTGCATTAGGGTCCTTAGGAGGACGACCTCTTGGCCTTGGTGGGGACAGAACAGCAGCTGGTGGTGGAGCCAATGGATCTTTTGGCTTTGGTGGTCTTCCACGTCCTCTCTTTGGTGGTGCATTTGGATCAGGCTTCATGTAGTTGTTCTTTGCAAAAACAAGGTCACCATTTTCCTTCATCTGGTTAAGGTGATTTGCAAGAACAATTGAATGGCCTTCTGGTAATTCACCATAGATTGATTCTATGTAGTTTGAAATTGATGATTTGTTTGAACCATTTGGTTCATTCAGTGCTTCCAGTGCCTTCATAATCATCTCAGGGTATGGAGGAAGTGAAAGAGGCTTATTAACCTCTTGAGTAGCCATTGAAGCTTGAAAATAGTGAGAAAAAAAGAGCTAAAAAAATTGAGAGAAAAATATTGAGAGAGAGATAGAAAATTTTAAGAGAAATGAGATTGTGTTTTTGATGTGTGTGATAGTTGCAAGATCTGAGGATTGAATTTAAAGGAAGAAAAATG
>c100276.graph_c0
AGAATAGTTTGAGTTCACTAAGATGAAGCATTTTATTTTCACATTCACATGTATCTGGCTGAGCCTAAGTCCTACAAAATGTTTGTCTCAGGTTTTGCCACGGCAACCGGAGGGACAACAAGTGCCATGTTTCTTCATATTTGGCGACTCATTGGTTGATAATGGAAACAACAATGGGATCCTAACACTTGCTAGGGCTAATTATCGACCTTATGGCATCGACTTCCCACAAGGTCCCACCGGTCGCTTCACCAATGGTCGAACCTTCGTCGATGCATTAGCTCAACTTTTGGGTTTTCGAGCATATATTCCTCCAAATTCAAGAGCAAGGGGTTTGGACCTTCTTAGAGGAGTCAATTATGCATCTGGAGCAGCAGGCATCAGAGAGGAAACAGGCAGTAACCTGGGGGCTCATACATCAATGACTGAGCAAGTGACAAACTTTGGAAACACAGTGCAACAAATGAGAAGGTTCTTTAGAGGAGACAATGATGCACTTAATAGCTACCTAAGCAAATGCATATATTATTCAGGGTTGGGAAGCAATGATTACCTGAACAACTATTTCATGACTGATTTTTATTCAACTAGCACTCAGTACACACCTAAAGCTTTTGCATCTGCCCTTCTTCAAGACTACGCTCGCCAACTATCTCAATTACATTCATTAGGGGCAAGAAAAGTGATCGTTACAGCAGTTGGTCAAATTGGGTGCATACCATATGAATTAGCACGTATTAATGGTAACATCACCGGATGCAATGAGAAGATTAACAATGCCATCCAGTATTTTAACTCAGGTCTTAAGCAATTAGTTCAGAATATCAATGGAGGGCAGCTTCCGGGAGCAAAGTTTGTGTTTTTGGACTTTTATCAAAGCAGTGCAGATCTAGCATTAAATGGAAAATCAATGGGGTTTGATGTGGTAGACAAGGGATGCTGTGGTGTTGGCAGAAACAATGGACAAATCACTTGCCTTCCATTACAACAAGTATGTGAAGATCGTGGGAAATATTTGTTTTGGGATGCTTTCCACCCAACTGAGTTGGCCAACATTTTACTAGCCAAAGCATCATACAGTTCACAATCATACACTTCTCCCATTAATATCCAACAATTGGCAATGCTTTAGAAATTCAATTTGTGTTTCATATTGTTCATTTGTGTGTGGTGTTTATGCAGTGCAATTTGTTGAATATTGATCATAAATGTCCATGGTGTGTGTTGTCTTATAGAAATGTTTCTTAAATTTCCTTTGTACACGTATGGG
>c100277.graph_c0
GGGAGTAGAAGGATACATTTTCCCAATTTCATATATCACCCGTATTCGTTCACAACAATTATTACACATACAAATTTATAATAATACACAAACAATAATAGATCTTTTCCTTGTGAAACTGTCCACGTCTTTGAATTGAAAGAGAGTCTGATCAAAAGGTTGAGCCATTGAACCCAACAAATGAGGGCTGAACATCACAAAATTTGATGTAGAATCGGGAGCTATGAATCTGTAAGTTAGTTTGAATGATTTGTGCAATAGTAGAACTCAGTTTTGC
>c100277.graph_c3
CAAAGAAGTGAAAAAAAGAAAAAGAGTGAAAGAAAAGCACTTGAGAATCGATTATGCAAAAGCTGAAAACACCATAGCCAAAATCTGATTCCAACCAAAAATGATGCAGAGATTACTCCCAAAGCTTCGTTCTCTCGCCGTTCAATCTCTACAACCATCTTCTCGCCGTTTCCTCCACCACTCATTACCACAACCACTTCCCTCCCCTTCCATTTCTCGCCCTCTCTTCAATTTCTCTCCCTCGTCTCTCCACAAATCTCTCCCTTCTCCATTTTCTTCCTCCTTGATTCTTCAAGTGAGGCATGTTTCGTCGAGGGAAAGGAAGAAGAGAAGAAAGCCAATGACTCCGGTTACGTCGAAGCTCAAGAAAACTAAAATGAAATCTTATTCGTCTTACAAGTCGAGGTTCAGATTAATGAATGATGGGACCTTTAGGCGTTGGAGGGAGGGCAAACGTCACAATGCTCATTTGAAGTCAAAGATAGCTAAACGTAGATTGAGAAAACCTGCTCTTGTCCCTGTGGCATATGCCAAAGTAATGAAGAAGCTCGGTTTTTGTGGTTAGAACATTGTAAGTTGCTGCCAGTTGCAGAAAGTGGACTGGTCAGGTTTTGCTTTTTAACTCTGATCATTTGTCCACATTCACATTTTAGAATCTGCAGAATGAGCAATTACAGAACTGTTTCTTTCTCTATTTGCGTGGAAGAGTTATAGGGCATAATATTTTGATGTTATGCCTCAAAGTGGCATGCTTTAGTGGGAAATGTATGCAAATATTGTTAAACATGCAGTGACTGATTAATCCTTTTTGTAGCACATTTGATTTTTCAATTAGCAGTTTGATAAAATATTGGAATCATGATTTGCTGAACTTTTAGTAATAATAATGATAAGG
>c100278.graph_c1
GCGTTGTTGTTGTTGTTGTTGTATAAATAGTTTATACAATTACAAGCTCATCCATTTATCTGGGCTGTGGTTATTAGGACCTTTGAAGTATGGGTACTTTAAAATTTACGGTGTACTCTCTTTAGTCAATCAACAATCGCGGTGGTACGTGATGTAGTGGGGATCCAGCGCTATGTAAAACAACGTGGTGGCTGGTAGAGAACTATGTTGCGGCCGTAGCACTGTGTGTGGCGGCGAATTCGCAGACAAGACGAACGCAACATAGTAGACGAGCAGAAAAGGCAGTAGTGCCCTTGTTCTTCAACATGTTAAGACAAAAATGCCCTTGGTTTTTAACTGTTTAGGGCTATTTTTTGAACCTTCTGTGCGACTCCGGCAAGCCTGGTACCCACTGCATTGCGACTTTCTCCCGCTACACTGCTTTAGGAATTGTGACAAATTTTTATTGATCAGGAGCAGGAAATTTTAGGCAGGGTCTTTTAATGCACTAAGAAATATGTTGTAACTTGCATGGTGTGTGGAGGGGGTTGATTCGGCCACCCTGAGAATCTGGTGTCTCAAATTTTATTGCTTCAGGGGTTATTTGTTGGAAGCGTTTTCTTTTGGATCCTCATTGGTAACCTGAGTAATTATAAACTTCATCAAAATGAGTGGCATGTCATTCTTGAGGTTCTGTGTTATTCATTTAGTTCCTGAGAGTTCTTTATGGGGGCACATTCCTCTTTTTAGTATCCTTTGCTTGAGAATAATATCTTCTGTTGTGTACCAAACTTGGCAACTCACAAGTATTGGAATGTGATGAATTTGTGATCTAAATCATGAAAGCTGGCAAACTAACTTGCTTAAAAAACAAGGCTAGATTGGTTACTCTTGACCTGAATTGGACCAATAACTTCTGGAATCCTGTTGGGGCTATAACTTTGGTGCTGAAATAGTTAATATTTGGATCAGATCATAATAAGGGTGTGACCGTCCAAGAGTGTGCATTTCCTTACACGAATTTACTATATTCAATGAGTTCATGTGATCAGATATCTACTCATGAATTTTTTAATGTAACTTAATATGTGCAATGTGATTTTCATAATATTCAATTGAGACTGTTTTATTCCACTTGTAGATTTGCAATTTGTGTTGTAATTGTTAATTTTTTTTTTTCATTGTCTATCAATGCAGTTCCTAGGAATTTCAGATTATTGGAAGAGCTTGAGCGAGGTGAGAAGGGAATTGGAGACGGAACTGTTAGCTATGGGATGGATGATGCTGATGATATATTCATGCAGTCATGGACTGGGACTATTATTGGCCCCCCGGGTACTGTTCATGAAGGTCGTATTTACCAGTTGAAGTTGTTTTGTGGCAAGGATTATCCAGACAATCCACCATCTGTTAGATTTCAGACAAGGATTAACATGACTTGCGTCAACCAAGAATCTGGAGTGGTTGAACCAAATTTGTTTCCCATGCTTGCTAGTTGGAAAAGAGAGTCTACAATGGAAGATATTTTGCTGCAATTGAAGAAAGAAATGATGTCCCCACAAAACCGGAAGCTATCTCAGCCTCCTGAAGGCAATGAAGATGGAAGGATTGACCAAAAGGGGCTGGTGCTGAGATGTTGTATCGTGTAATTCAGGTGAGAATCTAAGTAAAATAATGTAAATAATTATATTGAATAGATAATCCGGGTTCATGGGTTAATGCATTTATAAATGTAATTATTGACCATTGCGTTTGTAACCTGGAGAAATCAAAGAGTGACTATCCTATCCTTGAATTTTAACGTGAATTGTGTTGAAACTTGAAACTGCTCTTTACTGCGGACTCTAATTTGGCAGTGGGAACCTTTTATCTTTGCTTTTTTATGTACTCATCTTTGTAGTTGTGATCAGTATGCATACATTCATCCTGAAATTATGGATGTATCCATTTGGTTGTTGAATAATTTATCCTATTTCGTTTTCATAA
>c100279.graph_c0
CCAGTCATGTAAGTTTCTTTAACTCCTCCTTTGCAAACTAGTTGCTACTTTTCTCTCAAGGAAAAGTAATACTTTCCCTCGCAAAATTGCTTGACAAAATGTATTTAGCCGCAACCAATTCATGGGGTTAACATATGAAGAATGAAATTTCTAACTATGCATTTTTTCTACTTTATGTTGAATGTCAATAATGAATTTGGATTTGAGCCCCACATTGCCAAAGTTCCTGGGCTGTGCAATGTATATATCTGTTCGGGAATCCTCATCCTCTGAACTAGATTTTGAGAGTGAGATCCAAACCCATTAGCATTCAGTACCAAATTATTTCACTAAGCCTCCTTATTAACTACATAACATAGAGAAAGGAACTGATTAAAAATTATGACTGAAAGCTCCCTGCTGTTTGAGATTTTTATCGTCTGAATCCCATATGTCATCGGAAACAGTAAAAGATTTTTTTTTCCTGATTTTTTTTGTCTCAAATATGTAATTCTTACTTCCAGTACATTGCCTATAAATTTTATTGTTATGACTTATTTACTTTGTGGCATTGGAGTTATGAATGCATCATAAATGGTATTACACCATTGTTCAATACATGTAATATGATTTTCTATGAACTACAATTTGAGGTATGGAATTCTCAGTTAGATTGATACTTATTAATATGGAGAAATTGCACTCATCCTTGATATGATATGTCTAAATAACACATACGCCCTCTCTATTTTGTATAAGACGCTGACCTTCCTTTAACTACACCAGTTTTCCTCAATTTTGTAAAAATAGAGTCGGGGAGTGATTTAAACATTCTTGAGGGAAGTTCAGTGCAATTTCTACAACAAATAAGGGTCATGTGGTTATGTTTTTTTAAAAAAGAAATAGAAAGCGCGCGCGTGTGTTATTTAAGCATACTTCAAGAAAGCGAGCACAATTTACCCTAATAATATTTGAAGTTGCAATTACTATGGTATGTATCTAAGCTTAACATAAAGGACAAAATTTACATCCAGTTTCTTATACCATTACCATCAAGTTCTCAACTCAATAATACGTGGGATAGTTCTTTGATATTCAACAACATATTCTAAATGAAGGTTAT
>c100279.graph_c1
GGGAAAAGGAGAAGGTACTAACATATAAAAACACAGCAACAAAATGGAAGCCTAACATTTGCAACATGTATTTGTGGCCATTTCTTGAGGTGTACCTTCGGATAAGTCTATATCAAGGGTCCCCCCCAAACATTTGGCACCAAAAATACAAGAAATGACAATCCTACATGCATGTCCATGTCAAGGGTCCCCATAATACACTTCATACAGACAAATACATGAAATGCCAAGTCATTCATGAGCAAAGTGTTCAAAAGTTTCTGGATAGATTCGTGCACAAAAATCTTCTTAGAAAGATTAAACAGAGAAGTATCCTAGAAAATACCTGTTTTATCAGCCAATATACAGAACAGCCCTCGATTTGAAAAATTTGTGTGTGCTGCCAACAGCAATAGAGGCCAGTGCTATATAGAAGAAATGTATATCTCCAAAATATTAATAATGAAAGACTTGGAGAGATTGCATATGCATTGCTTCATGTAGATGATGCAGGTATAACAAGTTACAAAATATAAATATTATGAACACAATCGCCTCGACTAGTTTAGAGTTAGAATAACCTCAATCTGACACCAGGTTGACACAGTAACCCTGTACGCATCAAACAATAAATTTCATCAACAGTGGAAAAATCACCTTCACAATTTGAAGTGCATTAAGCACAGTTTTCAGGTTATGACTGATTCCTATAAGTTGGTGAAACAAAGTGCAAGTGCTATCTACACCACTCCACCGGTGTTGTATTTCTCTGACACATTTTTTAATTCAGGATTCAAACGTTAGTTTTTGCTTCCCAGCTCAACCTTTATACAGAACTTGGCACCCTCAAATTAGCCCCATACTGTATACAAACTATGATCCTCTCGCTCCTCTTTGCCTCTTCTCTTCCAATGCAGCTGCCTCATTTAACATGTCAGCTGCATCCTTGTGCATGTTCAGCTTTGCAAGAGCAACTGACTGCATGTAGAAAGATGTGGGCCAGTCTGGATAAACACATTGTGCTTGCATTGCATCTCGTAGAGCAGGATCTGGTTGATCACATAACAGATAGCATAGGCTACGCCTTGCAAAAACTGTAGGTGAGACCATCGTTCCCACATCAATGAACTGGGAATAGTTATCAATGGCCGTCTTAAAATCCTTGTCACGGAATGCATGGTCTCCACGCTTCCTTGCCTCCAGCATATCTCTCATCTGTTGAGTCCACTCTTGGAACGACAACTCATTAGTCCCTTCGTCATCTCTGTAGTGGGTTGCAACCAAGATCTGATGTATTGCAGTGAGGTCCATTCTTGAGCAGGCCTCACCCATTGCTGAAAGAGGGCGCTGTGGGGTTGATGGAGCTTCCTCTTGCTTTGGAATTCCAAGCATGATGTGAGAACGAACATCAGGTTTTGTATGCAACGGAGCAAGTGTTGTGACCAAATCCTTTGTATTAGGCCGCTCTCGCGGTTCATATTGCAAACATTTAGAGGCGAGATTGACAACTACTGTTGCCTCCTCGGTAGAAAACTTCCCCTCCAAATGAGAATCCATCAAGAGCATGTTGTTTTTTCCCTGTATCATATCAAGTGCATGACTGGGAGGGATGTGCTTGCCACTGAGTAGGTCAAGAAGAACAGTTCCAAAGCTGTAAATGACACTTTCAGGGGTAACCCTTCCATTTCTTAAATATTCAGGAGGTGTGTAAGCAAGGTTTGTGCTATAACTTTTCCCATCC
>c100280.graph_c0
TATTCATCTATACCAGCTGCCACGCACGACCCAATAGGAACGATTTGCCCCTATCTAGATAAGAAGCAGAACGCGCCATCACCTACAGCCCTTTCCTCTGCCGGGGACTTCCACGAAATGAAAACGGGCGGCATCGTCGTATGCTCGACATTGGTTGCCCTGGTTTATATCCCGGAGTACTCCTATGGCCGATCTGTCACCCAACCTACTAAAAAATCTAAAGGCTTGACCCCGTCCCGTTTGGAGAATGACCCTTATGGCATGGCTTAGTCAGTTATTCTCGCAGTTCAGATAAGATTCGGACCGCCACTTCTCTGAAAGCATGGTTCTTGCCTTCCTCTTTCCTCCCTCCTTGGAGCTCGTCCATTCGTTAGGTGATCCCTTGCTCTCACGTTCGAGTGTTTGCTCGTCGTTTAGGCCGGTGAGTGAGATTTCTGCTCATTGCAGTCACCTCCGGGGTTCTTCGCACCTGGATAGTACCAGGACCCTTGTGCCCCGGCCCTTGATCAGATAAATCCGCCCGCCCTTAAACCAAAAACTAAAAATGAGCCTTGCGACGAGACGCGGACATCCCCCATGCTGCGGTTCCCTCCGGTCCGTTCCCGGGTTGGGTTAGGGGAACATCCGAGCGATTGCCTTCGCGGATCCAAACGCGCTCACAAGGCGCACAATAAGAATAAGACCATAGAGAAATACGAGCAGTCTCAACCGTGAAAACAGGGTCGTGGGAGAGCAATAAAAGCGTCATGCTGCTACACTGTCGGTATCTGATGGCAAGTAAGATACCTATGGTCAGTATATCTTTGAAAGCTCAGATGGATATAAACGGACTCATCGAGGGATACTTAAGGCACTTCAGTGCAAGCAAACCAACCAGAAGG
>c100280.graph_c1
ACTCAAATTAACCATGCCATTGGAGCTGAAGGATATGTTAGTTTTGAATGTAAAAATATCATCCATACCTATGGTGATTCGATATGGGAATTCATAACTAATGGGCTAAGACCTGAAATTATATGCGTCGACATTGGACTCTGCTCACGTAATGGATCGCATAGAATAAATGATGATATTGAAACAGTGGTAGACGATGAAAGTTGGGATGAGACACAAAGTAGGGAGAGCCCCTTGTGTACTTTATGCGACATGATTGTGTTTTGGATCCAAGTTCAGCTTAAGCAGAGAAATACAAGAGAAAGAATAATAAAATATGTTGATGAGTTATGTGAGAAGCTACCCAATCCAGTGGGACAATCATTTATAAACTGTGATAATATTCCAACTATGCCACAAATTATATTCAAGATTGGAAATAGATCATTTCCTCTATCTCCAGAACAGTATGTACTAAGAGTTGAAGAAGGGTGTTCTAGTGTCTGCTATGGAGGTTTTGTTGGTATAGATGTGCCTCCTCCACAGGGTCCTCTCTGGGTTCTTGGAGATATATTTCTGGGGGCATACCATACAGTTTTTGATTATGGAAATCTCCGTGTGGGATTTGCTGAAGCTGCATAGACTTAGTAGGAGTAAAATAAAAATGAATGATAAAGATTTTCATCTCAAAGGTCCTCTAAAAAAATCTCAAAGGTCAGCAATAGCAATAAATAGGCTGTCTCATGGGGAAAAAAATTATTTTGCACCAGCCGGGAATCGAACCCGGGTCTGTACCGTGGCAGGGTACTATTCTACCACTAGACCACTGGTGCTTTTCTGGTTGGTCCTTGTAGTGTATTTTATTTGACGGATAACGCTGTTTTGAAACTACTTGCAACAATTTAGATTGAAACATTGAGTTAAGTAAATTTGTTAGCATTGGGTATTGTTTATAATTTTTATACTTCAGTACAGGTGCTTTTTCTTATTTATATCCTTTATGACATCCATTTTATCACTACTCTATAATCAG
>c100280.graph_c2
AATGCACCTAAGATCAAATATTTCAAGCCGGCTTCCGTGGAAAATTCAGACTTTCTTTTTGATGCTGCCATCACATAAAAACATAAACTTTGAAGCTCAATAGCTAAATACATGGCAATTAAATCATAAGCCGAGATCATAAAGAGCATACTGCAAGTAGAAAGTAGAATTAATACAATGAATTCAAAAGCATCAAACCTCTCTTGTTCGAAAAAATCAAAACACATCGAAATGGTACCAGCCGTACTTAATAATAGAAGGATTTGGCAAAAATATGTAAAATTGTCCCTCCTAAAAAAATTATTCCAGAATAAATGGGCAATAGTTAGGAGAGGTGCGCCAGCGGCGAGCAGAAGCAAGGTTATTAGATACCTCAGGAAAGCCCGGCCAGAACCACACGTGCAAGTTTCCCTGCATGTGGCTCGTCCGTGATAACTTATTCGGATTTGCGCGAACTAGCGGACCGATCACTAAGTGGGGATGCTCCCTCCAGCATGAGCGGACCTTTTCGAAACTGGTTAGGAATGGGCCTCACTACCCCAGCCAGGTTCTATTGATTATGTCCCCTTCCCCCGGGCGTCTTTGGCTTTACGAGATAAAGCCCGCCATAAAAGTCTTTATCTTCTCGTCCTGGAGAAGATTCCGGTGCGTCCACAGAAGAGGAAATCGCAATGCATCTTGCTCAGCAGGCGTAGCTTGGAGTGGGAGTGTAGCGTGGGTAAGGTAAGTGGCCGCCAGAGAGGAAGCCGGCCTATTAAGCGCAGCTAAGCTAATATGCGCCGGAGAAAGCCAGGTGCCGTAGGTAAGCTCTATTCTTTTCGGCCCGGAGCATAGATTCCCCATAACGAATAGGCTAGCTCTATCTCTCAATTGCCTATCCTGTGCTCGAGAAGGTCCCCCAGTTCCTCGGCTGCACCTCGAGGTGCATTTAGTTGTCTTACATGAGACTCGGGGTATTCCTCACTCCATGGCACCTTTCGCTCATCCATTCTGCCCGCCCGTCCAGACGCGGCGCCCTTTTTAATTATCATCTACCGCCCTTTCT
>c100281.graph_c0
AGTACGTATCAAGGTAATTTCTATAAACCGGAGCATGACTTTCGAAAATCACTTCTATATTCTAGGACACTTCCTCCTGTTTAGCATTTCAATTTGCAGGAAGTTTGATCTGCAATTCATGATTCTATAATCTCGCTGGTTTTGATATGACACTTGTATTCTATAAAAGGTAGATTACTCTGGATTTATGACTATAAATCCTCAAAGATTTGGGCAGAAATATGTAGGAAAGGTTGCAAACCCGCAAGACATTCTTATATTTTCAAAGGCATCCAAATTGGAGAAGGGTGCAGGCAAAATTGAGGATTCAGAACGGCTTCGTCCAGAAGAATTAAATCAACAGAACATAGAGGCTTTGGTTGCTGAAAATAATCTGAAAATGGAGATACTTCCAGTCAATGATTTGGATATTGCTTTACACAATTTTGTGAACAAGGATGATAAAATGGCATTTTACACTTGTGTACAGTACAATATTGATGAAACACGGAACAAAATTGCTAAGGATTCAAATGAGCCGAAGCTTGATGTGGAAGATTTAGTTGTTAAAGTTGGAGAATGCTTTGAGGAACGTGTTAAGGAACGATCCACACGCTCCAAGGACTCTTCACAGTTCACTCCTGGTGCTCA
>c100281.graph_c1
TTTAGTACTACCTCTGTATACTCGAAAGGCCGGACAGATGTTAAAGGTATCTTAGTAGGGCGGTACTGATTTCCCTTAATTTCCAAAAGAAGCACATGTTTTGGCTTCGATTCTCCATCGATAAGTGATGTTGCAACCGACGATCCTGGTTGTGAAATATGAAATCCCATCCCTGGAACTTCCTGAGGGTCAACCAAACATTCGTGCTCATGCCCCCATACAATGAAGTCTAGAAAGCGTGGCAGGAAGTGCTCATTTATTGCATTTTTGGGATTTGTTTTCACTCTGTTCTGATGAAGTACCAGAATGTTGAACCAATCAGAAACTTCACACCCTTCCTGAGATTCAGGTCGCATCCACTGCACAGCATGTGGCGTTTGAAACATCCTATTAAGTCTTTCATCTCTAATGTTCCCAAGGCCATATAGAGCTACAGCTGTTGAACCCTTCTTTATGAGAATAGGATTGATAGTGATCTGACCAACACCAGAACCCCCAAGAACCGTTTTTCCAAAGTAGTTGACTAGATTACATGCTGAGAGAATATCAACTACGGAAAGGTTGTCCACTCCAGCAGGATCATCATGATTTCCATGAATAGTAAACACAGGCAAACCAACATTGAAATGCGGATCTTCATAATTTACATGACCAAACGTGTTCTGAAAATTGAGAGTTTGATCGCTAACAACTTGAAAAGGAACAGGACGATCATTGAGACAGTATCTTCTAAGAATCTCAATAGCTTTGACTAAAGTTG
>c100282.graph_c0
ACCATGAAGAAACCTACAACTAGTTCCATTCTTACAGTAACCTCTAGCATAGTAAAGACATGGTTTCCAACCTAAACCAGAATTTGGATCCTCAGAAACCAAACATGCAGCATCATTCACAGAACAACTCCTTCTATGAACTGAACCTCCATAACCATAAAATGAAGGGTCAACACCATTACCAATACTTCCACCATTACTAGGACTAGAAGATAACTCTGATTGAGAGTAAAACAAATCTGAATTCTTTCCATCATTGAGGAAAGAGAGTTGGTCTTGAAGGTGAAATTCATCAATTGAATCAGCAGAAGCAGCAACTCCTCCATTTGCATAAAAAGGTGAAGAATTGTTCATGGAAGGAGAATCATCATGGTTTTGAAGTTCAGATAAAGTAGCCCAAGAAGCTGAATTTGGATTTGGGATACTAAGATTAGAAGGAAGGGTCATTCCACTGTTTATGAGTCTTGAAGAGTTGGAATTTTGTCTTGAAATAGGGACAGGGTTACTTGAATGAAAAGGTGAAGGTGATTGAGGTGTTGAAGGAGAATTCAAAGGTAATCCTAACTCATTTCTAGCTTTGAAAATCACTGAA
>c100283.graph_c0
TGAACTTATAGCTTAATAAGATCTAGGCTCAAGTAAAATGTTATAAATGGTCATGTAATTTAAAGTGTTAAAGTATAAATACCGATAAACATATTATTTGAATCATAATCGGTTAATATTTAGATTTCTCGCATGCCACCTTAATACTGAATTTGCAATAATAAGACTAACACTTTGATGGTGGACAAATACACTTTGCTTGGCCAAACTCTTGAAATTTGTTTGAATAGCCAAATTCCAAACCACAACTAATCCAACTGATTGTGCTAGTAAATTCAAGTTCTATTCAATTGACAGCTCTTAAACAATGGGAAATTATGCTTCTATCAAAAAAATTGGCATTATGCATAAAATAATCCCACTACGTTCTTACGTTAAAAACTAATAAACATCAATGAAACATCAAAATTCCACAAACCAAACGCTGCCTTAGAAAGGCATGTAAATCATGCAACCAGTCAATGCATGACAAGAACACTGCCACTTTTTAACTGTTAGACAAAACAAAATGTTCTCCCCTAGTGCAAAATATTAGCTCCAAACTTGTAAAGAAATAAAAGCTACTTTCCACAAGAAAAACAAAACATTCTCCCTCCAAGACCATCAAGGGTAATAAATATAGCTTCCTCTTCAAATGCCATACCAACATAGCCTGGAAACGCCCTCCCTTACACAAGAACTAGCAAGTAAATGCCGTCAAAATTCAAGTACACACTATTCTTCCTGACCTTCATCCTTGACAAGCTTGATCATATCGTCAATCCGGAGAATAGTAATAGCAGCTTCAGTTGCAAACTGAATAATTTTGACTTTGCTCATTGCAGGCTCAATGACTCCAGCTTCCAAGTTGTTTCTAGTCTTTCCTTCTGAAAGATCCAAACCCGTACTTGATAAATGCTTCTTATCTGCTTTAGTTTGTGCAGCATAGTGGCAGGCCCGTAATTTAGCAACCAGGTCTGTGGCATCCTTGGCAGCATTGACAGCAAGCACCTTTGGAATGATTAACAGAGACTCGGCAAACTCTGCTATAGCCAACTGCTCCCGCGATCCTAAAGTTGTAGCAAGGTATTCCAAATAAACTGATAATGCTGCTTCAACAGCACCTCCACCAGCCACCACTGTATTTGACTCAAGCGTTCTCTTGACAATTGATAGCGCATCATGCAGAGCTCTATCCATCTCATCAAGCATGTAGTCATTTGCACCTCTGAGAATTAACGAGACCTAAAGAGGAAAACATAGTCAATTGATAATATATATCATGCAGAATGTGCAACCAGATTTTAAATGATATAATTTCATATCCATATCACCACTCTTTTGCAAAATTTATCATTACAATTTTTCATATTTGAATAACTCCCATTGTCATTGCAATAATGTTAACGAATCCACATTTTCTTGGAATTTCTATATATTTGTAACTTATACAATATAGAATTTAGATAATTAGAATTCTGATCCGGGACTCCACAAGGCTTTATTAGCACCCTCTTTATTTGGACAGTTTCACTAAAGCATTTCATCAACATTAATTACTACTCTTGTGTAAACTCTATACAATGTAGCTACCATCACAGTGAGGAAAGTACACTAAAAAAAGTATGAGCAGGTGATTACTCCACACCTTCAAAGATAAAAGTAAGAGTTAGGTAATGTTGTAGAAATGGCATGGTCATATTAATTAATAGTATTTTTTGTATCTGGCATTTAAAAATGGTAATTTTCCAGCATCAATGCCAGTATGGGAATGCATCCCCACAACAATGTAAGATTAGGCCAATTAGCTTCGTGTGAAACATGTGATAATTCAGAAGTCTCTAAACCGATGCAAAAGATAGGGAGTTTGACACAATTGATGCTTCATATTTTTTCATTTTATTTTTTGTTCCTCATTTGTCTGTAGAAGATTCTTGCTCCTCAATATTTTTGTACTTTTACTAGTAAAAATAAAAAACATTCCTGTACTTTTTCTGTTTTAATGATTTAATACTTTAAAACAAAAAAATTCAACCCAATCCTCGGCTCCCAAACCACTTACTGCACTTGAAGTTTTGGTCCCTTTAATCATGATTACAGCATCGTCAGCTATACGCTCCTCAACAACCTCATCTGCAGTTCCAAGAAATGACGGTTCAAAAGTTTCCTCCCCTTCCATATCAGCAAATGTTGAGACCAATGTTGCACCGGTTGCTTTGGCAACATGACGCATATCTTCTTTCCGCACACGTCTCACAGCAATTGCACCAGCCTCAACAAAGTACTTAAGTGCCATGTCATCAATTCCTTGAGTAGTCAGAACAACATTGGCTTCGGCTTTCAGTAATTTCTCAATGTGTTCCATTAGTCATATCAGCCTCT
>c100284.graph_c0
GGGGGACAAGGTGCACGAGGATGCAGATTGCGGGAAGGAGGAGAAGACCAAGCTGTAGGGGACCGGCGCAGCGAAAGGTCGGGACATCTTGACTACCGGAATCTCAAACGTCAAGTTTGTTTTTCGTGCTCGAAAGCAGCGAGAACATGTTCTCGCTTTACGACAAGCTCGGGAAAGCCGTGCTGTCGTCAACGTTGACGCCGGCGGAGCCGTTGGCTCGTCCACCGCGTGGGGCAGCTCCACCACGGCCACGGCCGCCTCGTCCCTCTCCACGTCCGCGTCCACCCTCGCCACGGCCACGTCCGCCGCGGGCTCCGCCTCGACCGCCGCGGTCAGATCGCTCCTCTCGGTCGCCTCGGTCGATTCTGGGGGCAGTGAAGCCGACCTCGAGAAGGGTCTTCTCCTTGCGGGCCTTCTGGCGCTGTGCCTTCTCCTTCTGGGATCCCTGGAAGTAGTGGTCCTCGCCAGACGTAGGCTTGGTGATGGCGACGCCATTGCTCCACTGCGAGTCATCCTGACCCTCGTTGGCCTTTCGCGTCTCAAGAGCGCCTCCAACCTTGCCAGCGGCGGATCGGGCCTTGAGGTAGTCCTCGTAGGACTGGCTGTTATCCTCGGGCTCAGCGGGAGCGGCAGGAGTAGCGTCCTGACCCTCGGCAGCAGCCGGGGTAGCATCACCCTCGACGAGGGCGGGGGTAGCCTCGCCACCGTTGATCTTCTCAGCGGCGGCATCAGTGAGA
>c100285.graph_c0
CAACAGTTAAATAAAACAATCCCATAACCAAAATTACACTAAACAAAATTAATTAATCAACAGTTAAATAACACAAACCCATAACTTATCAGATCAGATCTATGTATTTCCAATCACCAAAATAAAAAACCTTAACTTTATTTCCATACATTCAATTCATAGGTAACTGCTAACAACAACAACAAAATTATTAAAATGAAAAACACATCCAGTTATTACAACTTACAATAATGCAGTTTCTACTAAGACAAAGAAAACCTCAGATCCATGTAACCATATCAACCAGTATAGATATGAACACGAAGAGCCAAGATGATAACAGCATAGAGACCAAAGAAAATAAGTGTATGAATGAAAATAGCTTTTCCATTTGTCTTCATACCACCAAACTCAAGCTGTTTTCCATTTCCTGGAAATGCAAACAACAACCCTGGTTGAAGAAACACAAACAGCACAACTCCAATAACCACTGGTGCCCAATCAGACATTTTTTTTCTTTCTTCTTTTTTGAACACTGGTGAATAAAAAAAAAGGTAGATCTTTATAACCCAGATGAGTAAAATGGTGACTTTCGGTGAAGAAAGTGGTAAAGGTGTTGAAGATTTAAGGAAATGAGTGAAATTTCTTGGAAAGTGATGTTTTGAAATTTGGAACAATTTGGAAGCACAAGAAAAAGTGTGGCAGGTGTTTGTTTTTGTTGACGGTAGGGTTTGG
>c100286.graph_c0
GGGGAGAAAGGGGTGATTTATGCATTAAATTGTTCTCCCATACCCAAAGAGAAAACTATTGGAATATAAGAATCAATGAAGTCTGTTACAATTTGTATGTTACTGTGAGAAAACCTTAATTATACAGCACTACTGTCACTAATCACTATCACTATGAAAGATAAAAAATAAAAAAGAAAATCAATTTGATTAACAATAATACTAATAGAAAATTGAAAAGCAATTTCTTATAATGATATATATGTACATTTAATCAAAATAAATGCATCAAAATAAACCACACACAAAAATGACAAAATAGTAACTTCTAACTTGGCTCAAGATTGGTTTAGATCCCGTGAGGTTTGGCCTTGCCATCTTGATAGAAGAAATCTTGCAAGTGGGCTTAAGTTGCTATTTGGATGAGGTTCCTTGCTATGTTGTTTCCTTCGGTTATCAGCCTCTGCATTTTGGGTTTCTTCGGTTGACTTGGCCTTGCTGAATAGTTGACTTGCCAATCCTTGCAGGTCTTTCAATGAATCTTCCTTTGAACTTGCTAATCTCTGAAGCAATTTTTTGACAAGAACATCAGAGGATCTAGGCTTTGTGCCCTCCATATTTATTAAAGAATTGATAACTGCCCGCACAATTGGCCCTTCTGGATCGTCAGCAATGGCCTCTTTTAATGAAGGAATGAGTAAGACTGATAACGGCGCTGACGATGATAATATTCTAGCACTTTCTTCATCATCGCTGGCATAATGCGATTTTGACATGCCCCTTTGTGCATCAATATATTCACGATATGATCTGGAAGAATCAGTGCTGCTGGTCATTTGGTCTCTTTTGCTTTCCTGTATATCGCTATTGATTTTCCCCCGGGAATGTCTTTCCCGAGCATTCACTTTTCGACCTCCTTGGATAGCAGCCTTAGCCTCAGCTAGGTTTGCAGCACTGTCTTCAAGGGAGGCATTTGAGTTTCTGTCATGAAGTCCTAGTCGGGACCTTGGAGTCCGTGGAGAATCAGAATCATCATGTTGGCTACGCAAAACAACGGTTCCACTCGTAGAATCATCGAAAGAAGCATAACTGCTGCTGGACTGGGAGCTCTGATCACGAAACACAGATGGCTTTGATCCTTTCGGAGATCGAATAACAACAGTTCCTGATCCATTCTCAGACAATTCATCCTGCGAGCTATGGTCACGAAACACAGATGGCCTTGATCCTTTGGGAGACCGTACAACAACAGTTCCAGATCCATTCCCAGATAATTCATCATCTTCAAACTGATTATCCGGATGCTCGTGATGGTATGGAGCTCTAGGATCTTTTCCTAAGGAACTTTCAAGTGATTGATTGGGTGCACTTCTATTGCCATATCCCCCTTGATAGCCAGCGTCTAGAGCTTTTCTTTGGGTAAGCTGATTATATGAAACGTCGGTTTTCTTATCTCTAGACTGAGGTGGCCGCGAAGCATTTCGAATGGTTCCAGTACCCTCCGATTCACCAATGCTAAAGTCCCATTCAGAACTTTTCAAGGTTTTACCCTGACTGCTGGGTCGACTAATTTCTTCAACTCTAGAATCTCTTGCTACCTTCATAGTACTCGATGCCTCACCCATCCCTCTTGCGCCATTTCTAGATGCCTCCAGGTCTTCCTTAATTTGGTATTTTGGACGCTCTCTACTTATTCTTTCCAAAAGCTTTGGACTCTTCCTAGCATTCCGAATAAAACGGTCTTTGAGAAGTTCCTTAGCACTTGGCCTCTCAGCCGGAACCTTCTTCAAACATGATGAAACGAATTCTTTCATGGGGCGAGAAAAATGCTCATCTAGCTGTAGAAAAGGATATTAAATGTCAACCATTTGTTTTCATTTCCTATTTTCACTAATAATTAGAAAATTTCATTTGTTTTCATTTTGTATAGTGTTTTCAAATATTTATAAAAGAAATGACGAAAACAAATTGCAATAATATTTGAGACAGAATCCAGTGTTAAAACATGAGATAAAAACAGAAACATTTCCAAACATCTCCACTAAGAACACTTTGTTGGCTTCAGATAGTTCAAAACAAAATAATGATTTGTCTGATATCGAAGAACACAACCTGTGGAGGATTTTCTCGGGGTATGATGAATAGCACCCTCATGGGATGAAGATCAGCAAGTGGAGGCTCCCCCTTTGCCATCTCAATTGCAGTGATCCCCAGAGACCAGATATCTGCCTTCTCATTATATCCCTCTGAGTTCTGAATAACCTCAGGCGCCATCCAGAATGGTGTTCCTACAAATGTCTTTCTCCTTGATATAGTCCTTGTCAACTGTGCAGAAACACCAAAATCTGCAACCTTTACATCACCATTCTCTGACAATAAAATGTTTGCAGCTTTAATGTCTCTATGGATTTTTCCTTCGCTGTGTAGGTAATCGACAGCATGCAACAAGTCACGAAGAATGTAAGCAATTGACATTTCATCTAGGGGAGGACCTGATTGGAGTAGGTCAGCAACAGAGCCGCCAGCCATATATTCCATTATTATCCATAGTTTCGTTTGATTGAGAAAAGAACCATAATACTCGGTAATGTATGGACATCGACATTGTGACAGAACAGAAATTTCCTTCTGAATATCGTCAATGTCATCTTCTGATTCTTCCAAATCAATCACTTTGATGGCAACTTCTTTGTTGAGCTCCTTGTCAAACCCTTTATATACATCGCCAAATGAACCCTGTCCAATAAGCTCCAACGAAGTGAATCTCGTTCCTGTTGCCTCAACTAGACCTGCTAGATCCTCCATTTTTAACAGCAACTCGTTAATGCCTCATACACATCAATGGTTTAGGGTTGATTGATGGATCTGTTGATGAATTTGAGAGACAGAGAAGAGTGTGTTGTGTTGCAGTTTGGAGGTTCCTAACAGCAACTCGTTA
>c100287.graph_c0
GCGGGATAGAAGAACCTTCATTTCACTTTTTCCCTCTTGTTTTTCTTCACTGTCTCTTCTGTGTCTTTTTGGTTCTCTCTCTCTCTCTCCAAGATGGCTGGTGTTCCCGAAGGAGACTCTGTAACCCTTGGCAAGCTGAAGCAGATGATGGCTCAGTTCGCAAAAGAAAGAGATTGGGATCAATATCACTCCCCAAGGAACCTTCTCTTAGCTATGATTGGTGAAGTGGGAGAATTATCTGAGATATTTCAGTGGAAAGGTGAGGTTCAAAGGGGACTACCAAATTTTAAAGAGGAAGAAAAAGTTCATCTTGGAGAAGAGCTTTCTGATGTGTTGCTTTACCTTGTGAGGCTCTCTGACATCTGTGGTGTTGATCTTGGCAAAGCTGCTTTGAGAAAAGTTGAACTTAATGCTATCAAATATCCAGCAAAAGCAAGCAAAGAGGTCACAAACAAGGAAGATGGAATTGAAAACTCTACCTCTGCCAATAATGGTACCGATTGAAAGGGCTTGATAATATGTAGTTAAACTTAAAGGGTGTAACTGAATTAAATGTTGGTATAATGGTTTGTATGCCATTGCATTGAAACTGGTATTAGGTACTTTTATTTTTGCCACAGATTTTGTTACTGTTACCCCCTTTACAAATGTAAGATGTGGTGAACTCTCTTTTATCCATTTTAATGATATTTAAATGTTGGGGAAATAGT
>c100288.graph_c0
TGAAACTTGATTTGACACCAAGAAATCATCTAAAATATTCAGAAGTTGAGTATTGTAATCGATGTTGATCACCTCTTTCTTCCCTTCACCATCACTACCTGGTTGATTCGCCTCATAATGACCACAACTCGAGATTTTGTTGTCCAAAATTTTGATCTTAAAAGATAGCATATATTTTTCATACTGCAACTTAGCAATCTCTTCGGTGTCATAGAGGAGTACCCTGTCCATCATAGCTGCAAAACTAGGATAAACTCTTCAGTAGCAAAGCACAAAGAAATAGAAGTGAAGAGCATAAATAATATTTTTTTTTCTTTTTTTTTTTCAATATATACAAAAATATAAATGACAGAAATCCTAAATAATAACGAAATTACCCAGTTGAAATGATTCAACAATCCCCGGCAACGG
>c100290.graph_c0
TTTCATTGTTAACAAAGGTGGACTACACGAATAATGGAGGAAAATAAGGTTGAGTGTAAACTGTGAAGCCATAACATCAACCATCAACACCAGTTCATTGAGGGTTCAGTACTTCACTCCCATAAGAATTTAACTCTAAGTGAGTGGTGAAAGACTCAAAATAAAGCCTAACTAAAAATTGAGTAAATAGAGAGAACTGATCAAGCATCTGAAATCAAAGAGGCACATGGCCACATTCCGCGAGGTGTTTGGTTGTAGTTTGATTCTGAAGATGCTCAAGGTCTCTTTAACAACTTCTAAAGAGACCTTGCGCAAGGTGCCATTGGTTTGAAAATATAACCTTTTGAAAATCAAAAGTAAAAGGAAAATGTTTTCTCAAGAGTCTTTTGAAAAAATGTGTTAAAAAGTTACCATTCACTACGAATATAAATCACCAAGGAAAAGCATAATCAAAGATAGAAATCAAATAAAGCAAACCAAAGATCATATAAAATGGCTTCAATGACCTTAAGGAAAGCCAAATGGAAGGTCACTATAAGATCAGGATGAGAACCAGCAAGAGCAAAGAAACAACTATCAAGAAAAACAATTCATAATTTCATTTGAGCCTGGAATTTAAATTTTACGAAGGCCATGAGGAAGGTATGAATGAATAGTATATATTCTAGGTTATCTGCAAATATAACTACCAAACAACCTACCTAAGTGAGAGGTTTCAACAAAACTAAAGGTCTATAATTCCAAATCTTGTTTTTTGAAGAGATAAGATAAAGAAAAATTGGCAAAATAAAACACAAATCAGATTATATAAAACACAGTATTTCAGATATTGCAACTTGCAAGTGCAAATTCCAATTTAATTTGTACTTGGTTTCTTCTAAAGTATTGGACAAAGTGGATTACCTCCAATACAAGAACTTTAGCCCG
>c100291.graph_c0
TACATGGTTCAAATGAAACAAAACTATTATTATATTCATGAATCTACCTTGTGTTGAAGGGTATACAATCCAAGATCCTAGACCAACCTACCTGTAATCGTGGATTCAACCTGTTGGTATACAATCTTAACTCCCTATTAATTTCTTCCATGGCTTCCACAAAGGTATTGAAGCTTCTAATTGGTGGAGTATAGAGAAAAAAAGGAAGGAAGTAAGGAGCAGTAGAGAAAGCCATGGTAAACAAAAATTCAAGCATTTTCTTTTCTTTGGAATTATGTAATACCCGTCACCAAGAGATGAATCACAGAAAAAGAGACAAAGTTGAAAAGTTTTATATCAAATTGAAACAGTGTATTAGGATTTTGTGCCTTTTTCTTTTTGGATGGGTAATGATCAACGCAATATTTAACTCAATGATTAAGAAGGTAGATGGTGTATGATGAGGTTATAGACAGAGAGATATATCTGGAAACTTCAAGGCTTTAAGTTTTCATATAGACAAATAGTCAAACTAATAATGCACCAATTTGGTCATGTCTTTGTAACCGATTTTCAAATTAGTTCCGG
>c100292.graph_c0
CAAGAAGAAACCCAAAAAAGGGAGTAATAAAATAAAAAAATTTAGCTTACAACGATCTAATCCCAATTCTTGGTTATGCTATATGATTATGCTAAACAAATAATGGAGTAATAAAATCAATAAATTGTTGAAGAGAGCTGCTATAGATACCTTCAATTTCAGACAAAATTGCATACAGTGAATCTTTGTGTGATGCTGGAAAGCTATCCGTCTTGCCAGCAAAAACTAATGAATATGTCAATTGTTGTAGATAGATGCTACGAAGACCTGCAAAACAAAAACAGTGAGATGATCTGAGACGTGCTGAACGCACTGTCCTCAAGGGTTTTCCGCGTGTAGACCGCTAACCCTTCCAGGATAAAACAGACCCTTCCCGGCAAGCCGAGGATTCAGAACTAACAAGAGATATTATGTGACAGGAAGTGTAAACCCAAGAAAATTGTGAGAGTGAGAGAGGTTTTGGTTTCAGACTTTCTGTTTTGTGTACTCGTTGTTTTGCTCACAGCAATATAATATATATGCTATTTCATAAATGTCCGTTCAACTCAATAAGAACGTGGGAGAATAAAAAATCAGTTTCTTGAAGCCCAATCATAGCATAATTATAGGGATATTATTAAGCTAATTTACTGTGCACGTGTTAGAAAAAGTCAAGTAGTTGTTAACATTATGCCAACATGTTCT
>c100293.graph_c0
AAGGGTTCCACAAAAGAGCGAAACGTTGATCGAGAGCAAAACAGAGGATACCATGGCAAGAACCAACGATGAGATCGAAACGATTTCTAATTCGATTGTTCAGAGGGTAATCTAGCTGTGCGGCGGTGGAGGTTACGTCGGCGAAGAAGGAGGAGAGAGGATAAGCTGAGAGGGAGAATTTGCGAGAGGAATTGGTGAAGGCTAAGACGAGATGGAGGCGCGTGGTGGACACGTGAAGGTGTTTTTTGATGAATTTGGGATCGGAGATGAGAGATTTCCAGGACTTACAGATGGATTGGAGTTGCATGAGGTATTTGACTGGTAGCCTGGAGAGAATCTCCGCCACGATCTCGAATGGAAGAGTCGGAATGTTTGATGAGGAAGATGAAGATGGTGAGGTTAGGGACAGGGTTTCGGTGGAAGAGTTCAATCGCTGCCGCTTGGTGGCGGTTGTTTCCTCCGTAAGTGGATCAGACAAAGCAGCGTCGGCGTCGGCGTCGGCGTCGGCGTCTTCACTTGGCGCCATTTCCGAGTCTGGTTATGCACACAATCCAAATGAAGTTTGTTCCTACCAAAATGAGTAATCTTTGATCACTTGAATTAGTGTGTTTGTGCAAGCGGTGGGAAAATCAATTCAGCGGC
>c100294.graph_c0
AGCAACTTCGGTAGGATTCGTGAGGTCCGGTCGAGCAGCCGGAATAGAGGCGTAGAGCCCTTTGCTTGTCTCCTCGGTCAGCTGGTCCTTCCACATCTCATCGACGGTCTCTGGCTTGAGAATCTGGGCGCCGTTGAGAGCCTTGCCCTCGTTGACCATGACGACGATGCACTTGAGATAGTCTTCCAGTGTCCCAAGACAGCCAGCTCCACCGCTGTCGAACTTGGCTCCCGGAAAGTGCGCCCTGGACTTGACCTTGCCATCGGTGGCTCTCTCGTGCATACCGACGAATCGACCGAGCTCGGCTTGGTTGAACTTTGAGAGGTAAGCGAGATCTTTGACGCCAACGGGATCGAAGATGTTCTCCTTGCTCCACTCGCCGAGCGTCCTGCCAGTGATCTTGTGCAGGATGATGCCAGCCCAATCGATGGCGATGCTGTAGTTCCAGTCCGTGCCAGGCTGCGCGATAAGCGGCTGTGCGGCGTAATCTTCCTCCCAGCGTCCCGGATCAAACTCGTCCGAGCCATTCTCCTTGCAGTAGTCCCTCAGGCCTGCGTGGAAGAAAGTGTAGCCGAAGCCAGCGGTGTGCGAAAGCAGCATGCGCATCGTGATCTTCTTTTTGGCCGGACTGCCATCGAGGAGCTTGATGTTGCTGATCTCCGGCACCCATTTCTCGACGGGCTATGGCAGTCATGCAAGTCGTAGAGCGTGGACAACTTGACCTGGACGAGCCCGTCGA
>c100295.graph_c0
TGTTTTAGGGTTAACATCCATTGGAATTTTGCAACTTTCTGATGTGAAATTGAGTACCCCTGTTATTGTTGCTTATAGTAGTGACTATGATAATGTAGGGAGTGGTGTGAGCGATGTTCTTAGGGTCTTGAAATTGGATAGGGATGGGAATTTGAGGATTTATAACACTTCTAGGGGTAGTGGAAATCTGGTTGCGAGATGGGCAGCCGTTCAGGACCAGTGTAAGGTTTATGCTTTTTGCGGGAACTATGGTATTTGCAGTTATAATGATACGAACCCTATTTGCGGTTGTCCTTCGGAGAATTTCGAGATGATTGGTGGTAATAGAAAAGGGTGTAGGAGGAAGGTAGATCTTGATAGTTGTCAAGGGAATGAAACTATGTTGACATTGGATCGTACGCAGTTATTAACTTATTACCCTGAGACTGATTCGTCGCTTCTCATTGGTTTCACGGCGTGTAGAGGAAATTGTCTCTCAGGTTCGCGTGCTTGTTTTGCTTCTACTTCGTTGTTGGATGGAAGTGGACATTGTTATTTGAAGTCGGTAGATTTTTTCAGTGGATATTATAGTCCAACATTACCTAGTATTTCGTATGTCAAGGTTTGTTCGCCGTTGGCTCCAAATCCACCACCCCCTTTGAGGGAGACGGTGAAGGAAAAGAGTTCGAGTCTACCTGCTTGGGTTATTGTGGTTGTTATTCTGGGTACCCTTTTAGTTGGGATTGCTATTGAAGGTGGATTATGGATTTGGTGCTGTAGAAAAACTGCAAGGTTTGGT
>c100296.graph_c0
AAATGAACCGGCAGGCTATCCATTCTTCTATATAAAACCAGCTGAAAATGAAAAAATTATGAGAAAATTCTATCCTAAGGAAAAAGGTCCTGTTACTGATGTTGATCCCATTGGCAATTCCCCTGTAATCATCCACAAGTATTTGTTGGAGGAAATTGCTCCCACATGGGTGAACGTTTCATTGAGAATGAAAGATGATCCTGAGACAGATAAAGCTTTCGGATGGGTG
>c100296.graph_c1
GAAAAAGGTTACATATTTTATCATTGTTTGCACTCTGACAACAATCAGTTGGCAAAACTATTTTATAATAGATTGTAAATGTCTTGTACATGTTTTAATGCAAAAGAATTAACTGGCTATTTTTTTAAATCTATCTTCAGAGCAAGCACAAAATGACCATTTGTATTTTTTTGACAACTAACCTATTTTGACATATATTTAGTGTTCGTGATTCTCATCTTAAAGCACTGGCATAGAGGCAGCACAAGGAGTTATAGTTTGTTATCTTTCCCTTAGCTTCTATTTAATGAATCCCAATTAGGTATGTTTGCAGTAGCCTCATTGACCATCTTTACAAGCCTCACCACACTTTCCGGAACTCCAGGAGGTGGTAATGAAAGGTTTTTGGGTGGAGGACCCATAAGATATGATCTCTTGTCAAAACGCCATTCTCCAATCTTTCCATATGTCAGTTTCCCCTTCAAATTGTAGTCACATCCATATGTAAAATGTATGATAAACTTCTTCCCTACATCTAAGTCCCAAGGAGGCTGCAGCATAAAGTCTTTTCGAAGAATATGCTTTATACCATGCAACGCAGACGCTACAGCATAAGCATACCTTTACTCAACAGAGTTAAAGTAGTAGAAGGTTAGGTCTATCAGAAATTTCAAGCACCCATCCAAAA
>c100296.graph_c2
GAATGGATAGCCTGCCGGTTCATTTTCTGTAGCCAAATTAGGCAAAGGATTAACAAATATGTGGTCGGGTTCTGCCATCAGAATATATTCTTCATCAATAACCGCTTTCTCTAGCCATTGAACAAAAGCCCATGGTCTATTTAGCACAATATAACCCCTATCCAAACCCTCGGGAAGAGGATCAACAACAAAAGTAGGAATTTCATTCATCAACTGATCTCCCCTTCCTGAATGCAAAATTCGCGTGAACTTTCCCATAGCCGATCCAGGCATATCCTTCGTCTTCTTATACCAATAATACATGATCCTACATTGCCATTGACTGTAAGCAGCATCAGTTGCCGTCACAGCAACATGGTATTTCGAATTAGTATTCCTAATCTCCATTGCTTTTCCATCAAATGATCCCAAATAATTTCCCGCCTTATGTTCCATCATCATAGAGACCAAATTATAAGTTGCAAAGGAAAATCCCAACACCATTAGCAGCATAAGTAGTGACTTTACCCTCCCCATGTTTTTCCTCACAATCATTTTTAAAAAAATTCACTTTTTCGCTTTCTCAATCTCGAATCGAACTATCAAACCTACCCAACTCTTCTAACCTTCAAAATCACAACTTCAGTTCTTACTATTAATCAATAGAAACAAAACAACTCTTTAGAAACAACACTTTATTTTATGTTTCTCCTTCGTTAACTGAATTAACCAGACAAATCAGACAACCCTTTATTTTAATTTTCTTGTTGGTTAACAGAATTAACGAGACAAATCAAACAACCTTATATTTCAGTTATTTGTTCCACAAGAAATGCATGGATCTGAATTTGTGCATCAATTCAAGGTAGCCCAATGAGAAAGATTGAAACTTTTGAGGAAAATAGAAAATGGGTACCAAGTGTTTGAAGAAATGAAAATATGAAAGAGTGAGTGAGAAACAGAAATTTGTGGGGTTTTGGGTTTTGAACAAAAAAAAAAAAAAGCAATGCAATGAAGTAGAAAAAAACAAGGAGGGTTGAAGTTTTGAAGAGTGTGGTGAGTGAGATCATGAAGCTGTCACTGTAAAATTAGGTTAAATTAGTGATAAAGTAATGTACTATGAGTAAAGTGAAATCCATATTTCATAATCAAAGGATGAGAGAG
>c100297.graph_c0
AGCATCAAGAATATCCAATGACCATTGACAATTCCTCAACAAAAAACTCCAGTATTCAACCCACAGTTACAATCTTTAGGCATGGAGCACTTCATCTACATAAACGCAGTTGGTTCTTGAACACACTTACAGCTGGTTCTATCACAATACTCCCAAGGCAAGAGCAATTCTGTACTTTCTCCAAAGTAGCATTTTCTTATCTTATAGCAGCCAGCTTCTTTTTCACACTGTCCTTAAGCTCATTATTTATTGAAAAATGGTGATGTAAGTATGGTTAAGATATATAAACTTTGCAGATACTATACAGTTTGTTGCCCTGGCTGACTCAGTACTGGAAGAAATTCTTTAGAGCTTTCAGGCTTTCCAGATGATAATAGCCTACTCAATCCCTCTTTTAGTGAAGGGGACAATGTAGGACAAGAAGTCAAAATATCAAGCGACTGAATCACACCTTTGCTTTCAAGAAATCGAAAAGCCAATGAGACACCTTTAACAATGATATCCTTATGTTCCATATCATAGTTGTCCACAAGAAGTAACAAAAACTCAAGAAGAGTGTTGGTCATCTCCACATATTGGGTGATAGAATGCACCATCAACAAAATAGCAGGTTCTATGTTCATAATATTAACAACCTTTTCATCAAAAAAGAGCCAATCATAAAACAAAGCCAGTTTGGCATTGGCCTCAACGTAACTCTTCTTCCTAAAAGTTGTCAAAAGCCAACCAATAACAGCCCATCTAGGAACTATATCAGACTGAATAATCTCGTTCGGTGGATGGTGTGCACAGCATATAAACCTAACTATATCAACTACAACAGTCTCTTTATCAGGCTCGTTCAAAAATTTCCTAGCAAACCACATCAAATGCCTCTTTTGATGCCCCAATTTCACATGAGTAAGCAAAAACCGCAACTGTGTCTCCATTTCTGGAGTGATCCTAAGCAAAGCATACCTACTCGAAGTCCTAGTTAAATAAATCTGAGAAACACCACTAAATCCTAAAGTATTAAAACTAGATGGGTTCAGCTTTAAATCCTTCCATATAGACTTAAATTCAGGAACATGAACCAAATCCTGCAACAACCGAATAAAATCCCTCCCAATTTTCAAACATAAATGAAACTCTTCCCTCACTATCTTCACACAGAAATGAACCTCCAAACGCTTCAAAGACTCAAACTTATCACCATTCACCCTACAATGATCAGCCAAAACTCGAAGAAACACATACAAACCACTACACAAAACATGTGGTGCTTCTTCTAATAAACAATCCCATTTATCCAATAAAAGTGTCACCAATTTCTCACAAAGCCATAAATTATCATCACTGAAATCACCACCAACAATTTGCCTCAAAAGGGAAATCAATAAAGCATCATAGCCAATCCCCGAGACGCGAATCATTTCATCGGTGACCCAAATAAGTTGATGTTTCACCGAACCAAGGAGCTTAGGGTAGAGGTGGTGGACGATATTGAGGAGGAGGTTGAGGAAGGTGGCGTAACCGTCGGTGATTATGGCGTGTAAGTGTTTGATATGGGTTTTGGAGAAATGGGGTTGGGTGAGAATGGCGTGAAGGATAGCGTGGTTGAGTTGAATGTATTCGTCGGGATTTGGAATGGTTAAGGAGAATGGTGGTTTAAGGGAAGGTTGAAGAGATTGGAGGGATTGTTTGAGAGAGATTTCGATTTGGTTTTCAGCTTCATGAGGTGCTGTCAGGGTCAGGTTCGGAACCATGATGATGGAAATAAGTGAAATGGTGAACTAATCTTCACCTTCCCAAATGGAAATCGCAAACAAATAGAGTGATGGGGTTTAGGGTTCTTCAATTTTGAGC
>c100297.graph_c1
GACAATAATAAATTTTATTTGCTCGGCCACTGTGAAACTTTTCCATTACATTATATGAATTTATGTTAAAGTACGATTCTAAAAACTTTAAGTTCAGAAGCTTTAAGACAGAGAGAGAGAGAGGTTACAAATGAATATCAAACCAACAAAATGCATATCTTGCTTTCCTATTTCTCCATAAATATAATGATAAGGAGTCAAAAATTCTATTTTTTCTGCAACTAATGCAACACATTCAAATCCATCAATGTACACAGATGTGACGAGTTTTCCAACTAGTTAACTGCATAAGAAAAGAGCATCTCAGCTAGAAGATGATACATCAACAGCTTTGAATGCTCAATCCATCTGCTTCAAGCATCTCTCAACAGGGTAATCCCCAAATTTCCCAGAAGGTTTACAACTCTCAAAATGAGTCACTAACAGCCACCGATGATCACCAAAACCAGGAGGATATTTCAACCAAAACACCTCACTTTTCCCTCTCTTTAGCCAACAAATAAACTGTGACAGACTGCACATCCGCTTCAAAAACTGGCCTATCCTTGAGTTCACATGCAAGTATTTTCCCAGTTCTGTCCTTAACTTTCCCTTTTGGCCCCATTGGTGCCCAAGCATCAAGA
>c100298.graph_c0
ATGATATATTTGCCCAAGTTTAGAGAGAACTCATCCTGAGAACATACGTAAAAGCCATGACACAACAAATGGACTGATAAATTCTATACACGGGGATTCTAAAATAGTCATTTCTCAATAGTAAGATGACCAGACCTTTTGACATAGATGTGATTATTCTAAGCCAGTGTTTGGTTACGCGTTTGATGTTACAAACTCACATCTAAAACATGTTCCACCGCAATTTTAAAGATGCCCCAAGCCTTAGCTTCTGTGTCAACGTGGAATTTCACCGTGATTTAGGTGAAAGTGTCGCAGTTCCAAACAGGTAATAAATGTGCTAAAAAAACCAATTGTCATGAATAAAATCACAAAAATATTCACTTGATTTACATGATCTCCAAATAAATTTTCCATTTTCAACAACCTATGATGGAGCCTTGCTGGTAAAAGACCTAAAGTTAATCATTTTTGGTAGAGGGGTCTATCAAGGTATTGTGTAAGCTTACTTTTCAATGCTTGCATATAGGATCAATTGCCTTTTCTCTGTAAACTGTCGTCTGAGAATCAAATTCAGACGACAGAGCTTTCAATTCCTCATTTCAAAACCAATAGGCATGACCTTCTGTTGATTGGGTACTTTGTCCGACATAAAAAGTTTATGAATTATCGCGTAATGTAGGGAAACTAACTCCATCCTTCAGATGACCCACTGCTGTAGGACATAACCACTTCAGCATGGTTGGACCTAAAATCAATGTAATGTTTTTGTATGCGCCAATGTTGTATGGATGCCGGTAGCTCTGTCCAGTCTTCGTAGCCAGCCATTTTGCACGATTTCCTTCATAATACTCTATGGTTGTCATGTTATGAAGAATAAGGTAGACATGCCATCCAGTAAGAGTCAAAAGGGTTATGGTCAAGCCCACCACCATCGTTCCATACATGACATAAAAGAGCTTTAGAGAACTCTCTTTATTGTGTCCCCATTCCTTCTGAAGTACATAGCTTATAAACAGGACCATAGAATAAATACTTGCTAAGGTGGCATAAAATATAAAATCGAAGAAAGCCTTATAATTCCAATAACCAACACAATTATTTATCCACAAGCAGTGATGATCCTACCATTTTCAGAACACACCTTCTGCAGACTCGACAATGATGAGTCCTTGGAGGCTTGTATCCAAAGCATTTGTCACATTTATTCTGTTCTGCATTATCTTTGTTGGCATTTGTGGAGGATTCAACATCATCAGGGTAAAAGGAAGAAGGAACATGACCAGGATCAGTGAGAACGCAAAGAAAGAAAGAGAAAAGGGAGAGAGAAGCGAAGAGAGTGAAGAAGAAGGAATTCAATGTGCCAGGAGAAGTGCGTAAACCGACCCAATCATCAAGGATGATGAAGATTGTTGTGTAATACACAAATAGCATCAACGACAATACTCCTAACACAGGAAGAGACACAAACTTTTTCATCCTCGAATTCTTCATGTGTGTTATGTTTCTTCCTTGATTTGGTGG
>c100299.graph_c0
GCGCGTTGGTCCATCAATACCAAAAAATAAATATTGAAAAACGGATCTACCGAAATTCAACGTAATCAAATATATTCATTTACAATTCGTAATGAAACTCAGTTTGATCACCACCAAGTAAAAAAACTCAGTTTGATGGTCGTAGAAAAAATAACTAAGCAGCTAACCGGTTGCTCATGTTTGGTAACCAGTTCCCACATGTAATCTCATCTATTGCTTTTAAAAAGTCTTATATCTATGGTGGTTGTGCATTGGACCACAATGGTGAAAAACTGCAACTGCACCATGCTATCCGTCCAGCTCCTTTTGTGCAAACCACGCCCCAAATCCAGCATATTTACTCTCAGCTTCGCTATCCCATTTCCTTGCATCAACAGAAAAACGCCTCGTGGCCCTTCTATCAATTTTGTTACATGCTTCATTTGCTTCCTCATTCACTGGATTAGATGTTGGCTTATTCTTGAAAAGATTACGAAGCAAGTTTAGAGTCTCACTGTTAGATGAAGTTTCAATACCTCCGCAAGCCATCTTATTGAATTTTTGCAATACTTCATATGCTTTACAAGCATTCATATCAGCCAAGTTCTCAGAACACTTTTGCTTTTCATCCACGGGAACAGAGAAAATCATGACACATTTGGCCTCCGGTATCCCCATTTTGACTCCAATCTTAAAATAAGTCTGAAGTAGCTTAAACAACTTTTGTAAAGCATTCCTTGCCTGCTGCATAGCATCGCTGAACAGCTGAATGTCATTGTTTTGGAGGGCTAATTTCATTCTGCCGATAACGTCTCTCAATGTTTTCCCACCAAGTAATATCATGAGGCGCTCTAGGCAATGAAGGTTGGCCTTAAGGACATCCATATCAATTTGTTCAACAGATTTGTTTAACAGGGACTCCTCAATTGAAACCATTTGTGCATTGATGGGTGGAAAAACTTTGTTAAAGTAATCCACCATAAGTTCAGTGTAAGTCTGGCTCCTTCCCAAACAAAGTAGGTTACGCCTAAGGTAACTTCCCATCAATCCCTCAACTCTGATTTCCGTTCGGATCATACAAGCTCTAAACATAAAATCATAAAAATTTTTTTTTCCAGCAATTTGTTTCCAGCCTTCAGCTCTTTTCGCTTCTTCATTTCTCTCCTTCTCGACTTCATCTTCATTGTCGGATAACCAAACGATGTTCTCAGATTCCTTAGCTTTCTTTGCGTCAGTAATGTCGGTGGTATCAGAATCGTTCCTCTTTCTCTTGTGTGTTGAAGTCTCGGCCTCACTTCCCTCCATTTTTTTTCCCA
>c100300.graph_c0
AGATCCAGCTAACAAAATAACAGTTATAGCAGCAAAATTGAATTGGAAATATACAAGTGAAGCCATAGGAAAAAGTGGTTGTGTTGTTGAAGCTTCTTCAGTACCATTCTTGAAGAAATGAGTGCTTTCAGGAACTTTTGCTTGATGTGTAAGAAATTTTTGACCTAATGAAGGTGCACCTTTACCCCAAAATGGAAAAAGTTCATCACCAAAAGCCATACGGTAACATAAAAGTACCCAACATATTAGTACTGATGCATAAGCATAAAGTGCCATGAAAGCTGAATTCATAGCCCATTTCTTTTTGACCATGCTTGCATAGAGGATTACAAGACCAGGCATGCTTTGTAGACCAACTAGGGTTGATGCTGTCATTTGCCATGAGTTGTCTCCTTTGTTTAGCCATTGTGGTGATGAAGGAAGGTGCTCTTGGTATGCTGTTGGAAGGGACATTTCTAGCTTAAATTTTGTGTTGAATTTGTGTAAATTGTAAAGAAAGAAATGGTTGATGAGCTCTTGGTCTTGGTCTTCCTTTTGCTTTGGATTTGAA
>c100301.graph_c0
GTTATCATATATGAGGAAACAAATAATGGAAGGAATAGAAAGATAATACAAATACAAATACAAACACAAAATAATTATGCAAAAGATGGATTCTGATAGTCTCAGTATACAGAAAATTGATAGTTGGGACCAATAGCATGTGAGGAGGGTAGTGAAGCAAAATATTTATGCAGGCTGAATCTTCACATTTTAACTACTATCACAAAAACATTCTGTAAGGAAGAAATCTATGAAGTCTCAGTATGCAACTTCAGGTCCCTATAAGTTTGCATCTCCATTTCTTCCATGATCCATTTTGCTCATCTCTTTGTAACAGTTCACTATCTTCTTATCTAACTTGTGGTAGTCTTCCACTTTATTCAACCGTTTTAAATCGAGGTCAATAAAATGCACCTTAAAATCAAAGGCTTGCTTAGTTGACTCAAGATATACAGTATCGTAGGCAGATCCAGAACCCTCCTCTTTCCTTGGTCTAAAACATATCATCAAACTGCAGTCTTTTGCAGTTGCTGCTATCAGGTAGTCCTTTACAATTCTCAAGCTTTCCTCCAGTGATGCAGAATGCAAAGAGGCATATTTTTTTGCTTGTTCTTCATCCAATTCTTTACGCGCCATGCTCTGTTGAGAAGTAATGTTGTAATATGCATGAATTACTCCTTCTATGTCAATATTGTCAAGCTTCTGAACCTCAAGGAGCTTATCAAGGACTCCTGATTTTTGCACGGCTTCAGTAACAAGAGTAAATAAGTTCTCTGTGCATTGGCCATCATCAGCTTGAATGACCGGCTGAAGTTCATCTTCAAGTACTTTAGCCATAGATGCATCTGTACTTTCAGCACCACCTCCAAGCCCTCCGAGTATGAGAGAACCATTTAAAAATACACGGAAATTGTTTTGAGGAGTAGTAAAGAGATCTTTGATGGCTTTATGAATTCTTTCTTTGGATCCAGAGAACAGATCGAGTGGGTTGTACACACTCCGCTCTGAAATCTCTCCATGTTGCAATTTCAGAGCTTGATGCATTTCGAATCGAGTTTTCCTCCTCTTGATAGCAGTTTCTTCAGATATGAATCTTGAAGTAGGAAGAAATCCGCATTTAGGCTTTATCTCAACTGATAAGCTGGGGATAGATCCTTGACTACCTGAAATGAAACACGAAGCTTACAACATAACTTAAATTATCTGACTAGTTAGTGTATGTATGGTAGTTAAAAAAACATGAATGATCAGTTTAGTTCATACTAGGTAAATACTACCGGAGACAGCATTCAGAATGAAAGATTAAGCAGCTTAGTATAATATTAATATCAAATTAAATTTCACCCAATGTTCATATTTTAACCAACGGGAGGCAATGTAATTCAAGCAGTGTAGGTAGTTTAAAGTTTAAATACTAACTTCTCACACATATATAATTCATGATTTCTGAGCAAGGTATACTACACAATACTGTGCTATACTACACAATACTGTGCTAGAATTTAGATATTCAATTCAAACGAAAAACAGTAGAATCAAGTACAATGATACATGTCTCAAAACCATACCTTGAGGGAAGATTGAATGATCCGACATGAGAAGACTAAAATCACATTGTGTATCAACCCTTGAAACATCAACTCGCCCAGCAGGGCGTTGACTAGCAACATTCTTCTCAACCGTCTCAAGGAATTCCTTGGTCACCAAAATGTGAGTCCCAGCATCAACATATTTGGAACCAAGCAAAGGCTTCATGACATGCTCTACATATAGTTGCCCAGCAATTTCCTTATCTGAAGAGGAAATAAGTTCAGGTACATTTTTCCAGATGAGCCGTTCATGTGGAGTCAGAGCTATGGTATTCCTCACTCCTTGCAACGCTGATTCCTTCCTTGGAGACTTGCGAATGCGCATCACTTTCCCAATATAAGAAGGAGAGGAACCAGTGTAAGAGAGAACAAGATTAGCAGCACCTTCACCTCTATAAACCCAATGAGCTGCATCTTCTTCAGTTAAAGTCAACTCCATCTGTTTTTTCACATGAAAATCTTTGTCAGGCATTTCATCAAACAGTTTAACTACAAACTCAAAAATAGTATTGATACCATGCGTTTCAAAC
>c100301.graph_c1
ACGCGTCGTATACAAACCCACCCTCCTTCCTTATTCTTTTCTTCAGACACCTATCTCTCCGGTAACTATCTTTATTTGTTTCAGCTTTTTTATTTTCTTTTCTCTCTCCCAATTCCCATAGATCTGAAACACTGTTCGCACCCCACCTTTGACCTTTCAACTCTTTTCTTCATTGGTCCTTCTTTTCTTAAATCTAGATCCGGATCAATCTTACCGGAGCTAGCTAGCTCCATACCCGTGCGTGGATCTAGGAAGTAAGAAAGGTAAGCTTTAAGGATCTATTAATATTTGAATTGAAACGGTTATTAGGGTTTTGAATTTCTACTTTTAGAAAATTCACTTCACTTCATTCAATTCTGTTATAACCGTTTCATTCATAATCATAATCGTAATCGTAGCAGCTCAGTCTTCAAAGATGACTTCGAGCACAATCCGAAAAGCGATTGGAGCGGTGAAGGATCAGACGAGTATTGGAATAGCGAAAGTAGCGAGCAACATGGCGCCGGAATTGGAGGTGGCGATTGTGAAAGCGACGAGTCACGACGAAGATCCGGCGAGTGAGAAGTATATAAGAGAGATCTTGAACTTGATGTCTTACTCGCGTGGTTATGTGAACGCGTGTGTTTCAGCTGTGTCCAAGCGATTGGGGAAGACGCGTGATTGGATTGTTGCGTTGAAAGCTCTTATACTTGTTCATCGACTGATGAATGATGGAACGCCGATTTTCCAGGAAGAGATTATGTATGCTACGAGGAGAGGGACTAGGTTGTTGAATATGTCTGATTTTAGAGATGAGGCTCATTCAAGTTCTTGGGATCATTCTGCTTTTGTTAGGACTTATGCTTTGTATCTCGATCAGAGGCTTGAGTTGATGTTGTTTGATAGAAAAGCTGGTAGTGTTGGTGGTGGTGGTGGAGGTGGGGATGAGAGGTTCAGTGGGAGAGAAAATAATTTCAGGTCGCCACCGAATGAGTATGAGTATGGAGGTGGACAATTTAGAGGGGAAGGTGGGATGAGGAAGACGAGGTCGTATGGTGATGTGAATGAAGTGTCGGGGAATGATGATAGAAGGATTGTTACTGTGACTCCTTTGAGGGATATGAAGCCGGAGAGGATTTTCGGGAAGATGAGTCATTTGCAGAGGCTTTTGGATCGTTTCTTGGCTTGTAGGCCAACTGGGTTGGCTAAGAACAATAGGATGATTTTGATTGCATTGTATCCGTTGGTTAAGGAGAGTTTTCAGCTGTATGCTGATATATGCGAGGTTTTGGCAGTGTTGCTTGACAAATTCTTTGACATGGAGTATCCTGATTGTGTGAAGGCCTTTGATGCTTATGCAAGTGCTGCTAAACAGATTGATGAACTTGTGGCGTTTTACAATTGGTGTAAAGAAAGTGGTTTGGCGAGATCCTCCGAGTATCCGGAAGTTCAAAGAATTACTAGTAAGTTGTTGGAGACACTGGAGGAGTTTGTGAGGGATAGGGCTAAGAGGCCAAAGAGTCCAGAGAGGAAAGAGGAAGCTCCTAAGCTGGAAGTACAAGAGGAGGAGCCGGTTCAGGATATGAACGAGATCAAGGCACTGCCTGCACCTGAGAATTATACCCCGCCACCTCCACCAGAGCCTGAGCCTGAGCCAAAACCGCAGTTTACGGAGGACTTGGTGAATCTGAGGGAGGATGCAGTCACTGCAGACGATCAGGGTAATAGATTTGCGTTGGCACTCTTTGCTGGTGCACCGGCTAATAATAATGCAAATGGATCGTGGGAAGCCTTTCCATCAAATGGACAGCCGGAAGTAACTTCAGCTTGGCAAACCCCTGCAGCTGAACCTGGGAAAGCGGATTGGGAACTGGCATTGGTTGAGACAGCCAGCAATTTATCTAGGCAGAAGAATGCTTTAGGTGGTGGGCTTGATCCCTTATTGTTGAATGGCATGTATG
>c100302.graph_c0
TGAATACACAATATGTGGGTTGGCTTTTGCCACAAATAAAAAGATATTATAATTAGACATATACTTTATTTTGGGAGGAAATAGACATAATAGCAAACATAATAACACAAAGGATATCAATCAACAAGACAATTCATAATCCTTAAGCTCAACTACTAACTAACAACAAACTAACTTAAATGCAAATTTTGCTTTTTTAATAGTAAACTTGTAACCATTGTAACCAATAGACCGTTTCTAGACAAATATGCAACTCTTTTTATCTTTTAGAATAGCATCTGCATGTTCTTGTACAACCTTCCAAGCCCTAATCACATGCATTTCCTCTGTTAAAGTTGCTCCAACAGCACACCTAATCACAAAAACTCCTTCAACCACAGCATGAGTCATGTACACATCACCTGAACCATTGATAGAATCCAACAACTTACGATTAATTTCATTAGCAATAACATCTTCACTACTAATTAATTTAGCTTCTCCATTTGTCACCTTTCCATTAGCAACAATAACATCTTCATTACTAATTAGTTTAACATCACCATTTGTTACCTTTCCATTAGCAACTTTTTTACCATATGGTAAAATCCTAAAACAAACAAGAGAAAGTTTTCTAGGTACAACAATTTCAAACCTTTTGTCCATTTTCACCAACCCTTCAAAAGTTTTAGCCATTTCAACATGGTTCCTTAAAAAATTCCTAAGATTATCAACACCATAGCTTCTAAGAACAAACCATACCTTCAAAGCGCGAAATCTTCGGCTTAAAGTTACCTGCCAATCTTTGTAATCAACCACTTGTTTTGAATCAGAAGCACTATTCTCCAAATACTCAGAATTCGTCGTTGACAAACACTTTATCAAAGAATTTGGATCCTTTAACCAAAGACAACAACAATCTAAATTAGTCAAAAACCATTTATGAGCATTAAGACTAAAAGAATCAGCATCTTCAACACCATCAATCAAATATCTAAACTCAGGACAAATACAAGCACTACCAGCATAAGCAGCATCAACATGAACCCAAATTCCATAATCTTTCGCGACATTGCACAATTTTCCTACCGGATCAATTGCGGTCGTTGAAGTTGTGCCAACAGTTACACAAAGAAAGCAAGGAACCAAACCATTTTTCAAATCATTTTGTATTGTTGATAACAATGATTCAGGCAACAAAGTGAATGAATTTAACTTATCAGTCTTAATAGCCCGGAAATTTTTCGGGTCTATTCCTATTATATGAGCTGCTTTTTGAACTGCACAATGTGTTTGATCAGAACCATAAACAACAAGTTTACCTACATTTTCACTACCAATTTTGCTAAGAATTTTATCTCTAGCAACAACTAGAGTTCCCAAAATACCTTCACAGGTTGTACCTAATAAAACACCGCCGCCACCACCTTTAAAAAGAAAACTCTTAGGAAGATTCAAAATTTCACCAAGCCAATCTATAACAACATTTTCTAGTTCTGTAGCAGCTGGTGATGAAATCCAGTTAAATCCAACAACGTTCAATCCAGTGCTTAACATTTCTCCTAAGAACCCTGCTGTGCTACCACTTGATGGAAAATAAGCAAAGTAATTAGGACTTTGCCAATGTGTTATACCTGGGATTATGTGTTTTTGATAATCTTCAAGGATGGTTTCAATAGGTTCAGGATTTGAAGGTGCAAAAGAAGGTAACAGTTTTTTGAGGTAGTTTGGTTCTACTTGACTTAGGACAGGATAGTTTGAAATGTTTTCATAATAATCAGCTAGGAAATCAATGATCATGTGACCTTGTTTCTTGAATTCTGTAGTATCTAGTGGGTTCATGATGATGAATGTTGAAGAGATTTGAGGAATGTCAGATATTTGTATTAAAGAATTTATGAATGTTTGCAAGAATGTGTAAATATGAGCTGTGTTATATAAGATGAGAATTTGTATGAATTTAAATCGTAAGGACCAAGTTTGAATAATATTTTGCATATTAATGCTATTTGTGTATCAAGTTTAAATTTTGAGGACCAAGTTTGACTAATATTTTGCATATTAATGCTATTTGTGTATCAAGTTTAAATTTTGAGGACCAAGTTTGACTAATATTTTGCATATTAATGCTATTTGTGTATCAAGTTTAAATTTTGAGGACCAAGTTTGAC
>c100303.graph_c0
CCGCTCCAACTCTGCAGCAGCCTTTTGAGTACCGTTTGAGTTCTGATTGAGTGAGTGAGTGAGCTGAGTTCCGATTCTGAGATTAAGTTCTGATTGAGTGAGCTGAGTTCCGATTGATTGAGTTCCGTTTCCGTTTGAGCACCGATTGTTGGGGTTAGGTTTTGTGATTCTAAGATTGAGTGAGCACCAATTGTTGGGGTTAGGTTATGTGATTCTGAGATTGAGTGAATGAGTGAGCACCGATTGTTAGATTCATGCTAGGTTTTGTTGTGAATCTCATGAGTGAGCACCGATTGAGTGTATTGTTTTGTGATTCTGAGTGAGCAACGGTGAGATGGAGATTTGAGAGTTTTGGGGGTTAGGTTTTGCAGTAGAAAGGGGGGATTTGAAAATGAGATGGAGATTCGAGAGTTTTGGGAAAGTGAGAAAGGGAGGAATGAAAATTTGGGTAAGCGGGGGAATGAAAATAAGAACGCGCCTTCTAATCCAACAATATTACTGGCGGAATTTGTGCATTACCGACGGATTCGAATGCAACAATATTACTGGCGGATATGTTGCATTACCGGCGGAATATTTAATCCGTTA
>c100304.graph_c0
ATACCAATCACTTTACCATCTTTCCAGATGATTTTAAAATGTCAGGTGATGCACAAAAGCCTCATACAGCCATATCATTGCAGTCGGCAGTCCCTGATACCCCGAATCGCTTTGAGCTGGGATTTGGTCAACCTATGATCTGTACAAAGTATCCTTATGCAGATCAATTTTATGGACTCATCTCAACCTATGGACCTCAAATTCAAGGACGTATAATGCTGCCCCTTAACATGACATCTGATGATGGACCTATTTATGTGAATGCTAAGCAGTACAATGGAATCATTAGACGTCGGCAGTCCCGCGCCAAAGCTGTACTTGGTCACAAATTGATTAAACGTAACAAGCCCTACATGCACGAGTCACGCCATCTCCATGCAATGCGGCGACCGAGAGGATGTGGTGGTCGTTTCTTAAACACAAAGAAATCTGCCAATGGAGATGGTAAAACTGGAAGTAAAGTGCATAAATTCGGTGGTCAACAATTGCAGTTCAGTGGTTCTCAGAGTTCTGAACTCCTTGAATCTGATATTGGAACTTTAAACTCTTCAAAGGAAACTAATGGAAGCAGCCCAAATATTTCTGGATCAGAGGTGACTAGTTTGTATTCGAGGGGAAATCTTGACAGCTTTACCGTCAATCACCTTGGATCTTCTGTCCACTCTATGGCAGACATGATCGATGGTGGGCGTGGTGTTATCATGCCGACCAAATGGGTAACAGCAGCTGGCAACTGCTGTAACCTTAAAGCTTGATTCTGTAAAGAATCAAGTGGGTTTGGTGCGATATTGTACCAAACCCTGTCCTTGATAAGACCAGATGACTATAGGCTCGTCCTGACGTCTGGTCTTAGGCAATCCATCCTTGGCTCATTACTTTGGCAACTCATCCTTGGCTCAACGTACCTAAAGTAAACTGTCTTTGTGTTTCTACACGGGATAGACTTGGTACGATTATCCTGATACAGAAGGCTACTGTGTGTCTTTTTCGATGTGAAAAGAAGGCACTAAAATTATGATTCTAGTTATAAAACTTGGTATGATTATCCTGATACAGAAGGCTATCGTGTGTCTTTTTCGGTGTGAATAAGACACTAATTTCTAATTCTAGTTATGTGTGGTTTTAGTAATGTCTAATGTGGTGTCTTATTTATGTATGTCTGACTTTGGGGAGCAATGTATCATATAACTATGATCTGTGGATCTTTGTTGGAAAAATAAAAGCACTGGTTTGTATTTCACTATTTCTCTTCTTTGGCAATGTCAAAACTTTATTATCTTTTGCATTTGGAAATTGGCAAGTACAGCAAATAGTTGCAACTATGTTATTGGTTGAAAAATGTAAGATA
>c100305.graph_c0
ATCGTCGCAAGCAAAATTCCTCTTCCTCCATCTTGAAGCTGCAAATTCTTTAGTTATTAGAAGATGCAAAACAGTGAGGAACAAAAGTATAGAGCCAGAAGATTAGAGATTACAGACAAGAAAAAAGGTTTCATAGAATTACTACAACAGCTTAGCGTTTGTGATTCAGTCTCTGATAAGGAATTTGAGGATCGATTTCGAGAGGTTGATTCACTTGGAGATGATCATGTTATATGTGTTATTGAAGATGAGATTACCGGAAAGATTATTGCAACGGGGAGTGTGTTTATTGAGAAGAAATTTTTAAGAAATTGTGGTAAAGTTGGGCATATAGAAGATGTTGTTGTGGATTCAAGTGCTCGTGGGAAACAATTGGGGAAGAAAGTAATTAACTTTCTTACCGATCATGCTCGTTCTGTTGGGTGTTATAAGGTAATTCTCGATTGCAGTGTTGAGAACAAGGTGTTCTATGAGAAATGTGGTTTCAAGGAGAAAGAAGTTCAGATGGCTATGTATTTTGTTTGATTAAGCCTTGTTTTTTCTTTTCGCGAATCTATATTTCTTTTATTTCTCATGTGATGGTTCTAGTCAGATTGAACATGGTGTCTGGCAAATGTCAATGCCGGACATGACACATGTAGTTTAACATTCAATTCAATTACTTACGTTTTCTCAAATTATTGCTGGTGTTCGTGATTCATTGATTCTAGTAAAGATATACGAAGCATGTTTGATTTCCTCTTCAGCAATTGATACTATCATCAAATCACCGTTTGTTGTTTGTTTGCAGTTATATAATTCCTTTTATTCTTTCAATGCCTTTATTAACTACCATCAATGGCTCCTACCATTGTAGTGGATGTTTGCAAGAGCAACCTGCTTTCTAGAGTTCTATGACGTTCCTGATATCAATCTTTAAAAAATCCAGAGTTGTGCATAGTGTTCATTTTGGTCCTATTTCCGTAAGTACTTCAAGATGTCTTTAAGGTGTTTTGTTAAATGTCTTTGCCATCATACATCGCCTTATGTACTACGAATAATGTTCATCGCCATTTCTTTTAGTGAAAGATTATGTTGTGTGTCACTGTTCTTTAGTTCTGTTCTAATATTCTTGATCATTTTCTTCTGTTATTTACATGTGTTATGGTAGTTTTGACTTCTTTAGTTCTGCTCTACTATGTTATGTGCTCACTGTTATCTGTACTCTTGGCTATTGTAGCCTGACCTCTTGGCTATGTGCAACCGAAACATGTGCTTGTTTAGTCTTAAAAGCAGAAAAATGAGGAATCCCACATATTGACGCCACCAGTTCAGCTGTAGTTTTTGATAAGTTGATTAACATAGGACAAGGTTGTCTTTATGGATATCAATGCATTAAGTATTGAGACCGGTTCAGCTGTAATTCTGATCAAACAATAAATCTAGATGTATGCTATCATCTTTTCTTAATTTGTGTCAAATGGTCAACTGCGACAATATTTGTAGGACGGAGGGTGCAAGTCAAATCTCATGCCTATATAAAAACAGAGGATGGAAGGATGGCATGAAAAGCAGTTCATAGAGGAATGTTTTATTGATCCATTTATTACAAAAGTTAAGGAAGGTGCTGCAATTTGCCTGTTCAATGATTTGGGTGCTTAAGGAATTATGAGGACAAGCATATGGCAGTACCTCGAAATTCTTTGTTACAGCTCTTATGGTACATTTGAAATGGGACCTTGATGCTCTTTGGAAATGAAATCGGTAGTGTGGTAGGACTAGCAGCAGTACATGTTCCTTCCTGGTTTACTAGATTGAGTTGATGGGTTGAATGAATGTGTACTGTTACCGTATAATGACATAATCATGGAATTTTTTTTTCTTGATTCTTCTATTAAACAGGTGTGGTGGGTTGGACATTATTCTGGATATTTACATATTTGCTGCCCTATATAGTCCTTTTTTATTTTTTGAACTATCTTATTATTTTGGCATTTCTTGTGCCTTGTATTGTCTGCCTTTCCTGTTGATAGAACGTTCCTTTTGGCTTCGAAAAAAAGTATAAGCA
>c100306.graph_c1
GGAGTCATTCAAGAGATAACAATAGGAGTCATATGTCAAATGATTTTTCTACTTAAGTATTCATTACCTTTTTATTTTATTTTTAAATGGCACATGTTAGTCATCTGTTCTTATTTTGTTAGTGGAGGAAGGTGAACCGTTGGCCTCGTTATCACTCAAGTTTCTATGTTCCTCACCAAAATCACCAAGTCGCCTTATCAATCCTAATCAAATCCTAGTATTTATTATAAAGATTAGAATCATAGATTAGATTTTGAATTAGCAAATCATATCAATTTGCAATTATATCATTGGTTTTCGCCTCTGCCGAGCACAACTTCCACTTAGGCACCTACTGCTGCCACTGCAGCTACTGGATGATTTTTCTGTGACCTTTTTTGATGAATTTTCTCTCTCCTCTACAAGGATCTGCTATGGTTTGGTTCTGCTGTGACCTCTTATTATCTCCTTTCATCTGGTCAACGTTTTTGTCCTATTTCTGTCCTACTGTGCACATTCATTGTGCTTCATCCCTTGCTTCTCTTTCATGTCAGTGGGTTTCTCTTTGCATCCAGGAAATTTTGATTCAACCAGCTGCACTTTCTCCAGTGAGACCCATTTTCGAAAACCACCAGTCAGTAGTCATCTTTGAAATCATCCAGTGAGCCCAATTGTCTTTGCTATAGTGTGACCTCCAGTCGTGCTACCGTTTACAGCTGAAGCTACGACCTTGATGTTTTTATAGAATTTGTTAATAGTACAGTTATGGTTTGTGTGATTTCGTGTTAATATTCAGTTTTGCTATGACTTAAGTAATAGCACTAACTCGGTCCATTTACATGATCTATGTGGATGCACTTATTTTCTTCTTTAACCTAGACCAAATAAGCACCCTAATTTCATCCTTGTGGGTGTATATATTTTCAGAGGTCATTATGGATTGAAGTTGGAT
>c100307.graph_c0
CACATTCACACATCAAGAACAGCATAGTCACAATGGCCCCCGCTGCTGCCGCCAAGAAGTCGACCGGCAAGAAGGTCGCCAACGCCCCTCTCGGCAAGAAGACCTCCTCCAAGAAGACCACCAACCCTCTCTTCGAGAAGACTCCCAAGAACTTTGGCATTGGCCAGCACATCCAGCCGACCCGTGACCTGACCCGCTTCGTCAAGTGGCCCGAGTACATCCAGCTGCAGAGGAAGAAGGTTGTCCTCAACCAGCGCCTGAAGGTCCCGCCCGCGCTCGCCCAGTTCGGCCACACCCTCGACAAGAACACGGCGACCCAGCTCTTCCGCCTCCTCAACAAGTACCGCCCGGAGACGAGGCAGGAGAAGAAGGCACGTCTCGACAAGGAGGCACAGGCCATCGCTGCCAACGACGGCAAGAAGCCCGCTGCCGGCAAGGATGACAAGAAGCCCCTCTTCGTCAAGATGGGTCTCAACCACTGTGTCGCCCTGATTGAGGCCAAGAAGGCCAACCTCGTCATCATCGCCGATGACGTTGACCCCATCGAGCTCGTCGTCTTCATCCCCGCTCTCTGCCGCAAGATGGGCATCCCG
>c100308.graph_c0
ATTTGAATATGTAAAAGCTTACAGTCTTGGCCACGAAATTTAAATCATGTAACGGACCAAATAGACAACCAACGTAAAAACTCACAACATCACAAGGGTTATGATCCTCTCTTTTGAGAGGATCTCAACTCCCACCACAAAAGGCGTTGAAGCTAACCCTGTAATTTTTGCCCAATAAATACTATCAGAAACCAACCTATCATAACATACACTTGATACAAAATTCAAAGCAAAATATTTTATACCAGAAACGTAATTATTTGACCAATTTCAAGAGACGGCTAAAATATGTTGCATTATCTGTGTTTAAAACACACAGATGGACTAAAGATGATTGTTTCACTCTACACCAATAGTAAAAGTAAAAAAAAAAAAAAAAGACAATGTCATTCATTTCTAGCCCACCACAGACTCCAAATATATCAAATATTAACTCATGCAAGCTCAATACTGACGGTATTGGCATCATGGGATATCTCATTTTCTGCTCTCGCCCATTCCACCCGGTTTCTTCTTATGTATGCAAGAAACCGCATCTTTTCTGCCAAGTTAGCAGAAAGATGGGTCATCACCGACCAACTTCCTCCATCACAATGCATAACAATAAATGTAAAAAATAAAAATAAAAGACTCCATATTTCTGACAAGAAATGCAGACAGCCAAACGACCGGAACACCTGTGCCCAAAAATGGTGATGACCTGACTCATGGTATGCAGTTGAGACCCTGACGCAACGATGCAGATGTATGCAAGAACTAGGACCTATGAAAAGGCAGCGGCAGCCTCAAAATACTCGACCGAGTGCCAACTTGGCCCATTCTGCAGATTCCTTGATCAAAGGATCATCAGAGGATAAGCACTCTTTCAGGAAGTCTTTGCTAGATACGGATTGCTGAATCAAGGGGCCAGCAGCACTACCCAATGTATCAGCTAAATCTCCAAGCACGCCAATTGCTGTCTTGGTCACAACATCATCCATGTCCTTCTCATTATACAAACTGTCCAAGAATTGCAGTACGTGTGGAGCATAAGCCATCAGGAGCTGTGTCTTTGGGGAACCTTTGAAACCTTGCAAGATACCTGAGTATGCCTCGAGGATTCCATTTCTTAAAGTGTTTGTGTACTCAATCATATCATCGTCAGCCCCATTAGTATGGGCAGAGAGCTCAGCAGCACTCTGGAGCATAGGCATAGCATATAACAAATACTTTTCAAAGTTCTCTCCAATTGCCAAGGCAATGTCACCAAAGCATGAAAAAATCGGAGGCTTTACAGACCTATGCAACTGATTGCTGGACAAATCCTTAAGGAGTTGGGTCATTATCCCATCACAATAAGGCAGTACTTTCTCCTCCAAAGCCCTGCATACATCACCTACAACACCCACCGTGATAGCACAAACCTGGTAGTCCTCAAAATTTTGGAGACCCATCTCCATATACCTGTAAAATTCTTGCATGTATTTAAGAAACTCAGTGCCGGTCGCATAGGCCAAGGCACCAATGGCAAGCATTGCCTCTTCATGAGCCGTTGCACTTCGAGAAGCAAATACTCTCAAGAACAAACCCATAATTTGATCAGCATACTGCATTAAATGATGTTTCGTTGGTTCAGAGGCTCCTAACTTCTGAATAATGACTTGCAAGCAACCACATAGAAGGCCCTGTAACTCATTCTGCCGATCATCAGATGAGACCTTCTGATTCTCAAGAGTCTGGTGAAGCTCCATCATGATGACAGTAACCAGTTGAGCGACCATTGGGGCAGTATCATCATTAGAACACCTCACTACTTCATTCAGAGCTTCATATGCTGCTGTTCTGAGGCGGGACTCTCCGGTGTCCTCTCTGTGAGTTACAGTGAGAAGAGACTGAACAATTTCCTGAAAGAAGGGAGTCAATGGAGAGGACCCAGATCCAGCATCCTCATAACCTTGGGCGAGGAAATAAAGAGCCCCACAGGCCTTCTCAGCAACATTTGGAACATCTTTCATACTCTGAAGGAGCACAGTAATGATCTGTTGGCAGTTTCCTTGATTGATGATGGGGGTGTCCAGAGTTGAGCCGTGCAAAAACTCGAACATTCGCCCAAGAGTCCATGCAGTGGTGTCCTTCACATGATTGTTTGGGTCCTTTGTCAGTGCATT
>c100309.graph_c0
TGGCCTGGAGTTTGTTTCAGAGCAGTTTAATGAGTTTTGCAAGAAACGAGGTATAAAGAGGCATAGAACCGTGGCATACACACCTCAACAGAATGGTCTTGCTGAAAGAATGAACAGGACCTTGTTGGAGCGTGTGAGGTGTATGTTGTTGGGAGCTGGACTGTCCAAGAGTTTCTGGGGAGAAGCTGTTAGTACTGCAGCATATTTGATTAACAGATGTCCATCAACAGGGATAGATCTCAAGACACCTATGGAGGTTTGGAGTGGGAGACCGGCAGACTACTCTAATTTGAAATTTTTTGGAGCTTTAGCATTTGCTCATGTGAGACAGGACAAACTTGATGCTAGAGCTGTGAAGTGTATTTTCATGGGTTATCCTGAAGGTGTGAAAGGTTACAAACTGTGGAAGATGGAACCTGGAGGATCAAAATTTATTATAAGCAGGGATGTTACTTTTGATGAGACCCGTATGGGGATG
>c100310.graph_c0
GAACCTTTCAAACATGAAGTAGATATGTTGACTAAATGAATGAGAATAGACAGGAAGTATAATTCTTACAAAGTATTTACTCACTACAAAAAAAGAAAACAAGTATTTACTCAAATCCAAAGTTATTAGCAGTATAACTTTGAGCTTCAAATTCTCGAAAAAACTCTCCCATCAAATTCTTCTTCTCCCAAAGCTCTCTCCCTCGCAACAATGGATCGCACGCAAATCCTTCTGGTTGGTTTACCACTCTTCCTATTCTTCTCAGACATCTTCAACCTTTTCTCTCCTTCACCGCCTCCTAAACCATCTCGTCACAATCACGTTCACCCAATTCCTCAACCTCAACAACCGCATCTTCAACAACCCCTTGATTTTCCCATACAGAAACAAAGTGGAATTGACCCAATTGGGGTTGGTCCAATTGGTGTTGGAAACACTGTTAGCATTGACTTTTGCACTTCTTGTTCTTACAAGGGAAATGCAGTATCAGTGAAAAACACTCTGGAATCTTTATTTCCTGGGATTAATGTTGTTTTGGCTAACTATCCGCCTCCATTTCCGAAGCGTGCTCTTAGCAAAGTAGTTCCAGTGTTGCAAACTGGAGCTATTATAGCTATAACCGCAGGTGACCAGATATTCCCGAGATTGGGAGTGACACCACCACAATTGTACTATTCCTTGCGTGCCAATAAATTCAGAAGTATTGCTAGCATATGGCTTCTTTCAAACTTTGTTCAATCCTTCCTACAGAGTTCCGGTGCTTTCGAAGTATATTTCAATGGCGAATTGGTTTTCTCCAAGCTGAAGGAGAACAGATTCCCTGGCGAATTTGAGTTGAAGGAACTTATTGGCAGAAGAATCGGTAATACACCCATGCTTTGAAGCAGAGTAAATGGACCATACAGAAATCAAATTTTTATTTAGTTTGTGTAATTTGTTATGTACACTGTTAGGTAAGGAATTGAATACTGATCAAGCCCTTCTTTTAAGTTCTAACTTTTGTGTTTTTGAGCCTCTCTATCTTTCTAATGTTAACGAGTTATCGTAGAGTAGTGATGTATGACATTATTCCTCGAGTGACAAACACAGAGAAACTAAACACGATGATTTGAATTAAGTTTATCAGAAGAGAGTCATATTTGCACAGTTCCTCTATTTACAAAGTAAAGTTTAAAAAGAAAATGTTCTTGTGAGGCCATTTTGAGTTGAGA
>c100311.graph_c0
CCCTTGAAAAATCCAATGTCAAAGTCCATTCTTTCTCTCATCAAACCTCATCACCACCCAAAACCTTCATCATCTTCCTCTCTTCCTCCACACATCAAAACCCTAATCCACGACGTAATTCAAATCCTCAATACCAACCAATCTCACCATTCTCTCCAATCCCGTTTCGCTGAATCCCAAATCATCGTTTCCGACGTAGCCCATTTCGTCATTGATCGAATTCACAACCCTCAACATGGTTTATACTTTTTTCACTGGGCTTCTACATTACCCTTTTCTTCTCCTCTCAATAATGTTGCTTATTCTTCACTTCTCAAGCTTATGGTTAAGTATAAAGTGTTTTCGGAGATTGAAATTGTGTTGGAGGATATGAAAAATCGAAACTTTAAACCTACGCTTGAAGCATTGAATAGTGTTATTTGTGTTTATGGTGAATATGGGTTTGTCGATAAAGCTCTGAATATTTTTTATATGGTTTGTGAATTGTATGATTGTTTTCCATGTGTTGTTGCTAATAATTCCTTACTTAATTGTTTGGTGAAAAATGGGAAAGTTGATGTTGCGCGCGAACTGTATGATAAAATGCTTGAGAGGGGTGGTGATCATGGTTTAGATGTGGTTGTTGATAATTATAGTACTGCGATTGTGGTGAAAGGTTTGTGTGATGTTGGGAAGGTTGGGGAAGGTAGGAAGTTGATTGATGATAGATGGGGGAATGGTTGTGTTCCGAATGTAGTGTTTTATAATGTGATTATTGACGGGTATTGCAAGAAGGGTGATTTGAAACGTGCTACTAGAGTTTTTGAGGAATTGAAATTGAAGGGTTTTTTGCCGACGTTAGAAACTTATGGTGCTTTGATTGATGGGTTAAGTAAGGTTGGAAAGTTTCAAGTAGTTGATCAGCTTTTGAATGAAATGAATGTGATGGGATTGAATATGAATGTAAAAGTGTTTAATAGTATTATTGATGCAAAATACAAGTATGGTTTGGTGGATGAAGCTGCCGAGATGATGAGAAGGATGTCTGAGATGGGCTGTGAGCCAGATATTACGACTTACAATATTTTGATTAACTTTTCATGTAGAGGTGGAAGGATTAAAGAAGCTGAAGAATTCATAGAGAGGGCGGAAGAAAGGAGATTGTTGCCGAATAAATTTAGTTATACACCCCTCATGCATGCTTACTGTAAACAAGGGGATTATGTTATGGCATCGGATATGCTTTTTAAGATTGCTGAAACAGGAGATAAACCGGACTTGGTTTCTTATGGAGCTTTTATCCATGGAAGTGTAGCTGGTGGGGAAATCGATGTTGCACTGATGGTCCGAGAGAAAATGATGGAGAAGGGTGTATTTCCTGATGCTTGGATTTACAATGTTCTGATGAGTGGTCTCTGCAAGAAAGGAAGATTTCCTGCTGCCAAACTACTACTTTCAGAAATGCTTGATCGAAACTTACAACCTGATGCATATGTTTATGCCACCTTGGTAGATGGGTTTATTAGAAACAATGAACTTGACAAGGCAGCGGAGCTTTTTGAAGTCGTAATGAGTAAGGGTATAGACCCTGGCGTTGTGGGTTATAATGTCATGATTAAGGGTTTATGTAAATGCGGAAAGATGACTGATGCTGTGTCATATGTAAATAAGATGAAAATTGCAAATCACGCTCCAGATGAATACACTTACTCCACAGTTATAGATGGATATGTAAAGCAGCATGACTTAGATAGTGCACTCAAGATGTTTGGACAGATGATGAAACAGAAATACAAGCCAAATTTAGTTGCCTACACCTCCTTGATCAATGGATTCTGCAAGATAGCAGATGTGAGCAGAGCTGAAAAAGTTTTCAGAGCGATGCAATCTTTTAATTTGGAGCCTAATGTTGTCACATATACGATACTTATTGGTGGTTTTAGTAAGGCCTGTAAACCTGAAAAGGCAGCATCCTTTTTTGAGCTAATGCTGATGAACAATTGTCTTCCAAATGATACTACATTCCATTACCTGATAAATGGTTTAACAAATATTACAAACACTACACTTCTTATCGAGAAAAATAAGGAAAATGACAGGTCCTTGATTTTGGATTTCTTTGCAACGATGATATTGGAAGGATGGAGTCAAGTGATTGCTGCGTATAATTCTATTATTGCTTGTCTTTGTAAGCATGGAATGGTTGACACTGCCCAGTTGTTGCAAACTAAGATGCTGAGGAAGGGGTTTCTTATGGATTCTGTATGTTTTAGTGCCTTGCTGCATGGCTTATGTCAAACAGGAAAATCAAAAGAATGGAGAAATATTATATCTGGCGATTTGACTAAGATTGATTTCCAAACAGCATTTGAGTACTCCCTGAAATTAGACAAATACCTGTATGAGGGAAAGCTATCAGAGGCTTCATTTATTTTACTGAACTTGATTGAAGATTCCAAGCTTTCTGATAAACAAGACGAAGTTCAAAGGGTTACAAGCACATAGTAAAGAAATTCCCATACTTCTTGTGGAAATTCTACGAAGATATAGGCTGATCGACTCAGCAGTCTCATATCTCATATATGAATGTGTACAAACGGAGGTTTACAAACGTCCATATTTTTTATGCTTGGTGAAAGCACTTGGCGAAGAGACAATGCAAGTTATCTTCTGCTAAGCATTTTGTGAAGAGGCTATGAGTGATTAATCTATAGTGCATAACTTGCAGCAACTGTGCAACTGTCAATGCAAGTTAACTCAATGCTTCCAAGCACGGAAAAAGCCATGGCATGGAAGGGGATATGCTATGAAATCTAGTAAAAGGGGTAGTGGATTCAACTCCACCGTCCTTGACAGGATGGTCATGCATGGATTCTCATGCTGATATGGAAAACTAGCTGAAAAGGAACCTGTCAAGTTATTTGACAGCAAGAACTGAGCTAAGGGCAGAGAAGACGAGTTGGGTTCTGCCTGGGGTCTGCAAGTCTTCGATGCTGTGGAGGCATGCGTGCAAATGGTTCTGCTATTCTTTGGTTAGTAGAGATTAGCTCTTGATCATAACAATAGAGTTAGCTTAGTTGGATTACATAATCAATTATTCTACTTTGATTGCAAACATGAAGCGTAGTATACATACTCATTGAGCTATATTTATCAATTTTTTGTACTTCTAAAGGATAAGTTGTGTATGAGCACGCACAATCTCTATTAAGCAATACGAATCAAAAGTATAAGATATATATAACTTTGAAATAGTT
>c100312.graph_c0
GGAATGCTTCCATTAAGCTTGTTATCACTTAGATCAAGAACATACAAAGATTTAAGCTCTCTTATACTCACTGGAATAGAACCAGAAATATTGTTTGTAGATAAATTCAAAACTTGCAAACTTCTAAGACCACCAATGCCAAATGGGATTTGACCAGAAAATCTATTAGAAGAAAGTTTCAATATCTCTAAATTGTTCAATTCACCGATCCAATGTGGAATGCTCCCATTGAAATAATTCCCTTGCAAACTTAGTAATGTGCATGAGGCGAGTCTTTGTATCGACTCTGGAATTATATCAGTAAGAAGATTATCACTGAAATCGATCAACTTCAAAAGCAAACAGTTTCCTATGCTCTCCGGAATCTTACCAGTGAAAAAATTCCTTCCTAGCCTTAACTCTCTCAAATCGTATAGATTTTGAATTCCGTCTGGAATCTCTCCTTCAAGAAAATTATTCGAGAGATCAAGCGATTGAAGTTCCTTCAAAAACCACATTCCATAATGTAATTCACCTTTCAGTTGATTAGACGAAAAGTTCAAACTTGCTAACGAGTAGCATGAACTCAAAGAGTCAGGAATCGTACCCGTGAGATTGTTTTTCGCGAACGATAAAACTCTAAGAGACCAACATTGTTTAAAAAGTTCATCCGGAATTGTTCCAAAGAGATTGTTTTCACTCAAATCAACAACTTTTAGATTCCAAAGTGTAATAAGAAGATCATGGTTTATTCTCCCCGTGAAGTTGTTCCGAGAAAGCGAAAGAATTTGAAGGAACTGCAATCTCATAAGGCTTTTACCGATATGTCCTGAAAGAGAGAATCCATCAAGAACAAGAGAAGATACCCTATTTGTTGAAGGATCACATTTGACACCTTCCCAATTGCAAGGACTATAATCATCTTCATTCCAAGAAGAAAGTTTGTTTTTCGGATCTTCTAGACCTGCTTTGAACACAATCAACCCCAGCATATCTTCATTGAAAGGTTGGTTTTGTGAGATCACTTGGTGTGAACCAAAAAGAACAAGGAACAATGATAGGATGATGAATTGATCTTGCATTGTTAGACTGATGTGTAGAATGTAGAGAAGTGTTTAGAAGAGGCTTTCATGAACATTGCTATTTCCATTTTCTTGGACTTGATAGAAAATGGTTGGTAGGTCCAATAAACCAAACAAATAACAAAATCAGTTTCAAACGATCTTTTTCAACGGTTGAGATTGAAAACTACGTGACGTAGTACTAGTTTAGGAACAGTGGATCATATGAATCAAAATAGTAGTATTGTTCATGGCTTGAGTTTTTTAGTGATATGGTTCCATAAGTCTTGTACTTCTATTTCTTCTACCTATTTGTTTTCTT
>c100313.graph_c0
ATAAAAACCAAAAACAAGCTTCTTAAGCCAACATCAATAATGTATTAGAAGCTAATTATCCATAATTCACAAACTCCAATTGAAATTGAAATATCACACAGTTATCAATCTGATAATACAATCTAAATGAATAATACTAATGGAAACAGCTACTCTGTGCCTGTGATATTTCTAGTTTTTTTATGTAAAAATGAAAATCAATGATATGAATACAAAGAAGATAAGCAGCATTAGTATTGAGTATCACCCTGCCAGCTCCATACAATGTCTTTGAGAGAAGGTCTAACTTCATCTTCACAGAACTTTACATACTCAAGTGTGTCTCCAGCTGACTTAGAAAACTCCACCACTGCCACCTCCGGTGCGACCTCAAACACCTCCACCGTCATACCCAATTTCCCCTTCCTCCCCTCTGTTGTCCCCTGCATTCTCACCATGAAATCCTTCTTCCCCGTTACCCTCAAATTCAGCTTCTTCGCCACATTCTCCAGCTTCCCCACCACCGCAGAAGCAGACAGCTTCGATATAAACATTGAAGGCGATCTCTTCCTCGTCTCAAACAAATTCCTTAGATCAAATCCATGTGATAGCGATGAAATTATCTCAAACGCATTGTAGGATGGTCTACGAGCATGTTTTGTTCGAGTTTCACCCACAACCTCAACAGAATTTCCATCACCATTGCTATTGTTGCCATTCCCTTCATCATCTCCACTGAAATCAATGTTATCATCGACAGCAGATTCTTTCATTGAAAAAGCAATAGGTCTCATAAACCCAATTTGAAACCAAGGATCTTTCATAATATCAGGAATTGAAAACCTCTTTTCAGGATCAACAACAAGCAAATTAGAAATCAATTTCTTGGCCCCCGGTGAAATCCATTCTGGTAAAACATAATCAGCTTTAAAAGATTTGCTATAAATCCTCATAACATTCTCACCTTGAAAGGGCAAATATCCACAAAGCAAAGCAAAAAGAATAACACCACAAGACCAAATATCAGCTTTAGATCCATCATAACCAATCTTCTTCAAAACTTCCGGTGCAACATAAGCCGGAGTCCCACACGGTGTGAGAAGCATTCCATCGGATCTTCGTTGATCCGGTAATGCTGATAAACCAAAATCAGACACCTTAAGATCTTCATTTTCATCCAAAAGAAGATTCTCGGGTTTAAGATCGCGGTGTGTAACTCCCCGACTATGACAGAAATCTACAGCACTGATCAATTGTTGAAAATACTTTCTGGCAATATTTTCTTCCATTTTACCTTTGGCCACTTTGGCGAAAAGTTCACCACCTTTGACGTATTCAACAACCATGAACACTTTGGCCTTGTTAGCCATGACTTCCTTAAGCTCAACGATATGTGGATGACGAACGAGACGCATCACGGAAACTTCACGTTTGATTTGTTTCATCAGCCTCTCTTTTTTGAGCTTCTCTTTTTTAATCACTTTGATAGCCACGTTTTCGTTTGTGGCTATGTTTCTTCCATGATACACTTTTGCAAAATTTCCTTGCCCTAGAGTTTTACCTATCTCGTATTTGTTGAACAGAATGTTTCTTTTCCTATTATTTTGATTATGTTGCTCCATTGTGTTTTGGTGTATTTTGTTTGTGAGGGTGAGAAGGGATGGTTTAGGTTTTTAGGGTTTAGGGTTTTCTGGGTGGATTGATCGATCTAAGGATGATATTTGTCAATTACAGCTAAGGTAATGGAATTGTTTGACATGAGAAGCACCAAGGATATTGAGCTTCATTGTTTTGATGAAGATGGTGTCAAAAGGACACACAACGTTTTGAAGAAAGCAACTAGAAGGGTTGAAAATCTTCATGGTGCATGTAATTGGTTTGGTTTTGGGTTTGAGGTGAAGAAGGGATGAAAGGAATGGGTTGAGATTTATATGGTTTGATTAAGGGGTTGTGCAAATTTAGGTGTGTGTGAAAAATAAGGATAAATAAAAATAGGGTTTAAGAGGACACACACACGGTTTTAAAGATGACTATGGGCTGTGGCTGGTGGTTGGTGTGGTG
>c100314.graph_c0
TAATCTCACAAAAAAAAAAAAAAAGGTTTTGAGAATGGCTTCTCTTAAAGGACCAGTTGTGTGTCCCTCTATTCATCCTAAAGTTGCAGGGTTCTGCACCCTTCCTATGATTGGACCAATGAATGTTAGATGTGTTAGAACTGAGTTTTGGGGGCTAAGGGAATTTAAGAGGAGTTTCCTTTCTTACCACATAAACACGCGGAAGAGCAATACAGTAGTGCATTGTAGTTTAAATTCGCCCTCGAATGATGGTGGAAGTATGGCAGAAAGTTTCAATGAAAAAGATGAAGATTATGTTAGTTCAAGTGTGATTGAAGCCGTTGAGGTGAAGAGTGGAGCAGATGGTTTCATAATCAAAATGAGGGATGGAAAACACTTGAGATGTGTCCATAACAATCCTCAGGGAGGTCATCTTCCTGATTATTCACCACATCCCGCTATGGTTTTGAAAATGGAAGATGGGTCTGGCTTACTTCTACCTATAATTGTTTTGGAGATGCCAAGCGTCTTACTACTGGCAGCAGTACGCAATGTTTCAATTGCTAGGCCTACGTTATATGAAGTAGTGATGGAGATGATTGACAAAATGGGTTACCAAGTCAGACTTGTCAGAGTTACTAGGAGAGTCGATGAGGCATATTTTGCTCAGTTGTATCTTACCAAGGTTGGAAATGAGGCAGAATGTAGGAGCTTTGACCTTCGACCTTCTGATGCTATCAATATTGCAGTAAGATGCAAGGTAGTCTTTGAAAATCCATACATTTGAATACATCATCACTTGCGCACATTGCATTCTCCTACGGCTTGGCTTGACAGTTAATCATTGTTGCCATACATGACGGCTTGATTTTTTTTCCCTGCAATACTGGATGGAAAATCTTTAGTTCTACTTGTTAAAATTGTTGATCAAGCATTTTACTATTTTACGGATGACACAGGTGCCAATACAAGTCAA
>c100314.graph_c1
CAAACGCACAAAAACATTAGAACTAAATAATTATTCACAGCAATATCCCAAGGAAGTTAAAAGCAATTACATGCAAACAGTTTTTGAGGATTGAAACAAACAACCGAAAAGTTACACATTATAGATACATTAGCATCGATGTTTAAATATATACAATTATTCACAGACAAAGACATTATATGTATATAGGCCTAGGAAGGGATAGACGAGACTGTTGTCAGCTGTATCCAAATCCTAGATTTTGTGTACAATTAAAAGAGTTCAGGACCTGCAACAAAATAAAATTAAGCTGTCAATTTTATGCCTTTGTAAAATTGTCATATAAAATTAATTTCATACCTTCTTTTCATGTTTTTACCAGCCCTATGTTGATTAAGCCTGTCCCTCCACAATGCTGGAGTTGCATCAGAAACATGAGAGGTGAAAGTAGCAAGATCAGAGAAGTACAATTTATATTCTAGTCCACAAAATGAAATATGGAATTTGCATAAAAAATAGTTGATTTTGTTCAAATCATTCTCATAACAAGACCCTCTCATGTTGGAGAGTAACATGACAGAAACCCCATCCAAGAGGAAAGTTAACAAGTTGATAGTTCTAACCAATAAGAGCAAAAACATCAAAGTATACCTATAACTAGCGTACGAACAAAATCACTGGTCTGTTTGCAGTTGCTATCATCATCAATCAAAACATAAAATTATAATTAGTAAATGATTGAAATAATCAGAAGACTGTAATTACCGGCATCATCGTAACGCTCTTCATCAACAGCTTTCAACATGTTGTTCAAAAGATTAAATTCATCAGTTTCAGCACAAGGTTGACCATTTGGCTTGTCCATTTCAGTAAATAATCGACCGTCAAAACTAGGGATCTGCGTTGGCAATTTGCCTGATTCAATTACTCTCAT
>c100315.graph_c0
CTGCATCACACGGTTTTGGGAAAAGATATTTCTGTTTGGTAACATACATGATTCACACAAATTTCCATCCTCTCTCCACACAAACTTCATTTCTTCTCCTCTTCTTCAACCTCATCGCTTCAACACCGGAAACTACTTTGAGAACTGTGACAGTGAACGGTGCCTGAAGAAAATCCCAACTTAAATACAAATCTCAAAATTATCGGCATCTCCATACGGTGGTTTCAATCTGTGGCAACACATTGAATTTTTCTCTCCAGATGTTATGGTGGATGTGAAAGTCGATACAAAATCTATTGTATGTATACGATAATATAGCTGGATCTGCAATATCTTCATCCTCATGGGTTAATGGATTCCAGTATTGGCCTGAATACATCCCCTCAATTTGAGCTTTCCACTGTTGTCAGAAGCAAATATATATCTATGGGTCATGAGATGTTATGAAAGTGTCTAATGCATATTATGGCACAAGCTTATTTTGAATGACGATTTACCGGAAGTTAAGGATTATTAAGCAAAGTATGAAGATATGCTTTAGTTTTTTATAAGTTACATGGTGGTTGAGGGTCAAGCTTCATCAACACAAGGTGTGATTCAAATGTCTGGTACTATCACAATGTCATTTTTGATGAATTATTGAACACAAAAAGAATGAAGACAATATTTGATAGAATCCACTAAGGAATTCTTTTGTACTGTGGCAGCAAGAATTATTGAGATAGAAACTGATGTAGATTGGTACTATGTT
>c100316.graph_c0
GCTTGTGGTGCACCTGAAGAATACTAGATGATAAGTCATGATGACCAAACAAGTACAAAAATGAAACTCACAATATATTTAGTTAAACAATGAAATGAATTTTAACAACATCAATAATTAGAACTTAGAAGGCAACTGACTCAACAAAGTTTGTATTTCCTTTTTTTCCCTTTGCTTGACGGTGACGACAAAGTTCTAAAAATTAAGAGTCTACGCAAGATTGGGAGGGGGTTAAAAGATCGTAACTCGAGGATCGTAAGATCCCGCTAGTACGAAATGGTATACTATATACACACACATAAGCATACAAATTAGACAAATGCTAATGTGTGCCCTAAGGGTACATGTTAAGGAACTCAGTATAGAAGTATTGTCTTAAGATTCGTGCATTTCATTTTTTTAAAGTTAGAAAGTTAATTTTTTTCACTGCACAATTTCTACTTTTGGATTTCTTAACAAGGGCACACACTGGCAATACCCTAAAAATTATCGTAGATAGAGACAATAACCTCTAAATCAGAAGATTAAACTATGTTCATAGGCCAAATCCACAAGTTCATAACCATTACTCATTAGTTCATAAATTATAAGAAACAGAGGATAATTCACAAGTTGAAGCCATTTACAGAACAGAGGTTGAAGTCACTGAACTGAAACAGAGCATGAAGTAACAAAAACAGAGGAACCACATGCAAGAAACAGAGAAACGAGGAAAAGTGGGAGGAGGTAGTATTGCTAGTGGAAAAACGAAACGGTGTCGCAGCCGCTGGTGGAGGAGAGGTAGCATCGCTGTCGCACAGGGAAGAGGTGTCATTTTGATTTATTTCATTTCTCTTTTTTAAATTTAAAACCTGAATTTTTTATAAACCAGACCCGGACTACTTCAATTTTGAAAAATTGGGATTTTTGTGATCTCACCATTGCGATCCAAAGGCACTTCAGCAAGTTAAGGACTTCTTGAATCCTAGAATCAGGCGATCCTAGGCTTCAACTAGAGATTCCACCAACGCTGGATGGTGGATTCCACAGTGGAATACAACTCAAAAATAACCTCGCCCACCAATAAGGGACTATATTACAGCTATTTAAGGCATGTGTGTGTATGATATCAAGAATGAAATATATAAATGTATATGTTCATGAGAAGTCATATTCCCTTTACCCTTCTTTCTTTATACGCCAATAAGGTGGAACAAGTTTCAAAGAAAGGGAAAATTAATCAATTTATTTAAAAGTTAAAAGAATACCCG
>c100317.graph_c0
GCAAAATATATTATATATATAAGGGGATTAAATCCCAAGAGTTACACCAAAAAGAGAAAATAAAAACACCAAAAACCCCCCAAAGAAACCACTAGCACCCTCAAAAAGCTGAAACCCCTAACAACAGCTCCTCAAAGAACCAACACCGCCAACAGTGATCAAAAAGGCACCCGATAGTGATGTTGCTTCAAACGTTCAGCTTCGACAACCACTCAAGTTCCGGTCTATCGGAGGAGACATCACATTAGCCTAAACAGACCTGAGACACAAACTTGCCCCCGACCTCGAATCAAAAGCGATCGGCCTACAAGACTCCTGACACAAGTCAAAAAGGCACCCCTCAACTCACGAACCACCACAGCAGACACCTTAACCTGTCCAAAAACTCGACCCAACAATAACCCGATGCCAAAATCCAAAGACTACTGATAAGCCGAGGGAATATCACGGTGGTGGTCTTATCATTATTGATAAGCCAGGTGAAGTTTGACCTCATAGACCCTCTCCTCAATCCAAGACACTTATGCCAAAATGATTTTCACTTTTAAACATTTAACAACTAGTTTCTCCCCTCGTTGGCCTAGCCGGGTCGAAGCTATCGTTATTCCAATCTTTTCGGTAATCTCAATTTCAAATATATCAATTGTCTTTCGTTCCAAATTTTTGTCTCAGTATGATTCGCAACACTTTTGAATTAATACGACATAATTTCAATCTCACATATTAATCACAATACAATATTTTATCTCACAACACCACATATTCAATGTATTGACTAAATCTCACATAAGCATATAACCGTTATAAAATACACAACGACACACATAATTTCAACCAACAAGAGTCCAACTACCCAAATAAGCACACATTTCAATATCAGCACAACAACTAACTCACAACATATTTCTAACAACACATACTCATAGTTCAAATAATATCTCACTATCTATAGTCATATATATTTTGCATACCAGTGATTCATTTCAACAAGATCAACATCATATAACATCAGAATTATATTAATAATTGAATAATTAATCAATTCAAATATCTAACGCAAATAAAAAAAAAAAAAAAAGCAGAACACAAACTTTATCAAATACATCAATTACCACAAATTCAACATAAATTAAATCAAATAACACCTTAATAAAGTTTCTAATTTCTCTTTTAACCTCACACTTCGGTATTAGCACATTAGTTTATTCTTCTCTCAAGGGCTACAACCGTCGCGGTGAG
>c100318.graph_c0
TCGGGAGGAATGACACATGAACCTGCATCAAAACCAGGTATAAATTCACCTTGGCTAAGAAAAATTGATGCAGAAATAAGACAATGTAATGTATAACTCTTCAGATTACTACTATTTCGATCCTATAAATTATTGACACAACACACGACACTGATATGGATCTGTCAAAACCGGCAATTATTTGAAAAAATTGCATAATTGAATGTAATCATGTGTGTAAGTGTCATGTCGGACAATGTCACGACTTTAATGTGAAGCGTCAATGCTACTGATCAACTGCTAAGCTTGTGTTGATACAGTACTATGCTAGATCCATTAACACACTTTGCTTGCTTCAAGCTTTCGCTGTTGTTTTATCAACATGTTTCTACAGTCTCACATGTTCTTTATGATTAAAGGATGTGCAGTGTAGGACATGGCATGATGCTTACACATATTTCCTTTCTTTAAGAACTTAATCCAAGGATTACAATTTCTCTATTATAATCAAGAAATATCTTCTGTAAGTTTAATACTTAACAAGTACATCCAGGTTTAAAGAGATAGGTCATGTCAAGTAGCTACTAGCTGGTTATACTAAGTTATCATTAGAATCAATAGTTCAAGTGTCTTTCTCCCTAAAAATTATTCATTTTCCTCATAATGAACTTCCAATTTTCTTTCTTATTCTGCCACTTCCTTCTCTTCATCCTTATGCCACAACAAATTTAATCAGTTTTGCAAGCATCCCAATCAAGTTTTGTATATTGAAGAATAAGCAAATCATAGACCAAGTAACCATTACTTCATCCTAGAGTGACCTAT
>c100319.graph_c0
[truncated: 61,722,764 more chars]
