# Supplementary material for: Global transcriptome analysis of alfalfa reveals six key biological processes of senescent leaves
Source: PeerJ. 2020 Jan 21;8:e8426. doi: 10.7717/peerj.8426 (PMC6979412; doi:10.7717/peerj.8426)
Supplement: Supplemental Information 1 [file peerj-08-8426-s001.zip › peerj-37563-supplemental_data/supplemental data/Table S1-S11/Table S1c all unigenes annotattion file.xlsx]

## Sheet: Sheet1
Table S1 all unigenes annotattion
GeneID	GO_annotation	KEGG_annotation	Swissprot_annotation
c112509.graph_c1	--	--	--
c110911.graph_c0	Molecular Function: ATP binding (GO:0005524);; Biological Process: ATP catabolic process (GO:0006200);; Cellular Component: integral component of membrane (GO:0016021);; Molecular Function: 2-alkenal reductase [NAD(P)] activity (GO:0032440);; Molecular Function: ATPase activity, coupled to transmembrane movement of substances (GO:0042626);; Biological Process: transmembrane transport (GO:0055085)…	--	ABC transporter C family member 14 GN=F26K9.130 OS=Arabidopsis thaliana (Mouse-ear cress) PE=1 SV=1
c106305.graph_c0	Molecular Function: signal transducer activity (GO:0004871);; Biological Process: signal transduction (GO:0007165);; Biological Process: response to light stimulus (GO:0009416);; Biological Process: positive gravitropism (GO:0009958);; Cellular Component: cell periphery (GO:0071944);;	--	BTB/POZ domain-containing protein NPY2 GN=NPY2 OS=Arabidopsis thaliana (Mouse-ear cress) PE=2 SV=1
c99383.graph_c0	Molecular Function: DNA binding (GO:0003677);; Cellular Component: mitochondrial inner membrane (GO:0005743);; Biological Process: mitochondrial transport (GO:0006839);; Cellular Component: integral component of membrane (GO:0016021);; Cellular Component: chloroplast membrane (GO:0031969);; Biological Process: NAD transport (GO:0043132);; Molecular Function: NAD transporter activity (GO:0051724);…	K15115|0|cam:101511868|nicotinamide adenine dinucleotide transporter 1, chloroplastic-like; K15115 solute carrier family 25 (mitochondrial folate transporter), member 32 (A)	Nicotinamide adenine dinucleotide transporter 1, chloroplastic GN=T30B22.21 OS=Arabidopsis thaliana (Mouse-ear cress) PE=1 SV=2
c102176.graph_c0	Biological Process: DNA metabolic process (GO:0006259);;	--	--
c144268.graph_c0	Molecular Function: protein serine/threonine kinase activity (GO:0004674);; Molecular Function: ATP binding (GO:0005524);; Biological Process: protein phosphorylation (GO:0006468);; Biological Process: cell wall macromolecule catabolic process (GO:0016998);;	--	--
c115477.graph_c0	Molecular Function: ATP binding (GO:0005524);; Biological Process: cellular protein modification process (GO:0006464);; Molecular Function: small protein activating enzyme activity (GO:0008641);; Molecular Function: ligase activity (GO:0016874);;	K03178|0|mtr:MTR_5g072480|Ubiquitin-activating enzyme E1; K03178 ubiquitin-activating enzyme E1 [EC:6.3.2.19] (A)	Ubiquitin-activating enzyme E1 1 GN=T27E13.15 OS=Arabidopsis thaliana (Mouse-ear cress) PE=1 SV=1
c104496.graph_c0	Biological Process: defense response (GO:0006952);; Biological Process: signal transduction (GO:0007165);; Cellular Component: integral component of membrane (GO:0016021);; Molecular Function: cellulose synthase (UDP-forming) activity (GO:0016760);; Biological Process: cellulose biosynthetic process (GO:0030244);; Molecular Function: ADP binding (GO:0043531);;	--	Disease resistance protein RGA2 GN=RGA2 OS=Solanum bulbocastanum (Wild potato) PE=1 SV=1
c99335.graph_c0	Molecular Function: structural constituent of ribosome (GO:0003735);; Cellular Component: ribosome (GO:0005840);; Biological Process: translation (GO:0006412);; Biological Process: heme biosynthetic process (GO:0006783);; Molecular Function: 5S rRNA binding (GO:0008097);; Molecular Function: zinc ion binding (GO:0008270);; Molecular Function: cobalt ion binding (GO:0050897);;	K02897|0|mtr:MTR_7g086470|50S ribosomal protein L25; K02897 large subunit ribosomal protein L25 (A)	--
c68294.graph_c0	--	--	BEL1-like homeodomain protein 1 GN=F11F19.15 OS=Arabidopsis thaliana (Mouse-ear cress) PE=1 SV=1
c140678.graph_c0	Biological Process: mitochondrial genome maintenance (GO:0000002);; Molecular Function: double-stranded DNA binding (GO:0003690);; Molecular Function: single-stranded DNA binding (GO:0003697);; Molecular Function: aconitate hydratase activity (GO:0003994);; Cellular Component: cytosol (GO:0005829);; Biological Process: tricarboxylic acid cycle (GO:0006099);; Biological Process: propionate metabol…	K01681|1.44135e-10|mis:MICPUN_60441|isocitrate dehydrogenase/citrate hydrolyase; K01681 aconitate hydratase [EC:4.2.1.3] (A)	Aconitate hydratase, mitochondrial (Precursor) OS=Gracilaria gracilis (Red alga) PE=3 SV=1
c103624.graph_c0	Molecular Function: ATP binding (GO:0005524);; Cellular Component: Arp2/3 protein complex (GO:0005885);; Biological Process: Arp2/3 complex-mediated actin nucleation (GO:0034314);;	K17260|7.36617e-26|pvu:PHAVU_001G0609001|hypothetical protein; K17260 actin-related protein 2 (A)	Actin-related protein 2 GN=MOJ10.7 OS=Arabidopsis thaliana (Mouse-ear cress) PE=1 SV=1
c133388.graph_c0	Biological Process: phosphorylation (GO:0016310);; Molecular Function: myosin heavy chain kinase activity (GO:0016905);;	--	--
c110643.graph_c0	Biological Process: metabolic process (GO:0008152);; Molecular Function: transferase activity, transferring hexosyl groups (GO:0016758);;	K08237|0|mtr:MTR_7g047240|Glucosyltransferase-6; K08237 hydroquinone glucosyltransferase [EC:2.4.1.218] (A)	Hydroquinone glucosyltransferase GN=AS OS=Rauvolfia serpentina (Serpentine wood) PE=1 SV=1
c110728.graph_c0	Biological Process: base-excision repair (GO:0006284);; Molecular Function: DNA-3-methyladenine glycosylase activity (GO:0008725);;	K01246|2.79801e-123|mtr:MTR_4g007070|DNA-3-methyladenine glycosylase I; K01246 DNA-3-methyladenine glycosylase I [EC:3.2.2.20] (A)	--
c114445.graph_c1	Biological Process: response to red or far red light (GO:0009639);; Biological Process: regulation of circadian rhythm (GO:0042752);; Biological Process: long-day photoperiodism, flowering (GO:0048574);;	--	Protein TIME FOR COFFEE GN=TIC OS=Arabidopsis thaliana (Mouse-ear cress) PE=1 SV=2
c90372.graph_c0	Cellular Component: mitochondrial respiratory chain complex I (GO:0005747);; Biological Process: ubiquitin-dependent protein catabolic process (GO:0006511);; Molecular Function: NADH dehydrogenase (ubiquinone) activity (GO:0008137);; Molecular Function: electron carrier activity (GO:0009055);; Biological Process: photorespiration (GO:0009853);; Molecular Function: cobalt ion binding (GO:0050897);…	K11352|5.66925e-57|cam:101494639|probable NADH dehydrogenase [ubiquinone] 1 alpha subcomplex subunit 12-like; K11352 NADH dehydrogenase (ubiquinone) 1 alpha subcomplex subunit 12 (A)	Probable NADH dehydrogenase [ubiquinone] 1 alpha subcomplex subunit 12 GN=At3g03100 OS=Arabidopsis thaliana (Mouse-ear cress) PE=1 SV=1
c105733.graph_c0	Cellular Component: nucleus (GO:0005634);; Cellular Component: mitochondrial respiratory chain complex II (GO:0005749);; Biological Process: ubiquitin-dependent protein catabolic process (GO:0006511);; Biological Process: photorespiration (GO:0009853);; Biological Process: response to misfolded protein (GO:0051788);; Biological Process: proteasome core complex assembly (GO:0080129);;	--	Uncharacterized protein At1g47420, mitochondrial (Precursor) GN=At1g47420 OS=Arabidopsis thaliana (Mouse-ear cress) PE=1 SV=1
c111898.graph_c0	Cellular Component: cytosol (GO:0005829);; Biological Process: oxidative photosynthetic carbon pathway (GO:0009854);; Molecular Function: hydroxypyruvate reductase activity (GO:0016618);; Molecular Function: glyoxylate reductase (NADP) activity (GO:0030267);; Molecular Function: NAD binding (GO:0051287);; Biological Process: oxidation-reduction process (GO:0055114);;	K15919|0|mtr:MTR_4g013100|Glyoxylate reductase; K15919 hydroxypyruvate reductase 2 (A)	Hydroxyphenylpyruvate reductase GN=HPPR OS=Plectranthus scutellarioides (Coleus) PE=1 SV=2
c7373.graph_c0	Molecular Function: methionine adenosyltransferase activity (GO:0004478);; Molecular Function: ATP binding (GO:0005524);; Biological Process: S-adenosylmethionine biosynthetic process (GO:0006556);; Biological Process: one-carbon metabolic process (GO:0006730);; Molecular Function: metal ion binding (GO:0046872);;	K00789|1.69918e-34|pvu:PHAVU_003G1202001|hypothetical protein; K00789 S-adenosylmethionine synthetase [EC:2.5.1.6] (A)	S-adenosylmethionine synthase 2 GN=METK2 OS=Populus trichocarpa (Western balsam poplar) PE=2 SV=2
c113757.graph_c1	Cellular Component: plasma membrane (GO:0005886);;	--	BAG family molecular chaperone regulator 8, chloroplastic (Precursor) GN=BAG1 OS=Arabidopsis thaliana (Mouse-ear cress) PE=1 SV=1
c92638.graph_c0	--	--	Protein NSP-INTERACTING KINASE 1 (Precursor) GN=NIK1 OS=Arabidopsis thaliana (Mouse-ear cress) PE=1 SV=1
c96020.graph_c0	Molecular Function: DNA binding (GO:0003677);; Molecular Function: ATP binding (GO:0005524);; Biological Process: DNA replication (GO:0006260);; Molecular Function: nucleoside-triphosphatase activity (GO:0017111);;	K10737|0|mtr:MTR_7g100680|DNA replication licensing factor MCM6; K10737 DNA helicase MCM8 [EC:3.6.4.12] (A)	Probable DNA helicase MCM8 GN=MCM8 OS=Arabidopsis thaliana (Mouse-ear cress) PE=2 SV=2
c25830.graph_c0	Molecular Function: metal ion binding (GO:0046872);;	--	--
c51760.graph_c0	Molecular Function: acid phosphatase activity (GO:0003993);;	--	Stem 31 kDa glycoprotein (Precursor) GN=VSPB OS=Glycine max (Soybean) PE=2 SV=1
c101959.graph_c0	Molecular Function: zinc ion binding (GO:0008270);; Molecular Function: mannitol dehydrogenase activity (GO:0046029);; Biological Process: oxidation-reduction process (GO:0055114);;	K00083|2.19559e-172|mtr:MTR_1g025950|Cinnamyl alcohol dehydrogenase-related protein; K00083 cinnamyl-alcohol dehydrogenase [EC:1.1.1.195] (A)	Probable cinnamyl alcohol dehydrogenase 6 GN=OSJNBa0065B15.8 OS=Oryza sativa subsp. japonica (Rice) PE=2 SV=2
c161412.graph_c0	Molecular Function: inositol-3-phosphate synthase activity (GO:0004512);; Biological Process: inositol biosynthetic process (GO:0006021);; Biological Process: phospholipid biosynthetic process (GO:0008654);;	K01858|5.08567e-22|gsl:Gasu_11420|myo-inositol-1-phosphate synthase (EC:5.5.1.4); K01858 myo-inositol-1-phosphate synthase [EC:5.5.1.4] (A)	Inositol-3-phosphate synthase GN=MIPS OS=Triticum aestivum (Wheat) PE=2 SV=1
c106914.graph_c0	Biological Process: pseudouridine synthesis (GO:0001522);; Molecular Function: RNA binding (GO:0003723);; Molecular Function: pseudouridine synthase activity (GO:0009982);;	--	RNA pseudouridine synthase 5 GN=At3g52260 OS=Arabidopsis thaliana (Mouse-ear cress) PE=2 SV=2
c82587.graph_c0	--	--	--
c132227.graph_c0	--	--	Mediator of RNA polymerase II transcription subunit 32 GN=F25C20.9 OS=Arabidopsis thaliana (Mouse-ear cress) PE=1 SV=1
c136027.graph_c0	Molecular Function: RNA binding (GO:0003723);; Molecular Function: RNA-directed DNA polymerase activity (GO:0003964);; Biological Process: RNA-dependent DNA replication (GO:0006278);;	--	Putative ribonuclease H protein At1g65750 GN=At1g65750 OS=Arabidopsis thaliana (Mouse-ear cress) PE=3 SV=1
c110986.graph_c0	--	--	--
c101045.graph_c0	--	--	--
c114677.graph_c1	Molecular Function: protein kinase activity (GO:0004672);; Biological Process: phosphorylation (GO:0016310);;	--	Receptor-like serine/threonine-protein kinase ALE2 (Precursor) GN=ALE2 OS=Arabidopsis thaliana (Mouse-ear cress) PE=1 SV=1
c101391.graph_c0	Cellular Component: cell wall (GO:0005618);; Biological Process: carbohydrate metabolic process (GO:0005975);; Molecular Function: beta-glucosidase activity (GO:0008422);;	K15920|0|mtr:MTR_1g106860|Xylosidase; K15920 beta-D-xylosidase 4 [EC:3.2.1.37] (A)	Probable beta-D-xylosidase 5 (Precursor) GN=BXL5 OS=Arabidopsis thaliana (Mouse-ear cress) PE=2 SV=2
c106211.graph_c1	Molecular Function: magnesium ion binding (GO:0000287);; Molecular Function: ATP binding (GO:0005524);; Cellular Component: cytosol (GO:0005829);; Biological Process: myo-inositol hexakisphosphate biosynthetic process (GO:0010264);; Biological Process: inositol trisphosphate metabolic process (GO:0032957);; Molecular Function: inositol tetrakisphosphate 1-kinase activity (GO:0047325);; Molecular …	K00913|0|mtr:MTR_8g066720|Inositol-tetrakisphosphate 1-kinase; K00913 inositol-1,3,4-trisphosphate 5/6-kinase / inositol-tetrakisphosphate 1-kinase [EC:2.7.1.159 2.7.1.134] (A)	Inositol-tetrakisphosphate 1-kinase 1 GN=ITPK1 OS=Zea mays (Maize) PE=2 SV=1
c115166.graph_c2	Cellular Component: Golgi apparatus (GO:0005794);; Biological Process: protein glycosylation (GO:0006486);; Molecular Function: galactosyltransferase activity (GO:0008378);; Cellular Component: integral component of membrane (GO:0016021);;	--	Probable beta-1,3-galactosyltransferase 2 GN=B3GALT2 OS=Arabidopsis thaliana (Mouse-ear cress) PE=2 SV=1
c104318.graph_c0	Molecular Function: protein serine/threonine kinase activity (GO:0004674);; Molecular Function: ATP binding (GO:0005524);; Biological Process: protein phosphorylation (GO:0006468);;	--	Probable receptor-like protein kinase At5g39020 (Precursor) GN=At5g39020 OS=Arabidopsis thaliana (Mouse-ear cress) PE=2 SV=1
c144692.graph_c0	Biological Process: fatty acid biosynthetic process (GO:0006633);; Cellular Component: chloroplast (GO:0009507);; Molecular Function: acyl-[acyl-carrier-protein] desaturase activity (GO:0045300);; Molecular Function: transition metal ion binding (GO:0046914);; Biological Process: oxidation-reduction process (GO:0055114);;	K03921|8.31309e-17|mtr:MTR_3g090010|Stearoyl acyl carrier protein desaturase; K03921 acyl-[acyl-carrier-protein] desaturase [EC:1.14.19.2] (A)	Acyl-[acyl-carrier-protein] desaturase 6, chloroplastic (Precursor) GN=S-ACP-DES6 OS=Arabidopsis thaliana (Mouse-ear cress) PE=2 SV=2
c99659.graph_c0	--	--	--
c100959.graph_c0	Biological Process: base-excision repair (GO:0006284);; Biological Process: DNA methylation (GO:0006306);; Molecular Function: DNA-3-methyladenine glycosylase activity (GO:0008725);;	K01246|9.70957e-78|mtr:MTR_4g130880|Methyladenine glycosylase protein-like protein; K01246 DNA-3-methyladenine glycosylase I [EC:3.2.2.20] (A)	--
c163099.graph_c0	--	--	--
c148258.graph_c0	--	--	--
c119008.graph_c0	Biological Process: metabolic process (GO:0008152);; Molecular Function: hydrolase activity (GO:0016787);;	K14664|1.37577e-26|mtr:MTR_8g075310|IAA-amino acid hydrolase ILR1-like protein; K14664 IAA-amino acid hydrolase [EC:3.5.1.-] (A)	--
c111760.graph_c0	Cellular Component: nucleus (GO:0005634);; Biological Process: regulation of DNA repair (GO:0006282);; Biological Process: meiotic nuclear division (GO:0007126);; Biological Process: regulation of chromosome organization (GO:0033044);; Biological Process: post-translational protein modification (GO:0043687);; Biological Process: positive regulation of transcription, DNA-templated (GO:0045893);;	K06662|0|mtr:MTR_8g075250|Cell cycle checkpoint protein RAD17; K06662 cell cycle checkpoint protein (A)	Cell cycle checkpoint protein RAD17 GN=RAD17 OS=Arabidopsis thaliana (Mouse-ear cress) PE=2 SV=1
c59496.graph_c0	--	--	--
c112071.graph_c1	Molecular Function: DNA binding (GO:0003677);; Molecular Function: helicase activity (GO:0004386);; Molecular Function: ATP binding (GO:0005524);;	K11647|4.52739e-111|mtr:MTR_5g005840|Chromatin remodeling complex subunit; K11647 SWI/SNF-related matrix-associated actin-dependent regulator of chromatin subfamily A member 2/4 [EC:3.6.4.-] (A)	Probable ATP-dependent DNA helicase CHR12 GN=F2O10.3 OS=Arabidopsis thaliana (Mouse-ear cress) PE=2 SV=1
c115251.graph_c0	--	--	--
c156205.graph_c0	--	--	--
c82645.graph_c0	--	--	--
c105858.graph_c0	Molecular Function: RNA polymerase II transcription cofactor activity (GO:0001104);; Biological Process: regulation of transcription, DNA-templated (GO:0006355);; Cellular Component: mediator complex (GO:0016592);;	K15153|5.26784e-102|cam:101496753|mediator of RNA polymerase II transcription subunit 31-like; K15153 mediator of RNA polymerase II transcription subunit 31 (A)	Mediator of RNA polymerase II transcription subunit 31 GN=F28I16.60 OS=Arabidopsis thaliana (Mouse-ear cress) PE=1 SV=1
c97646.graph_c1	--	--	--
c92101.graph_c1	Molecular Function: protein serine/threonine kinase activity (GO:0004674);; Molecular Function: protein serine/threonine/tyrosine kinase activity (GO:0004712);; Molecular Function: protein tyrosine kinase activity (GO:0004713);; Molecular Function: ATP binding (GO:0005524);; Biological Process: protein phosphorylation (GO:0006468);; Biological Process: regulation of signal transduction (GO:000996…	--	Potassium channel KOR1 OS=Oryza sativa subsp. japonica (Rice) PE=2 SV=1
c108742.graph_c0	Molecular Function: thioredoxin-disulfide reductase activity (GO:0004791);; Cellular Component: mitochondrial matrix (GO:0005759);; Cellular Component: cytosol (GO:0005829);; Cellular Component: chloroplast (GO:0009507);; Biological Process: pollen germination (GO:0009846);; Biological Process: cell growth (GO:0016049);; Biological Process: removal of superoxide radicals (GO:0019430);; Biological…	K00384|0|mtr:MTR_5g024900|Thioredoxin reductase; K00384 thioredoxin reductase (NADPH) [EC:1.8.1.9] (A)	Thioredoxin reductase 2 GN=F5J6.18 OS=Arabidopsis thaliana (Mouse-ear cress) PE=2 SV=2
c107244.graph_c1	--	--	Transcription factor bHLH74 GN=T27I1.15 OS=Arabidopsis thaliana (Mouse-ear cress) PE=1 SV=1
c98662.graph_c0	Molecular Function: structural constituent of cytoskeleton (GO:0005200);; Cellular Component: nucleus (GO:0005634);; Biological Process: chromatin remodeling (GO:0006338);; Biological Process: regulation of transcription, DNA-templated (GO:0006355);; Biological Process: cell proliferation (GO:0008283);; Biological Process: response to temperature stimulus (GO:0009266);; Biological Process: negati…	K11662|0|cam:101507453|actin-related protein 6-like; K11662 actin-related protein 6 (A)	Actin-related protein 6 OS=Oryza sativa subsp. japonica (Rice) PE=2 SV=1
c112385.graph_c0	--	--	Uncharacterized protein At4g15970 GN=At4g15970 OS=Arabidopsis thaliana (Mouse-ear cress) PE=2 SV=1
c103475.graph_c0	--	--	Zinc finger protein ZAT4 GN=ZAT4 OS=Arabidopsis thaliana (Mouse-ear cress) PE=2 SV=1
c100045.graph_c0	Molecular Function: metal ion binding (GO:0046872);;	--	--
c87756.graph_c0	--	--	--
c85540.graph_c0	--	--	--
c66133.graph_c0	Biological Process: defense response (GO:0006952);; Biological Process: signal transduction (GO:0007165);; Molecular Function: ADP binding (GO:0043531);;	--	TMV resistance protein N GN=N OS=Nicotiana glutinosa (Tobacco) PE=1 SV=1
c109342.graph_c0	Molecular Function: alpha-amylase activity (GO:0004556);; Molecular Function: calcium ion binding (GO:0005509);; Biological Process: carbohydrate metabolic process (GO:0005975);;	K01176|0|mtr:MTR_1g019480|Alpha amylase; K01176 alpha-amylase [EC:3.2.1.1] (A)	Alpha-amylase (Precursor) GN=AMY1.1 OS=Vigna mungo (Black gram) PE=2 SV=1
c112505.graph_c1	--	--	Cactin GN=CTN OS=Arabidopsis thaliana (Mouse-ear cress) PE=1 SV=1
c100553.graph_c0	Molecular Function: phosphopantothenoylcysteine decarboxylase activity (GO:0004633);; Biological Process: metabolic process (GO:0008152);;	K01598|7.42358e-153|mtr:MTR_8g035610|Phosphopantothenoylcysteine decarboxylase; K01598 phosphopantothenoylcysteine decarboxylase [EC:4.1.1.36] (A)	Phosphopantothenoylcysteine decarboxylase GN=MBG14.2 OS=Arabidopsis thaliana (Mouse-ear cress) PE=1 SV=1
c86990.graph_c0	Cellular Component: intracellular membrane-bounded organelle (GO:0043231);; Cellular Component: cytoplasmic part (GO:0044444);;	K17769|8.23581e-41|cam:101489721|mitochondrial import receptor subunit TOM9-2-like; K17769 mitochondrial import receptor subunit TOM22 (A)	Mitochondrial import receptor subunit TOM9-2 GN=MRH10.8 OS=Arabidopsis thaliana (Mouse-ear cress) PE=1 SV=3
c17091.graph_c0	Molecular Function: amidase activity (GO:0004040);; Molecular Function: transferase activity (GO:0016740);; Molecular Function: carbon-nitrogen ligase activity, with glutamine as amido-N-donor (GO:0016884);; Molecular Function: nitronate monooxygenase activity (GO:0018580);; Biological Process: oxidation-reduction process (GO:0055114);;	--	Glutamyl-tRNA(Gln) amidotransferase subunit A, chloroplastic/mitochondrial {ECO:0000255|HAMAP-Rule:MF_03150} (Precursor) GN=At3g25660 OS=Arabidopsis thaliana (Mouse-ear cress) PE=2 SV=1
c88859.graph_c0	Molecular Function: protein tyrosine kinase activity (GO:0004713);; Molecular Function: ATP binding (GO:0005524);; Biological Process: protein phosphorylation (GO:0006468);; Cellular Component: integral component of membrane (GO:0016021);;	--	Probable LRR receptor-like serine/threonine-protein kinase At4g08850 (Precursor) GN=At4g08850 OS=Arabidopsis thaliana (Mouse-ear cress) PE=2 SV=3
c129161.graph_c0	Molecular Function: nucleotide binding (GO:0000166);; Molecular Function: RNA binding (GO:0003723);;	--	--
c88885.graph_c0	--	--	--
c107377.graph_c2	Molecular Function: ATP binding (GO:0005524);; Biological Process: ATP catabolic process (GO:0006200);; Cellular Component: integral component of membrane (GO:0016021);; Molecular Function: ATPase activity, coupled to transmembrane movement of substances (GO:0042626);; Biological Process: transmembrane transport (GO:0055085);;	K05658|1.15638e-94|sot:102592070|ABC transporter B family member 20-like; K05658 ATP-binding cassette, subfamily B (MDR/TAP), member 1 [EC:3.6.3.44] (A)	ABC transporter B family member 20 GN=T26I12.200 OS=Arabidopsis thaliana (Mouse-ear cress) PE=1 SV=1
c107717.graph_c1	Biological Process: nuclear division (GO:0000280);; Cellular Component: cytosol (GO:0005829);; Biological Process: nucleolus organization (GO:0007000);; Molecular Function: electron carrier activity (GO:0009055);; Biological Process: response to heat (GO:0009408);; Biological Process: auxin polar transport (GO:0009926);; Molecular Function: protein disulfide oxidoreductase activity (GO:0015035);;…	--	Monothiol glutaredoxin-S17 GN=GRXS17 OS=Arabidopsis thaliana (Mouse-ear cress) PE=2 SV=1
c105777.graph_c0	--	--	--
c144216.graph_c0	--	--	--
c70713.graph_c0	Cellular Component: plasma membrane (GO:0005886);; Biological Process: glycolytic process (GO:0006096);; Biological Process: water transport (GO:0006833);; Biological Process: hyperosmotic response (GO:0006972);; Biological Process: Golgi organization (GO:0007030);; Biological Process: response to temperature stimulus (GO:0009266);; Cellular Component: plasmodesma (GO:0009506);; Biological Proces…	K09872|3.00078e-45|sot:102598096|probable aquaporin PIP1-5-like; K09872 aquaporin PIP (A)	Probable aquaporin PIP1-5 GN=F16G20.100 OS=Arabidopsis thaliana (Mouse-ear cress) PE=2 SV=2
c121483.graph_c0	Cellular Component: plasma membrane (GO:0005886);; Biological Process: carbohydrate transport (GO:0008643);; Cellular Component: integral component of membrane (GO:0016021);;	K15382|3.03069e-57|cam:101488443|bidirectional sugar transporter SWEET4-like; K15382 solute carrier family 50 (sugar transporter) (A)	Bidirectional sugar transporter SWEET4 OS=Oryza sativa subsp. japonica (Rice) PE=2 SV=1
c64367.graph_c0	--	--	--
c96518.graph_c1	--	--	--
c105838.graph_c0	Molecular Function: serine-type endopeptidase activity (GO:0004252);; Biological Process: proteolysis (GO:0006508);; Molecular Function: identical protein binding (GO:0042802);; Biological Process: negative regulation of catalytic activity (GO:0043086);;	--	Subtilisin-like protease (Precursor) GN=At5g67360 OS=Arabidopsis thaliana (Mouse-ear cress) PE=1 SV=1
c80587.graph_c0	--	--	--
c86154.graph_c0	Cellular Component: photosystem I reaction center (GO:0009538);; Cellular Component: chloroplast thylakoid lumen (GO:0009543);; Biological Process: photosynthesis (GO:0015979);;	K02694|3.95327e-74|pper:PRUPE_ppa010953mg|hypothetical protein; K02694 photosystem I subunit III (A)	Photosystem I reaction center subunit III, chloroplastic (Precursor) GN=PSAF OS=Spinacia oleracea (Spinach) PE=1 SV=1
c182805.graph_c0	--	--	--
c117255.graph_c0	--	--	--
c44330.graph_c0	Biological Process: isoflavonoid biosynthetic process (GO:0009717);; Biological Process: methylation (GO:0032259);; Molecular Function: isoflavone 7-O-methyltransferase activity (GO:0033800);; Molecular Function: protein dimerization activity (GO:0046983);;	--	Isoflavone 7-O-methyltransferase GN=D7OMT OS=Glycyrrhiza echinata (Licorice) PE=1 SV=1
c90007.graph_c0	Molecular Function: sequence-specific DNA binding transcription factor activity (GO:0003700);; Biological Process: regulation of transcription, DNA-templated (GO:0006355);; Molecular Function: sequence-specific DNA binding (GO:0043565);;	--	Basic leucine zipper 43 GN=BZIP43 OS=Arabidopsis thaliana (Mouse-ear cress) PE=1 SV=1
c111639.graph_c2	Cellular Component: cytosol (GO:0005829);;	K03255|2.63554e-99|mtr:MTR_4g009960|Tetratricopeptide-like helical domain-containing protein; K03255 protein TIF31 (A)	--
c99908.graph_c0	--	--	F-box protein SKIP19 GN=C6L9.140 OS=Arabidopsis thaliana (Mouse-ear cress) PE=1 SV=1
c180444.graph_c0	--	--	--
c55645.graph_c0	Cellular Component: plasma membrane (GO:0005886);; Biological Process: carbohydrate metabolic process (GO:0005975);; Cellular Component: plant-type cell wall (GO:0009505);; Biological Process: response to abscisic acid (GO:0009737);; Molecular Function: isomerase activity (GO:0016853);; Molecular Function: carbohydrate binding (GO:0030246);;	K01792|3.24264e-131|vvi:100259893|putative glucose-6-phosphate 1-epimerase; K01792 glucose-6-phosphate 1-epimerase [EC:5.1.3.15] (A)	Putative glucose-6-phosphate 1-epimerase OS=Cenchrus ciliaris (Buffelgrass) PE=2 SV=1
c136865.graph_c0	--	--	--
c79899.graph_c0	Cellular Component: integral component of membrane (GO:0016021);;	--	Probable amino acid permease 7 GN=AAP7 OS=Arabidopsis thaliana (Mouse-ear cress) PE=1 SV=1
c147014.graph_c0	--	K14556|6.43959e-09|cre:CHLREDRAFT_127955|hypothetical protein; K14556 U3 small nucleolar RNA-associated protein 12 (A)	--
c110581.graph_c0	Molecular Function: transcription cofactor activity (GO:0003712);; Biological Process: regulation of transcription, DNA-templated (GO:0006355);;	K14972|0|mtr:MTR_4g009740|hypothetical protein; K14972 PAX-interacting protein 1 (A)	Mediator of RNA polymerase II transcription subunit 15a GN=F7H2.12 OS=Arabidopsis thaliana (Mouse-ear cress) PE=1 SV=1
c95135.graph_c1	Molecular Function: aminomethyltransferase activity (GO:0004047);; Cellular Component: mitochondrion (GO:0005739);; Biological Process: glycine catabolic process (GO:0006546);; Biological Process: pattern specification process (GO:0007389);; Biological Process: regulation of cell size (GO:0008361);; Molecular Function: transaminase activity (GO:0008483);; Cellular Component: chloroplast thylakoid…	K00605|9.36331e-65|fve:101297911|aminomethyltransferase, mitochondrial-like; K00605 aminomethyltransferase [EC:2.1.2.10] (A)	Aminomethyltransferase, mitochondrial (Precursor) GN=GDCST OS=Mesembryanthemum crystallinum (Common ice plant) PE=2 SV=1
c102669.graph_c0	--	K09580|2.03837e-36|sot:102592089|protein disulfide-isomerase-like; K09580 protein disulfide-isomerase A1 [EC:5.3.4.1] (A)	Protein disulfide isomerase-like 1-1 (Precursor) GN=F8K7.19 OS=Arabidopsis thaliana (Mouse-ear cress) PE=1 SV=1
c96374.graph_c1	Molecular Function: aminoacyl-tRNA editing activity (GO:0002161);; Molecular Function: leucine-tRNA ligase activity (GO:0004823);; Molecular Function: ATP binding (GO:0005524);; Biological Process: leucyl-tRNA aminoacylation (GO:0006429);; Biological Process: regulation of translational fidelity (GO:0006450);;	K01869|1.45629e-30|mtr:MTR_4g132500|Leucyl-tRNA synthetase; K01869 leucyl-tRNA synthetase [EC:6.1.1.4] (A)	--
c104901.graph_c1	Molecular Function: catalytic activity (GO:0003824);; Biological Process: metabolic process (GO:0008152);; Molecular Function: pyridoxal phosphate binding (GO:0030170);;	--	D-cysteine desulfhydrase 2, mitochondrial (Precursor) GN=At3g26115 OS=Arabidopsis thaliana (Mouse-ear cress) PE=2 SV=1
c114461.graph_c1	--	--	Probable aldo-keto reductase 2 OS=Oryza sativa subsp. japonica (Rice) PE=2 SV=2
c122028.graph_c0	Cellular Component: mitochondrion (GO:0005739);; Cellular Component: plasma membrane (GO:0005886);; Biological Process: tricarboxylic acid cycle (GO:0006099);; Biological Process: malate metabolic process (GO:0006108);; Biological Process: response to cold (GO:0009409);; Cellular Component: chloroplast stroma (GO:0009570);; Cellular Component: chloroplast envelope (GO:0009941);; Cellular Componen…	K00026|1.50592e-48|rcu:RCOM_1471880|malate dehydrogenase, putative (EC:1.1.1.37); K00026 malate dehydrogenase [EC:1.1.1.37] (A)	Malate dehydrogenase, chloroplastic (Precursor) GN=At3g47520 OS=Arabidopsis thaliana (Mouse-ear cress) PE=1 SV=1
c60790.graph_c0	Molecular Function: ATP binding (GO:0005524);; Biological Process: defense response (GO:0006952);; Biological Process: signal transduction (GO:0007165);; Molecular Function: nucleoside-triphosphatase activity (GO:0017111);; Molecular Function: ADP binding (GO:0043531);;	--	TMV resistance protein N GN=N OS=Nicotiana glutinosa (Tobacco) PE=1 SV=1
c112078.graph_c1	Molecular Function: polygalacturonase activity (GO:0004650);; Cellular Component: extracellular region (GO:0005576);; Biological Process: carbohydrate metabolic process (GO:0005975);; Molecular Function: galacturan 1,4-alpha-galacturonidase activity (GO:0047911);;	--	Probable polygalacturonase At1g80170 (Precursor) GN=At1g80170 OS=Arabidopsis thaliana (Mouse-ear cress) PE=1 SV=1
c117053.graph_c0	--	--	--
c160191.graph_c0	--	--	--
c108997.graph_c0	Molecular Function: microtubule motor activity (GO:0003777);; Molecular Function: ATP binding (GO:0005524);; Cellular Component: kinesin complex (GO:0005871);; Cellular Component: microtubule (GO:0005874);; Biological Process: microtubule-based movement (GO:0007018);; Molecular Function: microtubule binding (GO:0008017);;	K10405|0|mtr:MTR_2g010760|Kinesin-like protein; K10405 kinesin family member C1 (A)	Kinesin-1 GN=F7J7.210 OS=Arabidopsis thaliana (Mouse-ear cress) PE=2 SV=1
c84617.graph_c1	Molecular Function: RNA binding (GO:0003723);; Molecular Function: RNA-directed DNA polymerase activity (GO:0003964);; Molecular Function: aspartic-type endopeptidase activity (GO:0004190);; Biological Process: RNA-dependent DNA replication (GO:0006278);; Biological Process: proteolysis (GO:0006508);; Molecular Function: zinc ion binding (GO:0008270);; Biological Process: DNA integration (GO:0015…	--	--
c108004.graph_c0	--	K12593|3.04615e-33|mtr:MTR_2g097480|hypothetical protein; K12593 M-phase phosphoprotein 6, animal type (A)	--
c120581.graph_c0	--	--	--
c95410.graph_c0	Biological Process: maltose metabolic process (GO:0000023);; Biological Process: sulfur amino acid metabolic process (GO:0000096);; Molecular Function: helicase activity (GO:0004386);; Molecular Function: iron ion binding (GO:0005506);; Molecular Function: ATP binding (GO:0005524);; Biological Process: glycine catabolic process (GO:0006546);; Biological Process: unsaturated fatty acid biosyntheti…	K00454|3.43774e-62|mtr:MTR_3g079420|Lipoxygenase; K00454 lipoxygenase [EC:1.13.11.12] (A)	Linoleate 13S-lipoxygenase 2-1, chloroplastic (Precursor) GN=LOX2.1 OS=Solanum tuberosum (Potato) PE=1 SV=1
c105346.graph_c0	--	--	Organ-specific protein S2 OS=Pisum sativum (Garden pea) PE=2 SV=1
c133837.graph_c0	Molecular Function: magnesium ion binding (GO:0000287);; Molecular Function: adenylosuccinate synthase activity (GO:0004019);; Molecular Function: GTP binding (GO:0005525);; Cellular Component: chloroplast (GO:0009507);; Biological Process: 'de novo' AMP biosynthetic process (GO:0044208);;	K01939|6.60213e-39|rcu:RCOM_0089930|adenylosuccinate synthetase, putative (EC:6.3.4.4); K01939 adenylosuccinate synthase [EC:6.3.4.4] (A)	Adenylosuccinate synthetase 2, chloroplastic {ECO:0000255|HAMAP-Rule:MF_03125} (Precursor) OS=Ricinus communis (Castor bean) PE=3 SV=1
c107810.graph_c1	Molecular Function: nucleic acid binding (GO:0003676);; Molecular Function: RNA-directed DNA polymerase activity (GO:0003964);; Molecular Function: zinc ion binding (GO:0008270);; Biological Process: DNA integration (GO:0015074);; Molecular Function: kinase activity (GO:0016301);;	--	Endonuclease OS=Nicotiana tabacum (Common tobacco) PE=2 SV=1
c103358.graph_c1	Molecular Function: beta-galactosidase activity (GO:0004565);; Cellular Component: vacuolar membrane (GO:0005774);; Biological Process: carbohydrate metabolic process (GO:0005975);; Cellular Component: plant-type cell wall (GO:0009505);; Molecular Function: carbohydrate binding (GO:0030246);; Molecular Function: cation binding (GO:0043169);;	--	Beta-galactosidase 9 (Precursor) GN=BGAL9 OS=Arabidopsis thaliana (Mouse-ear cress) PE=2 SV=1
c115428.graph_c0	Molecular Function: ATP binding (GO:0005524);; Biological Process: ATP catabolic process (GO:0006200);; Cellular Component: integral component of membrane (GO:0016021);; Biological Process: dephosphorylation (GO:0016311);; Molecular Function: phosphatase activity (GO:0016791);; Molecular Function: ATPase activity, coupled to transmembrane movement of substances (GO:0042626);; Biological Process: …	--	ABC transporter C family member 8 (Precursor) GN=MXL8.11 OS=Arabidopsis thaliana (Mouse-ear cress) PE=2 SV=3
c75860.graph_c1	Molecular Function: RNA binding (GO:0003723);; Molecular Function: structural constituent of ribosome (GO:0003735);; Cellular Component: ribosome (GO:0005840);; Biological Process: translation (GO:0006412);;	K02987|1.01485e-32|vvi:100244922|40S ribosomal protein S4-1; K02987 small subunit ribosomal protein S4e (A)	40S ribosomal protein S4 GN=RPS4 OS=Solanum tuberosum (Potato) PE=2 SV=1
c97585.graph_c0	Biological Process: root morphogenesis (GO:0010015);; Cellular Component: integral component of membrane (GO:0016021);;	--	--
c65672.graph_c1	Biological Process: plant-type cell wall modification (GO:0009827);; Biological Process: pollen tube growth (GO:0009860);; Molecular Function: hydrolase activity (GO:0016787);; Biological Process: inositol trisphosphate metabolic process (GO:0032957);; Biological Process: phosphatidylinositol phosphorylation (GO:0046854);; Biological Process: inositol phosphate dephosphorylation (GO:0046855);; Bi…	--	Type I inositol 1,4,5-trisphosphate 5-phosphatase CVP2 GN=CVP2 OS=Arabidopsis thaliana (Mouse-ear cress) PE=1 SV=2
c74039.graph_c0	--	--	--
c159275.graph_c0	--	--	--
c118411.graph_c0	--	--	--
c171968.graph_c0	--	--	--
c109417.graph_c0	Molecular Function: oxidoreductase activity, acting on the CH-OH group of donors, NAD or NADP as acceptor (GO:0016616);; Molecular Function: NAD binding (GO:0051287);; Biological Process: oxidation-reduction process (GO:0055114);;	K00122|1.23549e-25|smo:SELMODRAFT_440990|hypothetical protein; K00122 formate dehydrogenase [EC:1.2.1.2] (A)	Formate dehydrogenase, mitochondrial (Precursor) GN=FDH1 OS=Solanum tuberosum (Potato) PE=1 SV=2
c109438.graph_c3	Molecular Function: aminopeptidase activity (GO:0004177);; Cellular Component: cytoplasm (GO:0005737);; Biological Process: proteolysis (GO:0006508);; Molecular Function: metalloexopeptidase activity (GO:0008235);; Molecular Function: manganese ion binding (GO:0030145);;	K01255|0|mtr:MTR_4g130860|Leucine aminopeptidase; K01255 leucyl aminopeptidase [EC:3.4.11.1] (A)	Leucine aminopeptidase 1 GN=PM25 OS=Arabidopsis thaliana (Mouse-ear cress) PE=1 SV=1
c106526.graph_c3	--	K14190|2.23386e-45|cam:101497835|GDP-L-galactose phosphorylase 1-like; K14190 GDP-L-galactose phosphorylase [EC:2.7.7.69] (A)	GDP-L-galactose phosphorylase 1 GN=VTC2 OS=Arabidopsis thaliana (Mouse-ear cress) PE=1 SV=1
c90831.graph_c0	--	--	--
c69380.graph_c0	--	--	Protein FAR1-RELATED SEQUENCE 6 GN=FRS6 OS=Arabidopsis thaliana (Mouse-ear cress) PE=2 SV=1
c172527.graph_c0	--	--	--
c142474.graph_c0	--	--	--
c96669.graph_c0	Molecular Function: inositol hexakisphosphate binding (GO:0000822);; Biological Process: auxin-activated signaling pathway (GO:0009734);;	--	Transport inhibitor response 1-like protein GN=At5g49980 OS=Arabidopsis thaliana (Mouse-ear cress) PE=2 SV=1
c112042.graph_c0	Cellular Component: nucleus (GO:0005634);; Molecular Function: histone-lysine N-methyltransferase activity (GO:0018024);; Biological Process: histone lysine methylation (GO:0034968);;	K11423|0|mtr:MTR_6g059310|Histone-lysine N-methyltransferase ASHH3; K11423 histone-lysine N-methyltransferase SETD2 [EC:2.1.1.43] (A)	Histone-lysine N-methyltransferase ASHH3 GN=F6E13.28 OS=Arabidopsis thaliana (Mouse-ear cress) PE=2 SV=2
c77379.graph_c0	Cellular Component: ribosome (GO:0005840);;	K02958|2.98593e-48|pda:103716570|40S ribosomal protein S15-like; K02958 small subunit ribosomal protein S15e (A)	40S ribosomal protein S15 GN=RPS15 OS=Elaeis oleifera (American oil palm) PE=2 SV=1
c74882.graph_c0	Biological Process: cellular metabolic process (GO:0044237);; Molecular Function: dihydrokaempferol 4-reductase activity (GO:0045552);; Molecular Function: coenzyme binding (GO:0050662);; Biological Process: oxidation-reduction process (GO:0055114);; Biological Process: response to karrikin (GO:0080167);;	--	Bifunctional dihydroflavonol 4-reductase/flavanone 4-reductase GN=DFR OS=Pyrus communis (Pear) PE=1 SV=1
c99463.graph_c0	--	--	--
c173305.graph_c0	Biological Process: metabolic process (GO:0008152);; Molecular Function: transferase activity (GO:0016740);;	K00831|8.97551e-14|bdi:100842280|phosphoserine aminotransferase 1, chloroplastic-like; K00831 phosphoserine aminotransferase [EC:2.6.1.52] (A)	Phosphoserine aminotransferase 2, chloroplastic (Precursor) GN=PSAT2 OS=Arabidopsis thaliana (Mouse-ear cress) PE=2 SV=1
c109206.graph_c0	Biological Process: maltose metabolic process (GO:0000023);; Molecular Function: ATP-dependent peptidase activity (GO:0004176);; Molecular Function: metalloendopeptidase activity (GO:0004222);; Molecular Function: serine-type endopeptidase activity (GO:0004252);; Molecular Function: ATP binding (GO:0005524);; Biological Process: ATP catabolic process (GO:0006200);; Biological Process: proteolysis…	--	ATP-dependent zinc metalloprotease FTSH, chloroplastic (Precursor) GN=FTSH OS=Nicotiana tabacum (Common tobacco) PE=2 SV=2
c180335.graph_c0	--	--	Thioredoxin-like protein Clot GN=At5g42850 OS=Arabidopsis thaliana (Mouse-ear cress) PE=2 SV=1
c111725.graph_c1	Biological Process: lipopolysaccharide core region biosynthetic process (GO:0009244);; Molecular Function: kinase activity (GO:0016301);; Biological Process: phosphorylation (GO:0016310);;	K08869|0|cam:101504060|uncharacterized LOC101504060; K08869 aarF domain-containing kinase (A)	Putative ABC1 protein At2g40090 (Precursor) GN=At2g40090 OS=Arabidopsis thaliana (Mouse-ear cress) PE=2 SV=2
c52602.graph_c0	--	--	--
c98562.graph_c1	Biological Process: carbohydrate metabolic process (GO:0005975);; Molecular Function: transferase activity (GO:0016740);;	K00616|1.95829e-32|gsl:Gasu_24580|transaldolase (EC:2.2.1.2); K00616 transaldolase [EC:2.2.1.2] (A)	--
c103315.graph_c0	--	--	--
c112271.graph_c1	--	--	Formin-like protein 20 GN=MBK20.20/MBK20.21 OS=Arabidopsis thaliana (Mouse-ear cress) PE=2 SV=3
c177156.graph_c0	--	--	--
c101437.graph_c0	Molecular Function: chromatin binding (GO:0003682);; Molecular Function: sequence-specific DNA binding transcription factor activity (GO:0003700);; Cellular Component: nucleus (GO:0005634);; Cellular Component: plasmodesma (GO:0009506);; Biological Process: post-translational protein modification (GO:0043687);; Biological Process: positive regulation of transcription, DNA-templated (GO:0045893);;	--	--
c143922.graph_c0	Molecular Function: ATP binding (GO:0005524);; Biological Process: ATP catabolic process (GO:0006200);; Molecular Function: ATPase activity (GO:0016887);;	--	--
c77817.graph_c0	Biological Process: isoflavonoid biosynthetic process (GO:0009717);; Biological Process: methylation (GO:0032259);; Molecular Function: isoflavone 7-O-methyltransferase activity (GO:0033800);; Molecular Function: metal ion binding (GO:0046872);; Molecular Function: protein dimerization activity (GO:0046983);;	--	Isoflavone-7-O-methyltransferase 8 OS=Medicago sativa (Alfalfa) PE=1 SV=1
c111500.graph_c0	Molecular Function: aldose 1-epimerase activity (GO:0004034);; Biological Process: hexose metabolic process (GO:0019318);; Molecular Function: carbohydrate binding (GO:0030246);;	K01785|0|mtr:MTR_7g009930|Aldose 1-epimerase; K01785 aldose 1-epimerase [EC:5.1.3.3] (A)	--
c113546.graph_c0	Molecular Function: DNA binding (GO:0003677);; Molecular Function: DNA topoisomerase type II (ATP-hydrolyzing) activity (GO:0003918);; Molecular Function: ATP binding (GO:0005524);; Cellular Component: chromosome (GO:0005694);; Cellular Component: mitochondrion (GO:0005739);; Biological Process: DNA topological change (GO:0006265);; Biological Process: pyrimidine ribonucleotide biosynthetic proce…	K02469|0|mtr:MTR_1g031690|DNA gyrase subunit A; K02469 DNA gyrase subunit A [EC:5.99.1.3] (A)	DNA gyrase subunit A, chloroplastic/mitochondrial (Precursor) GN=GYRA OS=Nicotiana benthamiana PE=2 SV=1
c78547.graph_c0	--	--	--
c121675.graph_c0	Molecular Function: DNA binding (GO:0003677);; Molecular Function: chromatin binding (GO:0003682);; Molecular Function: sequence-specific DNA binding transcription factor activity (GO:0003700);; Biological Process: regulation of transcription, DNA-templated (GO:0006355);; Biological Process: circadian rhythm (GO:0007623);; Biological Process: regulation of flower development (GO:0009909);;	--	Transcription factor BOA GN=F2O15.230 OS=Arabidopsis thaliana (Mouse-ear cress) PE=2 SV=1
c97758.graph_c1	--	--	--
c117497.graph_c0	--	K14012|3.30207e-42|pop:POPTR_0004s00590g|hypothetical protein; K14012 UBX domain-containing protein 1 (A)	UBA and UBX domain-containing protein At4g15410 GN=At4g15410 OS=Arabidopsis thaliana (Mouse-ear cress) PE=1 SV=1
c128191.graph_c0	--	--	--
c94652.graph_c0	Molecular Function: purine ribonucleoside binding (GO:0032550);; Molecular Function: adenyl ribonucleotide binding (GO:0032559);; Molecular Function: anion binding (GO:0043168);; Biological Process: response to stimulus (GO:0050896);;	--	--
c94737.graph_c0	Biological Process: metabolic process (GO:0008152);; Molecular Function: transferase activity, transferring hexosyl groups (GO:0016758);;	--	Soyasaponin III rhamnosyltransferase GN=GmSGT3 OS=Glycine max (Soybean) PE=1 SV=1
c112250.graph_c2	--	--	--
c42335.graph_c0	Molecular Function: transferase activity, transferring acyl groups (GO:0016746);;	K00626|2.12733e-51|pxb:103942606|acetyl-CoA acetyltransferase, mitochondrial-like; K00626 acetyl-CoA C-acetyltransferase [EC:2.3.1.9] (A)	Probable acetyl-CoA acetyltransferase, cytosolic 2 GN=At5g47720 OS=Arabidopsis thaliana (Mouse-ear cress) PE=2 SV=1
c110042.graph_c0	--	--	Copper transport protein CCH GN=CCH OS=Arabidopsis thaliana (Mouse-ear cress) PE=1 SV=1
c174939.graph_c0	--	--	--
c173227.graph_c0	--	--	--
c84584.graph_c1	Biological Process: maltose metabolic process (GO:0000023);; Biological Process: sucrose metabolic process (GO:0005985);; Biological Process: fructose metabolic process (GO:0006000);; Biological Process: pentose-phosphate shunt (GO:0006098);; Biological Process: rRNA processing (GO:0006364);; Biological Process: response to cold (GO:0009409);; Cellular Component: chloroplast stroma (GO:0009570);;…	K03841|4.17523e-117|sly:101260852|fructose-1,6-bisphosphatase, chloroplastic-like; K03841 fructose-1,6-bisphosphatase I [EC:3.1.3.11] (A)	Fructose-1,6-bisphosphatase, chloroplastic (Precursor) GN=FBP OS=Arabidopsis thaliana (Mouse-ear cress) PE=2 SV=2
c177302.graph_c0	--	--	--
c107057.graph_c0	--	--	Uncharacterized protein At5g05190 GN=Y-1 OS=Arabidopsis thaliana (Mouse-ear cress) PE=1 SV=1
c58037.graph_c0	Molecular Function: protein serine/threonine kinase activity (GO:0004674);; Molecular Function: ATP binding (GO:0005524);; Biological Process: protein phosphorylation (GO:0006468);;	--	--
c110962.graph_c0	--	--	Maltose excess protein 1, chloroplastic (Precursor) GN=K3M16.90 OS=Arabidopsis thaliana (Mouse-ear cress) PE=2 SV=2
c100149.graph_c1	Molecular Function: protein serine/threonine kinase activity (GO:0004674);; Molecular Function: ATP binding (GO:0005524);; Biological Process: protein phosphorylation (GO:0006468);; Molecular Function: polysaccharide binding (GO:0030247);;	--	--
c148170.graph_c0	--	--	--
c83719.graph_c0	--	K00615|1.88902e-24|cvr:CHLNCDRAFT_48880|hypothetical protein; K00615 transketolase [EC:2.2.1.1] (A)	Transketolase, chloroplastic OS=Zea mays (Maize) PE=1 SV=1
c87525.graph_c0	Molecular Function: nucleotide binding (GO:0000166);; Molecular Function: nucleic acid binding (GO:0003676);; Molecular Function: helicase activity (GO:0004386);; Biological Process: RNA metabolic process (GO:0016070);; Biological Process: ribosome biogenesis (GO:0042254);; Cellular Component: intracellular part (GO:0044424);;	K12823|5.93977e-170|smo:SELMODRAFT_269342|hypothetical protein; K12823 ATP-dependent RNA helicase DDX5/DBP2 [EC:3.6.4.13] (A)	DEAD-box ATP-dependent RNA helicase 20 GN=RH20 OS=Arabidopsis thaliana (Mouse-ear cress) PE=2 SV=1
c111745.graph_c0	--	--	--
c41903.graph_c0	Molecular Function: organic cyclic compound binding (GO:0097159);; Molecular Function: heterocyclic compound binding (GO:1901363);;	K03231|1.35708e-13|mtr:MTR_5g037350|Elongation factor 1-alpha; K03231 elongation factor 1-alpha (A)	--
c100882.graph_c0	Cellular Component: mitochondrial inner membrane (GO:0005743);; Biological Process: mitochondrial pyruvate transport (GO:0006850);;	--	Mitochondrial pyruvate carrier 3 {ECO:0000305} OS=Arabidopsis thaliana (Mouse-ear cress) PE=2 SV=1
c112482.graph_c0	Molecular Function: copper-exporting ATPase activity (GO:0004008);; Molecular Function: ATP binding (GO:0005524);; Cellular Component: integral component of membrane (GO:0016021);; Molecular Function: metal ion binding (GO:0046872);; Biological Process: copper ion export (GO:0060003);;	K01533|0|cam:101496348|copper-transporting ATPase PAA1, chloroplastic-like; K01533 Cu2+-exporting ATPase [EC:3.6.3.4] (A)	Copper-transporting ATPase PAA1, chloroplastic (Precursor) OS=Arabidopsis thaliana (Mouse-ear cress) PE=2 SV=1
c98058.graph_c0	--	--	--
c112589.graph_c1	Molecular Function: binding (GO:0005488);; Molecular Function: oxidoreductase activity (GO:0016491);;	--	Cytochrome P450 705A5 GN=MDN11.4 OS=Arabidopsis thaliana (Mouse-ear cress) PE=2 SV=1
c100823.graph_c0	Molecular Function: hydrolase activity (GO:0016787);;	--	GDSL esterase/lipase At4g10955 GN=At4g10955 OS=Arabidopsis thaliana (Mouse-ear cress) PE=2 SV=1
c100660.graph_c0	Molecular Function: calcium ion binding (GO:0005509);; Cellular Component: photosystem II oxygen evolving complex (GO:0009654);; Cellular Component: extrinsic component of membrane (GO:0019898);; Biological Process: photosystem II stabilization (GO:0042549);;	--	--
c54745.graph_c0	--	--	--
c97741.graph_c0	--	K03025|6.93001e-50|mtr:MTR_7g020790|DNA-directed RNA polymerase III subunit RPC6; K03025 DNA-directed RNA polymerase III subunit RPC6 (A)	Putative ribonuclease H protein At1g65750 GN=At1g65750 OS=Arabidopsis thaliana (Mouse-ear cress) PE=3 SV=1
c91812.graph_c0	--	--	--
c107727.graph_c0	Cellular Component: integral component of membrane (GO:0016021);; Biological Process: cellular response to water deprivation (GO:0042631);;	--	GDT1-like protein 1, chloroplastic (Precursor) GN=At1g64150 OS=Arabidopsis thaliana (Mouse-ear cress) PE=2 SV=2
c121825.graph_c0	--	K11294|1.1205e-18|vvi:100257045|28 kDa ribonucleoprotein, chloroplastic; K11294 nucleolin (A)	31 kDa ribonucleoprotein, chloroplastic (Precursor) OS=Nicotiana sylvestris (Wood tobacco) PE=1 SV=1
c114070.graph_c0	--	--	Protein ROS1 GN=F1O11.12 OS=Arabidopsis thaliana (Mouse-ear cress) PE=1 SV=2
c114845.graph_c1	Molecular Function: protein serine/threonine kinase activity (GO:0004674);; Molecular Function: ATP binding (GO:0005524);; Biological Process: protein phosphorylation (GO:0006468);;	--	Casein kinase I isoform delta-like GN=At4g26100 OS=Arabidopsis thaliana (Mouse-ear cress) PE=2 SV=2
c108357.graph_c0	Biological Process: ATP catabolic process (GO:0006200);; Molecular Function: kinase activity (GO:0016301);; Biological Process: phosphorylation (GO:0016310);; Molecular Function: ATPase activity (GO:0016887);;	--	--
c147468.graph_c0	--	--	--
c135685.graph_c0	Molecular Function: nucleoside diphosphate kinase activity (GO:0004550);; Molecular Function: ATP binding (GO:0005524);; Biological Process: nucleoside diphosphate phosphorylation (GO:0006165);; Biological Process: GTP biosynthetic process (GO:0006183);; Biological Process: UTP biosynthetic process (GO:0006228);; Biological Process: CTP biosynthetic process (GO:0006241);;	K00940|1.78637e-28|ota:Ot15g00140|Nucleoside diphosphate kinase (ISS); K00940 nucleoside-diphosphate kinase [EC:2.7.4.6] (A)	Nucleoside diphosphate kinase OS=Helianthus annuus (Common sunflower) PE=2 SV=1
c96941.graph_c1	--	--	--
c119419.graph_c0	Molecular Function: serine-type endopeptidase inhibitor activity (GO:0004867);; Cellular Component: extracellular region (GO:0005576);; Biological Process: proteolysis (GO:0006508);; Molecular Function: peptidase activity (GO:0008233);; Biological Process: negative regulation of peptidase activity (GO:0010466);;	--	Bowman-Birk type proteinase inhibitor {ECO:0000303|PubMed:18474386} OS=Lupinus albus (White lupin) PE=1 SV=1
c108682.graph_c1	--	--	--
c134294.graph_c0	--	--	--
c113401.graph_c0	Cellular Component: intracellular (GO:0005622);; Biological Process: signal transduction (GO:0007165);;	--	Rho GTPase-activating protein 1 GN=ROPGAP1 OS=Arabidopsis thaliana (Mouse-ear cress) PE=2 SV=1
c103991.graph_c0	Cellular Component: nucleus (GO:0005634);; Biological Process: response to water deprivation (GO:0009414);; Biological Process: stomatal movement (GO:0010118);; Biological Process: response to nitrate (GO:0010167);; Biological Process: nitrate assimilation (GO:0042128);;	--	Protein NLP6 GN=NLP6 OS=Arabidopsis thaliana (Mouse-ear cress) PE=2 SV=2
c108564.graph_c0	Biological Process: defense response (GO:0006952);; Biological Process: plant-type cell wall biogenesis (GO:0009832);; Cellular Component: integral component of membrane (GO:0016021);; Molecular Function: cellulose synthase (UDP-forming) activity (GO:0016760);; Biological Process: cellulose biosynthetic process (GO:0030244);; Biological Process: xylan metabolic process (GO:0045491);; Biological P…	--	Cellulose synthase A catalytic subunit 4 [UDP-forming] GN=MRH10.14 OS=Arabidopsis thaliana (Mouse-ear cress) PE=1 SV=1
c149830.graph_c0	--	--	--
c109963.graph_c1	--	--	--
c81062.graph_c0	--	--	--
c97861.graph_c0	Cellular Component: chloroplast thylakoid membrane (GO:0009535);;	--	Protein TIC 20-v, chloroplastic (Precursor) GN=TIC20-V OS=Arabidopsis thaliana (Mouse-ear cress) PE=2 SV=1
c77409.graph_c0	Molecular Function: acetyl-CoA C-acyltransferase activity (GO:0003988);; Biological Process: metabolic process (GO:0008152);;	K07513|2.83966e-72|sly:101255924|3-ketoacyl-CoA thiolase 2, peroxisomal; K07513 acetyl-CoA acyltransferase 1 [EC:2.3.1.16] (A)	3-ketoacyl-CoA thiolase 2, peroxisomal (Precursor) GN=F25I18.11 OS=Arabidopsis thaliana (Mouse-ear cress) PE=1 SV=2
c74578.graph_c0	Molecular Function: calmodulin binding (GO:0005516);; Biological Process: defense response (GO:0006952);; Biological Process: response to biotic stimulus (GO:0009607);; Cellular Component: integral component of membrane (GO:0016021);;	K08472|1.63959e-101|mtr:MTR_5g022400|MLO-like protein; K08472 mlo protein (A)	MLO-like protein 4 GN=MLO4 OS=Arabidopsis thaliana (Mouse-ear cress) PE=2 SV=2
c154109.graph_c0	Cellular Component: ribosome (GO:0005840);; Cellular Component: plastid (GO:0009536);;	--	30S ribosomal protein S9, chloroplastic GN=rps9 OS=Guillardia theta (Cryptomonas phi) PE=3 SV=2
c104854.graph_c0	--	--	--
c153833.graph_c0	Biological Process: metabolic process (GO:0008152);; Molecular Function: lyase activity (GO:0016829);;	--	--
c88229.graph_c0	--	--	Pentatricopeptide repeat-containing protein At1g20230 GN=PCMP-H21 OS=Arabidopsis thaliana (Mouse-ear cress) PE=2 SV=2
c112521.graph_c0	Biological Process: protein folding (GO:0006457);; Biological Process: response to stress (GO:0006950);; Molecular Function: unfolded protein binding (GO:0051082);;	K09510|0|mtr:MTR_2g014480|DnaJ homolog subfamily B member; K09510 DnaJ homolog subfamily B member 4 (A)	Chaperone protein dnaJ 3 (Precursor) GN=F26G5.60 OS=Arabidopsis thaliana (Mouse-ear cress) PE=1 SV=2
c103952.graph_c0	Molecular Function: iron ion binding (GO:0005506);;	--	--
c81121.graph_c0	Molecular Function: protein serine/threonine kinase activity (GO:0004674);; Molecular Function: ATP binding (GO:0005524);; Biological Process: protein phosphorylation (GO:0006468);; Biological Process: recognition of pollen (GO:0048544);;	--	--
c112158.graph_c2	--	--	Protein STICHEL GN=STI OS=Arabidopsis thaliana (Mouse-ear cress) PE=1 SV=2
c104839.graph_c0	--	--	--
c100013.graph_c0	Biological Process: metabolic process (GO:0008152);; Molecular Function: transferase activity, transferring hexosyl groups (GO:0016758);;	K08237|1.12009e-131|mtr:MTR_7g047060|Hydroquinone glucosyltransferase; K08237 hydroquinone glucosyltransferase [EC:2.4.1.218] (A)	Hydroquinone glucosyltransferase GN=AS OS=Rauvolfia serpentina (Serpentine wood) PE=1 SV=1
c114617.graph_c0	Biological Process: metabolic process (GO:0008152);; Molecular Function: transferase activity, transferring hexosyl groups (GO:0016758);;	--	Soyasapogenol B glucuronide galactosyltransferase GN=GmSGT2 OS=Glycine max (Soybean) PE=1 SV=1
c110799.graph_c0	--	--	--
c42835.graph_c0	--	K13412|1.31078e-34|cam:101505073|calcium-dependent protein kinase 1-like; K13412 calcium-dependent protein kinase [EC:2.7.11.1] (A)	Calcium-dependent protein kinase 25 GN=CPK25 OS=Arabidopsis thaliana (Mouse-ear cress) PE=2 SV=1
c101138.graph_c0	Cellular Component: plasma membrane (GO:0005886);; Cellular Component: integral component of membrane (GO:0016021);;	--	CASP-like protein 2C1 OS=Glycine max (Soybean) PE=2 SV=1
c108306.graph_c0	Molecular Function: calcium ion binding (GO:0005509);; Cellular Component: chloroplast thylakoid lumen (GO:0009543);; Cellular Component: chloroplast stroma (GO:0009570);; Cellular Component: photosystem II oxygen evolving complex (GO:0009654);; Biological Process: leaf morphogenesis (GO:0009965);; Biological Process: thylakoid membrane organization (GO:0010027);; Biological Process: photosynthes…	--	PsbP domain-containing protein 6, chloroplastic (Precursor) GN=PPD6 OS=Arabidopsis thaliana (Mouse-ear cress) PE=1 SV=1
c110670.graph_c2	Biological Process: proteolysis (GO:0006508);; Biological Process: response to stress (GO:0006950);; Molecular Function: cysteine-type peptidase activity (GO:0008234);;	K01373|6.32846e-114|mtr:MTR_1g023210|Cysteine proteinase; K01373 cathepsin F [EC:3.4.22.41] (A)	Cysteine proteinase 15A (Precursor) OS=Pisum sativum (Garden pea) PE=2 SV=1
c109279.graph_c0	Molecular Function: protein dimerization activity (GO:0046983);;	--	Transcription factor bHLH112 GN=T13M11.1 OS=Arabidopsis thaliana (Mouse-ear cress) PE=2 SV=1
c112399.graph_c0	Molecular Function: potassium channel activity (GO:0005267);; Cellular Component: plasma membrane (GO:0005886);; Cellular Component: plasmodesma (GO:0009506);; Molecular Function: aryl-alcohol dehydrogenase (NADP+) activity (GO:0047681);; Biological Process: oxidation-reduction process (GO:0055114);; Biological Process: potassium ion transmembrane transport (GO:0071805);;	--	Probable voltage-gated potassium channel subunit beta GN=T1G11.6 OS=Arabidopsis thaliana (Mouse-ear cress) PE=1 SV=1
c91127.graph_c1	Molecular Function: AMP-activated protein kinase activity (GO:0004679);; Biological Process: phosphorylation (GO:0016310);;	K07199|4.95294e-67|mtr:MTR_4g133970|SNF1-related protein kinase regulatory subunit beta-2; K07199 5'-AMP-activated protein kinase, regulatory beta subunit (A)	SNF1-related protein kinase regulatory subunit beta-2 GN=KINB2 OS=Arabidopsis thaliana (Mouse-ear cress) PE=1 SV=1
c114109.graph_c0	Molecular Function: voltage-gated potassium channel activity (GO:0005249);; Biological Process: potassium ion transport (GO:0006813);; Cellular Component: integral component of membrane (GO:0016021);; Biological Process: transmembrane transport (GO:0055085);;	K05391|2.39745e-175|cam:101497248|cyclic nucleotide-gated ion channel 1-like; K05391 cyclic nucleotide gated channel, other eukaryote (A)	Putative cyclic nucleotide-gated ion channel 9 GN=CNGC9 OS=Arabidopsis thaliana (Mouse-ear cress) PE=2 SV=1
c95359.graph_c0	Molecular Function: translation initiation factor activity (GO:0003743);; Molecular Function: translation elongation factor activity (GO:0003746);; Biological Process: translational initiation (GO:0006413);; Biological Process: translational frameshifting (GO:0006452);; Biological Process: peptidyl-lysine modification to peptidyl-hypusine (GO:0008612);; Molecular Function: ribosome binding (GO:00…	K03263|5.90056e-103|tcc:TCM_011621|Eukaryotic elongation factor 5A-1 isoform 1; K03263 translation initiation factor 5A (A)	Eukaryotic translation initiation factor 5A-2 GN=EIF-5A2 OS=Nicotiana plumbaginifolia (Leadwort-leaved tobacco) PE=2 SV=1
c191144.graph_c0	--	--	--
c102840.graph_c0	Molecular Function: protein tyrosine phosphatase activity (GO:0004725);; Cellular Component: cytosol (GO:0005829);; Molecular Function: protein tyrosine/serine/threonine phosphatase activity (GO:0008138);; Molecular Function: phosphatidylinositol-3,4,5-trisphosphate 3-phosphatase activity (GO:0016314);; Biological Process: peptidyl-tyrosine dephosphorylation (GO:0035335);; Biological Process: neg…	K01110|0|mtr:MTR_5g016550|Phosphatidylinositol-3,4,5-trisphosphate 3-phosphatase and dual-specificity protein phosphatase PTEN; K01110 phosphatidylinositol-3,4,5-trisphosphate 3-phosphatase and dual-specificity protein phosphatase PTEN [EC:3.1.3.16 3.1.3.48 3.1.3.67] (A)	Formin-like protein 18 GN=FH18 OS=Arabidopsis thaliana (Mouse-ear cress) PE=2 SV=2
c97906.graph_c0	--	--	--
c65334.graph_c0	Molecular Function: structural constituent of ribosome (GO:0003735);; Cellular Component: ribosome (GO:0005840);; Biological Process: translation (GO:0006412);; Biological Process: positive regulation of transcription elongation from RNA polymerase II promoter (GO:0032968);;	K15172|0|cic:CICLE_v10000121mg|hypothetical protein; K15172 transcription elongation factor SPT5 (A)	Putative transcription elongation factor SPT5 homolog 1 GN=At4g08350 OS=Arabidopsis thaliana (Mouse-ear cress) PE=1 SV=2
c118226.graph_c0	Molecular Function: kinase activity (GO:0016301);; Biological Process: phosphorylation (GO:0016310);;	--	--
c115311.graph_c1	Molecular Function: nucleic acid binding (GO:0003676);; Molecular Function: RNA-DNA hybrid ribonuclease activity (GO:0004523);; Biological Process: DNA replication (GO:0006260);; Molecular Function: transferase activity (GO:0016740);;	--	Putative ribonuclease H protein At1g65750 GN=At1g65750 OS=Arabidopsis thaliana (Mouse-ear cress) PE=3 SV=1
c114282.graph_c0	Molecular Function: protein serine/threonine kinase activity (GO:0004674);; Molecular Function: ATP binding (GO:0005524);; Biological Process: protein phosphorylation (GO:0006468);; Biological Process: recognition of pollen (GO:0048544);;	--	S-locus-specific glycoprotein S13 (Precursor) GN=SLSG OS=Brassica oleracea (Wild cabbage) PE=2 SV=2
c65448.graph_c0	--	K03881|1.38116e-15|osa:6450121|nad4, OrsajM_p24; NADH dehydrogenase subunit 4; K03881 NADH-ubiquinone oxidoreductase chain 4 [EC:1.6.5.3] (A)	NADH-ubiquinone oxidoreductase chain 4 GN=ND4 OS=Triticum aestivum (Wheat) PE=2 SV=2
c150439.graph_c0	--	--	--
c176162.graph_c0	--	--	F-box/kelch-repeat protein At1g22040 GN=At1g22040 OS=Arabidopsis thaliana (Mouse-ear cress) PE=2 SV=1
c172065.graph_c0	--	--	--
c42950.graph_c0	Molecular Function: transferase activity, transferring phosphorus-containing groups (GO:0016772);;	--	--
c112221.graph_c0	Molecular Function: DNA (6-4) photolyase activity (GO:0003914);; Biological Process: DNA repair (GO:0006281);; Biological Process: response to UV (GO:0009411);;	K02295|0|cam:101501725|(6-4)DNA photolyase-like; K02295 cryptochrome (A)	(6-4)DNA photolyase GN=UVR3 OS=Arabidopsis thaliana (Mouse-ear cress) PE=1 SV=2
c71373.graph_c0	--	--	--
c128739.graph_c0	--	--	--
c108924.graph_c0	Biological Process: pseudouridine synthesis (GO:0001522);; Molecular Function: RNA binding (GO:0003723);; Molecular Function: pseudouridine synthase activity (GO:0009982);;	K06173|0|mtr:MTR_5g074640|Pseudouridylate synthase; K06173 tRNA pseudouridine38-40 synthase [EC:5.4.99.12] (A)	Putative tRNA pseudouridine synthase GN=At2g30320 OS=Arabidopsis thaliana (Mouse-ear cress) PE=3 SV=1
c95847.graph_c1	--	--	MACPF domain-containing protein NSL1 GN=NSL1 OS=Arabidopsis thaliana (Mouse-ear cress) PE=2 SV=1
c154441.graph_c0	Cellular Component: extracellular region (GO:0005576);; Cellular Component: intracellular (GO:0005622);;	--	--
c100822.graph_c0	Molecular Function: protein serine/threonine kinase activity (GO:0004674);; Molecular Function: ATP binding (GO:0005524);; Biological Process: protein phosphorylation (GO:0006468);; Cellular Component: integral component of membrane (GO:0016021);;	--	Leucine-rich repeat receptor-like protein kinase PXL2 (Precursor) GN=PXL2 OS=Arabidopsis thaliana (Mouse-ear cress) PE=2 SV=1
c124135.graph_c0	Cellular Component: integral component of membrane (GO:0016021);; Biological Process: transmembrane transport (GO:0055085);;	K02575|5.28759e-27|sot:102586376|high affinity nitrate transporter 2.5-like; K02575 MFS transporter, NNP family, nitrate/nitrite transporter (A)	High-affinity nitrate transporter 2.3 OS=Oryza sativa subsp. japonica (Rice) PE=1 SV=1
c105175.graph_c0	Molecular Function: nucleotide binding (GO:0000166);; Biological Process: DNA replication (GO:0006260);;	K02542|0|cam:101514931|DNA replication licensing factor mcm6-like; K02542 DNA replication licensing factor MCM6 [EC:3.6.4.12] (A)	DNA replication licensing factor MCM6 OS=Oryza sativa subsp. japonica (Rice) PE=3 SV=1
c134612.graph_c0	Molecular Function: translation initiation factor activity (GO:0003743);; Molecular Function: ATP binding (GO:0005524);; Cellular Component: nucleolus (GO:0005730);; Cellular Component: cytosol (GO:0005829);; Cellular Component: plasma membrane (GO:0005886);; Biological Process: translational initiation (GO:0006413);; Molecular Function: ATP-dependent helicase activity (GO:0008026);; Cellular Com…	K03257|1.03149e-73|pper:PRUPE_ppa006399mg|hypothetical protein; K03257 translation initiation factor 4A (A)	Eukaryotic initiation factor 4A-6 (Fragment) OS=Nicotiana tabacum (Common tobacco) PE=2 SV=1
c103588.graph_c1	Molecular Function: DNA binding (GO:0003677);; Molecular Function: chromatin binding (GO:0003682);; Molecular Function: sequence-specific DNA binding transcription factor activity (GO:0003700);; Cellular Component: nucleus (GO:0005634);; Biological Process: regulation of transcription, DNA-templated (GO:0006355);; Biological Process: heat acclimation (GO:0010286);;	--	Transcription factor DIVARICATA GN=DIVARICATA OS=Antirrhinum majus (Garden snapdragon) PE=2 SV=1
c101617.graph_c0	--	--	Putative disease resistance protein At3g14460 GN=At3g14460 OS=Arabidopsis thaliana (Mouse-ear cress) PE=3 SV=1
c100909.graph_c1	--	--	--
c114488.graph_c0	--	--	--
c86618.graph_c0	--	--	F-box protein At4g22390 GN=At4g22390 OS=Arabidopsis thaliana (Mouse-ear cress) PE=2 SV=3
c91571.graph_c0	--	--	Putative FBD-associated F-box protein At3g50710 GN=At3g50710 OS=Arabidopsis thaliana (Mouse-ear cress) PE=4 SV=1
c114987.graph_c0	Molecular Function: nucleotide binding (GO:0000166);; Molecular Function: nucleic acid binding (GO:0003676);; Molecular Function: zinc ion binding (GO:0008270);; Cellular Component: chloroplast (GO:0009507);;	K13098|1.83765e-115|mtr:MTR_3g031740|HIV Tat-specific factor-like protein; K13098 RNA-binding protein FUS (A)	Transcription initiation factor TFIID subunit 15b GN=TAF15B OS=Arabidopsis thaliana (Mouse-ear cress) PE=1 SV=1
c93143.graph_c0	Molecular Function: kinase activity (GO:0016301);; Biological Process: phosphorylation (GO:0016310);;	--	Protein BRASSINOSTEROID INSENSITIVE 1 (Precursor) GN=BRI1 OS=Arabidopsis thaliana (Mouse-ear cress) PE=1 SV=1
c113504.graph_c0	Molecular Function: structural constituent of ribosome (GO:0003735);; Molecular Function: protein tyrosine kinase activity (GO:0004713);; Molecular Function: ATP binding (GO:0005524);; Cellular Component: ribosome (GO:0005840);; Biological Process: translation (GO:0006412);; Biological Process: protein phosphorylation (GO:0006468);;	K02910|2.99698e-47|gsl:Gasu_29510|60S ribosomal protein L31e; K02910 large subunit ribosomal protein L31e (A)	60S ribosomal protein L31 GN=RPL31 OS=Cyanophora paradoxa PE=3 SV=1
c90310.graph_c1	Molecular Function: structural constituent of ribosome (GO:0003735);; Cellular Component: ribosome (GO:0005840);; Biological Process: translation (GO:0006412);;	K02885|1.01132e-108|vvi:100267158|60S ribosomal protein L19-like; K02885 large subunit ribosomal protein L19e (A)	60S ribosomal protein L19-2 GN=RPL19B OS=Arabidopsis thaliana (Mouse-ear cress) PE=2 SV=1
c88018.graph_c0	Biological Process: defense response (GO:0006952);; Molecular Function: ADP binding (GO:0043531);;	--	--
c134746.graph_c0	--	--	--
c98384.graph_c0	--	--	--
c115548.graph_c1	--	--	--
c117911.graph_c0	Molecular Function: transporter activity (GO:0005215);; Cellular Component: membrane (GO:0016020);; Biological Process: transmembrane transport (GO:0055085);;	K14611|5.32018e-66|sot:102584426|nucleobase-ascorbate transporter 3-like; K14611 solute carrier family 23 (nucleobase transporter), member 1/2 (A)	Nucleobase-ascorbate transporter 3 GN=NAT3 OS=Arabidopsis thaliana (Mouse-ear cress) PE=2 SV=2
c99883.graph_c0	Molecular Function: oxidoreductase activity, acting on single donors with incorporation of molecular oxygen, incorporation of two atoms of oxygen (GO:0016702);;	K09840|0|tcc:TCM_016684|Nine-cis-epoxycarotenoid dioxygenase 4; K09840 9-cis-epoxycarotenoid dioxygenase [EC:1.13.11.51] (A)	Probable carotenoid cleavage dioxygenase 4, chloroplastic (Precursor) GN=T18B16.140 OS=Arabidopsis thaliana (Mouse-ear cress) PE=1 SV=1
c101878.graph_c3	Molecular Function: nucleic acid binding (GO:0003676);; Molecular Function: protein dimerization activity (GO:0046983);;	--	--
c53121.graph_c0	Molecular Function: nucleotide binding (GO:0000166);; Molecular Function: phosphoglycerate kinase activity (GO:0004618);; Biological Process: glycolytic process (GO:0006096);; Biological Process: phosphorylation (GO:0016310);;	K00927|1.74646e-32|gsl:Gasu_34520|bifunctional quinolinate phosphoribosyltransferase / phosphoglycerate kinase (EC:2.4.2.19 2.7.2.3); K00927 phosphoglycerate kinase [EC:2.7.2.3] (A)	Phosphoglycerate kinase, chloroplastic (Precursor) GN=PGK OS=Volvox carteri (Green alga) PE=2 SV=1
c183769.graph_c0	--	--	--
c99367.graph_c0	Molecular Function: nucleotidyltransferase activity (GO:0016779);; Molecular Function: ion binding (GO:0043167);; Biological Process: primary metabolic process (GO:0044238);; Biological Process: cellular biosynthetic process (GO:0044249);; Biological Process: cellular macromolecule metabolic process (GO:0044260);; Molecular Function: organic cyclic compound binding (GO:0097159);; Molecular Functi…	K14487|4.20338e-32|mtr:MTR_5g016310|Indole-3-acetic acid-amido synthetase GH3.3; K14487 auxin responsive GH3 gene family (A)	--
c105649.graph_c0	Molecular Function: nucleotide binding (GO:0000166);; Biological Process: mRNA splicing, via spliceosome (GO:0000398);; Molecular Function: snRNA binding (GO:0017069);; Cellular Component: ribonucleoprotein complex (GO:0030529);;	K11094|1.6094e-153|mtr:MTR_5g074430|U1 small nuclear ribonucleoprotein A; K11094 U2 small nuclear ribonucleoprotein B'' (A)	U2 small nuclear ribonucleoprotein B&apos;&apos; 2 GN=At1g06960 OS=Arabidopsis thaliana (Mouse-ear cress) PE=1 SV=1
c54597.graph_c0	Molecular Function: GTPase activity (GO:0003924);; Molecular Function: GTP binding (GO:0005525);; Cellular Component: mitochondrial outer membrane (GO:0005741);; Cellular Component: peroxisome (GO:0005777);; Biological Process: GTP catabolic process (GO:0006184);; Biological Process: protein targeting to vacuole (GO:0006623);; Biological Process: endocytosis (GO:0006897);; Biological Process: per…	K17065|1.87215e-15|gsl:Gasu_23230|dynamin GTPase (EC:3.6.5.5); K17065 dynamin 1-like protein [EC:3.6.5.5] (A)	Dynamin-related protein 3B GN=T22C12.1 OS=Arabidopsis thaliana (Mouse-ear cress) PE=1 SV=2
c48815.graph_c0	--	--	--
c107461.graph_c0	--	--	--
c97241.graph_c0	Molecular Function: L-aspartate:2-oxoglutarate aminotransferase activity (GO:0004069);; Cellular Component: cytoplasm (GO:0005737);; Biological Process: cellular amino acid metabolic process (GO:0006520);; Biological Process: biosynthetic process (GO:0009058);; Molecular Function: pyridoxal phosphate binding (GO:0030170);; Molecular Function: L-phenylalanine:2-oxoglutarate aminotransferase activi…	K14454|0|cam:101506203|aspartate aminotransferase 1-like; K14454 aspartate aminotransferase, cytoplasmic [EC:2.6.1.1] (A)	Aspartate aminotransferase 1 GN=AAT-1 OS=Medicago sativa (Alfalfa) PE=2 SV=2
c56741.graph_c0	Molecular Function: glutamate-cysteine ligase activity (GO:0004357);; Biological Process: glutathione biosynthetic process (GO:0006750);;	K01919|2.64259e-91|mtr:MTR_5g010250|Glutamate-cysteine ligase; K01919 glutamate--cysteine ligase [EC:6.3.2.2] (A)	Glutamate--cysteine ligase, chloroplastic (Precursor) GN=GSH1 OS=Brassica juncea (Indian mustard) PE=1 SV=1
c108854.graph_c1	Biological Process: metabolic process (GO:0008152);; Molecular Function: hydrolase activity (GO:0016787);;	--	Probable polyol transporter 4 GN=PLT4 OS=Arabidopsis thaliana (Mouse-ear cress) PE=2 SV=1
c105636.graph_c0	Biological Process: gamete generation (GO:0007276);; Biological Process: microsporogenesis (GO:0009556);; Molecular Function: anaphase-promoting complex binding (GO:0010997);; Biological Process: regulation of DNA endoreduplication (GO:0032875);; Biological Process: positive regulation of protein catabolic process (GO:0045732);; Biological Process: negative regulation of organ growth (GO:0046621)…	--	--
c87900.graph_c0	Molecular Function: protein dimerization activity (GO:0046983);;	--	Transcription factor bHLH62 GN=F21O3.5 OS=Arabidopsis thaliana (Mouse-ear cress) PE=2 SV=1
c143576.graph_c0	Molecular Function: catalytic activity (GO:0003824);;	--	Acetyl-coenzyme A synthetase, chloroplastic/glyoxysomal (Precursor) GN=ACS OS=Arabidopsis thaliana (Mouse-ear cress) PE=1 SV=1
c61265.graph_c0	--	--	--
c114210.graph_c1	--	--	--
c116448.graph_c0	--	--	--
c84851.graph_c0	Molecular Function: protein serine/threonine kinase activity (GO:0004674);; Molecular Function: ATP binding (GO:0005524);; Biological Process: protein phosphorylation (GO:0006468);; Molecular Function: polysaccharide binding (GO:0030247);;	--	Probable receptor-like protein kinase At5g39030 (Precursor) GN=At5g39030 OS=Arabidopsis thaliana (Mouse-ear cress) PE=2 SV=1
c11050.graph_c0	--	--	--
c109275.graph_c0	--	--	--
c109091.graph_c0	--	K15082|0|cam:101509869|uncharacterized LOC101509869; K15082 DNA repair protein RAD7 (A)	F-box protein SKP2A GN=SKP2A OS=Arabidopsis thaliana (Mouse-ear cress) PE=1 SV=1
c112418.graph_c1	Molecular Function: nucleic acid binding (GO:0003676);; Molecular Function: RNA helicase activity (GO:0003724);; Molecular Function: ATP binding (GO:0005524);; Molecular Function: ATP-dependent helicase activity (GO:0008026);; Cellular Component: chloroplast stroma (GO:0009570);; Biological Process: embryo development ending in seed dormancy (GO:0009793);; Cellular Component: cytoplasmic stress g…	--	DEAD-box ATP-dependent RNA helicase ISE2, chloroplastic (Precursor) GN=F20P5.20 OS=Arabidopsis thaliana (Mouse-ear cress) PE=1 SV=2
c178993.graph_c0	Molecular Function: histidine-tRNA ligase activity (GO:0004821);; Molecular Function: ATP binding (GO:0005524);; Biological Process: histidyl-tRNA aminoacylation (GO:0006427);; Cellular Component: plastid (GO:0009536);; Molecular Function: ammonia-lyase activity (GO:0016841);;	K01892|8.11983e-20|vcn:VOLCADRAFT_64783|hypothetical protein; K01892 histidyl-tRNA synthetase [EC:6.1.1.21] (A)	Histidine--tRNA ligase OS=Oryza sativa subsp. japonica (Rice) PE=2 SV=2
c107726.graph_c0	Molecular Function: phosphogluconate dehydrogenase (decarboxylating) activity (GO:0004616);; Cellular Component: peroxisome (GO:0005777);; Cellular Component: cytosol (GO:0005829);; Biological Process: pentose-phosphate shunt (GO:0006098);; Biological Process: ER to Golgi vesicle-mediated transport (GO:0006888);; Cellular Component: chloroplast stroma (GO:0009570);; Biological Process: response t…	K00033|0|gmx:100796103|6-phosphogluconate dehydrogenase, decarboxylating 3-like; K00033 6-phosphogluconate dehydrogenase [EC:1.1.1.44 1.1.1.343] (A)	6-phosphogluconate dehydrogenase, decarboxylating 3 GN=At3g02360 OS=Arabidopsis thaliana (Mouse-ear cress) PE=2 SV=1
c101405.graph_c0	Molecular Function: exonuclease activity (GO:0004527);;	K12586|2.96074e-167|cam:101501810|exosome complex component RRP43-like; K12586 exosome complex component RRP43 (A)	Protein ECERIFERUM 7 GN=CER7 OS=Arabidopsis thaliana (Mouse-ear cress) PE=2 SV=1
c100288.graph_c0	--	--	--
c95613.graph_c0	--	--	--
c116426.graph_c0	--	--	--
c108908.graph_c0	Biological Process: phosphatidylinositol biosynthetic process (GO:0006661);; Molecular Function: oxidoreductase activity, acting on the CH-OH group of donors, NAD or NADP as acceptor (GO:0016616);;	--	--
c153587.graph_c0	--	--	--
c121226.graph_c0	--	--	--
c79957.graph_c0	Molecular Function: protein dimerization activity (GO:0046983);;	--	Transcription factor bHLH148 GN=F5E6.8 OS=Arabidopsis thaliana (Mouse-ear cress) PE=1 SV=1
c108607.graph_c0	Molecular Function: auxin:proton symporter activity (GO:0009672);; Biological Process: auxin polar transport (GO:0009926);; Biological Process: proton transport (GO:0015992);; Cellular Component: integral component of membrane (GO:0016021);; Biological Process: transmembrane transport (GO:0055085);;	--	--
c119071.graph_c0	Molecular Function: GTPase activity (GO:0003924);; Molecular Function: structural constituent of cytoskeleton (GO:0005200);; Molecular Function: GTP binding (GO:0005525);; Cellular Component: cytoplasm (GO:0005737);; Cellular Component: microtubule (GO:0005874);; Biological Process: GTP catabolic process (GO:0006184);; Biological Process: microtubule-based process (GO:0007017);; Biological Proces…	K07374|0|mis:MICPUN_92378|TUA1; alpha tubulin 1; K07374 tubulin alpha (A)	Tubulin alpha-1 chain GN=TUBA1 OS=Pelvetia fastigiata PE=2 SV=1
c114744.graph_c1	Molecular Function: arginine-tRNA ligase activity (GO:0004814);; Molecular Function: ATP binding (GO:0005524);; Cellular Component: cytoplasm (GO:0005737);; Biological Process: arginyl-tRNA aminoacylation (GO:0006420);;	K01887|0|cam:101511299|arginine--tRNA ligase, cytoplasmic-like; K01887 arginyl-tRNA synthetase [EC:6.1.1.19] (A)	--
c94264.graph_c0	--	--	--
c115616.graph_c0	Molecular Function: protein serine/threonine kinase activity (GO:0004674);; Molecular Function: ATP binding (GO:0005524);; Biological Process: protein phosphorylation (GO:0006468);; Molecular Function: polysaccharide binding (GO:0030247);;	--	Probable serine/threonine-protein kinase At1g18390 (Precursor) GN=At1g18390 OS=Arabidopsis thaliana (Mouse-ear cress) PE=2 SV=2
c115559.graph_c0	--	--	--
c123011.graph_c0	Cellular Component: signal recognition particle, endoplasmic reticulum targeting (GO:0005786);; Biological Process: SRP-dependent cotranslational protein targeting to membrane (GO:0006614);; Molecular Function: 7S RNA binding (GO:0008312);; Molecular Function: endoplasmic reticulum signal peptide binding (GO:0030942);; Biological Process: negative regulation of translational elongation (GO:004590…	K03104|2.62075e-44|tcc:TCM_019902|Signal recognition particle 14 kDa protein; K03104 signal recognition particle subunit SRP14 (A)	Signal recognition particle 14 kDa protein GN=SRP14 OS=Arabidopsis thaliana (Mouse-ear cress) PE=2 SV=2
c186499.graph_c0	Molecular Function: hydrolase activity (GO:0016787);;	--	--
c5439.graph_c0	Molecular Function: nucleic acid binding (GO:0003676);; Molecular Function: RNA-directed DNA polymerase activity (GO:0003964);; Molecular Function: protein serine/threonine kinase activity (GO:0004674);; Biological Process: proteolysis (GO:0006508);; Molecular Function: cysteine-type peptidase activity (GO:0008234);; Molecular Function: zinc ion binding (GO:0008270);; Biological Process: DNA inte…	--	--
c124885.graph_c0	--	--	Endonuclease OS=Nicotiana tabacum (Common tobacco) PE=2 SV=1
c61351.graph_c0	--	--	Aldo-keto reductase family 4 member C11 GN=AKR4C11 OS=Arabidopsis thaliana (Mouse-ear cress) PE=1 SV=1
c104172.graph_c0	Cellular Component: cytosol (GO:0005829);; Biological Process: intracellular protein transport (GO:0006886);; Biological Process: vesicle-mediated transport (GO:0016192);; Cellular Component: clathrin vesicle coat (GO:0030125);; Cellular Component: clathrin adaptor complex (GO:0030131);; Cellular Component: clathrin coat of coated pit (GO:0030132);;	K11826|0|mtr:MTR_5g014330|AP-2 complex subunit mu; K11826 AP-2 complex subunit mu-1 (A)	AP-2 complex subunit mu GN=MZA15.2 OS=Arabidopsis thaliana (Mouse-ear cress) PE=1 SV=1
c64369.graph_c0	Molecular Function: acetyl-CoA C-acyltransferase activity (GO:0003988);; Biological Process: metabolic process (GO:0008152);;	K07513|1.18253e-43|csv:101217710|3-ketoacyl-CoA thiolase 2, peroxisomal-like; K07513 acetyl-CoA acyltransferase 1 [EC:2.3.1.16] (A)	3-ketoacyl-CoA thiolase 2, peroxisomal (Precursor) GN=F25I18.11 OS=Arabidopsis thaliana (Mouse-ear cress) PE=1 SV=2
c74981.graph_c0	--	--	Putative disease resistance protein RGA1 GN=RGA1 OS=Solanum bulbocastanum (Wild potato) PE=2 SV=2
c90629.graph_c0	Molecular Function: nucleic acid binding (GO:0003676);; Molecular Function: pantoate-beta-alanine ligase activity (GO:0004592);; Biological Process: pantothenate biosynthetic process (GO:0015940);; Molecular Function: protein dimerization activity (GO:0046983);;	--	--
c154461.graph_c0	Molecular Function: ATP binding (GO:0005524);; Cellular Component: mitochondrial inner membrane (GO:0005743);; Biological Process: ATP synthesis coupled proton transport (GO:0015986);; Biological Process: ATP hydrolysis coupled proton transport (GO:0015991);; Cellular Component: proton-transporting ATP synthase complex, catalytic core F(1) (GO:0045261);; Molecular Function: proton-transporting AT…	K02133|3.42529e-41|vcn:VOLCADRAFT_80433|hypothetical protein; K02133 F-type H+-transporting ATPase subunit beta [EC:3.6.3.14] (A)	ATP synthase subunit beta, mitochondrial (Precursor) GN=ATP2 OS=Chlamydomonas reinhardtii (Chlamydomonas smithii) PE=1 SV=1
c108718.graph_c0	Molecular Function: inositol-polyphosphate 5-phosphatase activity (GO:0004445);; Biological Process: inositol trisphosphate metabolic process (GO:0032957);; Biological Process: phosphatidylinositol phosphorylation (GO:0046854);; Biological Process: inositol phosphate dephosphorylation (GO:0046855);; Biological Process: phosphatidylinositol dephosphorylation (GO:0046856);; Molecular Function: inos…	--	Type I inositol 1,4,5-trisphosphate 5-phosphatase CVP2 GN=CVP2 OS=Arabidopsis thaliana (Mouse-ear cress) PE=1 SV=2
c115126.graph_c0	--	--	--
c110874.graph_c0	Biological Process: maltose metabolic process (GO:0000023);; Molecular Function: RNA binding (GO:0003723);; Biological Process: aromatic amino acid family biosynthetic process (GO:0009073);; Biological Process: response to blue light (GO:0009637);; Biological Process: embryo development ending in seed dormancy (GO:0009793);; Biological Process: regulation of proton transport (GO:0010155);; Biolog…	--	APO protein 2, chloroplastic (Precursor) GN=MTI20.19 OS=Arabidopsis thaliana (Mouse-ear cress) PE=2 SV=1
c110584.graph_c0	--	--	Uncharacterized protein At4g08330, chloroplastic (Precursor) GN=At4g08330 OS=Arabidopsis thaliana (Mouse-ear cress) PE=1 SV=1
c110285.graph_c0	Cellular Component: chromosome, centromeric region (GO:0000775);; Cellular Component: vacuolar membrane (GO:0005774);; Cellular Component: plasma membrane (GO:0005886);; Biological Process: mitotic nuclear division (GO:0007067);;	K11548|4.84767e-175|mtr:MTR_8g088840|hypothetical protein; K11548 kinetochore protein Nuf2 (A)	--
c92836.graph_c0	Molecular Function: nucleotide binding (GO:0000166);; Molecular Function: oxidoreductase activity (GO:0016491);; Biological Process: oxidation-reduction process (GO:0055114);;	K11168|3.26432e-139|pper:PRUPE_ppa007847mg|hypothetical protein; K11168 dehydrogenase/reductase SDR family member 12 [EC:1.1.-.-] (A)	Short-chain dehydrogenase TIC 32, chloroplastic GN=TIC32 OS=Pisum sativum (Garden pea) PE=1 SV=1
c114267.graph_c0	Biological Process: RNA methylation (GO:0001510);; Cellular Component: nucleus (GO:0005634);; Biological Process: pyrimidine ribonucleotide biosynthetic process (GO:0009220);; Biological Process: floral meristem determinacy (GO:0010582);;	K14833|6.71824e-136|cam:101507143|nucleolar complex protein 2 homolog; K14833 nucleolar complex protein 2 (A)	Nucleolar complex protein 2 homolog GN=At2g18220 OS=Arabidopsis thaliana (Mouse-ear cress) PE=3 SV=2
c104988.graph_c0	Molecular Function: DNA binding (GO:0003677);; Molecular Function: DNA-directed RNA polymerase activity (GO:0003899);; Cellular Component: nucleus (GO:0005634);; Cellular Component: cytosol (GO:0005829);; Biological Process: transcription, DNA-templated (GO:0006351);; Molecular Function: ribonucleoside binding (GO:0032549);;	K03002|0|mtr:MTR_4g124030|DNA-directed RNA polymerase; K03002 DNA-directed RNA polymerase I subunit RPA2 [EC:2.7.7.6] (A)	DNA-directed RNA polymerase D subunit 2b GN=MRC8.7 OS=Arabidopsis thaliana (Mouse-ear cress) PE=2 SV=1
c92278.graph_c0	Molecular Function: nucleotide binding (GO:0000166);;	--	--
c73730.graph_c0	--	--	Agamous-like MADS-box protein AGL3 GN=AGL3 OS=Arabidopsis thaliana (Mouse-ear cress) PE=2 SV=2
c119582.graph_c0	Biological Process: regulation of DNA replication (GO:0006275);; Biological Process: chromatin silencing (GO:0006342);; Biological Process: regulation of G2/M transition of mitotic cell cycle (GO:0010389);; Biological Process: histone H3-K9 methylation (GO:0051567);;	--	--
c97959.graph_c0	Molecular Function: kinase activity (GO:0016301);; Biological Process: phosphorylation (GO:0016310);;	--	--
c98566.graph_c0	Molecular Function: binding (GO:0005488);; Biological Process: metabolic process (GO:0008152);; Molecular Function: transferase activity, transferring phosphorus-containing groups (GO:0016772);;	--	--
c45488.graph_c0	--	--	--
c91977.graph_c0	Molecular Function: ATP binding (GO:0005524);; Molecular Function: phosphotransferase activity, phosphate group as acceptor (GO:0016776);; Molecular Function: nucleotide kinase activity (GO:0019201);; Biological Process: nucleotide phosphorylation (GO:0046939);;	K00939|4.40592e-90|cam:101513480|probable adenylate kinase 1, chloroplastic-like; K00939 adenylate kinase [EC:2.7.4.3] (A)	Adenylate kinase 1, chloroplastic (Precursor) GN=ADK OS=Arabidopsis thaliana (Mouse-ear cress) PE=2 SV=1
c63290.graph_c0	--	K05759|1.0562e-27|sita:101783542|profilin-A-like; K05759 profilin (A)	Profilin OS=Musa acuminata (Banana) PE=1 SV=1
c125794.graph_c0	--	--	--
c100006.graph_c0	--	--	--
c108391.graph_c0	Molecular Function: nucleotide binding (GO:0000166);; Molecular Function: DNA binding (GO:0003677);; Biological Process: DNA repair (GO:0006281);; Molecular Function: zinc ion binding (GO:0008270);; Cellular Component: Cul4-RING E3 ubiquitin ligase complex (GO:0080008);;	K10140|0|mtr:MTR_5g070310|DAMAGED DNA-BINDING protein; K10140 DNA damage-binding protein 2 (A)	Protein DAMAGED DNA-BINDING 2 GN=DDB2 OS=Arabidopsis thaliana (Mouse-ear cress) PE=1 SV=1
c111706.graph_c1	Molecular Function: magnesium ion binding (GO:0000287);; Molecular Function: isocitrate dehydrogenase (NAD+) activity (GO:0004449);; Biological Process: tricarboxylic acid cycle (GO:0006099);; Molecular Function: NAD binding (GO:0051287);;	K00030|0|mtr:MTR_1g064070|Isocitrate dehydrogenase (NAD+); K00030 isocitrate dehydrogenase (NAD+) [EC:1.1.1.41] (A)	Isocitrate dehydrogenase [NAD] catalytic subunit 5, mitochondrial (Precursor) GN=IDH5 OS=Arabidopsis thaliana (Mouse-ear cress) PE=2 SV=1
c143078.graph_c0	--	K15156|2.27713e-31|vvi:100267561|mediator of RNA polymerase II transcription subunit 14; K15156 mediator of RNA polymerase II transcription subunit 14 (A)	Mediator of RNA polymerase II transcription subunit 14 GN=F7O18.23 OS=Arabidopsis thaliana (Mouse-ear cress) PE=1 SV=1
c110290.graph_c0	Molecular Function: sequence-specific DNA binding transcription factor activity (GO:0003700);; Cellular Component: nucleus (GO:0005634);; Biological Process: regulation of transcription, DNA-templated (GO:0006355);; Biological Process: epidermal cell fate specification (GO:0009957);; Biological Process: negative regulation of trichoblast fate specification (GO:0010062);; Molecular Function: seque…	K09338|0|mtr:MTR_2g101720|Homeobox-leucine zipper protein GLABRA; K09338 homeobox-leucine zipper protein (A)	Homeobox-leucine zipper protein GLABRA 2 GN=F19K16.20 OS=Arabidopsis thaliana (Mouse-ear cress) PE=2 SV=3
c119615.graph_c0	--	K17710|7.72813e-08|mtr:MTR_6g079830|Pentatricopeptide repeat-containing protein (A)	--
c102058.graph_c0	Biological Process: rRNA processing (GO:0006364);; Biological Process: tRNA metabolic process (GO:0006399);; Cellular Component: chloroplast (GO:0009507);; Biological Process: chloroplast organization (GO:0009658);; Biological Process: isopentenyl diphosphate biosynthetic process, methylerythritol 4-phosphate pathway (GO:0019288);; Biological Process: protein targeting to chloroplast (GO:0045036)…	--	Rhodanese-like domain-containing protein 11, chloroplastic (Precursor) GN=STR11 OS=Arabidopsis thaliana (Mouse-ear cress) PE=2 SV=1
c111616.graph_c0	Molecular Function: GTP binding (GO:0005525);; Cellular Component: intracellular (GO:0005622);; Biological Process: small GTPase mediated signal transduction (GO:0007264);; Biological Process: protein transport (GO:0015031);; Biological Process: proline transport (GO:0015824);; Biological Process: vesicle-mediated transport (GO:0016192);; Cellular Component: pollen tube tip (GO:0090404);;	K07976|8.49796e-141|mtr:MTR_4g047870|Septum-promoting GTP-binding protein; K07976 Rab family, other (A)	GTP-binding nuclear protein Ran-4 GN=RAN4 OS=Arabidopsis thaliana (Mouse-ear cress) PE=3 SV=1
c114892.graph_c1	Cellular Component: mitochondrion (GO:0005739);; Biological Process: embryo development ending in seed dormancy (GO:0009793);;	--	Pentatricopeptide repeat-containing protein At5g39710 GN=EMB2745 OS=Arabidopsis thaliana (Mouse-ear cress) PE=2 SV=1
c100916.graph_c0	Molecular Function: ATP binding (GO:0005524);; Biological Process: proteolysis (GO:0006508);; Molecular Function: peptidase activity (GO:0008233);; Molecular Function: nucleoside-triphosphatase activity (GO:0017111);; Biological Process: cell division (GO:0051301);;	K08900|0|mtr:MTR_5g020980|Cell division protease ftsH-like protein; K08900 mitochondrial chaperone BCS1 (A)	26S protease regulatory subunit 10B homolog A GN=RPT4A OS=Arabidopsis thaliana (Mouse-ear cress) PE=1 SV=1
c96849.graph_c0	Molecular Function: transferase activity, transferring acyl groups (GO:0016746);;	--	3-ketoacyl-CoA thiolase 1, peroxisomal (Precursor) GN=KAT1 OS=Arabidopsis thaliana (Mouse-ear cress) PE=2 SV=2
c105765.graph_c0	Biological Process: protein folding (GO:0006457);; Molecular Function: heat shock protein binding (GO:0031072);; Molecular Function: unfolded protein binding (GO:0051082);;	--	DnaJ protein ERDJ3B (Precursor) GN=F26K9.30 OS=Arabidopsis thaliana (Mouse-ear cress) PE=1 SV=1
c84524.graph_c0	--	--	--
c109340.graph_c0	--	--	--
c108738.graph_c0	Biological Process: metabolic process (GO:0008152);; Molecular Function: transferase activity, transferring hexosyl groups (GO:0016758);;	--	Putative UDP-rhamnose:rhamnosyltransferase 1 OS=Fragaria ananassa (Strawberry) PE=2 SV=1
c164468.graph_c0	--	--	--
c103943.graph_c0	Biological Process: phosphate ion transport (GO:0006817);; Biological Process: cellular response to phosphate starvation (GO:0016036);;	--	SPX domain-containing protein 4 GN=SPX4 OS=Arabidopsis thaliana (Mouse-ear cress) PE=2 SV=1
c66550.graph_c0	Molecular Function: nucleotide binding (GO:0000166);; Cellular Component: endosome (GO:0005768);; Cellular Component: trans-Golgi network (GO:0005802);; Biological Process: carbohydrate metabolic process (GO:0005975);; Biological Process: tryptophan catabolic process (GO:0006569);; Biological Process: nucleotide-sugar metabolic process (GO:0009225);; Biological Process: indoleacetic acid biosynth…	K08679|5.81509e-115|vvi:100241904|UDP-glucuronate 4-epimerase 6; K08679 UDP-glucuronate 4-epimerase [EC:5.1.3.6] (A)	UDP-glucuronate 4-epimerase 6 GN=F14O13.1 OS=Arabidopsis thaliana (Mouse-ear cress) PE=1 SV=1
c132929.graph_c0	--	--	--
c72877.graph_c0	Biological Process: phosphatidylinositol dephosphorylation (GO:0046856);;	--	--
c106275.graph_c1	--	--	--
c71182.graph_c0	Molecular Function: structural constituent of ribosome (GO:0003735);; Cellular Component: ribosome (GO:0005840);; Biological Process: translation (GO:0006412);;	K02976|9.14242e-31|pda:103706662|40S ribosomal protein S26-like; K02976 small subunit ribosomal protein S26e (A)	40S ribosomal protein S26-1 GN=RPS26A OS=Arabidopsis thaliana (Mouse-ear cress) PE=2 SV=2
c61913.graph_c0	--	K11088|5.21877e-11|bdi:100825448|small nuclear ribonucleoprotein Sm D3-like; K11088 small nuclear ribonucleoprotein D3 (A)	--
c117648.graph_c0	--	--	--
c116830.graph_c0	--	K14506|4.91781e-79|mtr:MTR_8g037720|GH3 family protein; K14506 jasmonic acid-amino synthetase (A)	Jasmonic acid-amido synthetase JAR1 GN=F11C10.6 OS=Arabidopsis thaliana (Mouse-ear cress) PE=1 SV=2
c102202.graph_c1	Molecular Function: sequence-specific DNA binding transcription factor activity (GO:0003700);; Biological Process: regulation of transcription, DNA-templated (GO:0006355);; Molecular Function: sequence-specific DNA binding (GO:0043565);;	K09060|4.33104e-57|gmx:100101912|BZIP87; transcription factor bZIP87; K09060 plant G-box-binding factor (A)	Transcription factor HBP-1a OS=Triticum aestivum (Wheat) PE=2 SV=1
c108101.graph_c0	Biological Process: RNA splicing, via endonucleolytic cleavage and ligation (GO:0000394);; Biological Process: methionine biosynthetic process (GO:0009086);;	K17434|1.96375e-84|mtr:MTR_1g013440|hypothetical protein; K17434 large subunit ribosomal protein L53 (A)	--
c60216.graph_c0	Biological Process: cellular process involved in reproduction (GO:0048610);; Biological Process: pollen tube development (GO:0048868);;	--	--
c52420.graph_c0	Molecular Function: hydrolase activity (GO:0016787);;	--	Endonuclease OS=Nicotiana tabacum (Common tobacco) PE=2 SV=1
c95940.graph_c0	--	--	--
c173418.graph_c0	--	--	--
c101440.graph_c0	Biological Process: mitotic cell cycle (GO:0000278);; Biological Process: double-strand break repair via homologous recombination (GO:0000724);; Molecular Function: DNA binding (GO:0003677);; Molecular Function: transcription coactivator activity (GO:0003713);; Molecular Function: ubiquitin-protein transferase activity (GO:0004842);; Cellular Component: nucleus (GO:0005634);; Biological Process: …	K10683|1.20157e-108|mtr:MTR_7g098170|PHD finger protein 11-like protein; K10683 BRCA1-associated RING domain protein 1 [EC:6.3.2.19] (A)	Protein BREAST CANCER SUSCEPTIBILITY 1 homolog GN=BRCA1 OS=Arabidopsis thaliana (Mouse-ear cress) PE=2 SV=1
c106008.graph_c0	Molecular Function: hydrolase activity, hydrolyzing O-glycosyl compounds (GO:0004553);; Biological Process: carbohydrate metabolic process (GO:0005975);;	--	Glucan endo-1,3-beta-glucosidase 5 (Precursor) GN=At4g31140 OS=Arabidopsis thaliana (Mouse-ear cress) PE=1 SV=1
c56771.graph_c0	Molecular Function: nucleotide binding (GO:0000166);; Molecular Function: protein kinase activity (GO:0004672);; Biological Process: phosphorylation (GO:0016310);;	K04733|1.77612e-65|cam:101507420|protein kinase APK1A, chloroplastic-like; K04733 interleukin-1 receptor-associated kinase 4 [EC:2.7.11.1] (A)	Protein kinase APK1A, chloroplastic (Precursor) GN=APK1A OS=Arabidopsis thaliana (Mouse-ear cress) PE=2 SV=1
c131550.graph_c0	Molecular Function: superoxide dismutase activity (GO:0004784);; Cellular Component: extracellular region (GO:0005576);; Molecular Function: manganese ion binding (GO:0030145);; Molecular Function: nutrient reservoir activity (GO:0045735);; Biological Process: oxidation-reduction process (GO:0055114);;	--	Putative germin-like protein 2-1 (Precursor) OS=Oryza sativa subsp. japonica (Rice) PE=3 SV=1
c110121.graph_c1	Cellular Component: extracellular region (GO:0005576);; Biological Process: metal ion transport (GO:0030001);; Molecular Function: metal ion binding (GO:0046872);;	--	Heavy metal-associated isoprenylated plant protein 26 (Precursor) GN=F20M13.140 OS=Arabidopsis thaliana (Mouse-ear cress) PE=1 SV=1
c72231.graph_c0	Cellular Component: phosphopyruvate hydratase complex (GO:0000015);; Molecular Function: magnesium ion binding (GO:0000287);; Molecular Function: phosphopyruvate hydratase activity (GO:0004634);; Biological Process: glycolytic process (GO:0006096);;	K01689|3.53449e-100|cmo:103500869|enolase; K01689 enolase [EC:4.2.1.11] (A)	Enolase GN=PGH1 OS=Solanum lycopersicum (Tomato) PE=2 SV=1
c164789.graph_c0	Molecular Function: ATP binding (GO:0005524);; Biological Process: ATP catabolic process (GO:0006200);; Molecular Function: ATPase activity (GO:0016887);;	K06185|4.99545e-22|csl:COCSUDRAFT_53086|flagellar associated protein; K06185 ATP-binding cassette, subfamily F, member 2 (A)	ABC transporter F family member 1 GN=MAE1.10 OS=Arabidopsis thaliana (Mouse-ear cress) PE=1 SV=1
c102529.graph_c0	Molecular Function: sequence-specific DNA binding transcription factor activity (GO:0003700);; Biological Process: regulation of transcription, DNA-templated (GO:0006355);; Biological Process: regulation of defense response (GO:0031347);;	--	Transcription factor TCP19 GN=TCP19 OS=Arabidopsis thaliana (Mouse-ear cress) PE=2 SV=1
c98041.graph_c1	Molecular Function: catalytic activity (GO:0003824);; Molecular Function: binding (GO:0005488);;	--	--
c107771.graph_c0	Cellular Component: nucleus (GO:0005634);; Cellular Component: cytosol (GO:0005829);; Cellular Component: plasma membrane (GO:0005886);; Cellular Component: plant-type cell wall (GO:0009505);; Cellular Component: chloroplast (GO:0009507);; Biological Process: brassinosteroid mediated signaling pathway (GO:0009742);; Molecular Function: protein domain specific binding (GO:0019904);; Biological Pro…	K06630|1.00918e-137|mtr:MTR_3g100620|14-3-3-like protein; K06630 14-3-3 protein epsilon (A)	14-3-3-like protein B (Fragment) GN=GF14B OS=Glycine max (Soybean) PE=2 SV=1
c97723.graph_c1	--	--	--
c103291.graph_c0	Molecular Function: inorganic anion exchanger activity (GO:0005452);; Biological Process: anion transport (GO:0006820);; Cellular Component: integral component of membrane (GO:0016021);;	--	Boron transporter 4 GN=BOR4 OS=Arabidopsis thaliana (Mouse-ear cress) PE=2 SV=1
c96464.graph_c0	Molecular Function: protein serine/threonine kinase activity (GO:0004674);; Molecular Function: ATP binding (GO:0005524);; Biological Process: protein phosphorylation (GO:0006468);;	--	Cysteine-rich receptor-like protein kinase 29 (Precursor) GN=CRK29 OS=Arabidopsis thaliana (Mouse-ear cress) PE=2 SV=1
c150314.graph_c0	--	--	--
c108876.graph_c4	--	--	--
c148346.graph_c0	Molecular Function: hydrolase activity (GO:0016787);;	K17499|5.90896e-12|csl:COCSUDRAFT_46338|protein serine/threonine phosphatase 2C; K17499 protein phosphatase 1G [EC:3.1.3.16] (A)	Probable protein phosphatase 2C 21 GN=PPC4-2 OS=Arabidopsis thaliana (Mouse-ear cress) PE=1 SV=1
c49395.graph_c0	Molecular Function: RNA binding (GO:0003723);; Biological Process: rRNA processing (GO:0006364);; Biological Process: tRNA processing (GO:0008033);; Molecular Function: methyltransferase activity (GO:0008168);; Biological Process: methylation (GO:0032259);;	K14563|1.46488e-15|gmx:100797625|mediator of RNA polymerase II transcription subunit 36a-like; K14563 rRNA 2'-O-methyltransferase fibrillarin [EC:2.1.1.-] (A)	Probable mediator of RNA polymerase II transcription subunit 36b GN=At5g52470 OS=Arabidopsis thaliana (Mouse-ear cress) PE=1 SV=1
c92463.graph_c0	--	--	--
c107730.graph_c0	Cellular Component: vacuolar membrane (GO:0005774);; Cellular Component: Golgi apparatus (GO:0005794);; Cellular Component: plasma membrane (GO:0005886);; Biological Process: response to salt stress (GO:0009651);; Biological Process: response to abscisic acid (GO:0009737);; Biological Process: stomatal movement (GO:0010118);; Cellular Component: integral component of membrane (GO:0016021);; Biolo…	K08515|1.4566e-143|mtr:MTR_5g089370|Vesicle-associated membrane protein 7C; K08515 vesicle-associated membrane protein 7 (A)	Vesicle-associated membrane protein 711 GN=F10N7.40 OS=Arabidopsis thaliana (Mouse-ear cress) PE=1 SV=2
c111569.graph_c1	--	--	CLE43p (Precursor) GN=CLE43 OS=Arabidopsis thaliana (Mouse-ear cress) PE=2 SV=1
c75125.graph_c0	Molecular Function: oxidoreductase activity (GO:0016491);; Molecular Function: metal ion binding (GO:0046872);;	--	Cytochrome P450 CYP82D47 OS=Panax ginseng (Korean ginseng) PE=2 SV=1
c104455.graph_c0	Biological Process: signal transduction (GO:0007165);;	--	--
c97547.graph_c0	--	--	--
c19910.graph_c0	Cellular Component: plasmodesma (GO:0009506);;	--	--
c157561.graph_c0	--	--	--
c103282.graph_c1	Molecular Function: binding (GO:0005488);;	--	--
c173206.graph_c0	--	--	--
c101757.graph_c0	Biological Process: microtubule cytoskeleton organization (GO:0000226);; Biological Process: cytokinesis by cell plate formation (GO:0000911);; Molecular Function: microtubule motor activity (GO:0003777);; Molecular Function: ATP binding (GO:0005524);; Cellular Component: kinesin complex (GO:0005871);; Cellular Component: microtubule (GO:0005874);; Biological Process: DNA replication initiation (…	K10398|0|mtr:MTR_7g105030|125 kDa kinesin-related protein; K10398 kinesin family member 11 (A)	125 kDa kinesin-related protein GN=TKRP125 OS=Nicotiana tabacum (Common tobacco) PE=1 SV=1
c109183.graph_c2	--	--	--
c57148.graph_c1	--	--	Pentatricopeptide repeat-containing protein At1g74630 GN=PCMP-H71 OS=Arabidopsis thaliana (Mouse-ear cress) PE=2 SV=1
c104129.graph_c0	Molecular Function: ATP binding (GO:0005524);; Biological Process: response to stress (GO:0006950);;	K03283|0|mtr:MTR_5g066800|Heat shock protein; K03283 heat shock 70kDa protein 1/8 (A)	Heat shock cognate 70 kDa protein GN=HSP70 OS=Petunia hybrida (Petunia) PE=2 SV=1
c125931.graph_c0	Molecular Function: iron ion binding (GO:0005506);; Biological Process: fatty acid biosynthetic process (GO:0006633);; Cellular Component: integral component of membrane (GO:0016021);; Molecular Function: oxidoreductase activity (GO:0016491);; Biological Process: oxidation-reduction process (GO:0055114);;	K17550|1.92513e-20|pxb:103942799|protein phosphatase 1 regulatory subunit 7-like; K17550 protein phosphatase 1 regulatory subunit 7 (A)	--
c184311.graph_c0	Molecular Function: iron ion binding (GO:0005506);; Biological Process: glutamate biosynthetic process (GO:0006537);; Molecular Function: FMN binding (GO:0010181);; Molecular Function: glutamate synthase (NADH) activity (GO:0016040);; Molecular Function: flavin adenine dinucleotide binding (GO:0050660);; Molecular Function: iron-sulfur cluster binding (GO:0051536);; Biological Process: oxidation-…	K00264|1.13273e-33|tcc:TCM_015379|NADH-dependent glutamate synthase 1 isoform 1; K00264 glutamate synthase (NADPH/NADH) [EC:1.4.1.13 1.4.1.14] (A)	Glutamate synthase [NADH], amyloplastic (Precursor) OS=Medicago sativa (Alfalfa) PE=1 SV=1
c152361.graph_c0	--	--	--
c141325.graph_c0	Molecular Function: transferase activity, transferring hexosyl groups (GO:0016758);; Biological Process: primary metabolic process (GO:0044238);; Biological Process: organic substance metabolic process (GO:0071704);;	K05841|5.00538e-11|vvi:100240956|sterol 3-beta-glucosyltransferase UGT80A2; K05841 sterol 3beta-glucosyltransferase [EC:2.4.1.173] (A)	--
c49777.graph_c0	Cellular Component: integral component of membrane (GO:0016021);;	K17086|0|sot:102594477|transmembrane 9 superfamily member 4-like; K17086 transmembrane 9 superfamily member 2/4 (A)	Transmembrane 9 superfamily member 9 {ECO:0000305} (Precursor) OS=Arabidopsis thaliana (Mouse-ear cress) PE=2 SV=1
c105353.graph_c0	Molecular Function: nucleic acid binding (GO:0003676);; Molecular Function: ATP binding (GO:0005524);; Molecular Function: ATP-dependent helicase activity (GO:0008026);;	K12815|0|mtr:MTR_2g098440|Pre-mRNA-splicing factor ATP-dependent RNA helicase PRP16; K12815 pre-mRNA-splicing factor ATP-dependent RNA helicase DHX38/PRP16 [EC:3.6.4.13] (A)	Probable pre-mRNA-splicing factor ATP-dependent RNA helicase GN=At3g26560 OS=Arabidopsis thaliana (Mouse-ear cress) PE=1 SV=2
c120685.graph_c0	Molecular Function: RNA binding (GO:0003723);; Molecular Function: RNA-directed DNA polymerase activity (GO:0003964);; Biological Process: RNA-dependent DNA replication (GO:0006278);; Biological Process: DNA integration (GO:0015074);;	--	--
c44480.graph_c0	Molecular Function: inorganic diphosphatase activity (GO:0004427);; Molecular Function: hydrogen-translocating pyrophosphatase activity (GO:0009678);; Biological Process: proton transport (GO:0015992);; Cellular Component: membrane (GO:0016020);;	K01507|1.03894e-157|gmx:100794166|pyrophosphate-energized vacuolar membrane proton pump-like; K01507 inorganic pyrophosphatase [EC:3.6.1.1] (A)	Pyrophosphate-energized vacuolar membrane proton pump OS=Vigna radiata var. radiata (Mung bean) PE=1 SV=4
c151677.graph_c0	Biological Process: spliceosomal tri-snRNP complex assembly (GO:0000244);; Cellular Component: U4/U6 x U5 tri-snRNP complex (GO:0046540);;	K12844|1.0614e-20|zma:100194058|hypothetical protein; K12844 U4/U6 small nuclear ribonucleoprotein PRP31 (A)	Probable nucleolar protein 5-2 GN=T12H1.2 OS=Arabidopsis thaliana (Mouse-ear cress) PE=2 SV=1
c94179.graph_c0	Biological Process: metal ion transport (GO:0030001);; Molecular Function: metal ion binding (GO:0046872);;	--	--
c107382.graph_c1	--	--	--
c108879.graph_c0	Molecular Function: copper ion transmembrane transporter activity (GO:0005375);; Biological Process: embryo development ending in seed dormancy (GO:0009793);; Biological Process: copper ion transmembrane transport (GO:0035434);;	--	Putative DEAD-box ATP-dependent RNA helicase 33 GN=RH33 OS=Arabidopsis thaliana (Mouse-ear cress) PE=3 SV=1
c117827.graph_c0	--	--	--
c103233.graph_c0	Molecular Function: monooxygenase activity (GO:0004497);; Molecular Function: iron ion binding (GO:0005506);; Molecular Function: electron carrier activity (GO:0009055);; Molecular Function: oxidoreductase activity, acting on paired donors, with incorporation or reduction of molecular oxygen (GO:0016705);; Molecular Function: heme binding (GO:0020037);; Biological Process: oxidation-reduction pro…	--	Alkane hydroxylase MAH1 {ECO:0000303|PubMed:17905869} OS=Arabidopsis thaliana (Mouse-ear cress) PE=2 SV=1
c86788.graph_c0	--	--	--
c84303.graph_c0	--	--	--
c139832.graph_c0	--	--	--
c89578.graph_c0	--	--	TMV resistance protein N GN=N OS=Nicotiana glutinosa (Tobacco) PE=1 SV=1
c109583.graph_c1	Molecular Function: catalytic activity (GO:0003824);; Cellular Component: intracellular (GO:0005622);; Biological Process: metabolic process (GO:0008152);;	--	--
c79044.graph_c0	Molecular Function: GTPase activity (GO:0003924);; Molecular Function: structural constituent of cytoskeleton (GO:0005200);; Molecular Function: GTP binding (GO:0005525);; Cellular Component: cytoplasm (GO:0005737);; Cellular Component: microtubule (GO:0005874);; Biological Process: GTP catabolic process (GO:0006184);; Biological Process: microtubule-based process (GO:0007017);; Biological Proces…	K07375|1.25229e-115|ppp:PHYPADRAFT_232451|hypothetical protein; K07375 tubulin beta (A)	Tubulin beta-1 chain (Fragment) GN=TUBB1 OS=Avena sativa (Oat) PE=2 SV=1
c124992.graph_c0	--	K05666|6.42733e-09|gmx:100787314|ABC transporter C family member 10-like; K05666 ATP-binding cassette, subfamily C (CFTR/MRP), member 2 (A)	ABC transporter C family member 10 GN=F17J16.190 OS=Arabidopsis thaliana (Mouse-ear cress) PE=2 SV=2
c134272.graph_c0	Molecular Function: copper-exporting ATPase activity (GO:0004008);; Molecular Function: ATP binding (GO:0005524);; Cellular Component: integral component of membrane (GO:0016021);; Molecular Function: metal ion binding (GO:0046872);; Biological Process: copper ion export (GO:0060003);;	K01533|4.82116e-34|pop:POPTR_0003s01850g|hypothetical protein; K01533 Cu2+-exporting ATPase [EC:3.6.3.4] (A)	Copper-transporting ATPase PAA1, chloroplastic (Precursor) OS=Arabidopsis thaliana (Mouse-ear cress) PE=2 SV=1
c99438.graph_c0	--	--	--
c64808.graph_c0	--	--	--
c108917.graph_c2	--	--	F-box protein CPR30 GN=CPR30 OS=Arabidopsis thaliana (Mouse-ear cress) PE=1 SV=2
c68997.graph_c0	Molecular Function: calcium ion binding (GO:0005509);; Cellular Component: plasma membrane (GO:0005886);; Biological Process: Golgi to vacuole transport (GO:0006896);; Cellular Component: plastid (GO:0009536);; Molecular Function: amino-terminal vacuolar sorting propeptide binding (GO:0009940);; Cellular Component: cytoplasmic membrane-bounded vesicle (GO:0016023);; Cellular Component: Golgi tran…	--	Vacuolar-sorting receptor 4 (Precursor) GN=F26C24.14 OS=Arabidopsis thaliana (Mouse-ear cress) PE=2 SV=2
c131968.graph_c0	--	--	--
c115301.graph_c1	--	--	--
c112810.graph_c0	Cellular Component: plasma membrane (GO:0005886);;	--	--
c91371.graph_c0	Biological Process: metabolic process (GO:0008152);; Molecular Function: transferase activity, transferring acyl groups other than amino-acyl groups (GO:0016747);;	--	Acyltransferase-like protein At3g26840, chloroplastic (Precursor) GN=At3g26840 OS=Arabidopsis thaliana (Mouse-ear cress) PE=2 SV=1
c127404.graph_c0	Molecular Function: oxidoreductase activity (GO:0016491);;	K00030|1.87989e-26|gsl:Gasu_48810|isocitrate dehydrogenase (NAD+) (EC:1.1.1.41); K00030 isocitrate dehydrogenase (NAD+) [EC:1.1.1.41] (A)	Isocitrate dehydrogenase [NAD] regulatory subunit 1, mitochondrial (Precursor) GN=IDH1 OS=Arabidopsis thaliana (Mouse-ear cress) PE=2 SV=2
c104779.graph_c0	Molecular Function: transferase activity (GO:0016740);;	--	--
c149102.graph_c0	--	--	--
c81559.graph_c0	Cellular Component: mitochondrial inner membrane (GO:0005743);; Biological Process: transport (GO:0006810);; Molecular Function: phosphate:proton symporter activity (GO:0015317);; Cellular Component: integral component of membrane (GO:0016021);;	K15102|2.39584e-142|zma:100273008|uncharacterized LOC100273008; K15102 solute carrier family 25 (mitochondrial phosphate transporter), member 3 (A)	Mitochondrial phosphate carrier protein 2, mitochondrial (Precursor) GN=T21J18_120 OS=Arabidopsis thaliana (Mouse-ear cress) PE=2 SV=1
c109068.graph_c0	Molecular Function: aspartic-type endopeptidase activity (GO:0004190);; Biological Process: proteolysis (GO:0006508);;	--	Aspartic proteinase-like protein 2 (Precursor) GN=At1g65240 OS=Arabidopsis thaliana (Mouse-ear cress) PE=1 SV=2
c109075.graph_c0	Molecular Function: zinc ion binding (GO:0008270);; Biological Process: photoperiodism, flowering (GO:0048573);;	K10640|0|cam:101515324|E3 ubiquitin-protein ligase RNF25-like; K10640 E3 ubiquitin-protein ligase RNF25 [EC:6.3.2.19] (A)	--
c114164.graph_c1	Molecular Function: metal ion binding (GO:0046872);;	--	Endonuclease OS=Nicotiana tabacum (Common tobacco) PE=2 SV=1
c105332.graph_c0	Molecular Function: isocitrate lyase activity (GO:0004451);; Biological Process: glyoxylate cycle (GO:0006097);; Biological Process: tricarboxylic acid cycle (GO:0006099);; Cellular Component: glyoxysome (GO:0009514);;	K01637|0|gmx:100789036|ICL1, ICL; isocitrate lyase 1-like (EC:4.1.3.1); K01637 isocitrate lyase [EC:4.1.3.1] (A)	Isocitrate lyase 1 (Fragment) GN=ICL1 OS=Glycine max (Soybean) PE=2 SV=1
c172618.graph_c0	Molecular Function: carbonate dehydratase activity (GO:0004089);; Biological Process: one-carbon metabolic process (GO:0006730);; Molecular Function: zinc ion binding (GO:0008270);;	--	--
c95810.graph_c0	Molecular Function: nucleic acid binding (GO:0003676);; Molecular Function: ATP binding (GO:0005524);; Cellular Component: intracellular (GO:0005622);; Biological Process: DNA replication (GO:0006260);; Biological Process: DNA repair (GO:0006281);; Biological Process: DNA recombination (GO:0006310);; Molecular Function: ATP-dependent 3'-5' DNA helicase activity (GO:0043140);;	K10901|0|mtr:MTR_2g006440|ATP-dependent DNA helicase Q1; K10901 bloom syndrome protein [EC:3.6.4.12] (A)	ATP-dependent DNA helicase Q-like 4A GN=At1g10930 OS=Arabidopsis thaliana (Mouse-ear cress) PE=2 SV=1
c112894.graph_c0	Molecular Function: polygalacturonase activity (GO:0004650);; Cellular Component: extracellular region (GO:0005576);; Biological Process: carbohydrate metabolic process (GO:0005975);; Molecular Function: manganese ion binding (GO:0030145);; Molecular Function: nutrient reservoir activity (GO:0045735);;	--	Probable polygalacturonase OS=Vitis vinifera (Grape) PE=1 SV=1
c110338.graph_c1	Biological Process: metabolic process (GO:0008152);; Molecular Function: ligase activity (GO:0016874);;	--	4-coumarate--CoA ligase-like 9 GN=4CLL9 OS=Arabidopsis thaliana (Mouse-ear cress) PE=1 SV=2
c125206.graph_c0	Molecular Function: monooxygenase activity (GO:0004497);; Molecular Function: iron ion binding (GO:0005506);; Molecular Function: electron carrier activity (GO:0009055);; Molecular Function: oxidoreductase activity, acting on paired donors, with incorporation or reduction of molecular oxygen (GO:0016705);; Molecular Function: heme binding (GO:0020037);; Biological Process: oxidation-reduction pro…	--	Cytochrome P450 94C1 GN=CYP94C1 OS=Arabidopsis thaliana (Mouse-ear cress) PE=2 SV=1
c114127.graph_c1	Molecular Function: phosphoprotein phosphatase activity (GO:0004721);;	--	Plant intracellular Ras-group-related LRR protein 4 GN=PIRL4 OS=Arabidopsis thaliana (Mouse-ear cress) PE=1 SV=1
c127973.graph_c0	--	--	--
c83618.graph_c0	Molecular Function: purine ribonucleoside binding (GO:0032550);; Molecular Function: adenyl ribonucleotide binding (GO:0032559);; Molecular Function: anion binding (GO:0043168);; Biological Process: response to stimulus (GO:0050896);;	--	TMV resistance protein N GN=N OS=Nicotiana glutinosa (Tobacco) PE=1 SV=1
c109890.graph_c1	--	--	--
c107750.graph_c0	Cellular Component: plasmodesma (GO:0009506);; Biological Process: pollen development (GO:0009555);; Molecular Function: oxidoreductase activity, acting on paired donors, with incorporation or reduction of molecular oxygen, 2-oxoglutarate as one donor, and incorporation of one atom each of oxygen into both donors (GO:0016706);; Biological Process: oxidation-reduction process (GO:0055114);;	--	--
c113296.graph_c1	Molecular Function: zinc ion binding (GO:0008270);; Cellular Component: plasmodesma (GO:0009506);; Biological Process: gravitropism (GO:0009630);;	--	Histone-lysine N-methyltransferase ATX1 GN=T9H9.17 OS=Arabidopsis thaliana (Mouse-ear cress) PE=1 SV=2
c106031.graph_c0	Biological Process: base-excision repair (GO:0006284);; Molecular Function: DNA-3-methyladenine glycosylase activity (GO:0008725);; Biological Process: response to blue light (GO:0009637);; Biological Process: regulation of proton transport (GO:0010155);; Biological Process: protein autophosphorylation (GO:0046777);;	K01246|4.07054e-33|mtr:MTR_2g063510|DNA-3-methyladenine glycosylase; K01246 DNA-3-methyladenine glycosylase I [EC:3.2.2.20] (A)	--
c153789.graph_c0	Molecular Function: translation elongation factor activity (GO:0003746);; Molecular Function: ATP binding (GO:0005524);; Biological Process: ATP catabolic process (GO:0006200);; Biological Process: translational elongation (GO:0006414);; Molecular Function: ATPase activity (GO:0016887);;	--	--
c134592.graph_c0	--	--	--
c76025.graph_c0	Biological Process: metabolic process (GO:0008152);; Molecular Function: transferase activity, transferring hexosyl groups (GO:0016758);;	--	Crocetin glucosyltransferase, chloroplastic (Precursor) GN=UGT75L6 OS=Gardenia jasminoides (Cape jasmine) PE=1 SV=1
c111958.graph_c2	Molecular Function: ATP binding (GO:0005524);; Biological Process: phenylpropanoid metabolic process (GO:0009698);; Molecular Function: 4-coumarate-CoA ligase activity (GO:0016207);;	K01904|2.6056e-86|mtr:MTR_4g005750|4-coumarate CoA ligase; K01904 4-coumarate--CoA ligase [EC:6.2.1.12] (A)	4-coumarate--CoA ligase 1 GN=4CL1 OS=Nicotiana tabacum (Common tobacco) PE=2 SV=1
c78996.graph_c0	--	--	--
c72058.graph_c0	Biological Process: rRNA processing (GO:0006364);; Cellular Component: chloroplast outer membrane (GO:0009707);; Biological Process: chloroplast relocation (GO:0009902);; Biological Process: thylakoid membrane organization (GO:0010027);; Biological Process: photosystem II assembly (GO:0010207);; Biological Process: regulation of protein dephosphorylation (GO:0035304);; Biological Process: transcr…	--	Protein CHUP1, chloroplastic GN=CHUP1 OS=Arabidopsis thaliana (Mouse-ear cress) PE=1 SV=1
c94800.graph_c0	Biological Process: single-organism transport (GO:0044765);;	K15040|3.80094e-19|ccp:CHC_T00007150001|hypothetical protein; K15040 voltage-dependent anion channel protein 2 (A)	Mitochondrial outer membrane protein porin 1 GN=P0711F01.56-1 OS=Oryza sativa subsp. japonica (Rice) PE=1 SV=3
c137885.graph_c0	--	--	--
c41405.graph_c0	--	--	Histone H4 OS=Solanum lycopersicum (Tomato) PE=3 SV=2
c107873.graph_c0	--	--	F-box/kelch-repeat protein At3g23880 GN=At3g23880 OS=Arabidopsis thaliana (Mouse-ear cress) PE=2 SV=1
c104558.graph_c0	--	--	--
c104323.graph_c0	Molecular Function: protein-L-isoaspartate (D-aspartate) O-methyltransferase activity (GO:0004719);; Cellular Component: cytoplasm (GO:0005737);; Biological Process: cellular protein modification process (GO:0006464);; Biological Process: methylation (GO:0032259);;	K00573|9.84045e-45|cam:101502253|PIMT2; protein-L-isoaspartate O-methyltransferase-like; K00573 protein-L-isoaspartate(D-aspartate) O-methyltransferase [EC:2.1.1.77] (A)	Protein-L-isoaspartate O-methyltransferase 1 GN=T29H11.150 OS=Arabidopsis thaliana (Mouse-ear cress) PE=1 SV=3
c85391.graph_c0	Molecular Function: binding (GO:0005488);;	--	--
c185875.graph_c0	--	--	--
c107992.graph_c0	--	--	B2 protein OS=Daucus carota (Wild carrot) PE=2 SV=1
c128590.graph_c0	--	--	--
c109194.graph_c0	Molecular Function: organic cyclic compound binding (GO:0097159);; Molecular Function: heterocyclic compound binding (GO:1901363);;	K13192|0|cam:101511384|zinc finger CCCH domain-containing protein 41-like; K13192 RNA-binding protein 26 (A)	Zinc finger CCCH domain-containing protein 41 GN=At3g27700 OS=Arabidopsis thaliana (Mouse-ear cress) PE=1 SV=1
c44753.graph_c0	Molecular Function: phosphoprotein phosphatase activity (GO:0004721);; Cellular Component: nucleus (GO:0005634);;	K17618|0|vvi:100262993|ubiquitin-like domain-containing CTD phosphatase; K17618 ubiquitin-like domain-containing CTD phosphatase 1 [EC:3.1.3.16] (A)	Ubiquitin-like domain-containing CTD phosphatase GN=At4g06599 OS=Arabidopsis thaliana (Mouse-ear cress) PE=2 SV=1
c20142.graph_c0	Molecular Function: serine-type peptidase activity (GO:0008236);; Biological Process: macromolecule metabolic process (GO:0043170);; Biological Process: primary metabolic process (GO:0044238);; Biological Process: single-organism cellular process (GO:0044763);;	--	--
c93200.graph_c1	--	--	--
c107929.graph_c0	Molecular Function: nucleotide binding (GO:0000166);; Cellular Component: endoplasmic reticulum (GO:0005783);; Biological Process: protein targeting to mitochondrion (GO:0006626);; Biological Process: proteasome-mediated ubiquitin-dependent protein catabolic process (GO:0043161);; Biological Process: proteasome assembly (GO:0043248);; Biological Process: response to misfolded protein (GO:0051788)…	--	Katanin p80 WD40 repeat-containing subunit B1 homolog {ECO:0000255|HAMAP-Rule:MF_03022} GN=At5g23430 OS=Arabidopsis thaliana (Mouse-ear cress) PE=2 SV=3
c89990.graph_c0	--	--	--
c88401.graph_c0	--	--	--
c51952.graph_c0	--	--	--
c114840.graph_c0	--	--	Endonuclease OS=Nicotiana tabacum (Common tobacco) PE=2 SV=1
c89408.graph_c0	Cellular Component: cytosol (GO:0005829);;	--	--
c111875.graph_c1	--	--	--
c109724.graph_c1	--	K18757|4.57993e-95|mtr:MTR_8g075120|La-related protein 1B; K18757 la-related protein 1 (A)	--
c108632.graph_c0	Cellular Component: integral component of membrane (GO:0016021);;	--	GABA transporter 1 GN=T23G18.9 OS=Arabidopsis thaliana (Mouse-ear cress) PE=1 SV=1
c146851.graph_c0	Molecular Function: helicase activity (GO:0004386);; Molecular Function: ATP binding (GO:0005524);; Biological Process: DNA metabolic process (GO:0006259);; Biological Process: single-organism cellular process (GO:0044763);;	--	--
c107657.graph_c1	--	--	--
c94673.graph_c0	Molecular Function: ATP:ADP antiporter activity (GO:0005471);; Molecular Function: ATP binding (GO:0005524);; Biological Process: transport (GO:0006810);; Cellular Component: integral component of membrane (GO:0016021);; Molecular Function: oxidoreductase activity, acting on single donors with incorporation of molecular oxygen, incorporation of two atoms of oxygen (GO:0016702);;	K03301|8.2041e-89|cam:101494211|plastidic ATP/ADP-transporter-like; K03301 ATP:ADP antiporter, AAA family (A)	Plastidic ATP/ADP-transporter OS=Solanum tuberosum (Potato) PE=2 SV=2
c90423.graph_c0	Biological Process: autophagic vacuole assembly (GO:0000045);; Cellular Component: fungal-type vacuole membrane (GO:0000329);; Cellular Component: pre-autophagosomal structure (GO:0000407);; Cellular Component: autophagic vacuole membrane (GO:0000421);; Biological Process: mitochondrion degradation (GO:0000422);; Cellular Component: cytosol (GO:0005829);; Biological Process: ER to Golgi vesicle-m…	K08341|2.08641e-49|mis:MICPUN_109644|ATG8; autophagy-related protein 8; K08341 GABA(A) receptor-associated protein (A)	Autophagy-related protein 8 (Precursor) GN=ATG8 OS=Phytophthora infestans (Potato late blight fungus) PE=3 SV=1
c73637.graph_c0	--	--	F-box protein At2g17036 GN=At2g17036 OS=Arabidopsis thaliana (Mouse-ear cress) PE=2 SV=1
c92933.graph_c1	Biological Process: regulation of transcription, DNA-templated (GO:0006355);; Biological Process: gravitropism (GO:0009630);; Biological Process: primary shoot apical meristem specification (GO:0010072);;	--	Topless-related protein 4 GN=MSJ11.27 OS=Arabidopsis thaliana (Mouse-ear cress) PE=1 SV=2
c109193.graph_c0	Biological Process: maltose metabolic process (GO:0000023);; Molecular Function: hydrolase activity, hydrolyzing O-glycosyl compounds (GO:0004553);; Biological Process: microtubule nucleation (GO:0007020);; Biological Process: embryo development ending in seed dormancy (GO:0009793);; Biological Process: thylakoid membrane organization (GO:0010027);; Biological Process: iron-sulfur cluster assembl…	--	Pentatricopeptide repeat-containing protein At3g18110, chloroplastic (Precursor) GN=EMB1270 OS=Arabidopsis thaliana (Mouse-ear cress) PE=2 SV=2
c82096.graph_c0	Molecular Function: DNA binding (GO:0003677);; Molecular Function: chromatin binding (GO:0003682);;	K09422|1.5728e-85|cic:CICLE_v10015648mg|hypothetical protein; K09422 myb proto-oncogene protein, plant (A)	Transcription repressor MYB5 GN=MYB5 OS=Arabidopsis thaliana (Mouse-ear cress) PE=1 SV=1
c55361.graph_c0	--	--	--
c91793.graph_c0	--	--	G-type lectin S-receptor-like serine/threonine-protein kinase At1g11305 (Precursor) GN=At1g11305 OS=Arabidopsis thaliana (Mouse-ear cress) PE=3 SV=1
c152575.graph_c0	Molecular Function: aspartate carbamoyltransferase activity (GO:0004070);; Molecular Function: ATP binding (GO:0005524);; Biological Process: 'de novo' pyrimidine nucleobase biosynthetic process (GO:0006207);; Biological Process: glutamine catabolic process (GO:0006543);; Molecular Function: amino acid binding (GO:0016597);; Molecular Function: metal ion binding (GO:0046872);; Biological Process:…	K11541|2.8802e-19|cme:CYME_CMQ255C|CAD complex; K11541 carbamoyl-phosphate synthase / aspartate carbamoyltransferase [EC:6.3.5.5 2.1.3.2] (A)	Carbamoyl-phosphate synthase large chain, chloroplastic (Precursor) GN=F1N18.6 OS=Arabidopsis thaliana (Mouse-ear cress) PE=1 SV=1
c114035.graph_c0	Molecular Function: nucleic acid binding (GO:0003676);; Molecular Function: zinc ion binding (GO:0008270);; Cellular Component: integral component of membrane (GO:0016021);;	--	Pentatricopeptide repeat-containing protein At1g12620 GN=At1g12620 OS=Arabidopsis thaliana (Mouse-ear cress) PE=2 SV=1
c113538.graph_c0	Molecular Function: transporter activity (GO:0005215);; Biological Process: oligopeptide transport (GO:0006857);; Cellular Component: membrane (GO:0016020);;	K14638|0|mtr:MTR_5g085850|Nitrate transporter; K14638 solute carrier family 15 (peptide/histidine transporter), member 3/4 (A)	Protein NRT1/ PTR FAMILY 6.4 GN=MIL23.23 OS=Arabidopsis thaliana (Mouse-ear cress) PE=1 SV=1
c108798.graph_c2	Cellular Component: vacuolar proton-transporting V-type ATPase, V1 domain (GO:0000221);; Cellular Component: plant-type vacuole (GO:0000325);; Biological Process: cell morphogenesis (GO:0000902);; Cellular Component: Golgi apparatus (GO:0005794);; Cellular Component: plasma membrane (GO:0005886);; Biological Process: protein glycosylation (GO:0006486);; Biological Process: protein targeting to va…	K02144|0|cam:101505826|V-type proton ATPase subunit H-like; K02144 V-type H+-transporting ATPase subunit H (A)	V-type proton ATPase subunit H GN=VHA-H OS=Arabidopsis thaliana (Mouse-ear cress) PE=1 SV=1
c111141.graph_c2	Molecular Function: isochorismate synthase activity (GO:0008909);; Biological Process: biosynthetic process (GO:0009058);;	K02552|2.05889e-98|mtr:MTR_4g076520|Isochorismate synthase; K02552 menaquinone-specific isochorismate synthase [EC:5.4.4.2] (A)	Isochorismate synthase, chloroplastic (Precursor) OS=Catharanthus roseus (Madagascar periwinkle) PE=1 SV=1
c105778.graph_c0	Cellular Component: protein phosphatase type 2A complex (GO:0000159);; Biological Process: signal transduction (GO:0007165);; Molecular Function: protein phosphatase type 2A regulator activity (GO:0008601);;	K11584|5.87598e-145|mtr:MTR_1g011460|Serine/threonine protein phosphatase 2A 57 kDa regulatory subunit B' iota isoform; K11584 serine/threonine-protein phosphatase 2A regulatory subunit B' (A)	Serine/threonine protein phosphatase 2A 57 kDa regulatory subunit B&apos; iota isoform GN=B&apos;IOTA OS=Arabidopsis thaliana (Mouse-ear cress) PE=2 SV=1
c87059.graph_c0	Molecular Function: peptide-methionine (S)-S-oxide reductase activity (GO:0008113);; Biological Process: oxidation-reduction process (GO:0055114);;	K07304|5.92287e-120|csv:101203500|peptide methionine sulfoxide reductase-like; K07304 peptide-methionine (S)-S-oxide reductase [EC:1.8.4.11] (A)	Peptide methionine sulfoxide reductase OS=Lactuca sativa (Garden lettuce) PE=2 SV=1
c100807.graph_c0	--	--	--
c104891.graph_c0	Cellular Component: vacuolar membrane (GO:0005774);; Biological Process: carbohydrate metabolic process (GO:0005975);; Molecular Function: lyase activity (GO:0016829);; Molecular Function: carbohydrate binding (GO:0030246);;	K18195|3.65925e-73|mtr:MTR_5g066770|LG27/30-like gene; K18195 rhamnogalacturonan endolyase [EC:4.2.2.23] (A)	--
c113059.graph_c1	Biological Process: cell morphogenesis (GO:0000902);; Cellular Component: mitochondrial respiratory chain complex I (GO:0005747);; Biological Process: mitochondrial electron transport, NADH to ubiquinone (GO:0006120);; Biological Process: N-terminal protein myristoylation (GO:0006499);; Biological Process: ubiquitin-dependent protein catabolic process (GO:0006511);; Molecular Function: NADH dehyd…	K03942|0|mtr:MTR_1g042300|NADH-quinone oxidoreductase subunit F; K03942 NADH dehydrogenase (ubiquinone) flavoprotein 1 [EC:1.6.5.3 1.6.99.3] (A)	NADH dehydrogenase [ubiquinone] flavoprotein 1, mitochondrial (Precursor) GN=At5g08530 OS=Arabidopsis thaliana (Mouse-ear cress) PE=1 SV=1
c113404.graph_c0	Molecular Function: DNA binding (GO:0003677);; Biological Process: regulation of transcription, DNA-templated (GO:0006355);;	--	NAC domain-containing protein 86 {ECO:0000312|EMBL:AED92405.1} OS=Arabidopsis thaliana (Mouse-ear cress) PE=2 SV=1
c97891.graph_c1	--	K06995|8.69489e-28|mtr:MTR_6g060170|hypothetical protein; K06995 (A)	--
c155180.graph_c0	Cellular Component: plasma membrane (GO:0005886);; Biological Process: intracellular protein transport (GO:0006886);; Cellular Component: chloroplast (GO:0009507);; Biological Process: vesicle-mediated transport (GO:0016192);; Cellular Component: clathrin adaptor complex (GO:0030131);;	--	--
c110646.graph_c1	Cellular Component: cytoplasm (GO:0005737);; Molecular Function: RNA methyltransferase activity (GO:0008173);; Biological Process: chloroplast organization (GO:0009658);; Biological Process: tRNA methylation (GO:0030488);; Biological Process: protein targeting to chloroplast (GO:0045036);; Molecular Function: iron-sulfur cluster binding (GO:0051536);; Biological Process: rRNA base methylation (GO…	K06941|3.67647e-129|mtr:MTR_5g079860|Ribosomal RNA large subunit methyltransferase N; K06941 23S rRNA (adenine2503-C2)-methyltransferase [EC:2.1.1.192] (A)	--
c111773.graph_c0	Biological Process: cellular process (GO:0009987);; Molecular Function: nucleoside-triphosphatase activity (GO:0017111);; Biological Process: organic substance metabolic process (GO:0071704);;	--	ABC transporter B family member 18 GN=MFJ20.7 OS=Arabidopsis thaliana (Mouse-ear cress) PE=3 SV=1
c99692.graph_c0	Biological Process: mitotic recombination (GO:0006312);; Biological Process: protein folding (GO:0006457);; Biological Process: embryo sac egg cell differentiation (GO:0009560);; Cellular Component: prefoldin complex (GO:0016272);; Molecular Function: unfolded protein binding (GO:0051082);;	--	--
c131310.graph_c0	Biological Process: transport (GO:0006810);; Cellular Component: integral component of membrane (GO:0016021);;	K15109|1.16184e-08|sbi:SORBI_01g028320|SORBIDRAFT_01g028320, Sb01g028320; hypothetical protein; K15109 solute carrier family 25 (mitochondrial carnitine/acylcarnitine transporter), member 20/29 (A)	Mitochondrial carnitine/acylcarnitine carrier-like protein GN=BOU OS=Arabidopsis thaliana (Mouse-ear cress) PE=2 SV=1
c99351.graph_c0	Molecular Function: protein binding (GO:0005515);; Molecular Function: S-adenosylmethionine-dependent methyltransferase activity (GO:0008757);; Cellular Component: chloroplast (GO:0009507);; Cellular Component: nuclear speck (GO:0016607);; Biological Process: mRNA methylation (GO:0080009);;	K05925|2.66088e-53|mtr:MTR_8g104280|N6-adenosine-methyltransferase MT-A70-like protein; K05925 mRNA (2'-O-methyladenosine-N6-)-methyltransferase [EC:2.1.1.62] (A)	Putative N6-adenosine-methyltransferase MT-A70-like GN=MtrDRAFT_AC148918g15v1 OS=Medicago truncatula (Barrel medic) PE=3 SV=1
c114677.graph_c0	Molecular Function: protein serine/threonine kinase activity (GO:0004674);; Molecular Function: ATP binding (GO:0005524);; Biological Process: protein phosphorylation (GO:0006468);;	--	Receptor-like serine/threonine-protein kinase ALE2 (Precursor) GN=ALE2 OS=Arabidopsis thaliana (Mouse-ear cress) PE=1 SV=1
c119288.graph_c0	Biological Process: phosphatidylglycerol biosynthetic process (GO:0006655);; Cellular Component: chloroplast inner membrane (GO:0009706);; Biological Process: vitamin E biosynthetic process (GO:0010189);; Biological Process: plastoquinone biosynthetic process (GO:0010236);; Biological Process: isopentenyl diphosphate biosynthetic process, methylerythritol 4-phosphate pathway (GO:0019288);; Biolog…	K12502|8.0323e-53|gmx:100806615|2-methyl-6-phytyl-1,4-hydroquinone methyltransferase, chloroplastic-like; K12502 MPBQ/MSBQ methyltransferase [EC:2.1.1.295] (A)	2-methyl-6-phytyl-1,4-hydroquinone methyltransferase, chloroplastic (Precursor) GN=MAA21.40 OS=Arabidopsis thaliana (Mouse-ear cress) PE=1 SV=1
c115697.graph_c0	Molecular Function: DNA binding (GO:0003677);; Molecular Function: RNA binding (GO:0003723);; Molecular Function: RNA-directed DNA polymerase activity (GO:0003964);; Molecular Function: aspartic-type endopeptidase activity (GO:0004190);; Cellular Component: nucleus (GO:0005634);; Biological Process: RNA-dependent DNA replication (GO:0006278);; Biological Process: DNA recombination (GO:0006310);; …	--	RNA-directed DNA polymerase homolog OS=Oenothera berteroana (Bertero&apos;s evening primrose) PE=4 SV=1
c112186.graph_c2	Molecular Function: RNA binding (GO:0003723);;	K13162|7.27002e-08|mtr:MTR_6g012630|Poly(rC)-binding protein; K13162 poly(rC)-binding protein 2/3/4 (A)	--
c98926.graph_c0	Molecular Function: protein serine/threonine kinase activity (GO:0004674);; Molecular Function: ATP binding (GO:0005524);; Biological Process: protein phosphorylation (GO:0006468);;	K08829|8.15148e-47|mtr:MTR_5g026960|Serine/threonine protein kinase ICK; K08829 male germ cell-associated kinase [EC:2.7.11.22] (A)	Cyclin-dependent kinase F-4 OS=Oryza sativa subsp. japonica (Rice) PE=2 SV=1
c44291.graph_c0	Molecular Function: nucleotide binding (GO:0000166);;	--	--
c191064.graph_c0	--	--	--
c113791.graph_c0	Molecular Function: transferase activity, transferring phosphorus-containing groups (GO:0016772);; Biological Process: cellular metabolic process (GO:0044237);; Molecular Function: organic cyclic compound binding (GO:0097159);; Molecular Function: heterocyclic compound binding (GO:1901363);;	--	--
c152890.graph_c0	Biological Process: glycerol ether metabolic process (GO:0006662);; Molecular Function: electron carrier activity (GO:0009055);; Molecular Function: protein disulfide oxidoreductase activity (GO:0015035);; Biological Process: cell redox homeostasis (GO:0045454);;	--	PITH domain-containing protein At3g04780 GN=At3g04780 OS=Arabidopsis thaliana (Mouse-ear cress) PE=1 SV=2
c148527.graph_c0	--	--	--
c136759.graph_c0	Molecular Function: ATP binding (GO:0005524);; Biological Process: defense response (GO:0006952);; Biological Process: signal transduction (GO:0007165);; Molecular Function: nucleoside-triphosphatase activity (GO:0017111);; Molecular Function: ADP binding (GO:0043531);;	--	--
c133967.graph_c0	Molecular Function: nucleic acid binding (GO:0003676);; Molecular Function: zinc ion binding (GO:0008270);; Biological Process: DNA integration (GO:0015074);;	--	Uncharacterized mitochondrial protein AtMg00820 GN=AtMg00820 OS=Arabidopsis thaliana (Mouse-ear cress) PE=4 SV=1
c42278.graph_c0	--	--	DEAD-box ATP-dependent RNA helicase 3, chloroplastic (Precursor) GN=OSJNBa0010E04.4 OS=Oryza sativa subsp. japonica (Rice) PE=2 SV=2
c96409.graph_c0	Molecular Function: translation elongation factor activity (GO:0003746);; Cellular Component: eukaryotic translation elongation factor 1 complex (GO:0005853);; Biological Process: translational elongation (GO:0006414);;	K03233|0|vvi:100246571|elongation factor 1-gamma; K03233 elongation factor 1-gamma (A)	Elongation factor 1-gamma OS=Prunus avium (Cherry) PE=2 SV=1
c100783.graph_c1	Molecular Function: nucleoside diphosphate kinase activity (GO:0004550);; Molecular Function: ATP binding (GO:0005524);; Cellular Component: nucleus (GO:0005634);; Biological Process: nucleoside diphosphate phosphorylation (GO:0006165);; Biological Process: GTP biosynthetic process (GO:0006183);; Biological Process: UTP biosynthetic process (GO:0006228);; Biological Process: CTP biosynthetic proc…	K00940|5.62511e-120|mtr:MTR_4g104030|Nucleoside diphosphate kinase; K00940 nucleoside-diphosphate kinase [EC:2.7.4.6] (A)	Nucleoside diphosphate kinase 2 low molecular weight (Precursor) GN=NDPK2 OS=Pisum sativum (Garden pea) PE=1 SV=1
c107670.graph_c0	Molecular Function: DNA binding (GO:0003677);; Molecular Function: helicase activity (GO:0004386);; Molecular Function: ATP binding (GO:0005524);; Cellular Component: nucleus (GO:0005634);; Biological Process: DNA metabolic process (GO:0006259);; Biological Process: sister chromatid cohesion (GO:0007062);; Molecular Function: zinc ion binding (GO:0008270);; Biological Process: chromatin silencing…	K15711|0|mtr:MTR_7g089190|DNA repair protein RAD5; K15711 SWI/SNF-related matrix-associated actin-dependent regulator of chromatin subfamily A3 [EC:3.6.4.- 6.3.2.19] (A)	Putative SWI/SNF-related matrix-associated actin-dependent regulator of chromatin subfamily A member 3-like 1 GN=At5g05130 OS=Arabidopsis thaliana (Mouse-ear cress) PE=2 SV=1
c134851.graph_c0	Molecular Function: acyl-CoA dehydrogenase activity (GO:0003995);; Molecular Function: acyl-CoA oxidase activity (GO:0003997);; Cellular Component: peroxisome (GO:0005777);; Biological Process: fatty acid beta-oxidation (GO:0006635);; Molecular Function: flavin adenine dinucleotide binding (GO:0050660);;	K00232|1.38999e-37|ota:Ot01g02610|A Chain A, Crystal Structure Of Peroxisomal Acyl-Coa Oxidase-Ii (ISS); K00232 acyl-CoA oxidase [EC:1.3.3.6] (A)	Putative peroxisomal acyl-coenzyme A oxidase 1.2 GN=ACX1.2 OS=Arabidopsis thaliana (Mouse-ear cress) PE=2 SV=1
c72556.graph_c0	--	--	--
c103686.graph_c0	--	--	--
c94981.graph_c0	Cellular Component: plasma membrane (GO:0005886);;	--	--
c90539.graph_c0	Biological Process: telomere maintenance (GO:0000723);; Molecular Function: DNA binding (GO:0003677);; Molecular Function: DNA helicase activity (GO:0003678);; Molecular Function: ATP binding (GO:0005524);; Biological Process: DNA repair (GO:0006281);; Biological Process: DNA duplex unwinding (GO:0032508);;	--	--
c95685.graph_c0	Molecular Function: Rho GDP-dissociation inhibitor activity (GO:0005094);; Cellular Component: cytoplasm (GO:0005737);;	K12462|3.33553e-134|mtr:MTR_8g097200|Rho GDP-dissociation inhibitor; K12462 Rho GDP-dissociation inhibitor (A)	Rho GDP-dissociation inhibitor 1 GN=GDI1 OS=Arabidopsis thaliana (Mouse-ear cress) PE=1 SV=1
c135417.graph_c0	Molecular Function: protein serine/threonine kinase activity (GO:0004674);; Molecular Function: ATP binding (GO:0005524);; Biological Process: protein phosphorylation (GO:0006468);; Biological Process: recognition of pollen (GO:0048544);;	--	Putative receptor protein kinase ZmPK1 (Precursor) GN=PK1 OS=Zea mays (Maize) PE=2 SV=2
c106472.graph_c0	Molecular Function: catalytic activity (GO:0003824);; Biological Process: carbohydrate metabolic process (GO:0005975);;	--	--
c121899.graph_c0	--	K11650|1.45159e-120|mtr:MTR_3g089140|Chromatin remodeling complex subunit; K11650 SWI/SNF-related matrix-associated actin-dependent regulator of chromatin subfamily D (A)	SWI/SNF complex component SNF12 homolog GN=At5g14170 OS=Arabidopsis thaliana (Mouse-ear cress) PE=1 SV=1
c42195.graph_c0	--	--	--
c115475.graph_c0	Molecular Function: hydrolase activity, acting on glycosyl bonds (GO:0016798);;	K01209|0|cam:101511825|alpha-L-arabinofuranosidase 1-like; K01209 alpha-N-arabinofuranosidase [EC:3.2.1.55] (A)	Alpha-L-arabinofuranosidase 1 (Precursor) GN=T7M13.18 OS=Arabidopsis thaliana (Mouse-ear cress) PE=1 SV=1
c106794.graph_c1	Cellular Component: intracellular (GO:0005622);; Molecular Function: N-acetyltransferase activity (GO:0008080);;	--	--
c109132.graph_c0	Biological Process: ceramide metabolic process (GO:0006672);; Cellular Component: integral component of membrane (GO:0016021);;	--	--
c115926.graph_c0	Molecular Function: RNA binding (GO:0003723);; Molecular Function: RNA-directed DNA polymerase activity (GO:0003964);; Molecular Function: aspartic-type endopeptidase activity (GO:0004190);; Molecular Function: protein serine/threonine kinase activity (GO:0004674);; Molecular Function: ATP binding (GO:0005524);; Biological Process: RNA-dependent DNA replication (GO:0006278);; Biological Process: …	--	Leucine-rich repeat extensin-like protein 7 (Precursor) GN=LRX7 OS=Arabidopsis thaliana (Mouse-ear cress) PE=2 SV=1
c126843.graph_c0	Molecular Function: double-stranded RNA binding (GO:0003725);; Molecular Function: ribonuclease III activity (GO:0004525);; Molecular Function: ATP binding (GO:0005524);; Cellular Component: nucleolus (GO:0005730);; Biological Process: chromatin silencing (GO:0006342);; Biological Process: cell-cell signaling (GO:0007267);; Molecular Function: ATP-dependent helicase activity (GO:0008026);; Biolog…	K11592|4.9413e-14|mtr:MTR_3g105390|Endoribonuclease Dicer-like protein; K11592 endoribonuclease Dicer [EC:3.1.26.-] (A)	--
c181452.graph_c0	--	K11971|9.61921e-06|cre:CHLREDRAFT_116192|hypothetical protein; K11971 E3 ubiquitin-protein ligase RNF14 [EC:6.3.2.19] (A)	--
c112698.graph_c1	Molecular Function: RNA binding (GO:0003723);; Cellular Component: vacuole (GO:0005773);; Cellular Component: endoplasmic reticulum (GO:0005783);; Biological Process: aging (GO:0007568);; Cellular Component: ER body (GO:0010168);; Biological Process: negative regulation of autophagy (GO:0010507);; Biological Process: rRNA catabolic process (GO:0016075);; Molecular Function: ribonuclease T2 activi…	K01166|1.28532e-51|cam:101515174|ribonuclease 2-like; K01166 ribonuclease T2 [EC:3.1.27.1] (A)	Ribonuclease 2 (Precursor) GN=RNS2 OS=Arabidopsis thaliana (Mouse-ear cress) PE=2 SV=1
c96459.graph_c0	Molecular Function: protein serine/threonine kinase activity (GO:0004674);; Molecular Function: ATP binding (GO:0005524);; Cellular Component: extracellular region (GO:0005576);; Biological Process: protein phosphorylation (GO:0006468);; Biological Process: transmembrane receptor protein tyrosine kinase signaling pathway (GO:0007169);; Biological Process: glucuronoxylan metabolic process (GO:0010…	--	Probable leucine-rich repeat receptor-like protein kinase At5g49770 (Precursor) GN=At5g49770 OS=Arabidopsis thaliana (Mouse-ear cress) PE=2 SV=1
c118705.graph_c0	--	--	Putative quinone-oxidoreductase homolog, chloroplastic GN=At4g13010 OS=Arabidopsis thaliana (Mouse-ear cress) PE=2 SV=1
c124568.graph_c0	--	--	--
c135929.graph_c0	--	--	--
c57004.graph_c0	--	--	--
c50511.graph_c1	--	K09646|5.19614e-19|csl:COCSUDRAFT_18869|serine carboxypeptidase-like protein 1; K09646 serine carboxypeptidase 1 [EC:3.4.16.-] (A)	Serine carboxypeptidase-like 51 (Precursor) GN=SCPL51 OS=Arabidopsis thaliana (Mouse-ear cress) PE=2 SV=2
c100078.graph_c0	--	--	--
c75253.graph_c0	Molecular Function: ARF guanyl-nucleotide exchange factor activity (GO:0005086);; Biological Process: regulation of ARF protein signal transduction (GO:0032012);;	K18442|3.04172e-179|cam:101508411|brefeldin A-inhibited guanine nucleotide-exchange protein 2-like; K18442 brefeldin A-inhibited guanine nucleotide-exchange protein (A)	Brefeldin A-inhibited guanine nucleotide-exchange protein 2 GN=BIG2 OS=Arabidopsis thaliana (Mouse-ear cress) PE=2 SV=1
c109914.graph_c1	--	--	--
c102455.graph_c0	Molecular Function: protein kinase activity (GO:0004672);; Molecular Function: ATP binding (GO:0005524);; Cellular Component: plasma membrane (GO:0005886);; Biological Process: protein phosphorylation (GO:0006468);; Cellular Component: plant-type cell wall (GO:0009505);; Cellular Component: integral component of membrane (GO:0016021);; Molecular Function: 2-alkenal reductase [NAD(P)] activity (GO…	--	Probable LRR receptor-like serine/threonine-protein kinase At2g16250 (Precursor) GN=At2g16250 OS=Arabidopsis thaliana (Mouse-ear cress) PE=2 SV=1
c100166.graph_c0	--	--	--
c103829.graph_c0	--	--	--
c140147.graph_c0	--	--	--
c113562.graph_c3	Molecular Function: methyltransferase activity (GO:0008168);; Molecular Function: ribonuclease inhibitor activity (GO:0008428);; Biological Process: methylation (GO:0032259);; Biological Process: regulation of RNA metabolic process (GO:0051252);;	--	Putative 4-hydroxy-4-methyl-2-oxoglutarate aldolase 2 GN=At5g16450 OS=Arabidopsis thaliana (Mouse-ear cress) PE=1 SV=1
c122752.graph_c0	--	--	--
c104266.graph_c0	Cellular Component: cytosol (GO:0005829);; Biological Process: proteolysis (GO:0006508);; Biological Process: protein import into nucleus (GO:0006606);; Molecular Function: cysteine-type peptidase activity (GO:0008234);;	K18342|2.24954e-161|mtr:MTR_7g108240|OTU domain-containing protein 6B; K18342 OTU domain-containing protein 6 [EC:3.4.19.12] (A)	--
c134135.graph_c0	Cellular Component: plant-type vacuole (GO:0000325);; Molecular Function: ATP binding (GO:0005524);; Cellular Component: vacuolar membrane (GO:0005774);; Cellular Component: plasma membrane (GO:0005886);; Biological Process: ATP catabolic process (GO:0006200);; Molecular Function: folic acid transporter activity (GO:0008517);; Biological Process: response to water deprivation (GO:0009414);; Biolo…	--	ABC transporter C family member 4 GN=F17A22.19 OS=Arabidopsis thaliana (Mouse-ear cress) PE=2 SV=2
c102807.graph_c0	Molecular Function: adenosine deaminase activity (GO:0004000);; Biological Process: purine ribonucleoside monophosphate biosynthetic process (GO:0009168);;	K01488|3.80343e-164|mtr:MTR_4g131840|Adenosine deaminase-like protein; K01488 adenosine deaminase [EC:3.5.4.4] (A)	--
c124235.graph_c0	Biological Process: RNA splicing, via endonucleolytic cleavage and ligation (GO:0000394);; Molecular Function: DNA binding (GO:0003677);; Molecular Function: sequence-specific DNA binding transcription factor activity (GO:0003700);; Cellular Component: nuclear euchromatin (GO:0005719);; Biological Process: DNA methylation (GO:0006306);; Biological Process: methylation-dependent chromatin silencin…	K09272|3.31232e-51|cit:102622679|FACT complex subunit SSRP1-like; K09272 structure-specific recognition protein 1 (A)	FACT complex subunit SSRP1 GN=SSRP1 OS=Catharanthus roseus (Madagascar periwinkle) PE=2 SV=1
c114694.graph_c1	Biological Process: defense response (GO:0006952);; Molecular Function: ADP binding (GO:0043531);;	K13457|1.60407e-23|mtr:MTR_5g027910|Nbs-lrr resistance protein; K13457 disease resistance protein RPM1 (A)	--
c119138.graph_c0	--	K03118|3.39594e-06|mus:103981356|sec-independent protein translocase protein TATC, chloroplastic-like; K03118 sec-independent protein translocase protein TatC (A)	Sec-independent protein translocase protein TATC, chloroplastic (Precursor) OS=Oryza sativa subsp. japonica (Rice) PE=2 SV=1
c99276.graph_c0	Biological Process: defense response (GO:0006952);; Biological Process: signal transduction (GO:0007165);; Molecular Function: ADP binding (GO:0043531);; Molecular Function: cysteamine dioxygenase activity (GO:0047800);; Biological Process: oxidation-reduction process (GO:0055114);;	--	TMV resistance protein N GN=N OS=Nicotiana glutinosa (Tobacco) PE=1 SV=1
c102207.graph_c0	--	--	--
c113036.graph_c0	--	K00021|1.59853e-08|mtr:MTR_5g024880|3-hydroxy-3-methylglutaryl coenzyme A reductase; K00021 hydroxymethylglutaryl-CoA reductase (NADPH) [EC:1.1.1.34] (A)	3-hydroxy-3-methylglutaryl-coenzyme A reductase 2 (Fragment) GN=HMGR2 OS=Hevea brasiliensis (Para rubber tree) PE=2 SV=1
c87482.graph_c0	--	--	--
c111478.graph_c0	--	--	--
c78680.graph_c2	--	--	--
c81633.graph_c0	Molecular Function: nucleic acid binding (GO:0003676);; Molecular Function: RNA helicase activity (GO:0003724);; Molecular Function: ATP binding (GO:0005524);; Cellular Component: nuclear envelope (GO:0005635);; Cellular Component: cytoplasm (GO:0005737);; Cellular Component: plasma membrane (GO:0005886);; Biological Process: protein folding (GO:0006457);; Molecular Function: ATP-dependent helica…	--	DEAD-box ATP-dependent RNA helicase 38 OS=Oryza sativa subsp. japonica (Rice) PE=3 SV=1
c95495.graph_c1	Molecular Function: ATP binding (GO:0005524);; Cellular Component: mitochondrion (GO:0005739);; Biological Process: regulation of translational fidelity (GO:0006450);; Cellular Component: chloroplast (GO:0009507);; Cellular Component: glutamyl-tRNA(Gln) amidotransferase complex (GO:0030956);; Biological Process: mitochondrial translation (GO:0032543);; Molecular Function: glutaminyl-tRNA synthase…	K02435|5.98986e-64|cam:101510694|glutamyl-tRNA(Gln) amidotransferase subunit C, chloroplastic/mitochondrial-like; K02435 aspartyl-tRNA(Asn)/glutamyl-tRNA(Gln) amidotransferase subunit C [EC:6.3.5.6 6.3.5.7] (A)	Glutamyl-tRNA(Gln) amidotransferase subunit C, chloroplastic/mitochondrial {ECO:0000255|HAMAP-Rule:MF_03149} (Precursor) GN=VIT_04s0008g00570 OS=Vitis vinifera (Grape) PE=3 SV=1
c104670.graph_c1	Cellular Component: nucleus (GO:0005634);; Biological Process: protein import into nucleus (GO:0006606);; Molecular Function: Ran GTPase binding (GO:0008536);;	--	Importin beta-like SAD2 homolog {ECO:0000305} OS=Arabidopsis thaliana (Mouse-ear cress) PE=1 SV=1
c114899.graph_c2	--	--	--
c74547.graph_c0	Molecular Function: nucleotide binding (GO:0000166);; Molecular Function: nucleic acid binding (GO:0003676);;	K12741|1.96712e-144|vvi:100258161|hypothetical protein; K12741 heterogeneous nuclear ribonucleoprotein A1/A3 (A)	UBP1-associated protein 2A GN=UBA2A OS=Arabidopsis thaliana (Mouse-ear cress) PE=1 SV=1
c111529.graph_c0	--	--	--
c84446.graph_c0	Biological Process: telomere maintenance (GO:0000723);; Molecular Function: DNA helicase activity (GO:0003678);; Molecular Function: ATP binding (GO:0005524);; Biological Process: DNA repair (GO:0006281);; Biological Process: DNA duplex unwinding (GO:0032508);;	--	--
c110279.graph_c0	Molecular Function: ATP binding (GO:0005524);; Biological Process: response to abiotic stimulus (GO:0009628);; Biological Process: post-embryonic development (GO:0009791);; Cellular Component: integral component of membrane (GO:0016021);; Molecular Function: transferase activity, transferring glycosyl groups (GO:0016757);; Biological Process: response to chemical (GO:0042221);; Molecular Function…	K00799|2.63065e-131|mtr:MTR_8g061950|Glutathione S-transferase; K00799 glutathione S-transferase [EC:2.5.1.18] (A)	Glutathione S-transferase U18 GN=F14N23.24 OS=Arabidopsis thaliana (Mouse-ear cress) PE=2 SV=1
c101936.graph_c2	Cellular Component: mitochondrion (GO:0005739);; Biological Process: transport (GO:0006810);; Cellular Component: membrane (GO:0016020);;	K05863|1.15621e-54|cme:CYME_CMN084C|ADP/ATP translocase; K05863 solute carrier family 25 (mitochondrial adenine nucleotide translocator), member 4/5/6/31 (A)	ADP,ATP carrier protein OS=Parachlorella kessleri (Green alga) PE=3 SV=1
c181805.graph_c0	Molecular Function: sequence-specific DNA binding transcription factor activity (GO:0003700);; Biological Process: regulation of transcription, DNA-templated (GO:0006355);;	--	--
c103542.graph_c1	Molecular Function: catalytic activity (GO:0003824);; Biological Process: cellular metabolic process (GO:0044237);; Molecular Function: coenzyme binding (GO:0050662);;	K13265|9.21852e-150|mtr:MTR_7g074710|Dihydroflavonol-4-reductase; K13265 vestitone reductase [EC:1.1.1.348] (A)	Vestitone reductase OS=Medicago sativa (Alfalfa) PE=1 SV=1
c111170.graph_c2	Biological Process: metabolic process (GO:0008152);; Molecular Function: ligase activity (GO:0016874);;	K01897|0|mtr:MTR_1g086600|Annotation was added to scaffolds in November 2011~Long chain fatty acid-CoA ligase; K01897 long-chain acyl-CoA synthetase [EC:6.2.1.3] (A)	Long chain acyl-CoA synthetase 1 GN=T8I13.8 OS=Arabidopsis thaliana (Mouse-ear cress) PE=2 SV=1
c107869.graph_c0	--	--	Protein trichome birefringence-like 42 GN=TBL42 OS=Arabidopsis thaliana (Mouse-ear cress) PE=3 SV=1
c41582.graph_c0	Molecular Function: transaminase activity (GO:0008483);;	--	--
c106443.graph_c0	Molecular Function: DNA binding (GO:0003677);; Molecular Function: sequence-specific DNA binding transcription factor activity (GO:0003700);; Biological Process: regulation of transcription, DNA-templated (GO:0006355);; Cellular Component: CCAAT-binding factor complex (GO:0016602);;	K08064|2.59368e-91|cam:101488265|nuclear transcription factor Y subunit A-3-like; K08064 nuclear transcription factor Y, alpha (A)	Nuclear transcription factor Y subunit A-5 GN=NFYA5 OS=Arabidopsis thaliana (Mouse-ear cress) PE=2 SV=1
c63405.graph_c0	Molecular Function: 6-phosphofructo-2-kinase activity (GO:0003873);; Molecular Function: fructose-2,6-bisphosphate 2-phosphatase activity (GO:0004331);; Molecular Function: ATP binding (GO:0005524);; Cellular Component: cytosol (GO:0005829);; Cellular Component: plasma membrane (GO:0005886);; Biological Process: fructose metabolic process (GO:0006000);; Biological Process: fructose 6-phosphate me…	K01103|2.19991e-45|vvi:100244966|6-phosphofructo-2-kinase/fructose-2,6-bisphosphatase; K01103 6-phosphofructo-2-kinase / fructose-2,6-biphosphatase 3&#160; [EC:2.7.1.105 3.1.3.46] (A)	Fructose-2,6-bisphosphatase GN=F10K1.19 OS=Arabidopsis thaliana (Mouse-ear cress) PE=1 SV=1
c89286.graph_c0	Molecular Function: zinc ion binding (GO:0008270);; Molecular Function: ligase activity (GO:0016874);;	K10144|2.45341e-66|mtr:MTR_3g108240|RING finger and CHY zinc finger domain-containing protein; K10144 RING finger and CHY zinc finger domain-containing protein 1 [EC:6.3.2.19] (A)	--
c177822.graph_c0	--	--	--
c115745.graph_c0	Biological Process: protein peptidyl-prolyl isomerization (GO:0000413);; Molecular Function: peptidyl-prolyl cis-trans isomerase activity (GO:0003755);; Cellular Component: cytosol (GO:0005829);; Biological Process: protein folding (GO:0006457);;	K12733|2.42043e-106|cam:101492291|peptidyl-prolyl cis-trans isomerase-like 1-like; K12733 peptidyl-prolyl cis-trans isomerase-like 1 [EC:5.2.1.8] (A)	Peptidyl-prolyl cis-trans isomerase CYP18-2 GN=CYP18-2 OS=Arabidopsis thaliana (Mouse-ear cress) PE=2 SV=1
c94979.graph_c0	Molecular Function: zinc ion binding (GO:0008270);;	--	RING-H2 finger protein ATL10 GN=ATL10 OS=Arabidopsis thaliana (Mouse-ear cress) PE=2 SV=1
c68755.graph_c0	--	--	--
c111753.graph_c1	Biological Process: GPI anchor biosynthetic process (GO:0006506);; Molecular Function: transferase activity, transferring glycosyl groups (GO:0016757);;	K03857|9.72968e-166|mtr:MTR_117s0004|Phosphatidylinositol N-acetylglucosaminyltransferase subunit A; K03857 phosphatidylinositol glycan, class A [EC:2.4.1.198] (A)	--
c114923.graph_c0	Molecular Function: ATP binding (GO:0005524);; Biological Process: ATP catabolic process (GO:0006200);; Cellular Component: integral component of membrane (GO:0016021);; Molecular Function: ATPase activity, coupled to transmembrane movement of substances (GO:0042626);; Biological Process: transmembrane transport (GO:0055085);;	K05658|0|cam:101495002|ABC transporter B family member 20-like; K05658 ATP-binding cassette, subfamily B (MDR/TAP), member 1 [EC:3.6.3.44] (A)	ABC transporter B family member 20 GN=T26I12.200 OS=Arabidopsis thaliana (Mouse-ear cress) PE=1 SV=1
c118774.graph_c0	--	--	--
c81046.graph_c0	Molecular Function: uridine kinase activity (GO:0004849);; Molecular Function: ATP binding (GO:0005524);; Biological Process: phosphorylation (GO:0016310);; Molecular Function: phosphotransferase activity, alcohol group as acceptor (GO:0016773);; Biological Process: UMP salvage (GO:0044206);; Biological Process: CTP salvage (GO:0044211);;	K00876|1.00081e-70|mtr:MTR_6g021560|Uridine kinase-like protein; K00876 uridine kinase [EC:2.7.1.48] (A)	--
c107581.graph_c0	Biological Process: water transport (GO:0006833);; Molecular Function: urea transmembrane transporter activity (GO:0015204);; Molecular Function: water channel activity (GO:0015250);; Cellular Component: integral component of membrane (GO:0016021);; Biological Process: urea transmembrane transport (GO:0071918);;	K09873|3.15662e-108|mtr:MTR_4g063090|Aquaporin TIP1-1; K09873 aquaporin TIP (A)	Aquaporin TIP1-1, N-terminally processed GN=T1J8.1 OS=Arabidopsis thaliana (Mouse-ear cress) PE=1 SV=1
c105944.graph_c1	--	--	--
c100953.graph_c0	Biological Process: cation transport (GO:0006812);; Biological Process: response to stress (GO:0006950);; Molecular Function: solute:proton antiporter activity (GO:0015299);; Cellular Component: integral component of membrane (GO:0016021);; Biological Process: transmembrane transport (GO:0055085);;	--	Cation/H(+) antiporter 20 GN=CHX20 OS=Arabidopsis thaliana (Mouse-ear cress) PE=2 SV=1
c48154.graph_c1	--	--	--
c107545.graph_c0	Cellular Component: chloroplast (GO:0009507);;	--	--
c84377.graph_c0	Molecular Function: phosphorelay sensor kinase activity (GO:0000155);; Biological Process: phosphorelay signal transduction system (GO:0000160);; Cellular Component: membrane (GO:0016020);; Biological Process: signal transduction by phosphorylation (GO:0023014);;	K12879|4.99525e-29|mtr:MTR_8g106090|THO complex subunit; K12879 THO complex subunit 2 (A)	--
c89940.graph_c0	--	--	--
c107339.graph_c0	Molecular Function: protein serine/threonine kinase activity (GO:0004674);; Molecular Function: ATP binding (GO:0005524);; Cellular Component: nucleus (GO:0005634);; Biological Process: protein phosphorylation (GO:0006468);; Cellular Component: chloroplast (GO:0009507);;	--	Serine/threonine-protein kinase D6PKL2 GN=MCA23.7 OS=Arabidopsis thaliana (Mouse-ear cress) PE=1 SV=1
c168589.graph_c0	--	--	--
c99044.graph_c1	--	K12483|1.52808e-10|pvu:PHAVU_006G144500g|hypothetical protein; K12483 EH domain-containing protein 1 (A)	--
c108986.graph_c1	--	K16280|5.92351e-10|mtr:MTR_7g033100|E3 ubiquitin-protein ligase RGLG2; K16280 E3 ubiquitin-protein ligase RGLG [EC:6.3.2.19] (A)	Phospholipid-transporting ATPase 2 GN=ALA2 OS=Arabidopsis thaliana (Mouse-ear cress) PE=1 SV=1
c93713.graph_c0	--	--	Putative disease resistance protein RGA1 GN=RGA1 OS=Solanum bulbocastanum (Wild potato) PE=2 SV=2
c127773.graph_c0	Cellular Component: cell wall (GO:0005618);; Cellular Component: mitochondrion (GO:0005739);; Cellular Component: plasma membrane (GO:0005886);; Cellular Component: chloroplast envelope (GO:0009941);; Cellular Component: integral component of membrane (GO:0016021);; Biological Process: transmembrane transport (GO:0055085);;	K15104|6.90072e-22|rcu:RCOM_1361330|mitochondrial oxoglutarate/malate carrier protein, putative; K15104 solute carrier family 25 (mitochondrial oxoglutarate transporter), member 11 (A)	Mitochondrial dicarboxylate/tricarboxylate transporter DTC GN=DTC OS=Arabidopsis thaliana (Mouse-ear cress) PE=1 SV=1
c73022.graph_c0	--	--	--
c116550.graph_c0	--	--	Putative RING-H2 finger protein ATL12 (Precursor) GN=ATL12 OS=Arabidopsis thaliana (Mouse-ear cress) PE=3 SV=1
c41913.graph_c0	--	K01166|2.45786e-44|cam:101488450|ribonuclease DdI-like; K01166 ribonuclease T2 [EC:3.1.27.1] (A)	Ribonuclease 1 (Precursor) GN=RNS1 OS=Arabidopsis thaliana (Mouse-ear cress) PE=1 SV=1
c88987.graph_c0	--	--	--
c108996.graph_c0	Molecular Function: structural constituent of ribosome (GO:0003735);; Cellular Component: mitochondrion (GO:0005739);; Cellular Component: chloroplast (GO:0009507);; Cellular Component: small ribosomal subunit (GO:0015935);; Molecular Function: rRNA binding (GO:0019843);;	K02982|0|gmx:15308549|rps3, GlmaxMp70; ribosomal protein S3; K02982 small subunit ribosomal protein S3 (A)	Ribosomal protein S3, mitochondrial GN=YRPS3 OS=Petunia hybrida (Petunia) PE=2 SV=1
c108746.graph_c0	Cellular Component: condensed chromosome (GO:0000793);; Molecular Function: DNA binding (GO:0003677);; Molecular Function: chromatin binding (GO:0003682);; Molecular Function: sequence-specific DNA binding transcription factor activity (GO:0003700);; Cellular Component: nucleolus (GO:0005730);; Biological Process: asymmetric cell division (GO:0008356);; Biological Process: response to virus (GO:0…	K09422|0|mtr:MTR_7g061550|MYB-related transcription factor PHAN1; K09422 myb proto-oncogene protein, plant (A)	Transcription factor AS1 GN=F13M22.13 OS=Arabidopsis thaliana (Mouse-ear cress) PE=1 SV=1
c114208.graph_c1	Biological Process: rRNA processing (GO:0006364);; Molecular Function: methyltransferase activity (GO:0008168);; Biological Process: methylation (GO:0032259);;	K09761|2.17123e-168|cam:101515005|ribosomal RNA small subunit methyltransferase E-like; K09761 16S rRNA (uracil1498-N3)-methyltransferase [EC:2.1.1.193] (A)	--
c103925.graph_c0	Cellular Component: protein phosphatase type 2A complex (GO:0000159);; Biological Process: signal transduction (GO:0007165);; Molecular Function: protein phosphatase type 2A regulator activity (GO:0008601);;	K11584|0|cam:101492752|serine/threonine protein phosphatase 2A 57 kDa regulatory subunit B' beta isoform-like; K11584 serine/threonine-protein phosphatase 2A regulatory subunit B' (A)	Serine/threonine protein phosphatase 2A 57 kDa regulatory subunit B&apos; beta isoform GN=B&apos;BETA OS=Arabidopsis thaliana (Mouse-ear cress) PE=1 SV=1
c140627.graph_c0	Molecular Function: protease binding (GO:0002020);; Cellular Component: Golgi apparatus (GO:0005794);; Cellular Component: actin filament (GO:0005884);; Biological Process: protein targeting to vacuole (GO:0006623);; Cellular Component: thylakoid (GO:0009579);; Molecular Function: clathrin binding (GO:0030276);;	K12471|1.29969e-64|cic:CICLE_v10007888mg|hypothetical protein; K12471 epsin (A)	Clathrin interactor EPSIN 1 GN=T22P22.100 OS=Arabidopsis thaliana (Mouse-ear cress) PE=1 SV=1
c109999.graph_c3	Molecular Function: DNA binding (GO:0003677);; Molecular Function: primary amine oxidase activity (GO:0008131);; Biological Process: auxin biosynthetic process (GO:0009851);; Biological Process: positive regulation of flower development (GO:0009911);; Biological Process: vegetative to reproductive phase transition of meristem (GO:0010228);; Biological Process: inflorescence development (GO:001022…	K11450|0|cam:101490188|lysine-specific histone demethylase 1 homolog 3-like; K11450 lysine-specific histone demethylase 1 [EC:1.-.-.-] (A)	Protein FLOWERING LOCUS D OS=Arabidopsis thaliana (Mouse-ear cress) PE=1 SV=1
c106528.graph_c0	Cellular Component: chloroplast (GO:0009507);; Biological Process: embryo development (GO:0009790);;	--	--
c103679.graph_c0	Molecular Function: ATP binding (GO:0005524);; Biological Process: defense response (GO:0006952);; Biological Process: signal transduction (GO:0007165);; Molecular Function: nucleoside-triphosphatase activity (GO:0017111);; Molecular Function: ADP binding (GO:0043531);;	--	TMV resistance protein N GN=N OS=Nicotiana glutinosa (Tobacco) PE=1 SV=1
c108597.graph_c2	--	--	--
c125770.graph_c0	--	--	--
c119769.graph_c0	Molecular Function: pectate lyase activity (GO:0030570);;	K01728|7.44749e-42|mtr:MTR_3g086320|Pectate lyase; K01728 pectate lyase [EC:4.2.2.2] (A)	Probable pectate lyase 22 (Precursor) GN=At5g63180 OS=Arabidopsis thaliana (Mouse-ear cress) PE=2 SV=1
c111600.graph_c1	Biological Process: unsaturated fatty acid biosynthetic process (GO:0006636);; Cellular Component: chloroplast envelope (GO:0009941);; Biological Process: chlorophyll biosynthetic process (GO:0015995);; Biological Process: cellular response to phosphate starvation (GO:0016036);; Biological Process: carotenoid biosynthetic process (GO:0016117);; Biological Process: isopentenyl diphosphate biosynth…	K06119|0|mtr:MTR_7g067340|Phosphatidylinositol N-acetylglucosaminyltransferase GPI3 subunit; K06119 sulfoquinovosyltransferase [EC:2.4.1.-] (A)	--
c5353.graph_c0	--	--	--
c43657.graph_c0	--	K13140|7.89305e-16|cam:101514184|integrator complex subunit 3-like; K13140 integrator complex subunit 3 (A)	--
c135896.graph_c0	--	--	--
c115614.graph_c1	Biological Process: protein complex assembly (GO:0006461);; Molecular Function: kinase activity (GO:0016301);; Biological Process: phosphorylation (GO:0016310);; Molecular Function: oxidoreductase activity (GO:0016491);; Molecular Function: hydrolase activity, acting on ester bonds (GO:0016788);; Biological Process: organic substance metabolic process (GO:0071704);; Molecular Function: organic cy…	--	--
c104582.graph_c1	Biological Process: intracellular protein transport (GO:0006886);; Molecular Function: protein transporter activity (GO:0008565);; Biological Process: vesicle-mediated transport (GO:0016192);; Cellular Component: clathrin adaptor complex (GO:0030131);;	--	Beta-adaptin-like protein A GN=BETAA-AD OS=Arabidopsis thaliana (Mouse-ear cress) PE=1 SV=1
c105647.graph_c0	--	--	Ubiquitin (Precursor) OS=Phytophthora infestans (Potato late blight fungus) PE=1 SV=2
c110655.graph_c0	Biological Process: anaerobic respiration (GO:0009061);;	--	--
c109318.graph_c0	--	--	--
c99253.graph_c0	--	--	--
c134017.graph_c0	Molecular Function: nucleic acid binding (GO:0003676);; Molecular Function: zinc ion binding (GO:0008270);;	--	--
c162497.graph_c0	Molecular Function: iron ion binding (GO:0005506);; Molecular Function: oxidoreductase activity, acting on single donors with incorporation of molecular oxygen, incorporation of two atoms of oxygen (GO:0016702);; Molecular Function: oxidoreductase activity, acting on paired donors, with incorporation or reduction of molecular oxygen, 2-oxoglutarate as one donor, and incorporation of one atom each…	K04124|2.71018e-44|mtr:MTR_1g011580|Gibberellin 3-beta-dioxygenase; K04124 gibberellin 3-beta-dioxygenase [EC:1.14.11.15] (A)	Gibberellin 3-beta-dioxygenase 4 GN=GA3OX4 OS=Arabidopsis thaliana (Mouse-ear cress) PE=1 SV=1
c96170.graph_c1	Molecular Function: structural constituent of cytoskeleton (GO:0005200);; Molecular Function: ATP binding (GO:0005524);; Cellular Component: cell wall (GO:0005618);; Cellular Component: nucleolus (GO:0005730);; Cellular Component: mitochondrion (GO:0005739);; Cellular Component: cytosol (GO:0005829);; Cellular Component: cytoskeleton (GO:0005856);; Cellular Component: plasma membrane (GO:0005886)…	--	Actin-3 GN=SAC3 OS=Glycine max (Soybean) PE=3 SV=2
c82688.graph_c0	Cellular Component: plasma membrane (GO:0005886);;	--	--
c77053.graph_c0	--	--	--
c114324.graph_c2	Molecular Function: protein dimerization activity (GO:0046983);;	--	Transcription factor bHLH30 OS=Arabidopsis thaliana (Mouse-ear cress) PE=1 SV=1
c95973.graph_c0	--	--	--
c53697.graph_c0	Biological Process: activation of MAPKK activity (GO:0000186);; Molecular Function: MAP kinase kinase kinase activity (GO:0004709);; Molecular Function: protein tyrosine kinase activity (GO:0004713);; Molecular Function: ATP binding (GO:0005524);;	--	Serine/threonine-protein kinase HT1 GN=HT1 OS=Arabidopsis thaliana (Mouse-ear cress) PE=1 SV=1
c98223.graph_c0	Molecular Function: transferase activity, transferring acyl groups other than amino-acyl groups (GO:0016747);;	--	Protein ECERIFERUM 26-like GN=CER26L OS=Arabidopsis thaliana (Mouse-ear cress) PE=2 SV=1
c72492.graph_c0	--	--	--
c95211.graph_c0	--	--	--
c155634.graph_c0	Molecular Function: protein serine/threonine kinase activity (GO:0004674);; Molecular Function: ATP binding (GO:0005524);; Biological Process: protein phosphorylation (GO:0006468);; Cellular Component: integral component of membrane (GO:0016021);; Molecular Function: 2-alkenal reductase [NAD(P)] activity (GO:0032440);; Biological Process: oxidation-reduction process (GO:0055114);;	--	Probable LRR receptor-like serine/threonine-protein kinase At3g47570 (Precursor) GN=At3g47570 OS=Arabidopsis thaliana (Mouse-ear cress) PE=2 SV=1
c109535.graph_c0	--	--	ABC transporter C family member 3 GN=MJG19.3 OS=Arabidopsis thaliana (Mouse-ear cress) PE=1 SV=1
c104354.graph_c0	Biological Process: protein peptidyl-prolyl isomerization (GO:0000413);; Molecular Function: peptidyl-prolyl cis-trans isomerase activity (GO:0003755);; Biological Process: protein folding (GO:0006457);;	K12734|2.63194e-100|mtr:MTR_036s0018|Peptidyl-prolyl cis-trans isomerase; K12734 peptidyl-prolyl cis-trans isomerase-like 3 [EC:5.2.1.8] (A)	Peptidyl-prolyl cis-trans isomerase CYP18-1 GN=CYP18-1 OS=Arabidopsis thaliana (Mouse-ear cress) PE=2 SV=1
c91864.graph_c0	Molecular Function: binding (GO:0005488);;	K07466|1.28419e-18|cam:101512477|replication protein A 70 kDa DNA-binding subunit-like; K07466 replication factor A1 (A)	Replication protein A 70 kDa DNA-binding subunit C GN=MFC19.7 OS=Arabidopsis thaliana (Mouse-ear cress) PE=3 SV=1
c113406.graph_c0	Cellular Component: ubiquitin ligase complex (GO:0000151);; Molecular Function: ubiquitin-protein transferase activity (GO:0004842);; Biological Process: protein ubiquitination (GO:0016567);;	--	U-box domain-containing protein 21 GN=PUB21 OS=Arabidopsis thaliana (Mouse-ear cress) PE=2 SV=1
c99024.graph_c0	Molecular Function: glycine hydroxymethyltransferase activity (GO:0004372);; Cellular Component: nucleus (GO:0005634);; Cellular Component: mitochondrial matrix (GO:0005759);; Cellular Component: plasma membrane (GO:0005886);; Biological Process: L-serine metabolic process (GO:0006563);; Molecular Function: methyltransferase activity (GO:0008168);; Molecular Function: poly(U) RNA binding (GO:0008…	K00600|0|vvi:100243424|serine hydroxymethyltransferase, mitochondrial; K00600 glycine hydroxymethyltransferase [EC:2.1.2.1] (A)	Serine hydroxymethyltransferase, mitochondrial (Precursor) OS=Solanum tuberosum (Potato) PE=2 SV=1
c149719.graph_c0	--	--	--
c151884.graph_c0	--	--	--
c112285.graph_c2	Molecular Function: DNA binding (GO:0003677);; Molecular Function: exonuclease activity (GO:0004527);; Molecular Function: hydrolase activity, hydrolyzing O-glycosyl compounds (GO:0004553);; Biological Process: carbohydrate metabolic process (GO:0005975);; Molecular Function: protein dimerization activity (GO:0046983);;	--	Zinc finger BED domain-containing protein RICESLEEPER 2 OS=Oryza sativa subsp. japonica (Rice) PE=2 SV=1
c107362.graph_c0	Molecular Function: oxidoreductase activity (GO:0016491);; Biological Process: oxidation-reduction process (GO:0055114);;	--	Probable aldo-keto reductase 1 GN=AKR1 OS=Glycine max (Soybean) PE=2 SV=1
c91820.graph_c0	Molecular Function: GTP binding (GO:0005525);; Cellular Component: mitochondrion (GO:0005739);; Biological Process: small GTPase mediated signal transduction (GO:0007264);; Biological Process: protein transport (GO:0015031);; Molecular Function: hydrolase activity (GO:0016787);;	K07893|5.4489e-144|cam:101507522|ras-related protein RABH1e-like; K07893 Ras-related protein Rab-6A (A)	Ras-related protein RABH1d GN=RABH1D OS=Arabidopsis thaliana (Mouse-ear cress) PE=3 SV=1
c116705.graph_c0	Molecular Function: DNA binding (GO:0003677);; Molecular Function: DNA-directed RNA polymerase activity (GO:0003899);; Biological Process: transcription, DNA-templated (GO:0006351);; Cellular Component: chloroplast (GO:0009507);;	K03046|1.74625e-49|zma:845227|rpoC2, ZemaCp015; RNA polymerase beta'' subunit; K03046 DNA-directed RNA polymerase subunit beta' [EC:2.7.7.6] (A)	DNA-directed RNA polymerase subunit beta&apos;&apos; {ECO:0000255|HAMAP-Rule:MF_01324} OS=Zea mays (Maize) PE=3 SV=1
c80134.graph_c0	--	--	--
c112419.graph_c0	Molecular Function: DNA binding (GO:0003677);; Molecular Function: zinc ion binding (GO:0008270);;	--	--
c98324.graph_c0	Molecular Function: serine-type endopeptidase activity (GO:0004252);; Biological Process: proteolysis (GO:0006508);; Molecular Function: identical protein binding (GO:0042802);; Biological Process: negative regulation of catalytic activity (GO:0043086);;	--	Subtilase peptide GmSubPep (Precursor) GN=Glyma18g48580 OS=Glycine max (Soybean) PE=1 SV=3
c82131.graph_c0	Molecular Function: DNA binding (GO:0003677);; Molecular Function: catalytic activity (GO:0003824);; Cellular Component: nucleus (GO:0005634);; Biological Process: regulation of transcription, DNA-templated (GO:0006355);; Biological Process: response to hormone (GO:0009725);;	--	--
c111023.graph_c2	--	--	--
c109934.graph_c1	Molecular Function: polygalacturonase activity (GO:0004650);; Cellular Component: extracellular region (GO:0005576);; Biological Process: carbohydrate metabolic process (GO:0005975);;	K01184|0|cam:101492624|polygalacturonase-like; K01184 polygalacturonase [EC:3.2.1.15] (A)	Polygalacturonase (Precursor) OS=Actinidia deliciosa (Kiwi) PE=2 SV=1
c108597.graph_c0	Molecular Function: 3-beta-hydroxy-delta5-steroid dehydrogenase activity (GO:0003854);; Biological Process: steroid biosynthetic process (GO:0006694);; Biological Process: oxidation-reduction process (GO:0055114);;	--	Tetraketide alpha-pyrone reductase 1 GN=F23E12.20 OS=Arabidopsis thaliana (Mouse-ear cress) PE=2 SV=1
c99261.graph_c0	Molecular Function: DNA binding (GO:0003677);; Molecular Function: chromatin binding (GO:0003682);;	K09422|1.07928e-104|pvu:PHAVU_003G240200g|hypothetical protein; K09422 myb proto-oncogene protein, plant (A)	Transcription factor MYB44 GN=K8K14.2 OS=Arabidopsis thaliana (Mouse-ear cress) PE=2 SV=1
c72901.graph_c1	--	--	--
c112406.graph_c1	Biological Process: sulfur amino acid metabolic process (GO:0000096);; Biological Process: nucleobase-containing compound metabolic process (GO:0006139);; Biological Process: fatty acid metabolic process (GO:0006631);; Biological Process: coenzyme metabolic process (GO:0006732);; Biological Process: lipid biosynthetic process (GO:0008610);; Biological Process: cellular amino acid biosynthetic pro…	--	Probable inactive shikimate kinase like 2, chloroplastic (Precursor) GN=SKL2 OS=Arabidopsis thaliana (Mouse-ear cress) PE=2 SV=2
c99263.graph_c0	--	--	STS14 protein (Precursor) GN=STS14 OS=Solanum tuberosum (Potato) PE=2 SV=1
c99257.graph_c0	--	--	--
c116368.graph_c0	--	--	Zinc-finger homeodomain protein 1 OS=Oryza sativa subsp. japonica (Rice) PE=2 SV=1
c50259.graph_c0	Molecular Function: ATP binding (GO:0005524);; Cellular Component: nucleus (GO:0005634);; Cellular Component: vacuole (GO:0005773);; Cellular Component: plasma membrane (GO:0005886);; Biological Process: ATP catabolic process (GO:0006200);; Biological Process: ATP biosynthetic process (GO:0006754);; Biological Process: cation transport (GO:0006812);; Molecular Function: hydrogen-exporting ATPase …	K01535|1.15235e-124|vvi:100242786|plasma membrane ATPase 4; K01535 H+-transporting ATPase [EC:3.6.3.6] (A)	Plasma membrane ATPase 4 GN=PMA4 OS=Nicotiana plumbaginifolia (Leadwort-leaved tobacco) PE=2 SV=1
c112703.graph_c0	--	--	Protein trichome birefringence-like 8 GN=TBL8 OS=Arabidopsis thaliana (Mouse-ear cress) PE=2 SV=1
c93891.graph_c0	--	--	--
c113893.graph_c0	Molecular Function: O-phospho-L-serine:2-oxoglutarate aminotransferase activity (GO:0004648);; Cellular Component: cytosol (GO:0005829);; Biological Process: L-serine biosynthetic process (GO:0006564);; Cellular Component: chloroplast stroma (GO:0009570);; Biological Process: systemic acquired resistance (GO:0009627);; Molecular Function: pyridoxal phosphate binding (GO:0030170);; Biological Proc…	K00831|0|mtr:MTR_8g074010|Phosphoserine aminotransferase; K00831 phosphoserine aminotransferase [EC:2.6.1.52] (A)	Phosphoserine aminotransferase 1, chloroplastic (Precursor) GN=PSAT1 OS=Arabidopsis thaliana (Mouse-ear cress) PE=1 SV=1
c104334.graph_c0	--	--	F-box/kelch-repeat protein At3g23880 GN=At3g23880 OS=Arabidopsis thaliana (Mouse-ear cress) PE=2 SV=1
c118178.graph_c0	Molecular Function: GTP binding (GO:0005525);; Cellular Component: intracellular (GO:0005622);; Biological Process: small GTPase mediated signal transduction (GO:0007264);;	K07937|3.18333e-17|mtr:MTR_5g034130|ADP-ribosylation factor; K07937 ADP-ribosylation factor 1 (A)	ADP-ribosylation factor 2 GN=OJ1119_H02.17 OS=Oryza sativa subsp. japonica (Rice) PE=2 SV=2
c150908.graph_c0	--	--	--
c89025.graph_c0	Cellular Component: nucleus (GO:0005634);; Biological Process: transcription initiation from RNA polymerase II promoter (GO:0006367);; Molecular Function: protein heterodimerization activity (GO:0046982);;	K03135|2.05252e-13|gmx:100305481|uncharacterized LOC100305481; K03135 transcription initiation factor TFIID subunit 11 (A)	Transcription initiation factor TFIID subunit 11 GN=TAF11 OS=Arabidopsis thaliana (Mouse-ear cress) PE=1 SV=1
c107492.graph_c0	Cellular Component: plastid (GO:0009536);; Cellular Component: membrane (GO:0016020);;	K09480|5.09947e-131|cam:101504489|digalactosyldiacylglycerol synthase 1, chloroplastic-like; K09480 digalactosyldiacylglycerol synthase [EC:2.4.1.241] (A)	Digalactosyldiacylglycerol synthase 1, chloroplastic (Precursor) GN=DGD1 OS=Lotus japonicus (Lotus corniculatus var. japonicus) PE=2 SV=1
c104504.graph_c0	Molecular Function: microtubule motor activity (GO:0003777);; Molecular Function: ATP binding (GO:0005524);; Cellular Component: kinesin complex (GO:0005871);; Cellular Component: microtubule (GO:0005874);; Biological Process: microtubule-based movement (GO:0007018);; Molecular Function: microtubule binding (GO:0008017);;	K10406|0|mtr:MTR_1g087880|Kinesin-4; K10406 kinesin family member C2/C3 (A)	Kinesin-4 GN=F2P16.12 OS=Arabidopsis thaliana (Mouse-ear cress) PE=1 SV=2
c175707.graph_c0	--	--	--
c112194.graph_c1	Molecular Function: binding (GO:0005488);; Biological Process: gynoecium development (GO:0048467);;	--	--
c149392.graph_c0	--	--	--
c142113.graph_c0	Molecular Function: binding (GO:0005488);; Cellular Component: cytosol (GO:0005829);; Cellular Component: plasmodesma (GO:0009506);; Biological Process: embryo development ending in seed dormancy (GO:0009793);; Biological Process: vegetative to reproductive phase transition of meristem (GO:0010228);; Cellular Component: membrane (GO:0016020);;	--	--
c114391.graph_c0	Molecular Function: protein kinase activity (GO:0004672);; Molecular Function: ATP binding (GO:0005524);; Biological Process: protein phosphorylation (GO:0006468);;	K04421|3.07447e-41|mtr:MTR_3g096230|Mitogen-activated protein kinase kinase kinase; K04421 mitogen-activated protein kinase kinase kinase 3 [EC:2.7.11.25] (A)	--
c109064.graph_c1	Molecular Function: ATP binding (GO:0005524);;	K17592|1.8223e-28|mtr:MTR_8g011210|Sacsin; K17592 sacsin (A)	--
c74677.graph_c0	Molecular Function: UDP-glucose 4-epimerase activity (GO:0003978);; Biological Process: galactose metabolic process (GO:0006012);; Biological Process: cellular metabolic process (GO:0044237);; Molecular Function: coenzyme binding (GO:0050662);;	K01784|2.62582e-140|cit:102607055|UDP-glucose 4-epimerase GEPI48-like; K01784 UDP-glucose 4-epimerase [EC:5.1.3.2] (A)	UDP-glucose 4-epimerase GEPI48 OS=Cyamopsis tetragonoloba (Guar) PE=2 SV=1
c110222.graph_c2	--	--	Phosphoglycerate mutase-like protein 1 {ECO:0000305} OS=Arabidopsis thaliana (Mouse-ear cress) PE=2 SV=1
c109616.graph_c0	Molecular Function: serine-type endopeptidase activity (GO:0004252);; Biological Process: proteolysis (GO:0006508);; Biological Process: asymmetric cell division (GO:0008356);; Molecular Function: identical protein binding (GO:0042802);; Biological Process: negative regulation of catalytic activity (GO:0043086);; Cellular Component: apoplast (GO:0048046);;	--	Subtilisin-like protease (Precursor) GN=At5g67360 OS=Arabidopsis thaliana (Mouse-ear cress) PE=1 SV=1
c113485.graph_c2	Biological Process: carbohydrate metabolic process (GO:0005975);; Molecular Function: glucan endo-1,3-beta-D-glucosidase activity (GO:0042973);;	--	Glucan endo-1,3-beta-glucosidase, acidic isoform GI9 (Precursor) GN=PR2 OS=Nicotiana tabacum (Common tobacco) PE=1 SV=1
c158629.graph_c0	--	--	--
c75647.graph_c0	--	--	--
c127509.graph_c0	Molecular Function: RNA binding (GO:0003723);; Molecular Function: RNA-directed DNA polymerase activity (GO:0003964);; Biological Process: RNA-dependent DNA replication (GO:0006278);; Molecular Function: zinc ion binding (GO:0008270);;	K09250|8.89463e-53|sot:102602220|DNA-binding protein HEXBP-like; K09250 cellular nucleic acid-binding protein (A)	Cold shock protein 1 GN=T19K4.150 OS=Arabidopsis thaliana (Mouse-ear cress) PE=1 SV=1
c77239.graph_c0	Molecular Function: acetate-CoA ligase activity (GO:0003987);; Molecular Function: AMP binding (GO:0016208);; Biological Process: acetyl-CoA biosynthetic process from acetate (GO:0019427);;	K01895|4.51882e-19|vcn:VOLCADRAFT_58278|acs1; acetyl-coa synthetase; K01895 acetyl-CoA synthetase [EC:6.2.1.1] (A)	Acetyl-coenzyme A synthetase, chloroplastic/glyoxysomal (Precursor) GN=ACS OS=Arabidopsis thaliana (Mouse-ear cress) PE=1 SV=1
c143751.graph_c0	Cellular Component: plasma membrane (GO:0005886);; Biological Process: intracellular protein transport (GO:0006886);; Molecular Function: protein transporter activity (GO:0008565);; Biological Process: vesicle-mediated transport (GO:0016192);; Cellular Component: clathrin adaptor complex (GO:0030131);;	K12392|6.73239e-39|pxb:103963883|beta-adaptin-like protein B; K12392 AP-1 complex subunit beta-1 (A)	Beta-adaptin-like protein B GN=BETAB-AD OS=Arabidopsis thaliana (Mouse-ear cress) PE=1 SV=1
c171204.graph_c0	Molecular Function: protein serine/threonine kinase activity (GO:0004674);; Molecular Function: non-membrane spanning protein tyrosine kinase activity (GO:0004715);; Molecular Function: ATP binding (GO:0005524);; Biological Process: protein phosphorylation (GO:0006468);;	K04733|5.6394e-27|mtr:MTR_3g050780|Protein kinase-like protein; K04733 interleukin-1 receptor-associated kinase 4 [EC:2.7.11.1] (A)	Serine/threonine-protein kinase CDL1 {ECO:0000305} OS=Arabidopsis thaliana (Mouse-ear cress) PE=1 SV=1
c104090.graph_c0	Biological Process: mitotic cell cycle (GO:0000278);; Molecular Function: cyclin-dependent protein serine/threonine kinase inhibitor activity (GO:0004861);; Cellular Component: nucleus (GO:0005634);; Biological Process: cell cycle arrest (GO:0007050);; Biological Process: stomatal lineage progression (GO:0010440);; Molecular Function: kinase activity (GO:0016301);; Biological Process: DNA endored…	--	Cyclin-dependent kinase inhibitor 7 GN=F14J22.14 OS=Arabidopsis thaliana (Mouse-ear cress) PE=1 SV=2
c101928.graph_c0	--	--	--
c108923.graph_c0	Molecular Function: hydrolase activity, hydrolyzing O-glycosyl compounds (GO:0004553);; Biological Process: carbohydrate metabolic process (GO:0005975);;	--	Mannan endo-1,4-beta-mannosidase 2 (Precursor) GN=MAN2 OS=Arabidopsis thaliana (Mouse-ear cress) PE=2 SV=1
c113716.graph_c0	Biological Process: pyrimidine ribonucleotide biosynthetic process (GO:0009220);;	--	Pentatricopeptide repeat-containing protein At1g26460, mitochondrial (Precursor) GN=At1g26460 OS=Arabidopsis thaliana (Mouse-ear cress) PE=2 SV=1
c150989.graph_c0	Molecular Function: O-methyltransferase activity (GO:0008171);; Molecular Function: oxidoreductase activity (GO:0016491);; Biological Process: methylation (GO:0032259);; Biological Process: oxidation-reduction process (GO:0055114);;	--	--
c86834.graph_c0	--	K07466|9.37207e-11|gmx:100778597|replication protein A 70 kDa DNA-binding subunit C-like; K07466 replication factor A1 (A)	--
c107052.graph_c1	Biological Process: protein folding (GO:0006457);; Biological Process: response to heat (GO:0009408);; Biological Process: response to high light intensity (GO:0009644);; Biological Process: response to hydrogen peroxide (GO:0042542);;	--	--
c106539.graph_c1	--	--	--
c113988.graph_c1	Cellular Component: mitochondrion (GO:0005739);; Cellular Component: chloroplast thylakoid membrane (GO:0009535);; Cellular Component: chloroplast inner membrane (GO:0009706);; Molecular Function: oxidoreductase activity (GO:0016491);; Biological Process: cysteine biosynthetic process (GO:0019344);; Biological Process: oxidation-reduction process (GO:0055114);;	--	--
c123558.graph_c0	--	K15501|1.51744e-07|pxb:103936290|serine/threonine-protein phosphatase 6 regulatory subunit 1-like; K15501 serine/threonine-protein phosphatase 6 regulatory subunit 3 (A)	--
c111829.graph_c0	Cellular Component: chloroplast (GO:0009507);; Biological Process: myo-inositol hexakisphosphate biosynthetic process (GO:0010264);;	--	--
c95472.graph_c0	--	--	Auxin-repressed 12.5 kDa protein OS=Fragaria ananassa (Strawberry) PE=2 SV=1
c107129.graph_c1	Biological Process: rRNA processing (GO:0006364);; Biological Process: megagametogenesis (GO:0009561);; Cellular Component: small-subunit processome (GO:0032040);;	K14769|5.83583e-123|cam:101509855|probable U3 small nucleolar RNA-associated protein 11-like; K14769 U3 small nucleolar RNA-associated protein 11 (A)	Probable U3 small nucleolar RNA-associated protein 11 OS=Oryza sativa subsp. japonica (Rice) PE=2 SV=2
c142425.graph_c0	--	--	--
c108113.graph_c0	Molecular Function: dolichyl-phosphate beta-D-mannosyltransferase activity (GO:0004582);; Molecular Function: elongation factor-2 kinase activity (GO:0004686);; Cellular Component: endoplasmic reticulum (GO:0005783);; Biological Process: protein glycosylation (GO:0006486);; Biological Process: cellulose biosynthetic process (GO:0030244);; Cellular Component: dolichol-phosphate-mannose synthase co…	K00721|9.43546e-85|mtr:MTR_2g097220|Dolichol-phosphate mannosyltransferase; K00721 dolichol-phosphate mannosyltransferase [EC:2.4.1.83] (A)	--
c162556.graph_c0	--	--	--
c48522.graph_c0	--	--	--
c126122.graph_c0	Biological Process: rRNA processing (GO:0006364);; Cellular Component: chloroplast thylakoid membrane (GO:0009535);; Cellular Component: chloroplast envelope (GO:0009941);; Biological Process: regulation of proton transport (GO:0010155);; Biological Process: photosynthesis (GO:0015979);; Biological Process: chlorophyll biosynthetic process (GO:0015995);; Biological Process: isopentenyl diphosphat…	K03428|7.18698e-81|pmum:103338149|magnesium protoporphyrin IX methyltransferase, chloroplastic; K03428 magnesium-protoporphyrin O-methyltransferase [EC:2.1.1.11] (A)	Magnesium protoporphyrin IX methyltransferase, chloroplastic (Precursor) GN=CHLM OS=Arabidopsis thaliana (Mouse-ear cress) PE=1 SV=1
c112469.graph_c0	--	--	Mini-chromosome maintenance complex-binding protein GN=ETG1 OS=Arabidopsis thaliana (Mouse-ear cress) PE=1 SV=1
c80170.graph_c0	--	--	--
c189914.graph_c0	Cellular Component: protein phosphatase type 2A complex (GO:0000159);; Biological Process: signal transduction (GO:0007165);; Molecular Function: protein phosphatase type 2A regulator activity (GO:0008601);;	K04354|2.62951e-17|pvu:PHAVU_010G141300g|hypothetical protein; K04354 serine/threonine-protein phosphatase 2A regulatory subunit B (A)	Serine/threonine protein phosphatase 2A 55 kDa regulatory subunit B beta isoform OS=Oryza sativa subsp. japonica (Rice) PE=2 SV=1
c102387.graph_c0	Molecular Function: phosphoethanolamine N-methyltransferase activity (GO:0000234);; Biological Process: phosphatidylcholine biosynthetic process (GO:0006656);; Biological Process: methylation (GO:0032259);;	K05929|1.29629e-54|mtr:MTR_6g069600|Phosphoethanolamine N-methyltransferase; K05929 phosphoethanolamine N-methyltransferase [EC:2.1.1.103] (A)	Phosphomethylethanolamine N-methyltransferase OS=Arabidopsis thaliana (Mouse-ear cress) PE=2 SV=2
c93779.graph_c0	--	--	--
c47333.graph_c0	--	--	--
c109624.graph_c0	Molecular Function: calmodulin-dependent protein kinase activity (GO:0004683);; Molecular Function: ATP binding (GO:0005524);; Cellular Component: plasma membrane (GO:0005886);; Biological Process: protein phosphorylation (GO:0006468);; Biological Process: positive regulation of cell death (GO:0010942);; Biological Process: positive regulation of defense response (GO:0031349);; Biological Process…	--	Leucine-rich repeat receptor-like serine/threonine/tyrosine-protein kinase SOBIR1 (Precursor) GN=F20M17.8 OS=Arabidopsis thaliana (Mouse-ear cress) PE=1 SV=1
c103297.graph_c1	Biological Process: very long-chain fatty acid metabolic process (GO:0000038);; Biological Process: fatty acid biosynthetic process (GO:0006633);; Biological Process: response to cold (GO:0009409);; Cellular Component: membrane (GO:0016020);; Molecular Function: transferase activity, transferring acyl groups other than amino-acyl groups (GO:0016747);; Biological Process: cuticle development (GO:0…	K15397|3.45904e-51|mtr:MTR_4g070270|3-ketoacyl-CoA synthase; K15397 3-ketoacyl-CoA synthase [EC:2.3.1.199] (A)	3-ketoacyl-CoA synthase 4 GN=KCS4 OS=Arabidopsis thaliana (Mouse-ear cress) PE=2 SV=1
c155714.graph_c0	Molecular Function: uroporphyrin-III C-methyltransferase activity (GO:0004851);; Biological Process: threonine catabolic process (GO:0006567);; Biological Process: siroheme biosynthetic process (GO:0019354);; Biological Process: methylation (GO:0032259);; Molecular Function: precorrin-2 dehydrogenase activity (GO:0043115);; Biological Process: oxidation-reduction process (GO:0055114);;	--	--
c174853.graph_c0	--	--	--
c121747.graph_c0	--	--	--
c126801.graph_c0	Molecular Function: nucleotide binding (GO:0000166);; Molecular Function: ion channel activity (GO:0005216);; Biological Process: cellular process (GO:0009987);; Molecular Function: inorganic anion transmembrane transporter activity (GO:0015103);; Biological Process: inorganic anion transport (GO:0015698);; Cellular Component: membrane (GO:0016020);; Molecular Function: ATPase activity (GO:001688…	--	Sulfate/thiosulfate import ATP-binding protein CysA {ECO:0000255|HAMAP-Rule:MF_01701} OS=Mesostigma viride (Green alga) PE=3 SV=1
c99864.graph_c0	Molecular Function: ubiquitin-protein transferase activity (GO:0004842);; Biological Process: protein ubiquitination (GO:0016567);;	K10592|0|mtr:MTR_5g066710|E3 ubiquitin-protein ligase HUWE1; K10592 E3 ubiquitin-protein ligase HUWE1 [EC:6.3.2.19] (A)	E3 ubiquitin-protein ligase UPL2 GN=UPL2 OS=Arabidopsis thaliana (Mouse-ear cress) PE=1 SV=3
c105319.graph_c0	--	--	--
c84141.graph_c0	--	--	--
c61484.graph_c0	Molecular Function: transcription regulatory region sequence-specific DNA binding (GO:0000976);; Molecular Function: sequence-specific DNA binding transcription factor activity (GO:0003700);; Cellular Component: nucleus (GO:0005634);; Biological Process: regulation of transcription, DNA-templated (GO:0006355);;	K09338|5.3681e-131|tcc:TCM_013821|Homeobox protein, putative isoform 1; K09338 homeobox-leucine zipper protein (A)	Homeobox-leucine zipper protein HOX16 OS=Oryza sativa subsp. japonica (Rice) PE=2 SV=1
c82928.graph_c0	--	--	--
c87141.graph_c0	--	--	Pentatricopeptide repeat-containing protein At1g80270, mitochondrial (Precursor) GN=At1g80270 OS=Arabidopsis thaliana (Mouse-ear cress) PE=2 SV=1
c59097.graph_c0	Molecular Function: calmodulin-dependent protein kinase activity (GO:0004683);; Molecular Function: ATP binding (GO:0005524);; Biological Process: protein phosphorylation (GO:0006468);; Biological Process: response to pH (GO:0009268);; Biological Process: response to wounding (GO:0009611);; Biological Process: response to fungus (GO:0009620);; Biological Process: jasmonic acid biosynthetic proces…	--	CBL-interacting serine/threonine-protein kinase 11 GN=At2g30360 OS=Arabidopsis thaliana (Mouse-ear cress) PE=1 SV=1
c104457.graph_c0	Biological Process: cellular cation homeostasis (GO:0030003);; Biological Process: divalent metal ion transport (GO:0070838);;	--	Light-regulated protein (Precursor) OS=Oryza sativa subsp. japonica (Rice) PE=2 SV=1
c46994.graph_c0	--	--	--
c106546.graph_c0	Molecular Function: DNA binding (GO:0003677);; Cellular Component: nucleus (GO:0005634);; Biological Process: regulation of transcription, DNA-templated (GO:0006355);; Molecular Function: zinc ion binding (GO:0008270);; Biological Process: DNA integration (GO:0015074);; Molecular Function: protein dimerization activity (GO:0046983);;	--	Endonuclease OS=Nicotiana tabacum (Common tobacco) PE=2 SV=1
c60232.graph_c0	Molecular Function: zinc ion binding (GO:0008270);;	--	--
c96086.graph_c1	Cellular Component: membrane (GO:0016020);;	--	WAT1-related protein At5g64700 GN=At5g64700 OS=Arabidopsis thaliana (Mouse-ear cress) PE=2 SV=1
c105460.graph_c0	Molecular Function: ATP binding (GO:0005524);; Cellular Component: cytosol (GO:0005829);; Cellular Component: plasma membrane (GO:0005886);; Biological Process: rRNA processing (GO:0006364);; Biological Process: protein folding (GO:0006457);; Cellular Component: plasmodesma (GO:0009506);; Molecular Function: unfolded protein binding (GO:0051082);;	K09497|0|mtr:MTR_3g086330|T-complex protein 1 subunit epsilon; K09497 T-complex protein 1 subunit epsilon (A)	T-complex protein 1 subunit epsilon {ECO:0000303|PubMed:11599560} GN=F21J9.12 OS=Arabidopsis thaliana (Mouse-ear cress) PE=1 SV=1
c106176.graph_c1	--	--	--
c114942.graph_c1	Biological Process: defense response (GO:0006952);; Molecular Function: ADP binding (GO:0043531);;	K13457|0|mtr:MTR_3g011390|NBS resistance protein; K13457 disease resistance protein RPM1 (A)	Disease resistance protein RPM1 GN=F17A9.20 OS=Arabidopsis thaliana (Mouse-ear cress) PE=1 SV=1
c115327.graph_c2	Molecular Function: nucleotide binding (GO:0000166);; Molecular Function: sequence-specific DNA binding transcription factor activity (GO:0003700);; Cellular Component: nucleus (GO:0005634);; Biological Process: regulation of transcription, DNA-templated (GO:0006355);; Molecular Function: zinc ion binding (GO:0008270);;	K12236|2.58388e-44|mtr:MTR_4g027040|Transcriptional repressor NF-X1; K12236 transcriptional repressor NF-X1 [EC:6.3.2.-] (A)	NF-X1-type zinc finger protein NFXL1 GN=NFXL1 OS=Arabidopsis thaliana (Mouse-ear cress) PE=2 SV=1
c108252.graph_c1	--	--	--
c108842.graph_c0	Biological Process: sterol biosynthetic process (GO:0016126);; Molecular Function: transferase activity, transferring glycosyl groups (GO:0016757);; Biological Process: cellulose biosynthetic process (GO:0030244);; Biological Process: sphingoid biosynthetic process (GO:0046520);; Biological Process: Golgi vesicle transport (GO:0048193);;	K03842|0|mtr:MTR_2g069330|Chitobiosyldiphosphodolichol beta-mannosyltransferase; K03842 beta-1,4-mannosyltransferase [EC:2.4.1.142] (A)	--
c91204.graph_c0	--	--	--
c150524.graph_c0	Molecular Function: catalase activity (GO:0004096);; Molecular Function: heme binding (GO:0020037);; Biological Process: hydrogen peroxide catabolic process (GO:0042744);; Molecular Function: metal ion binding (GO:0046872);; Biological Process: oxidation-reduction process (GO:0055114);;	K03781|1.64291e-24|ppp:PHYPADRAFT_112228|hypothetical protein; K03781 catalase [EC:1.11.1.6] (A)	Catalase isozyme 2 GN=CAT2 OS=Nicotiana plumbaginifolia (Leadwort-leaved tobacco) PE=2 SV=1
c94460.graph_c0	Molecular Function: nucleotide binding (GO:0000166);; Molecular Function: protein kinase activity (GO:0004672);; Biological Process: phosphorylation (GO:0016310);;	--	Cysteine-rich receptor-like protein kinase 25 (Precursor) GN=CRK25 OS=Arabidopsis thaliana (Mouse-ear cress) PE=3 SV=1
c45611.graph_c0	--	--	--
c102359.graph_c0	Biological Process: response to oxidative stress (GO:0006979);;	--	Putative beta-glucosidase 41 (Precursor) GN=BGLU41 OS=Arabidopsis thaliana (Mouse-ear cress) PE=3 SV=2
c108592.graph_c1	--	--	--
c94890.graph_c0	Biological Process: MAPK cascade (GO:0000165);; Biological Process: conjugation (GO:0000746);; Molecular Function: MAP kinase activity (GO:0004707);; Molecular Function: ATP binding (GO:0005524);; Biological Process: protein phosphorylation (GO:0006468);; Biological Process: mitotic nuclear division (GO:0007067);; Biological Process: cell division (GO:0051301);;	K14512|0|mtr:MTR_4g087620|Mitogen-activated protein kinase; K14512 mitogen-activated protein kinase 6 [EC:2.7.11.24] (A)	Mitogen-activated protein kinase homolog MMK1 GN=MMK1 OS=Medicago sativa (Alfalfa) PE=1 SV=1
c96869.graph_c0	--	--	--
c111110.graph_c0	Molecular Function: RNA binding (GO:0003723);; Molecular Function: structural constituent of ribosome (GO:0003735);; Biological Process: DNA-templated transcription, elongation (GO:0006354);; Biological Process: translation (GO:0006412);; Cellular Component: large ribosomal subunit (GO:0015934);;	--	50S ribosomal protein L1, chloroplastic GN=rpl1 OS=Porphyra purpurea (Red seaweed) PE=3 SV=1
c61200.graph_c0	--	--	--
c146712.graph_c0	Molecular Function: nucleic acid binding (GO:0003676);; Molecular Function: zinc ion binding (GO:0008270);;	--	Uncharacterized mitochondrial protein AtMg00820 GN=AtMg00820 OS=Arabidopsis thaliana (Mouse-ear cress) PE=4 SV=1
c79189.graph_c0	Molecular Function: polygalacturonase activity (GO:0004650);; Cellular Component: extracellular region (GO:0005576);; Biological Process: carbohydrate metabolic process (GO:0005975);;	--	Putative pentatricopeptide repeat-containing protein At3g05240 GN=PCMP-E82 OS=Arabidopsis thaliana (Mouse-ear cress) PE=3 SV=2
c96756.graph_c0	Cellular Component: cytosol (GO:0005829);; Biological Process: oxidative photosynthetic carbon pathway (GO:0009854);; Molecular Function: hydroxypyruvate reductase activity (GO:0016618);; Molecular Function: glyoxylate reductase (NADP) activity (GO:0030267);; Molecular Function: glyoxylate reductase activity (GO:0047964);; Molecular Function: NAD binding (GO:0051287);; Biological Process: oxidati…	K15919|1.17806e-153|mtr:MTR_2g101840|Glyoxylate reductase; K15919 hydroxypyruvate reductase 2 (A)	Glyoxylate/hydroxypyruvate reductase A HPR2 GN=HPR2 OS=Arabidopsis thaliana (Mouse-ear cress) PE=1 SV=1
c41676.graph_c0	Biological Process: embryo development ending in seed dormancy (GO:0009793);;	--	--
c150460.graph_c0	Cellular Component: integral component of membrane (GO:0016021);;	K17086|1.9373e-16|aly:ARALYDRAFT_474567|hypothetical protein; K17086 transmembrane 9 superfamily member 2/4 (A)	Transmembrane 9 superfamily member 7 {ECO:0000305} (Precursor) OS=Arabidopsis thaliana (Mouse-ear cress) PE=2 SV=1
c41754.graph_c0	--	--	--
c109153.graph_c0	Biological Process: polysaccharide biosynthetic process (GO:0000271);; Molecular Function: actin binding (GO:0003779);; Cellular Component: cytosol (GO:0005829);; Biological Process: glucose catabolic process (GO:0006007);; Biological Process: multidimensional cell growth (GO:0009825);; Biological Process: cell tip growth (GO:0009932);; Biological Process: regulation of hormone levels (GO:0010817…	K17261|1.14477e-88|mtr:MTR_4g069960|Adenylyl cyclase-associated protein; K17261 adenylyl cyclase-associated protein (A)	Cyclase-associated protein 1 GN=CAP1 OS=Arabidopsis thaliana (Mouse-ear cress) PE=2 SV=1
c87493.graph_c0	Cellular Component: endoplasmic reticulum (GO:0005783);; Cellular Component: plasma membrane (GO:0005886);; Cellular Component: integral component of membrane (GO:0016021);; Molecular Function: cellulose synthase (UDP-forming) activity (GO:0016760);; Biological Process: cellulose biosynthetic process (GO:0030244);;	--	Cellulose synthase-like protein E6 GN=P0556A05.32 OS=Oryza sativa subsp. japonica (Rice) PE=2 SV=1
c78089.graph_c0	Molecular Function: catalytic activity (GO:0003824);;	K00665|6.87516e-85|csl:COCSUDRAFT_49000|hypothetical protein; K00665 fatty acid synthase, animal type [EC:2.3.1.85] (A)	3-oxoacyl-[acyl-carrier-protein] synthase II, chloroplastic (Precursor) OS=Arabidopsis thaliana (Mouse-ear cress) PE=1 SV=1
c166678.graph_c0	Molecular Function: ATP binding (GO:0005524);; Biological Process: ATP catabolic process (GO:0006200);; Molecular Function: ATPase activity (GO:0016887);;	--	Uncharacterized protein At1g26090, chloroplastic (Precursor) GN=At1g26090 OS=Arabidopsis thaliana (Mouse-ear cress) PE=2 SV=1
c118914.graph_c0	--	--	--
c99163.graph_c1	Molecular Function: structural molecule activity (GO:0005198);;	--	Vesicle-associated protein 1-1, N-terminally processed GN=T4C21.10 OS=Arabidopsis thaliana (Mouse-ear cress) PE=1 SV=1
c97178.graph_c0	Molecular Function: protein serine/threonine kinase activity (GO:0004674);; Molecular Function: non-membrane spanning protein tyrosine kinase activity (GO:0004715);; Molecular Function: ATP binding (GO:0005524);; Biological Process: protein phosphorylation (GO:0006468);;	K04733|7.77208e-172|mtr:MTR_4g115120|Protein kinase 2B; K04733 interleukin-1 receptor-associated kinase 4 [EC:2.7.11.1] (A)	Probable receptor-like protein kinase At5g15080 GN=At5g15080 OS=Arabidopsis thaliana (Mouse-ear cress) PE=2 SV=1
c99374.graph_c0	--	--	--
c86395.graph_c0	Biological Process: microtubule cytoskeleton organization (GO:0000226);; Biological Process: cytokinesis by cell plate formation (GO:0000911);;	--	--
c106903.graph_c0	Molecular Function: zinc ion binding (GO:0008270);;	--	RING-H2 finger protein ATL80 GN=ATL80 OS=Arabidopsis thaliana (Mouse-ear cress) PE=2 SV=1
c178055.graph_c0	Molecular Function: UDP-N-acetylmuramate dehydrogenase activity (GO:0008762);; Cellular Component: plastid (GO:0009536);; Biological Process: jasmonic acid metabolic process (GO:0009694);; Biological Process: response to jasmonic acid (GO:0009753);; Biological Process: cytokinin catabolic process (GO:0009823);; Cellular Component: cytoplasmic membrane-bounded vesicle (GO:0016023);; Molecular Func…	K00279|4.43467e-28|gmx:100806872|cytokinin dehydrogenase 5-like; K00279 cytokinin dehydrogenase [EC:1.5.99.12] (A)	Cytokinin dehydrogenase 5 (Precursor) GN=F1B16.2 OS=Arabidopsis thaliana (Mouse-ear cress) PE=2 SV=1
c97736.graph_c1	Molecular Function: galactose oxidase activity (GO:0045480);; Biological Process: oxidation-reduction process (GO:0055114);;	--	--
c109758.graph_c0	Molecular Function: kinase activity (GO:0016301);; Biological Process: phosphorylation (GO:0016310);; Molecular Function: 2-alkenal reductase [NAD(P)] activity (GO:0032440);; Biological Process: oxidation-reduction process (GO:0055114);;	--	DNA-damage-repair/toleration protein DRT100 (Precursor) OS=Arabidopsis thaliana (Mouse-ear cress) PE=2 SV=2
c105540.graph_c0	Molecular Function: DNA binding (GO:0003677);; Molecular Function: RNA binding (GO:0003723);; Biological Process: RNA metabolic process (GO:0016070);;	K13100|0|cam:101494135|pre-mRNA-splicing factor CWC22 homolog; K13100 pre-mRNA-splicing factor CWC22 (A)	--
c129304.graph_c0	--	--	--
c48541.graph_c0	Biological Process: fatty acid beta-oxidation (GO:0006635);; Biological Process: protein import into peroxisome matrix (GO:0016558);;	--	--
c50078.graph_c0	Biological Process: mRNA splicing, via spliceosome (GO:0000398);; Molecular Function: nucleic acid binding (GO:0003676);; Cellular Component: spliceosomal complex (GO:0005681);;	K11097|4.5804e-09|vcn:VOLCADRAFT_82766|hypothetical protein; K11097 small nuclear ribonucleoprotein E (A)	--
c115493.graph_c1	--	--	Probable disease resistance RPP8-like protein 4 GN=RPP8L4 OS=Arabidopsis thaliana (Mouse-ear cress) PE=2 SV=1
c73775.graph_c0	--	--	--
c115165.graph_c0	--	--	--
c87307.graph_c0	--	K11855|1.49309e-100|cam:101513166|ubiquitin carboxyl-terminal hydrolase 19-like; K11855 ubiquitin carboxyl-terminal hydrolase 36/42 [EC:3.4.19.12] (A)	--
c105715.graph_c1	--	K03469|4.36821e-47|cam:101493138|uncharacterized LOC101493138; K03469 ribonuclease HI [EC:3.1.26.4] (A)	--
c69914.graph_c0	Molecular Function: monooxygenase activity (GO:0004497);; Biological Process: coenzyme biosynthetic process (GO:0009108);; Biological Process: small molecule biosynthetic process (GO:0044283);; Biological Process: organic substance biosynthetic process (GO:1901576);;	K06126|1.12062e-11|mtr:MTR_7g051960|Ubiquinone biosynthesis monooxygenase COQ6; K06126 ubiquinone biosynthesis monooxygenase Coq6 [EC:1.14.13.-] (A)	--
c108792.graph_c1	--	--	Protein LIGHT-DEPENDENT SHORT HYPOCOTYLS 6 GN=F10K1.20 OS=Arabidopsis thaliana (Mouse-ear cress) PE=1 SV=1
c129935.graph_c0	--	K17302|2.5265e-08|zma:103638095|coatomer subunit beta'-1; K17302 coatomer, subunit beta' (A)	Coatomer subunit beta&apos;-1 GN=OSJNBa0007O20.8-1 OS=Oryza sativa subsp. japonica (Rice) PE=2 SV=1
c112462.graph_c1	Molecular Function: ATP binding (GO:0005524);; Biological Process: protein folding (GO:0006457);; Biological Process: response to heat (GO:0009408);; Molecular Function: heat shock protein binding (GO:0031072);; Molecular Function: metal ion binding (GO:0046872);; Molecular Function: unfolded protein binding (GO:0051082);;	K09503|5.68962e-60|mtr:MTR_2g087660|DnaJ; K09503 DnaJ homolog subfamily A member 2 (A)	DnaJ protein homolog 2 (Precursor) GN=LDJ2 OS=Allium porrum (Leek) PE=2 SV=1
c113560.graph_c0	Molecular Function: iron ion binding (GO:0005506);; Molecular Function: electron carrier activity (GO:0009055);; Molecular Function: flavonoid 3'-monooxygenase activity (GO:0016711);; Molecular Function: heme binding (GO:0020037);; Biological Process: oxidation-reduction process (GO:0055114);;	--	Cytochrome P450 82C4 GN=CYP82C4 OS=Arabidopsis thaliana (Mouse-ear cress) PE=2 SV=1
c58269.graph_c0	--	--	--
c72490.graph_c0	Biological Process: metabolic process (GO:0008152);; Molecular Function: transferase activity, transferring hexosyl groups (GO:0016758);;	K08237|2.29702e-13|mtr:MTR_7g047110|Hydroquinone glucosyltransferase; K08237 hydroquinone glucosyltransferase [EC:2.4.1.218] (A)	--
c105033.graph_c1	Molecular Function: translation elongation factor activity (GO:0003746);; Cellular Component: eukaryotic translation elongation factor 1 complex (GO:0005853);; Biological Process: translational elongation (GO:0006414);; Molecular Function: transferase activity (GO:0016740);;	K03233|1.74086e-108|mtr:MTR_2g005570|Elongation factor 1-gamma; K03233 elongation factor 1-gamma (A)	Elongation factor 1-gamma OS=Prunus avium (Cherry) PE=2 SV=1
c110912.graph_c0	Biological Process: rRNA processing (GO:0006364);; Biological Process: tRNA metabolic process (GO:0006399);; Biological Process: phosphatidylglycerol biosynthetic process (GO:0006655);; Cellular Component: plastid chromosome (GO:0009508);; Biological Process: chloroplast organization (GO:0009658);; Biological Process: stomatal complex morphogenesis (GO:0010103);; Biological Process: transcription…	--	Ribulose-1,5 bisphosphate carboxylase/oxygenase large subunit N-methyltransferase, chloroplastic (Precursor) GN=RBCMT OS=Nicotiana tabacum (Common tobacco) PE=2 SV=1
c103151.graph_c0	Molecular Function: zinc ion binding (GO:0008270);;	--	--
c97005.graph_c0	Molecular Function: DNA binding (GO:0003677);; Molecular Function: DNA topoisomerase type I activity (GO:0003917);; Molecular Function: DNA topoisomerase type II (ATP-hydrolyzing) activity (GO:0003918);; Cellular Component: chromosome (GO:0005694);; Biological Process: DNA topological change (GO:0006265);;	K03163|6.90302e-97|gmx:100779575|DNA topoisomerase 1-like; K03163 DNA topoisomerase I [EC:5.99.1.2] (A)	DNA topoisomerase 1 GN=TOP1 OS=Arabidopsis thaliana (Mouse-ear cress) PE=1 SV=1
c176691.graph_c0	--	--	--
c173702.graph_c0	--	--	--
c142592.graph_c0	Cellular Component: cytoplasm (GO:0005737);; Molecular Function: transferase activity, transferring acyl groups other than amino-acyl groups (GO:0016747);; Biological Process: response to karrikin (GO:0080167);;	--	--
c59205.graph_c0	--	--	--
c115747.graph_c0	Cellular Component: integral component of membrane (GO:0016021);;	--	--
c82537.graph_c0	--	K13946|8.77338e-08|eus:EUTSA_v10013364mg|hypothetical protein; K13946 auxin influx carrier (AUX1 LAX family) (A)	Auxin transporter-like protein 2 GN=LAX2 OS=Medicago truncatula (Barrel medic) PE=2 SV=1
c43893.graph_c0	Biological Process: translational initiation (GO:0006413);; Cellular Component: translation preinitiation complex (GO:0070993);;	K03246|8.19175e-66|olu:OSTLU_49739|hypothetical protein; K03246 translation initiation factor 3 subunit I (A)	Eukaryotic translation initiation factor 3 subunit I {ECO:0000255|HAMAP-Rule:MF_03008} GN=TIF3I1 OS=Arabidopsis thaliana (Mouse-ear cress) PE=2 SV=2
c43517.graph_c0	Molecular Function: ATP binding (GO:0005524);; Biological Process: response to stress (GO:0006950);;	K03283|2.95083e-47|osa:4332420|Os03g0277300; K03283 heat shock 70kDa protein 1/8 (A)	Heat shock 70 kDa protein GN=HSP70 OS=Pyrenomonas salina PE=3 SV=1
c97179.graph_c0	--	--	--
c109875.graph_c1	--	--	Ras-related protein RABE1e GN=F8A24.5 OS=Arabidopsis thaliana (Mouse-ear cress) PE=1 SV=1
c130676.graph_c0	Molecular Function: catalytic activity (GO:0003824);; Biological Process: pentose-phosphate shunt (GO:0006098);; Cellular Component: chloroplast thylakoid membrane (GO:0009535);; Biological Process: photosynthetic electron transport in photosystem I (GO:0009773);; Biological Process: leaf morphogenesis (GO:0009965);; Biological Process: myo-inositol hexakisphosphate biosynthetic process (GO:00102…	--	--
c92012.graph_c0	Cellular Component: ribonucleoprotein complex (GO:0030529);;	K02991|2.86742e-32|ccp:CHC_T00001323001|hypothetical protein; K02991 small subunit ribosomal protein S6e (A)	40S ribosomal protein S6 GN=rps6 OS=Asparagus officinalis (Garden asparagus) PE=2 SV=1
c109676.graph_c1	Cellular Component: nucleoplasm (GO:0005654);; Biological Process: starch metabolic process (GO:0005982);; Biological Process: regulation of transcription, DNA-templated (GO:0006355);; Biological Process: response to cold (GO:0009409);; Biological Process: response to blue light (GO:0009637);; Biological Process: flower development (GO:0009908);; Biological Process: response to far red light (GO:…	K12124|0|mtr:MTR_1g098160|Protein GIGANTEA; K12124 GIGANTEA (A)	Protein GIGANTEA GN=GI OS=Arabidopsis thaliana (Mouse-ear cress) PE=1 SV=2
c108453.graph_c0	Cellular Component: nuclear pore (GO:0005643);; Biological Process: protein import into nucleus (GO:0006606);; Molecular Function: Ran GTPase binding (GO:0008536);; Molecular Function: protein transporter activity (GO:0008565);; Biological Process: regulation of RNA splicing (GO:0043484);;	K15436|1.17269e-138|pvu:PHAVU_003G195400g|hypothetical protein; K15436 transportin-3 (A)	--
c151112.graph_c0	Molecular Function: DNA binding (GO:0003677);; Molecular Function: chromatin binding (GO:0003682);; Molecular Function: helicase activity (GO:0004386);; Molecular Function: ATP binding (GO:0005524);; Cellular Component: nucleus (GO:0005634);; Cellular Component: cytosol (GO:0005829);; Biological Process: regulation of transcription, DNA-templated (GO:0006355);; Biological Process: organ boundary …	K11647|1.85687e-42|vvi:100249945|ATP-dependent helicase BRM; K11647 SWI/SNF-related matrix-associated actin-dependent regulator of chromatin subfamily A member 2/4 [EC:3.6.4.-] (A)	ATP-dependent helicase BRM OS=Arabidopsis thaliana (Mouse-ear cress) PE=1 SV=1
c115474.graph_c1	Cellular Component: integral component of membrane (GO:0016021);;	--	Elongation of fatty acids protein 3-like GN=HOS3 OS=Arabidopsis thaliana (Mouse-ear cress) PE=2 SV=1
c112110.graph_c0	--	--	Protein FAR1-RELATED SEQUENCE 5 GN=FRS5 OS=Arabidopsis thaliana (Mouse-ear cress) PE=2 SV=1
c88019.graph_c0	Molecular Function: nucleotide binding (GO:0000166);; Biological Process: double-strand break repair via homologous recombination (GO:0000724);; Molecular Function: DNA binding (GO:0003677);; Biological Process: regulation of transcription, DNA-templated (GO:0006355);; Biological Process: chromosome segregation (GO:0007059);; Biological Process: meiosis I (GO:0007127);; Molecular Function: nucleo…	K10880|5.7027e-131|cam:101495881|DNA repair protein XRCC3 homolog; K10880 DNA-repair protein XRCC3 (A)	DNA repair protein XRCC3 homolog GN=XRCC3 OS=Arabidopsis thaliana (Mouse-ear cress) PE=1 SV=1
c110857.graph_c1	Biological Process: cytochrome b6f complex assembly (GO:0010190);; Biological Process: photosystem II assembly (GO:0010207);;	--	--
c55729.graph_c0	Molecular Function: hydrolase activity, hydrolyzing O-glycosyl compounds (GO:0004553);;	K01191|1.00164e-12|eus:EUTSA_v10003575mg|hypothetical protein; K01191 alpha-mannosidase [EC:3.2.1.24] (A)	Alpha-mannosidase, light subunit {ECO:0000303|PubMed:24221485} OS=Canavalia ensiformis (Jack bean) PE=1 SV=1
c85219.graph_c0	Molecular Function: calcium ion binding (GO:0005509);;	--	--
c103384.graph_c1	Molecular Function: ubiquitin thiolesterase activity (GO:0004221);; Biological Process: ubiquitin-dependent protein catabolic process (GO:0006511);; Molecular Function: cysteine-type peptidase activity (GO:0008234);;	K11838|1.07276e-145|mtr:MTR_5g086700|Ubiquitin carboxyl-terminal hydrolase; K11838 ubiquitin carboxyl-terminal hydrolase 7 [EC:3.4.19.12] (A)	Ubiquitin carboxyl-terminal hydrolase 13 GN=UBP13 OS=Arabidopsis thaliana (Mouse-ear cress) PE=1 SV=1
c66318.graph_c0	--	--	--
c63761.graph_c0	--	--	--
c126484.graph_c0	--	--	--
c104673.graph_c1	--	--	F-box protein At5g39250 GN=At5g39250 OS=Arabidopsis thaliana (Mouse-ear cress) PE=2 SV=1
c97942.graph_c0	--	K07466|1.58727e-83|cam:101489338|uncharacterized LOC101489338; K07466 replication factor A1 (A)	Uncharacterized protein At4g28440 GN=At4g28440 OS=Arabidopsis thaliana (Mouse-ear cress) PE=1 SV=1
c94418.graph_c0	Biological Process: carbohydrate transport (GO:0008643);; Cellular Component: integral component of membrane (GO:0016021);; Molecular Function: substrate-specific transmembrane transporter activity (GO:0022891);; Biological Process: transmembrane transport (GO:0055085);;	--	Sugar carrier protein A GN=STA OS=Ricinus communis (Castor bean) PE=2 SV=1
c87473.graph_c0	--	--	--
c114914.graph_c1	Molecular Function: iron ion binding (GO:0005506);; Cellular Component: cytoplasm (GO:0005737);; Molecular Function: linoleate 13S-lipoxygenase activity (GO:0016165);; Biological Process: oxylipin biosynthetic process (GO:0031408);; Biological Process: oxidation-reduction process (GO:0055114);;	K15718|0|mtr:MTR_8g018690|Lipoxygenase; K15718 linoleate 9S-lipoxygenase [EC:1.13.11.58] (A)	Linoleate 9S-lipoxygenase GN=LOX1.1 OS=Lens culinaris (Lentil) PE=2 SV=1
c124321.graph_c0	Cellular Component: mitochondrion (GO:0005739);; Cellular Component: chloroplast inner membrane (GO:0009706);; Cellular Component: magnesium chelatase complex (GO:0010007);; Biological Process: chlorophyll biosynthetic process (GO:0015995);; Molecular Function: magnesium chelatase activity (GO:0016851);; Biological Process: photosynthesis, light reaction (GO:0019684);;	K03403|8.73487e-74|zma:100382191|uncharacterized LOC100382191; K03403 magnesium chelatase subunit H [EC:6.6.1.1] (A)	Magnesium-chelatase subunit ChlH, chloroplastic (Precursor) GN=CHLH OS=Oryza sativa subsp. indica (Rice) PE=3 SV=1
c106697.graph_c0	Molecular Function: DNA binding (GO:0003677);; Molecular Function: helicase activity (GO:0004386);; Molecular Function: protein tyrosine kinase activity (GO:0004713);; Molecular Function: ATP binding (GO:0005524);; Biological Process: protein phosphorylation (GO:0006468);; Cellular Component: integral component of membrane (GO:0016021);;	--	Probable leucine-rich repeat receptor-like protein kinase At2g33170 (Precursor) GN=At2g33170 OS=Arabidopsis thaliana (Mouse-ear cress) PE=2 SV=1
c76793.graph_c0	Molecular Function: kinase activity (GO:0016301);; Biological Process: phosphorylation (GO:0016310);;	--	--
c71276.graph_c0	--	K12382|4.82814e-51|tcc:TCM_019744|Saposin B domain-containing protein, putative isoform 1; K12382 saposin (A)	--
c147755.graph_c0	Cellular Component: intracellular (GO:0005622);; Biological Process: signal transduction (GO:0007165);; Molecular Function: zinc ion binding (GO:0008270);;	--	--
c114492.graph_c0	Molecular Function: kinase activity (GO:0016301);; Biological Process: phosphorylation (GO:0016310);;	--	Inactive receptor-like serine/threonine-protein kinase At2g40270 (Precursor) GN=At2g40270 OS=Arabidopsis thaliana (Mouse-ear cress) PE=2 SV=2
c97407.graph_c0	--	--	Jacalin-related lectin 19 GN=JAL19 OS=Arabidopsis thaliana (Mouse-ear cress) PE=2 SV=1
c111265.graph_c0	Molecular Function: protein serine/threonine kinase activity (GO:0004674);; Molecular Function: ATP binding (GO:0005524);; Biological Process: protein phosphorylation (GO:0006468);;	--	Probable serine/threonine-protein kinase At1g18390 (Precursor) GN=At1g18390 OS=Arabidopsis thaliana (Mouse-ear cress) PE=2 SV=2
c85479.graph_c1	--	--	--
c86869.graph_c0	Biological Process: response to stress (GO:0006950);;	--	Inactive protein RESTRICTED TEV MOVEMENT 2 GN=RTM2 OS=Arabidopsis thaliana (Mouse-ear cress) PE=3 SV=1
c82684.graph_c0	--	--	Putative F-box/LRR-repeat protein At5g41840 GN=At5g41840 OS=Arabidopsis thaliana (Mouse-ear cress) PE=3 SV=1
c108197.graph_c2	Molecular Function: mannitol 2-dehydrogenase (NADP+) activity (GO:0050085);; Biological Process: oxidation-reduction process (GO:0055114);;	--	3-oxoacyl-[acyl-carrier-protein] reductase, chloroplastic (Precursor) GN=CLKR27 OS=Cuphea lanceolata (Cigar flower) PE=2 SV=1
c56574.graph_c0	Cellular Component: intracellular (GO:0005622);;	K02993|2.95281e-68|cre:CHLREDRAFT_179706|RPS7; ribosomal protein S7, component of cytosolic 80S ribosome and 40S small subunit; K02993 small subunit ribosomal protein S7e (A)	40S ribosomal protein S7 GN=RPS7 OS=Avicennia marina (Grey mangrove) PE=2 SV=1
c41564.graph_c0	Molecular Function: diaminopimelate decarboxylase activity (GO:0008836);; Biological Process: lysine biosynthetic process via diaminopimelate (GO:0009089);;	K01586|1.69683e-14|mtr:MTR_5g022700|Diaminopimelate decarboxylase; K01586 diaminopimelate decarboxylase [EC:4.1.1.20] (A)	Probable diaminopimelate decarboxylase, chloroplastic (Precursor) OS=Oryza sativa subsp. japonica (Rice) PE=2 SV=1
c107963.graph_c0	Biological Process: maltose metabolic process (GO:0000023);; Molecular Function: DNA photolyase activity (GO:0003913);; Biological Process: DNA repair (GO:0006281);; Biological Process: phosphatidylglycerol biosynthetic process (GO:0006655);; Biological Process: carotenoid biosynthetic process (GO:0016117);; Biological Process: starch biosynthetic process (GO:0019252);; Biological Process: isopen…	--	Blue-light photoreceptor PHR2 GN=PHR2 OS=Arabidopsis thaliana (Mouse-ear cress) PE=2 SV=2
c110848.graph_c0	Molecular Function: peptidase activity (GO:0008233);; Biological Process: macromolecule metabolic process (GO:0043170);; Biological Process: primary metabolic process (GO:0044238);;	--	Protein ASPARTIC PROTEASE IN GUARD CELL 1 (Precursor) GN=ASPG1 OS=Arabidopsis thaliana (Mouse-ear cress) PE=1 SV=1
c92861.graph_c0	Molecular Function: protein serine/threonine kinase activity (GO:0004674);; Molecular Function: ATP binding (GO:0005524);; Biological Process: protein phosphorylation (GO:0006468);;	--	Cysteine-rich receptor-like protein kinase 10 (Precursor) GN=F21P8.70 OS=Arabidopsis thaliana (Mouse-ear cress) PE=1 SV=3
c62622.graph_c0	Molecular Function: ATP binding (GO:0005524);; Biological Process: response to stress (GO:0006950);;	K09490|6.00748e-38|pda:103712101|luminal-binding protein 5; K09490 heat shock 70kDa protein 5 (A)	Mediator of RNA polymerase II transcription subunit 37a (Precursor) GN=At5g28540 OS=Arabidopsis thaliana (Mouse-ear cress) PE=1 SV=1
c79677.graph_c0	--	--	Plastidal glycolate/glycerate translocator 1, chloroplastic (Precursor) GN=PLGG1 OS=Arabidopsis thaliana (Mouse-ear cress) PE=2 SV=1
c109077.graph_c0	Cellular Component: cytoplasm (GO:0005737);; Biological Process: proteolysis (GO:0006508);; Biological Process: fatty acid beta-oxidation (GO:0006635);; Molecular Function: peptidase activity (GO:0008233);; Biological Process: para-aminobenzoic acid metabolic process (GO:0046482);;	K01304|4.61389e-133|gmx:100784344|pyrrolidone-carboxylate peptidase-like; K01304 pyroglutamyl-peptidase [EC:3.4.19.3] (A)	--
c138114.graph_c0	--	K11374|3.59072e-06|cvr:CHLNCDRAFT_137967|hypothetical protein; K11374 elongator complex protein 2 (A)	--
c93918.graph_c0	--	--	--
c104595.graph_c0	Biological Process: metabolic process (GO:0008152);; Molecular Function: transferase activity, transferring hexosyl groups (GO:0016758);;	--	Putative UDP-glucose flavonoid 3-O-glucosyltransferase 3 {ECO:0000250|UniProtKB:Q2V6K0} OS=Fragaria ananassa (Strawberry) PE=2 SV=1
c95895.graph_c2	--	--	--
c112982.graph_c2	Molecular Function: phospholipid binding (GO:0005543);; Cellular Component: cell cortex (GO:0005938);; Biological Process: cortical protein anchoring (GO:0032065);; Molecular Function: metal ion binding (GO:0046872);;	--	Ultraviolet-B receptor UVR8 GN=UVR8 OS=Arabidopsis thaliana (Mouse-ear cress) PE=1 SV=1
c54922.graph_c0	--	--	--
c107713.graph_c0	Molecular Function: protein kinase activity (GO:0004672);; Molecular Function: ATP binding (GO:0005524);; Biological Process: protein phosphorylation (GO:0006468);; Cellular Component: integral component of membrane (GO:0016021);;	--	Probable inactive receptor kinase At1g48480 (Precursor) GN=RKL1 OS=Arabidopsis thaliana (Mouse-ear cress) PE=2 SV=1
c114510.graph_c0	Biological Process: pentacyclic triterpenoid biosynthetic process (GO:0019745);; Molecular Function: beta-amyrin synthase activity (GO:0042300);;	K15813|0|mtr:MTR_4g005190|Beta-amyrin synthase; K15813 beta-amyrin synthase [EC:5.4.99.39] (A)	Beta-amyrin synthase GN=OSCPSY OS=Pisum sativum (Garden pea) PE=2 SV=1
c92598.graph_c0	Molecular Function: phospholipid binding (GO:0005543);;	--	Putative clathrin assembly protein At4g40080 GN=At4g40080 OS=Arabidopsis thaliana (Mouse-ear cress) PE=2 SV=2
c49340.graph_c0	Molecular Function: intracellular cyclic nucleotide activated cation channel activity (GO:0005221);; Molecular Function: inward rectifier potassium channel activity (GO:0005242);; Molecular Function: calmodulin binding (GO:0005516);; Biological Process: potassium ion transport (GO:0006813);; Biological Process: calcium ion transport (GO:0006816);; Cellular Component: membrane (GO:0016020);; Molec…	K05391|1.16577e-25|tcc:TCM_015364|Cyclic nucleotide gated channel 1 isoform 1; K05391 cyclic nucleotide gated channel, other eukaryote (A)	Probable cyclic nucleotide-gated ion channel 10 GN=F6F3.13 OS=Arabidopsis thaliana (Mouse-ear cress) PE=2 SV=2
c172215.graph_c0	--	--	--
c115444.graph_c1	Molecular Function: ATP binding (GO:0005524);; Biological Process: defense response (GO:0006952);; Biological Process: signal transduction (GO:0007165);; Molecular Function: nucleoside-triphosphatase activity (GO:0017111);; Molecular Function: ADP binding (GO:0043531);;	--	Protein SUPPRESSOR OF npr1-1, CONSTITUTIVE 1 OS=Arabidopsis thaliana (Mouse-ear cress) PE=1 SV=3
c90192.graph_c0	Molecular Function: nucleic acid binding (GO:0003676);; Biological Process: DNA metabolic process (GO:0006259);;	--	--
c132898.graph_c0	--	--	--
c91098.graph_c0	--	--	Reticulon-like protein B1 GN=F9D16.100 OS=Arabidopsis thaliana (Mouse-ear cress) PE=1 SV=1
c99879.graph_c0	--	--	--
c114385.graph_c0	Biological Process: respiratory burst involved in defense response (GO:0002679);; Cellular Component: cytosol (GO:0005829);; Molecular Function: UDP-N-acetylmuramate dehydrogenase activity (GO:0008762);; Molecular Function: electron carrier activity (GO:0009055);; Biological Process: toxin catabolic process (GO:0009407);; Biological Process: response to nitrate (GO:0010167);; Biological Process: …	--	Reticuline oxidase-like protein (Precursor) GN=At4g20830 OS=Arabidopsis thaliana (Mouse-ear cress) PE=1 SV=2
c106750.graph_c1	--	--	Uncharacterized protein At5g43822 GN=At5g43822 OS=Arabidopsis thaliana (Mouse-ear cress) PE=2 SV=1
c108760.graph_c0	Molecular Function: nucleotide binding (GO:0000166);; Cellular Component: nucleolus (GO:0005730);; Cellular Component: heterotrimeric G-protein complex (GO:0005834);; Molecular Function: kinase activity (GO:0016301);; Biological Process: phosphorylation (GO:0016310);; Cellular Component: Cul4-RING E3 ubiquitin ligase complex (GO:0080008);;	K14830|0|mtr:MTR_2g049300|p21-activated protein kinase-interacting protein 1-like protein; K14830 protein MAK11 (A)	U4/U6 small nuclear ribonucleoprotein PRP4-like protein GN=EMB2776 OS=Arabidopsis thaliana (Mouse-ear cress) PE=2 SV=1
c125456.graph_c0	Biological Process: translational initiation (GO:0006413);; Cellular Component: macromolecular complex (GO:0032991);; Cellular Component: cytoplasmic part (GO:0044444);;	K15029|3.43248e-34|gsl:Gasu_27420|hypothetical protein; K15029 translation initiation factor 3 subunit L (A)	--
c114997.graph_c0	Molecular Function: DNA binding (GO:0003677);; Biological Process: DNA methylation (GO:0006306);; Molecular Function: methyltransferase activity (GO:0008168);;	--	DNA (cytosine-5)-methyltransferase DRM2 GN=T15N1.110/T15N1.120 OS=Arabidopsis thaliana (Mouse-ear cress) PE=1 SV=1
c94260.graph_c0	--	--	--
c98893.graph_c0	Molecular Function: nucleic acid binding (GO:0003676);; Molecular Function: ATP binding (GO:0005524);; Biological Process: rRNA processing (GO:0006364);; Biological Process: protein import into nucleus (GO:0006606);; Molecular Function: ATP-dependent helicase activity (GO:0008026);; Biological Process: megagametogenesis (GO:0009561);; Biological Process: post-embryonic development (GO:0009791);; …	K14778|0|mtr:MTR_2g066050|DEAD-box ATP-dependent RNA helicase; K14778 ATP-dependent RNA helicase DDX49/DBP8 [EC:3.6.4.13] (A)	DEAD-box ATP-dependent RNA helicase 36 GN=RH36 OS=Arabidopsis thaliana (Mouse-ear cress) PE=2 SV=1
c100962.graph_c0	--	--	Endonuclease OS=Nicotiana tabacum (Common tobacco) PE=2 SV=1
c128523.graph_c0	Molecular Function: structural constituent of ribosome (GO:0003735);; Cellular Component: mitochondrion (GO:0005739);; Cellular Component: ribosome (GO:0005840);; Biological Process: translation (GO:0006412);;	K02913|1.05065e-26|zma:100283702|magi10013, IDP481; LOC100283702; K02913 large subunit ribosomal protein L33 (A)	--
c56926.graph_c0	Biological Process: maltose metabolic process (GO:0000023);; Molecular Function: ATP binding (GO:0005524);; Biological Process: folic acid-containing compound biosynthetic process (GO:0009396);; Cellular Component: chloroplast (GO:0009507);; Biological Process: carotenoid biosynthetic process (GO:0016117);; Biological Process: starch biosynthetic process (GO:0019252);; Molecular Function: 5-formy…	--	5-formyltetrahydrofolate cyclo-ligase-like protein COG0212 (Precursor) GN=COG0212 OS=Arabidopsis thaliana (Mouse-ear cress) PE=2 SV=1
c110182.graph_c0	--	--	--
c105822.graph_c0	Cellular Component: mitochondrion (GO:0005739);; Cellular Component: endosome (GO:0005768);; Cellular Component: trans-Golgi network (GO:0005802);; Biological Process: homogalacturonan biosynthetic process (GO:0010289);; Molecular Function: polygalacturonate 4-alpha-galacturonosyltransferase activity (GO:0047262);;	K13648|4.20704e-75|cam:101507690|galacturonosyltransferase 8-like; K13648 alpha-1,4-galacturonosyltransferase [EC:2.4.1.43] (A)	Galacturonosyltransferase 8 GN=MJL12.8 OS=Arabidopsis thaliana (Mouse-ear cress) PE=1 SV=1
c117681.graph_c0	--	--	Uncharacterized protein ycf19 GN=ycf19 OS=Guillardia theta (Cryptomonas phi) PE=3 SV=1
c71767.graph_c0	Biological Process: defense response (GO:0006952);; Molecular Function: ADP binding (GO:0043531);;	--	Probable disease resistance protein At1g61300 GN=At1g61300 OS=Arabidopsis thaliana (Mouse-ear cress) PE=2 SV=2
c165189.graph_c0	Molecular Function: magnesium ion binding (GO:0000287);; Biological Process: metabolic process (GO:0008152);; Molecular Function: terpene synthase activity (GO:0010333);;	--	Putative pinene synthase OS=Fragaria ananassa (Strawberry) PE=5 SV=1
c79585.graph_c0	--	--	--
c95393.graph_c0	Molecular Function: transporter activity (GO:0005215);; Cellular Component: integral component of membrane (GO:0016021);; Biological Process: transmembrane transport (GO:0055085);;	K13783|9.83172e-130|cam:101496696|putative glycerol-3-phosphate transporter 4-like; K13783 MFS transporter, OPA family, solute carrier family 37 (glycerol-3-phosphate transporter), member 1/2 (A)	Putative glycerol-3-phosphate transporter 4 GN=At4g17550 OS=Arabidopsis thaliana (Mouse-ear cress) PE=3 SV=2
c115194.graph_c0	Molecular Function: protein serine/threonine kinase activity (GO:0004674);; Molecular Function: ATP binding (GO:0005524);; Biological Process: protein phosphorylation (GO:0006468);; Cellular Component: integral component of membrane (GO:0016021);;	--	Receptor-like protein kinase HSL1 (Precursor) GN=HSL1 OS=Arabidopsis thaliana (Mouse-ear cress) PE=2 SV=1
c50742.graph_c0	Biological Process: cell division (GO:0051301);;	K03363|5.03054e-41|mtr:MTR_2g100460|Cell division cycle protein-like protein; K03363 cell division cycle 20, cofactor of APC complex (A)	Cell division cycle 20.1, cofactor of APC complex GN=F17M5.30 OS=Arabidopsis thaliana (Mouse-ear cress) PE=1 SV=1
c48594.graph_c0	Molecular Function: binding (GO:0005488);; Molecular Function: oxidoreductase activity, acting on the CH-OH group of donors, NAD or NADP as acceptor (GO:0016616);; Biological Process: oxidation-reduction process (GO:0055114);;	K00030|1.50385e-08|ccp:CHC_T00009293001|isocitrate dehydrogenase (NAD+) subunit 2, mitochondrial precursor; K00030 isocitrate dehydrogenase (NAD+) [EC:1.1.1.41] (A)	3-isopropylmalate dehydrogenase, chloroplastic (Precursor) OS=Solanum tuberosum (Potato) PE=1 SV=1
c179393.graph_c0	Molecular Function: hydrolase activity (GO:0016787);;	--	--
c136202.graph_c0	--	--	--
c41808.graph_c0	Molecular Function: ATP binding (GO:0005524);; Biological Process: defense response (GO:0006952);; Biological Process: signal transduction (GO:0007165);; Molecular Function: nucleoside-triphosphatase activity (GO:0017111);; Molecular Function: ADP binding (GO:0043531);;	--	TMV resistance protein N GN=N OS=Nicotiana glutinosa (Tobacco) PE=1 SV=1
c119435.graph_c0	Molecular Function: zinc ion binding (GO:0008270);; Molecular Function: oxidoreductase activity (GO:0016491);; Biological Process: oxidation-reduction process (GO:0055114);;	--	Quinone-oxidoreductase homolog, chloroplastic GN=QOR OS=Spinacia oleracea (Spinach) PE=1 SV=1
c108968.graph_c0	Biological Process: metabolic process (GO:0008152);; Molecular Function: zinc ion binding (GO:0008270);; Molecular Function: hydrolase activity (GO:0016787);;	K15442|0|mtr:MTR_8g103020|tRNA-specific adenosine deaminase-like protein; K15442 tRNA-specific adenosine deaminase 3 (A)	--
c97521.graph_c0	Molecular Function: RNA binding (GO:0003723);; Molecular Function: RNA-directed DNA polymerase activity (GO:0003964);; Molecular Function: protein kinase activity (GO:0004672);; Biological Process: RNA-dependent DNA replication (GO:0006278);; Cellular Component: membrane (GO:0016020);; Molecular Function: ion binding (GO:0043167);; Cellular Component: intracellular organelle (GO:0043229);;	--	Uncharacterized mitochondrial protein AtMg00310 GN=AtMg00310 OS=Arabidopsis thaliana (Mouse-ear cress) PE=4 SV=1
c51590.graph_c0	--	--	--
c113162.graph_c0	Molecular Function: RNA binding (GO:0003723);; Molecular Function: helicase activity (GO:0004386);; Molecular Function: ATP binding (GO:0005524);; Cellular Component: nucleus (GO:0005634);; Biological Process: glucose catabolic process (GO:0006007);; Molecular Function: galactosyltransferase activity (GO:0008378);; Biological Process: xyloglucan biosynthetic process (GO:0009969);; Cellular Compon…	K16911|0|mtr:MTR_1g102430|DEAD-box ATP-dependent RNA helicase; K16911 ATP-dependent RNA helicase DDX21 [EC:3.6.4.13] (A)	Xyloglucan galactosyltransferase KATAMARI1 GN=F11A3.8 OS=Arabidopsis thaliana (Mouse-ear cress) PE=1 SV=1
c95296.graph_c1	--	--	Classical arabinogalactan protein 26 (Precursor) GN=AGP26 OS=Arabidopsis thaliana (Mouse-ear cress) PE=2 SV=2
c61457.graph_c0	--	--	--
c98927.graph_c0	--	--	Glutamate synthase 1 [NADH], chloroplastic (Precursor) GN=GLT1 OS=Arabidopsis thaliana (Mouse-ear cress) PE=2 SV=2
c103939.graph_c0	Molecular Function: kinase activity (GO:0016301);; Molecular Function: organic cyclic compound binding (GO:0097159);; Molecular Function: heterocyclic compound binding (GO:1901363);;	--	--
c95446.graph_c0	--	--	Protein trichome birefringence-like 40 GN=TBL40 OS=Arabidopsis thaliana (Mouse-ear cress) PE=2 SV=2
c103999.graph_c0	Biological Process: response to oxidative stress (GO:0006979);; Cellular Component: chloroplast (GO:0009507);; Molecular Function: L-ascorbate peroxidase activity (GO:0016688);; Molecular Function: heme binding (GO:0020037);; Biological Process: oxidation-reduction process (GO:0055114);;	K00434|0|mtr:MTR_3g088160|Ascorbate peroxidase; K00434 L-ascorbate peroxidase [EC:1.11.1.11] (A)	L-ascorbate peroxidase T, chloroplastic (Precursor) GN=APXT OS=Arabidopsis thaliana (Mouse-ear cress) PE=2 SV=2
c174699.graph_c0	Biological Process: intracellular protein transport (GO:0006886);; Biological Process: vesicle-mediated transport (GO:0016192);; Cellular Component: clathrin coat (GO:0030118);; Biological Process: single-organism transport (GO:0044765);;	K12398|1.23351e-21|tcc:TCM_026795|Clathrin adaptor complexes medium subunit family protein isoform 1; K12398 AP-3 complex subunit mu (A)	AP-3 complex subunit mu GN=F25P12.96 OS=Arabidopsis thaliana (Mouse-ear cress) PE=1 SV=1
c90497.graph_c0	Molecular Function: adenylate kinase activity (GO:0004017);; Molecular Function: ATP binding (GO:0005524);; Biological Process: nucleotide phosphorylation (GO:0046939);;	K00939|1.83687e-41|cam:101513480|probable adenylate kinase 1, chloroplastic-like; K00939 adenylate kinase [EC:2.7.4.3] (A)	Adenylate kinase GN=ADK OS=Solanum tuberosum (Potato) PE=2 SV=1
c80582.graph_c0	Cellular Component: plant-type vacuole (GO:0000325);; Molecular Function: ATP binding (GO:0005524);; Cellular Component: vacuolar membrane (GO:0005774);; Cellular Component: plasma membrane (GO:0005886);; Biological Process: ATP catabolic process (GO:0006200);; Molecular Function: chlorophyll catabolite transmembrane transporter activity (GO:0010290);; Molecular Function: glutathione S-conjugate-…	--	ABC transporter C family member 3 GN=MJG19.3 OS=Arabidopsis thaliana (Mouse-ear cress) PE=1 SV=1
c97580.graph_c0	--	--	--
c96002.graph_c0	--	K00430|1.22699e-06|mtr:MTR_2g029820|Peroxidase; K00430 peroxidase [EC:1.11.1.7] (A)	--
c64568.graph_c0	--	K01246|3.58048e-14|mtr:MTR_4g007070|DNA-3-methyladenine glycosylase I; K01246 DNA-3-methyladenine glycosylase I [EC:3.2.2.20] (A)	--
c104762.graph_c2	--	--	--
c103844.graph_c0	Molecular Function: ribokinase activity (GO:0004747);; Biological Process: D-ribose metabolic process (GO:0006014);; Molecular Function: fructokinase activity (GO:0008865);; Biological Process: phosphorylation (GO:0016310);; Biological Process: response to cadmium ion (GO:0046686);;	K00847|6.32515e-114|mtr:MTR_7g075860|Fructokinase; K00847 fructokinase [EC:2.7.1.4] (A)	Probable fructokinase-7 OS=Arabidopsis thaliana (Mouse-ear cress) PE=1 SV=1
c113351.graph_c1	Cellular Component: chloroplast stroma (GO:0009570);; Biological Process: reductive pentose-phosphate cycle (GO:0019253);; Molecular Function: 2-alkenal reductase [NAD(P)] activity (GO:0032440);; Molecular Function: fructose 1,6-bisphosphate 1-phosphatase activity (GO:0042132);; Molecular Function: metal ion binding (GO:0046872);; Biological Process: oxidation-reduction process (GO:0055114);;	K03841|1.30821e-131|cam:101494346|fructose-1,6-bisphosphatase, chloroplastic-like; K03841 fructose-1,6-bisphosphatase I [EC:3.1.3.11] (A)	Fructose-1,6-bisphosphatase, chloroplastic (Precursor) GN=FBP OS=Pisum sativum (Garden pea) PE=1 SV=2
c105770.graph_c0	Molecular Function: serine-type endopeptidase inhibitor activity (GO:0004867);;	K13963|8.03919e-171|cam:101495403|serpin-ZX-like; K13963 serpin B (A)	Serpin-ZX GN=At1g47710 OS=Arabidopsis thaliana (Mouse-ear cress) PE=1 SV=1
c116130.graph_c0	--	--	FBD-associated F-box protein At5g38590 GN=At5g38590 OS=Arabidopsis thaliana (Mouse-ear cress) PE=2 SV=1
c104576.graph_c0	Cellular Component: nucleus (GO:0005634);;	--	--
c108041.graph_c1	Molecular Function: beta-galactosidase activity (GO:0004565);; Biological Process: carbohydrate metabolic process (GO:0005975);; Molecular Function: carbohydrate binding (GO:0030246);;	--	Beta-galactosidase 10 (Precursor) GN=BGAL10 OS=Arabidopsis thaliana (Mouse-ear cress) PE=2 SV=1
c101950.graph_c1	Molecular Function: transporter activity (GO:0005215);; Biological Process: transport (GO:0006810);; Biological Process: circadian rhythm (GO:0007623);; Biological Process: response to cold (GO:0009409);; Biological Process: response to water deprivation (GO:0009414);; Biological Process: response to abscisic acid (GO:0009737);; Cellular Component: membrane (GO:0016020);;	--	Probable folate-biopterin transporter 7 GN=At1g64890 OS=Arabidopsis thaliana (Mouse-ear cress) PE=2 SV=1
c174023.graph_c0	Molecular Function: aminoacyl-tRNA ligase activity (GO:0004812);; Molecular Function: ATP binding (GO:0005524);; Biological Process: tRNA aminoacylation for protein translation (GO:0006418);;	K08331|5.34638e-08|pmum:103333535|autophagy-related protein 13; K08331 autophagy-related protein 13 (A)	--
c98495.graph_c0	Molecular Function: calcium ion binding (GO:0005509);;	--	--
c72729.graph_c0	Cellular Component: integral component of membrane (GO:0016021);; Biological Process: transmembrane transport (GO:0055085);;	--	--
c108176.graph_c0	Molecular Function: DNA binding (GO:0003677);; Cellular Component: nucleus (GO:0005634);;	--	Squamosa promoter-binding-like protein 3 GN=SPL3 OS=Arabidopsis thaliana (Mouse-ear cress) PE=1 SV=2
c41835.graph_c0	Molecular Function: nucleic acid binding (GO:0003676);; Molecular Function: transferase activity (GO:0016740);;	--	Uncharacterized mitochondrial protein AtMg00310 GN=AtMg00310 OS=Arabidopsis thaliana (Mouse-ear cress) PE=4 SV=1
c109001.graph_c0	Cellular Component: endoplasmic reticulum membrane (GO:0005789);; Biological Process: unsaturated fatty acid biosynthetic process (GO:0006636);; Cellular Component: integral component of membrane (GO:0016021);; Molecular Function: oxidoreductase activity, acting on paired donors, with oxidation of a pair of donors resulting in the reduction of molecular oxygen to two molecules of water (GO:001671…	K10257|0|mtr:MTR_5g071170|Omega-3 fatty acid desaturase; K10257 omega-3 fatty acid desaturase (delta-15 desaturase) [EC:1.14.19.-] (A)	Omega-3 fatty acid desaturase, endoplasmic reticulum GN=FAD3 OS=Glycine max (Soybean) PE=2 SV=1
c75085.graph_c0	Molecular Function: nucleic acid binding (GO:0003676);; Molecular Function: metal ion binding (GO:0046872);;	--	Zinc finger protein WIP2 OS=Arabidopsis thaliana (Mouse-ear cress) PE=1 SV=1
c108577.graph_c0	--	--	--
c106162.graph_c0	--	--	--
c151707.graph_c0	Cellular Component: endoplasmic reticulum lumen (GO:0005788);; Biological Process: embryo development (GO:0009790);; Biological Process: pollen tube guidance (GO:0010183);; Biological Process: maintenance of protein localization in endoplasmic reticulum (GO:0035437);;	--	Protein POLLEN DEFECTIVE IN GUIDANCE 1 GN=POD1 OS=Arabidopsis thaliana (Mouse-ear cress) PE=1 SV=1
c43131.graph_c0	--	--	--
c97377.graph_c0	Molecular Function: zinc ion binding (GO:0008270);;	--	--
c78331.graph_c0	--	--	--
c93039.graph_c0	Molecular Function: hydrolase activity (GO:0016787);;	--	Senescence-associated carboxylesterase 101 (Precursor) GN=SAG101 OS=Arabidopsis thaliana (Mouse-ear cress) PE=1 SV=1
c103219.graph_c0	Molecular Function: ATP binding (GO:0005524);; Cellular Component: plastid (GO:0009536);; Biological Process: ATP synthesis coupled proton transport (GO:0015986);; Biological Process: ATP hydrolysis coupled proton transport (GO:0015991);; Cellular Component: proton-transporting ATP synthase complex, catalytic core F(1) (GO:0045261);; Molecular Function: proton-transporting ATP synthase activity, …	K02133|4.60819e-07|gmx:100789705|ATP synthase subunit beta, mitochondrial-like; K02133 F-type H+-transporting ATPase subunit beta [EC:3.6.3.14] (A)	ATP synthase subunit beta, chloroplastic {ECO:0000255|HAMAP-Rule:MF_01347} OS=Staurastrum punctulatum (Green alga) PE=3 SV=1
c124238.graph_c0	Biological Process: transcription, DNA-templated (GO:0006351);;	--	Scarecrow-like protein 3 GN=SCL3 OS=Arabidopsis thaliana (Mouse-ear cress) PE=2 SV=1
c114885.graph_c0	Molecular Function: protein serine/threonine kinase activity (GO:0004674);; Molecular Function: ATP binding (GO:0005524);; Biological Process: protein phosphorylation (GO:0006468);;	--	Probable serine/threonine-protein kinase At1g18390 (Precursor) GN=At1g18390 OS=Arabidopsis thaliana (Mouse-ear cress) PE=2 SV=2
c76308.graph_c0	--	--	--
c105247.graph_c0	Molecular Function: sequence-specific DNA binding transcription factor activity (GO:0003700);; Biological Process: regulation of transcription, DNA-templated (GO:0006355);; Molecular Function: zinc ion binding (GO:0008270);; Molecular Function: sequence-specific DNA binding (GO:0043565);;	--	GATA transcription factor 21 GN=MPI10.2 OS=Arabidopsis thaliana (Mouse-ear cress) PE=1 SV=2
c158540.graph_c0	Biological Process: glutamine family amino acid biosynthetic process (GO:0009084);; Molecular Function: kinase activity (GO:0016301);; Molecular Function: phosphotransferase activity, carboxyl group as acceptor (GO:0016774);;	K00930|1.52339e-24|olu:OSTLU_52011|hypothetical protein; K00930 acetylglutamate kinase [EC:2.7.2.8] (A)	Acetylglutamate kinase, chloroplastic (Precursor) GN=NAGK OS=Arabidopsis thaliana (Mouse-ear cress) PE=1 SV=1
c96916.graph_c0	--	--	--
c125516.graph_c0	Molecular Function: ubiquitin-protein transferase activity (GO:0004842);; Biological Process: mitochondrion organization (GO:0007005);; Molecular Function: zinc ion binding (GO:0008270);; Cellular Component: chloroplast envelope (GO:0009941);; Biological Process: protein ubiquitination (GO:0016567);;	K15688|6.69104e-26|vvi:100242895|mitochondrial ubiquitin ligase activator of NFKB 1; K15688 E3 ubiquitin-protein ligase MUL1 [EC:6.3.2.19] (A)	--
c123164.graph_c0	Molecular Function: peroxidase activity (GO:0004601);; Biological Process: response to oxidative stress (GO:0006979);; Molecular Function: NAD(P)H oxidase activity (GO:0016174);; Molecular Function: oxidoreductase activity, acting on single donors with incorporation of molecular oxygen, incorporation of two atoms of oxygen (GO:0016702);; Molecular Function: heme binding (GO:0020037);; Biological …	K10529|2.62082e-24|vvi:100262833|alpha-dioxygenase 1-like; K10529 alpha-dioxygenase [EC:1.-.-.-] (A)	Alpha-dioxygenase 1 (Precursor) GN=T13O15.6 OS=Arabidopsis thaliana (Mouse-ear cress) PE=1 SV=1
c171124.graph_c0	--	--	--
c88117.graph_c0	Cellular Component: plasma membrane (GO:0005886);; Cellular Component: photosystem I (GO:0009522);; Cellular Component: photosystem II (GO:0009523);; Cellular Component: chloroplast thylakoid membrane (GO:0009535);; Biological Process: response to blue light (GO:0009637);; Biological Process: photosynthesis, light harvesting (GO:0009765);; Cellular Component: chloroplast envelope (GO:0009941);; B…	K08913|1.26027e-177|mtr:MTR_5g097280|Chlorophyll a/b binding protein; K08913 light-harvesting complex II chlorophyll a/b binding protein 2 (A)	Chlorophyll a-b binding protein 215, chloroplastic (Precursor) GN=CAB215 OS=Pisum sativum (Garden pea) PE=1 SV=1
c93281.graph_c0	Molecular Function: nucleic acid binding (GO:0003676);; Biological Process: DNA integration (GO:0015074);;	--	Uncharacterized mitochondrial protein AtMg00810 GN=AtMg00810 OS=Arabidopsis thaliana (Mouse-ear cress) PE=4 SV=1
c103149.graph_c0	Molecular Function: sequence-specific DNA binding transcription factor activity (GO:0003700);; Biological Process: regulation of transcription, DNA-templated (GO:0006355);;	--	--
c94879.graph_c0	Molecular Function: zinc ion binding (GO:0008270);;	--	--
c114991.graph_c0	--	--	BTB/POZ domain-containing protein At5g66560 GN=At5g66560 OS=Arabidopsis thaliana (Mouse-ear cress) PE=2 SV=2
c92779.graph_c0	Molecular Function: ubiquitin-protein transferase activity (GO:0004842);; Cellular Component: nucleus (GO:0005634);; Biological Process: ubiquitin-dependent protein catabolic process (GO:0006511);; Biological Process: multicellular organismal development (GO:0007275);; Molecular Function: zinc ion binding (GO:0008270);; Biological Process: protein ubiquitination (GO:0016567);;	K04506|9.6716e-36|mtr:MTR_5g076660|Ubiquitin; K04506 E3 ubiquitin-protein ligase SIAH1 [EC:6.3.2.19] (A)	Putative E3 ubiquitin-protein ligase SINA-like 6 GN=At5g37870 OS=Arabidopsis thaliana (Mouse-ear cress) PE=3 SV=1
c113605.graph_c0	Molecular Function: ATP binding (GO:0005524);; Molecular Function: nucleoside-triphosphatase activity (GO:0017111);;	K08900|0|mtr:MTR_2g076970|Mitochondrial chaperone BCS1; K08900 mitochondrial chaperone BCS1 (A)	26S protease regulatory subunit 10B homolog A GN=RPT4A OS=Arabidopsis thaliana (Mouse-ear cress) PE=1 SV=1
c101283.graph_c1	Molecular Function: iron ion binding (GO:0005506);; Molecular Function: oxidoreductase activity, acting on paired donors, with incorporation or reduction of molecular oxygen, 2-oxoglutarate as one donor, and incorporation of one atom each of oxygen into both donors (GO:0016706);; Molecular Function: L-ascorbic acid binding (GO:0031418);; Biological Process: oxidation-reduction process (GO:0055114…	--	--
c103174.graph_c0	--	--	--
c171369.graph_c0	--	--	--
c148088.graph_c0	Biological Process: fatty acid biosynthetic process (GO:0006633);; Molecular Function: transferase activity, transferring acyl groups other than amino-acyl groups (GO:0016747);;	K09458|3.16519e-24|vcn:VOLCADRAFT_83790|hypothetical protein; K09458 3-oxoacyl-[acyl-carrier-protein] synthase II [EC:2.3.1.179] (A)	3-oxoacyl-[acyl-carrier-protein] synthase, mitochondrial (Precursor) GN=KAS OS=Arabidopsis thaliana (Mouse-ear cress) PE=1 SV=1
c112177.graph_c0	Molecular Function: UTP:glucose-1-phosphate uridylyltransferase activity (GO:0003983);; Cellular Component: cytoplasm (GO:0005737);; Biological Process: metabolic process (GO:0008152);;	K00963|0|mtr:MTR_5g077000|UTP-glucose 1 phosphate uridylyltransferase; K00963 UTP--glucose-1-phosphate uridylyltransferase [EC:2.7.7.9] (A)	UTP--glucose-1-phosphate uridylyltransferase GN=UGP OS=Astragalus penduliflorus (Mountain lentil) PE=2 SV=1
c93138.graph_c0	Molecular Function: kinase activity (GO:0016301);; Biological Process: phosphorylation (GO:0016310);;	--	--
c76261.graph_c0	--	--	--
c106402.graph_c0	Biological Process: cytokinesis by cell plate formation (GO:0000911);; Molecular Function: protein serine/threonine kinase activity (GO:0004674);; Molecular Function: ATP binding (GO:0005524);; Biological Process: protein phosphorylation (GO:0006468);; Biological Process: transmembrane receptor protein tyrosine kinase signaling pathway (GO:0007169);;	--	Probable inactive receptor kinase At5g67200 (Precursor) GN=At5g67200 OS=Arabidopsis thaliana (Mouse-ear cress) PE=1 SV=1
c131992.graph_c0	Molecular Function: aspartic-type endopeptidase activity (GO:0004190);; Cellular Component: integral component of membrane (GO:0016021);;	K09597|2.7163e-47|cam:101502966|signal peptide peptidase-like 5-like; K09597 signal peptide peptidase-like 2B [EC:3.4.23.-] (A)	Signal peptide peptidase-like 3 (Precursor) OS=Arabidopsis thaliana (Mouse-ear cress) PE=2 SV=1
c106165.graph_c1	--	K14012|6.49683e-84|mtr:MTR_5g085870|UBA and UBX domain-containing protein; K14012 UBX domain-containing protein 1 (A)	UBA and UBX domain-containing protein At4g15410 GN=At4g15410 OS=Arabidopsis thaliana (Mouse-ear cress) PE=1 SV=1
c88213.graph_c1	--	--	--
c95284.graph_c0	--	--	Pentatricopeptide repeat-containing protein At5g46100 GN=At5g46100 OS=Arabidopsis thaliana (Mouse-ear cress) PE=2 SV=1
c112979.graph_c0	--	--	Protein FAR1-RELATED SEQUENCE 5 GN=FRS5 OS=Arabidopsis thaliana (Mouse-ear cress) PE=2 SV=1
c100748.graph_c0	Cellular Component: cytoplasm (GO:0005737);; Biological Process: cysteine biosynthetic process from serine (GO:0006535);; Molecular Function: serine O-acetyltransferase activity (GO:0009001);;	K00640|1.27363e-63|mtr:MTR_5g023760|Serine acetyltransferase; K00640 serine O-acetyltransferase [EC:2.3.1.30] (A)	Probable serine acetyltransferase 2 GN=OJ1006F06.16 OS=Oryza sativa subsp. japonica (Rice) PE=2 SV=1
c115548.graph_c0	--	--	--
c110010.graph_c1	--	--	--
c111104.graph_c0	Cellular Component: integral component of membrane (GO:0016021);; Biological Process: transmembrane transport (GO:0055085);;	--	--
c107815.graph_c0	--	--	Pentatricopeptide repeat-containing protein At1g62910 GN=At1g62910 OS=Arabidopsis thaliana (Mouse-ear cress) PE=2 SV=1
c41578.graph_c0	Molecular Function: serine-type endopeptidase activity (GO:0004252);; Biological Process: proteolysis (GO:0006508);; Molecular Function: identical protein binding (GO:0042802);; Biological Process: negative regulation of catalytic activity (GO:0043086);;	--	--
c83857.graph_c0	Molecular Function: ATP binding (GO:0005524);; Biological Process: defense response (GO:0006952);; Biological Process: signal transduction (GO:0007165);; Molecular Function: nucleoside-triphosphatase activity (GO:0017111);; Molecular Function: ADP binding (GO:0043531);;	--	TMV resistance protein N GN=N OS=Nicotiana glutinosa (Tobacco) PE=1 SV=1
c103352.graph_c0	--	--	--
c45640.graph_c0	Molecular Function: monooxygenase activity (GO:0004497);; Molecular Function: iron ion binding (GO:0005506);; Molecular Function: electron carrier activity (GO:0009055);; Molecular Function: oxidoreductase activity, acting on paired donors, with incorporation or reduction of molecular oxygen (GO:0016705);; Molecular Function: heme binding (GO:0020037);; Biological Process: oxidation-reduction pro…	--	Cytochrome P450 CYP72A219 OS=Panax ginseng (Korean ginseng) PE=2 SV=1
c8447.graph_c0	Molecular Function: RNA binding (GO:0003723);; Molecular Function: RNA-directed DNA polymerase activity (GO:0003964);; Biological Process: RNA-dependent DNA replication (GO:0006278);; Cellular Component: plastid (GO:0009536);;	--	Uncharacterized mitochondrial protein AtMg01250 GN=AtMg01250 OS=Arabidopsis thaliana (Mouse-ear cress) PE=4 SV=1
c88790.graph_c0	Molecular Function: protein kinase activity (GO:0004672);; Biological Process: macromolecule metabolic process (GO:0043170);; Biological Process: cellular metabolic process (GO:0044237);; Biological Process: primary metabolic process (GO:0044238);; Molecular Function: organic cyclic compound binding (GO:0097159);; Molecular Function: heterocyclic compound binding (GO:1901363);;	--	--
c113185.graph_c1	Molecular Function: transporter activity (GO:0005215);; Biological Process: transport (GO:0006810);; Cellular Component: membrane (GO:0016020);;	--	Protein NRT1/ PTR FAMILY 4.6 GN=At1g69850 OS=Arabidopsis thaliana (Mouse-ear cress) PE=1 SV=1
c113108.graph_c0	Cellular Component: cytosol (GO:0005829);; Biological Process: inosine catabolic process (GO:0006148);; Molecular Function: UDP-glucosyltransferase activity (GO:0035251);; Molecular Function: inosine nucleosidase activity (GO:0047724);;	--	Probable uridine nucleosidase 2 GN=URH2 OS=Arabidopsis thaliana (Mouse-ear cress) PE=2 SV=1
c109864.graph_c0	Biological Process: response to stress (GO:0006950);;	K09534|0|mtr:MTR_2g033460|Chaperone protein dnaJ; K09534 DnaJ homolog subfamily C member 14 (A)	DnaJ protein ERDJ3B (Precursor) GN=F26K9.30 OS=Arabidopsis thaliana (Mouse-ear cress) PE=1 SV=1
c137458.graph_c0	--	--	--
c93765.graph_c0	Biological Process: lipid metabolic process (GO:0006629);; Molecular Function: lipase activity (GO:0016298);;	--	GDSL esterase/lipase At1g59406 (Precursor) GN=At1g59406 OS=Arabidopsis thaliana (Mouse-ear cress) PE=2 SV=1
c106559.graph_c0	--	--	--
c140724.graph_c0	Molecular Function: protein kinase activity (GO:0004672);; Molecular Function: ATP binding (GO:0005524);; Biological Process: protein phosphorylation (GO:0006468);; Cellular Component: integral component of membrane (GO:0016021);;	--	Protein STRUBBELIG-RECEPTOR FAMILY 5 (Precursor) GN=SRF5 OS=Arabidopsis thaliana (Mouse-ear cress) PE=2 SV=1
c41330.graph_c0	--	--	--
c98061.graph_c0	--	--	Endonuclease OS=Nicotiana tabacum (Common tobacco) PE=2 SV=1
c106672.graph_c0	Molecular Function: metal ion binding (GO:0046872);;	--	Zinc finger protein 4 GN=ZFP4 OS=Arabidopsis thaliana (Mouse-ear cress) PE=2 SV=2
c110743.graph_c1	--	K16075|5.11886e-169|cam:101493566|magnesium transporter MRS2-11, chloroplastic-like; K16075 magnesium transporter (A)	Magnesium transporter MRS2-11, chloroplastic (Precursor) GN=MRN17.6 OS=Arabidopsis thaliana (Mouse-ear cress) PE=2 SV=1
c83746.graph_c0	Molecular Function: nucleotide binding (GO:0000166);; Molecular Function: catalytic activity (GO:0003824);; Molecular Function: ion binding (GO:0043167);; Biological Process: response to stimulus (GO:0050896);;	--	--
c103953.graph_c0	Molecular Function: protein serine/threonine phosphatase activity (GO:0004722);; Biological Process: protein dephosphorylation (GO:0006470);; Molecular Function: metal ion binding (GO:0046872);;	--	Probable protein phosphatase 2C 60 OS=Oryza sativa subsp. japonica (Rice) PE=2 SV=1
c123414.graph_c0	--	--	--
c148414.graph_c0	--	--	--
c45649.graph_c0	--	--	--
c7976.graph_c0	Molecular Function: transporter activity (GO:0005215);; Cellular Component: integral component of membrane (GO:0016021);; Biological Process: transmembrane transport (GO:0055085);;	--	--
c163889.graph_c0	--	--	--
c98852.graph_c3	--	--	--
c75920.graph_c0	--	K12200|3.87551e-63|cit:102623501|ALG-2 interacting protein X-like; K12200 programmed cell death 6-interacting protein (A)	--
c92446.graph_c0	Cellular Component: mitochondrial proton-transporting ATP synthase complex, catalytic core F(1) (GO:0000275);; Biological Process: photorespiration (GO:0009853);; Biological Process: ATP synthesis coupled proton transport (GO:0015986);; Molecular Function: proton-transporting ATP synthase activity, rotational mechanism (GO:0046933);; Molecular Function: proton-transporting ATPase activity, rotati…	K02135|3.96242e-43|mtr:MTR_5g040610|ATP synthase subunit epsilon; K02135 F-type H+-transporting ATPase subunit epsilon (A)	ATP synthase subunit epsilon, mitochondrial GN=At1g51650 OS=Arabidopsis thaliana (Mouse-ear cress) PE=1 SV=3
c107834.graph_c0	Molecular Function: ATP binding (GO:0005524);; Cellular Component: chloroplast thylakoid (GO:0009534);; Cellular Component: chloroplast stroma (GO:0009570);; Biological Process: cytokinin metabolic process (GO:0009690);; Cellular Component: magnesium chelatase complex (GO:0010007);; Biological Process: photosynthesis (GO:0015979);; Biological Process: chlorophyll biosynthetic process (GO:0015995)…	K03404|0|mtr:MTR_5g009070|Magnesium-chelatase subunit chlD; K03404 magnesium chelatase subunit D [EC:6.6.1.1] (A)	Magnesium-chelatase subunit ChlD, chloroplastic (Precursor) GN=CHLD OS=Pisum sativum (Garden pea) PE=2 SV=1
c84985.graph_c1	Molecular Function: protein kinase activity (GO:0004672);; Molecular Function: ATP binding (GO:0005524);; Biological Process: protein phosphorylation (GO:0006468);; Biological Process: recognition of pollen (GO:0048544);;	--	--
c103325.graph_c0	Biological Process: phosphatidylinositol biosynthetic process (GO:0006661);; Cellular Component: integral component of membrane (GO:0016021);;	--	Protein RTE1-HOMOLOG GN=RTH OS=Arabidopsis thaliana (Mouse-ear cress) PE=2 SV=1
c104755.graph_c1	Molecular Function: protein kinase activity (GO:0004672);; Molecular Function: ATP binding (GO:0005524);; Cellular Component: mitochondrion (GO:0005739);; Biological Process: protein phosphorylation (GO:0006468);; Cellular Component: plastoglobule (GO:0010287);; Biological Process: chlorophyll catabolic process (GO:0015996);; Biological Process: response to photooxidative stress (GO:0080183);;	--	Uncharacterized aarF domain-containing protein kinase At4g31390, chloroplastic (Precursor) GN=At4g31390 OS=Arabidopsis thaliana (Mouse-ear cress) PE=2 SV=1
c119743.graph_c0	Cellular Component: exocyst (GO:0000145);; Cellular Component: cytosol (GO:0005829);; Cellular Component: plasma membrane (GO:0005886);; Biological Process: vesicle docking involved in exocytosis (GO:0006904);; Biological Process: abscisic acid-activated signaling pathway (GO:0009738);; Biological Process: intracellular signal transduction (GO:0035556);; Cellular Component: extracellular vesicula…	--	Exocyst complex component EXO70B1 GN=EXO70B1 OS=Arabidopsis thaliana (Mouse-ear cress) PE=1 SV=1
c56560.graph_c0	--	--	--
c41158.graph_c0	--	--	--
c101335.graph_c0	Cellular Component: nucleus (GO:0005634);; Molecular Function: kinase activity (GO:0016301);; Biological Process: phosphorylation (GO:0016310);;	--	Mitotic spindle checkpoint protein BUBR1 GN=F4P9.33 OS=Arabidopsis thaliana (Mouse-ear cress) PE=1 SV=2
c126586.graph_c0	Molecular Function: 1,4-alpha-glucan branching enzyme activity (GO:0003844);; Molecular Function: hydrolase activity, hydrolyzing O-glycosyl compounds (GO:0004553);; Biological Process: glycogen biosynthetic process (GO:0005978);; Molecular Function: cation binding (GO:0043169);;	K00700|4.84013e-33|csl:COCSUDRAFT_25768|starch branching enzyme; K00700 1,4-alpha-glucan branching enzyme [EC:2.4.1.18] (A)	1,4-alpha-glucan-branching enzyme GN=SBE1 OS=Solanum tuberosum (Potato) PE=2 SV=2
c105061.graph_c3	Molecular Function: nucleic acid binding (GO:0003676);;	--	--
c111578.graph_c1	--	--	Protein WEAK CHLOROPLAST MOVEMENT UNDER BLUE LIGHT 1 GN=WEB1 OS=Arabidopsis thaliana (Mouse-ear cress) PE=1 SV=1
c96186.graph_c0	--	--	Endonuclease OS=Nicotiana tabacum (Common tobacco) PE=2 SV=1
c86318.graph_c0	Molecular Function: GTPase activity (GO:0003924);; Molecular Function: calcium ion binding (GO:0005509);; Molecular Function: GTP binding (GO:0005525);; Cellular Component: endoplasmic reticulum (GO:0005783);; Biological Process: GTP catabolic process (GO:0006184);; Biological Process: protein folding (GO:0006457);; Molecular Function: unfolded protein binding (GO:0051082);;	K12852|3.44494e-46|vcn:VOLCADRAFT_79812|efg5; elongation factor 2 (EF-2, EF-TU); K12852 116 kDa U5 small nuclear ribonucleoprotein component (A)	Elongation factor 2 OS=Beta vulgaris (Sugar beet) PE=2 SV=1
c108806.graph_c1	Cellular Component: chloroplast (GO:0009507);; Biological Process: photosynthesis (GO:0015979);; Biological Process: chlorophyll biosynthetic process (GO:0015995);; Molecular Function: protochlorophyllide reductase activity (GO:0016630);; Biological Process: oxidation-reduction process (GO:0055114);;	K00218|8.96074e-17|cam:101508167|protochlorophyllide reductase, chloroplastic-like; K00218 protochlorophyllide reductase [EC:1.3.1.33] (A)	Protochlorophyllide reductase, chloroplastic (Precursor) GN=3PCR OS=Pisum sativum (Garden pea) PE=1 SV=1
c106889.graph_c1	Biological Process: metabolic process (GO:0008152);; Molecular Function: transferase activity, transferring hexosyl groups (GO:0016758);;	K08237|9.22724e-92|mtr:MTR_8g008970|UDP-glucose glucosyltransferase; K08237 hydroquinone glucosyltransferase [EC:2.4.1.218] (A)	Hydroquinone glucosyltransferase GN=AS OS=Rauvolfia serpentina (Serpentine wood) PE=1 SV=1
c82358.graph_c0	--	--	--
c78869.graph_c1	Molecular Function: aspartic-type endopeptidase activity (GO:0004190);; Biological Process: proteolysis (GO:0006508);; Biological Process: lipid metabolic process (GO:0006629);;	K08245|5.86767e-65|mtr:MTR_7g111530|Aspartic proteinase; K08245 phytepsin [EC:3.4.23.40] (A)	Cyprosin (Precursor; Fragment) GN=CYPRO1 OS=Cynara cardunculus (Cardoon) PE=1 SV=2
c115043.graph_c0	Molecular Function: phospholipid binding (GO:0005543);; Molecular Function: metal ion binding (GO:0046872);;	--	Ultraviolet-B receptor UVR8 GN=UVR8 OS=Arabidopsis thaliana (Mouse-ear cress) PE=1 SV=1
c100775.graph_c1	Biological Process: cellular process (GO:0009987);;	--	--
c99629.graph_c0	--	--	--
c132348.graph_c0	--	--	--
c109174.graph_c1	--	K01527|1.61187e-42|cam:101488671|transcription factor BTF3 homolog 4-like; K01527 nascent polypeptide-associated complex subunit beta (A)	--
c97450.graph_c0	Biological Process: metabolic process (GO:0008152);; Molecular Function: hydrolase activity (GO:0016787);; Molecular Function: isomerase activity (GO:0016853);; Molecular Function: 5-oxopent-3-ene-1,2,5-tricarboxylate decarboxylase activity (GO:0018800);;	K01557|1.53028e-119|cam:101491289|acylpyruvase FAHD1, mitochondrial-like; K01557 acylpyruvate hydrolase [EC:3.7.1.5] (A)	--
c109395.graph_c1	Molecular Function: thymidylate kinase activity (GO:0004798);; Molecular Function: ATP binding (GO:0005524);; Cellular Component: nucleoplasm (GO:0005654);; Cellular Component: mitochondrion (GO:0005739);; Cellular Component: cytosol (GO:0005829);; Biological Process: dTDP biosynthetic process (GO:0006233);; Biological Process: phosphorylation (GO:0016310);;	K00943|8.85943e-180|mtr:MTR_2g084750|Thymidylate kinase; K00943 dTMP kinase [EC:2.7.4.9] (A)	--
c110841.graph_c0	--	--	Pentatricopeptide repeat-containing protein At1g74600, chloroplastic (Precursor) GN=PCMP-E69 OS=Arabidopsis thaliana (Mouse-ear cress) PE=3 SV=1
c98318.graph_c0	Molecular Function: kinase activity (GO:0016301);; Biological Process: phosphorylation (GO:0016310);;	--	Receptor-like protein 12 (Precursor) GN=RLP12 OS=Arabidopsis thaliana (Mouse-ear cress) PE=2 SV=2
c93940.graph_c0	--	--	Protein YLS3 (Precursor) GN=YLS3 OS=Arabidopsis thaliana (Mouse-ear cress) PE=2 SV=1
c73829.graph_c0	Molecular Function: ATP binding (GO:0005524);;	K09490|4.48584e-44|pper:PRUPE_ppa002489mg|hypothetical protein; K09490 heat shock 70kDa protein 5 (A)	Luminal-binding protein 5 (Precursor) GN=BIP5 OS=Nicotiana tabacum (Common tobacco) PE=2 SV=1
c150588.graph_c0	--	--	--
c100060.graph_c1	--	--	--
c85314.graph_c0	--	--	--
c99844.graph_c0	--	--	--
c91159.graph_c0	--	--	--
c128722.graph_c0	Cellular Component: nucleus (GO:0005634);; Cellular Component: nascent polypeptide-associated complex (GO:0005854);; Biological Process: regulation of transcription, DNA-templated (GO:0006355);; Biological Process: protein transport (GO:0015031);; Biological Process: 'de novo' cotranslational protein folding (GO:0051083);;	K01527|5.21325e-21|vcn:VOLCADRAFT_104715|hypothetical protein; K01527 nascent polypeptide-associated complex subunit beta (A)	--
c111594.graph_c2	--	--	Pentatricopeptide repeat-containing protein At1g07740, mitochondrial (Precursor) GN=At1g07740 OS=Arabidopsis thaliana (Mouse-ear cress) PE=2 SV=1
c134764.graph_c0	--	--	--
c106967.graph_c3	--	--	Copper-transporting ATPase PAA1, chloroplastic (Precursor) OS=Arabidopsis thaliana (Mouse-ear cress) PE=2 SV=1
c82634.graph_c1	--	--	Putative FBD-associated F-box protein At1g55030 GN=At1g55030 OS=Arabidopsis thaliana (Mouse-ear cress) PE=3 SV=1
c161340.graph_c0	--	--	--
c99989.graph_c0	Biological Process: response to stimulus (GO:0050896);;	--	--
c96626.graph_c0	Molecular Function: zinc ion binding (GO:0008270);;	--	E3 ubiquitin-protein ligase RING1 GN=RING1 OS=Gossypium hirsutum (Upland cotton) PE=1 SV=1
c75502.graph_c0	Biological Process: metabolic process (GO:0008152);; Molecular Function: antioxidant activity (GO:0016209);; Molecular Function: oxidoreductase activity (GO:0016491);;	K04565|1.19654e-52|cmo:103495717|superoxide dismutase [Cu-Zn]; K04565 superoxide dismutase, Cu-Zn family [EC:1.15.1.1] (A)	Superoxide dismutase [Cu-Zn], chloroplastic (Precursor) GN=SODCP OS=Spinacia oleracea (Spinach) PE=1 SV=2
c112200.graph_c0	Cellular Component: integral component of membrane (GO:0016021);;	--	--
c106580.graph_c1	Biological Process: sulfur compound metabolic process (GO:0006790);; Molecular Function: 3'(2'),5'-bisphosphate nucleotidase activity (GO:0008441);; Biological Process: phosphatidylinositol phosphorylation (GO:0046854);;	K15422|0|cam:101512228|SAL1 phosphatase-like; K15422 3'(2'), 5'-bisphosphate nucleotidase / inositol polyphosphate 1-phosphatase [EC:3.1.3.7 3.1.3.57] (A)	SAL1 phosphatase GN=MBM17.8 OS=Arabidopsis thaliana (Mouse-ear cress) PE=1 SV=1
c102860.graph_c0	Biological Process: RNA splicing, via endonucleolytic cleavage and ligation (GO:0000394);; Molecular Function: adenylate kinase activity (GO:0004017);; Biological Process: transcription from RNA polymerase II promoter (GO:0006366);; Biological Process: unidimensional cell growth (GO:0009826);; Molecular Function: oxidoreductase activity (GO:0016491);; Biological Process: nucleotide phosphorylatio…	K18532|4.54534e-68|mtr:MTR_5g087910|Adenylate kinase isoenzyme; K18532 adenylate kinase [EC:2.7.4.3] (A)	Adenylate kinase isoenzyme 6 homolog {ECO:0000255|HAMAP-Rule:MF_03173} GN=AAK6 OS=Arabidopsis thaliana (Mouse-ear cress) PE=1 SV=1
c118049.graph_c0	--	--	--
c146589.graph_c0	Molecular Function: ATP binding (GO:0005524);; Cellular Component: cytoplasm (GO:0005737);; Biological Process: protein folding (GO:0006457);; Molecular Function: unfolded protein binding (GO:0051082);;	K09498|1.75665e-13|csl:COCSUDRAFT_38097|T-complex protein, zeta subunit; K09498 T-complex protein 1 subunit zeta (A)	T-complex protein 1 subunit zeta 1 {ECO:0000303|PubMed:11599560} OS=Arabidopsis thaliana (Mouse-ear cress) PE=1 SV=1
c141428.graph_c0	Biological Process: cellular aromatic compound metabolic process (GO:0006725);; Molecular Function: ferrous iron binding (GO:0008198);; Molecular Function: zinc ion binding (GO:0008270);; Molecular Function: oxidoreductase activity, acting on single donors with incorporation of molecular oxygen, incorporation of two atoms of oxygen (GO:0016702);; Biological Process: oxidation-reduction process (G…	K15777|1.8498e-29|vvi:100262346|extradiol ring-cleavage dioxygenase; K15777 4,5-DOPA dioxygenase extradiol [EC:1.13.11.-] (A)	4,5-DOPA dioxygenase extradiol GN=DODA OS=Beta vulgaris (Sugar beet) PE=1 SV=1
c79428.graph_c0	--	--	Ocs element-binding factor 1 GN=OBF1 OS=Zea mays (Maize) PE=2 SV=2
c114342.graph_c0	Molecular Function: ATP binding (GO:0005524);; Biological Process: response to stress (GO:0006950);; Biological Process: signal transduction (GO:0007165);; Molecular Function: nucleoside-triphosphatase activity (GO:0017111);; Molecular Function: ADP binding (GO:0043531);;	K03283|4.48569e-106|mtr:MTR_2g040160|Heat shock protein; K03283 heat shock 70kDa protein 1/8 (A)	Heat shock cognate 70 kDa protein GN=HSP70 OS=Petunia hybrida (Petunia) PE=2 SV=1
c105102.graph_c0	Molecular Function: binding (GO:0005488);; Biological Process: DNA repair (GO:0006281);; Molecular Function: lyase activity (GO:0016829);;	K10773|3.97922e-169|cam:101495043|endonuclease III-like protein 1-like; K10773 endonuclease III [EC:4.2.99.18] (A)	Endonuclease III homolog 1, chloroplastic {ECO:0000255|HAMAP-Rule:MF_03183} (Precursor) GN=At2g31450 OS=Arabidopsis thaliana (Mouse-ear cress) PE=2 SV=2
c134929.graph_c0	--	--	--
c106396.graph_c0	--	--	--
c115673.graph_c0	Molecular Function: DNA binding (GO:0003677);; Biological Process: defense response (GO:0006952);; Molecular Function: ADP binding (GO:0043531);;	--	Putative disease resistance protein RGA4 GN=RGA4 OS=Solanum bulbocastanum (Wild potato) PE=2 SV=1
c150221.graph_c0	Molecular Function: ubiquitin-protein transferase activity (GO:0004842);; Molecular Function: transaminase activity (GO:0008483);; Biological Process: protein ubiquitination (GO:0016567);; Molecular Function: pyridoxal phosphate binding (GO:0030170);;	--	E3 ubiquitin-protein ligase UPL3 GN=F20M13.160/F20M13.170 OS=Arabidopsis thaliana (Mouse-ear cress) PE=1 SV=1
c112186.graph_c3	Molecular Function: RNA binding (GO:0003723);;	K13162|0|mtr:MTR_6g012630|Poly(rC)-binding protein; K13162 poly(rC)-binding protein 2/3/4 (A)	KH domain-containing protein At4g18375 GN=At4g18375 OS=Arabidopsis thaliana (Mouse-ear cress) PE=2 SV=1
c110356.graph_c0	--	--	--
c103539.graph_c0	--	--	--
c87279.graph_c0	Molecular Function: nucleic acid binding (GO:0003676);; Cellular Component: mitochondrion (GO:0005739);; Molecular Function: zinc ion binding (GO:0008270);; Biological Process: DNA integration (GO:0015074);;	--	Uncharacterized mitochondrial protein AtMg00820 GN=AtMg00820 OS=Arabidopsis thaliana (Mouse-ear cress) PE=4 SV=1
c113417.graph_c0	--	--	--
c135633.graph_c0	--	--	--
c92823.graph_c0	Molecular Function: hydrolase activity, hydrolyzing O-glycosyl compounds (GO:0004553);; Cellular Component: cell wall (GO:0005618);; Biological Process: cellular glucan metabolic process (GO:0006073);; Molecular Function: xyloglucan:xyloglucosyl transferase activity (GO:0016762);; Cellular Component: apoplast (GO:0048046);;	K08235|4.36671e-46|cam:101497271|probable xyloglucan endotransglucosylase/hydrolase protein 28-like; K08235 xyloglucan:xyloglucosyl transferase [EC:2.4.1.207] (A)	Probable xyloglucan endotransglucosylase/hydrolase protein 28 (Precursor) OS=Arabidopsis thaliana (Mouse-ear cress) PE=2 SV=1
c120868.graph_c0	Molecular Function: nucleic acid binding (GO:0003676);; Molecular Function: protein dimerization activity (GO:0046983);;	--	Putative AC9 transposase OS=Zea mays (Maize) PE=4 SV=1
c134414.graph_c0	--	--	--
c108054.graph_c0	Molecular Function: RNA binding (GO:0003723);; Cellular Component: plasma membrane (GO:0005886);; Molecular Function: methyltransferase activity (GO:0008168);; Biological Process: methylation (GO:0032259);;	--	--
c108367.graph_c0	Cellular Component: integral component of membrane (GO:0016021);;	--	--
c75933.graph_c0	Molecular Function: protein serine/threonine kinase activity (GO:0004674);; Molecular Function: ATP binding (GO:0005524);; Biological Process: protein phosphorylation (GO:0006468);;	--	Receptor-like protein kinase At3g21340 (Precursor) GN=At3g21340 OS=Arabidopsis thaliana (Mouse-ear cress) PE=1 SV=1
c111325.graph_c0	--	--	--
c110057.graph_c0	Biological Process: double-strand break repair via homologous recombination (GO:0000724);; Cellular Component: nuclear chromatin (GO:0000790);; Molecular Function: DNA binding (GO:0003677);; Biological Process: DNA replication (GO:0006260);; Biological Process: mitotic recombination (GO:0006312);; Biological Process: sister chromatid cohesion (GO:0007062);; Biological Process: reciprocal meiotic …	K07466|0|cam:101491004|replication protein A 70 kDa DNA-binding subunit-like; K07466 replication factor A1 (A)	Replication protein A 70 kDa DNA-binding subunit A GN=T12H3.6 OS=Arabidopsis thaliana (Mouse-ear cress) PE=1 SV=1
c98087.graph_c0	Molecular Function: peroxidase activity (GO:0004601);; Biological Process: response to oxidative stress (GO:0006979);; Molecular Function: heme binding (GO:0020037);; Molecular Function: metal ion binding (GO:0046872);; Biological Process: oxidation-reduction process (GO:0055114);;	K00430|1.10068e-51|mtr:MTR_2g029850|Peroxidase; K00430 peroxidase [EC:1.11.1.7] (A)	Peroxidase 33 (Precursor) OS=Arabidopsis thaliana (Mouse-ear cress) PE=1 SV=1
c71214.graph_c0	--	--	--
c116129.graph_c0	Biological Process: defense response (GO:0006952);; Biological Process: signal transduction (GO:0007165);; Cellular Component: integral component of membrane (GO:0016021);; Molecular Function: cellulose synthase (UDP-forming) activity (GO:0016760);; Biological Process: cellulose biosynthetic process (GO:0030244);; Molecular Function: ADP binding (GO:0043531);;	--	TMV resistance protein N GN=N OS=Nicotiana glutinosa (Tobacco) PE=1 SV=1
c104908.graph_c1	Cellular Component: plasma membrane (GO:0005886);; Biological Process: signal transduction (GO:0007165);; Molecular Function: phosphatidylinositol binding (GO:0035091);;	--	Protein ENHANCED DISEASE RESISTANCE 2-like GN=EDR2L OS=Arabidopsis thaliana (Mouse-ear cress) PE=2 SV=1
c113435.graph_c1	Molecular Function: structural constituent of cytoskeleton (GO:0005200);; Molecular Function: ATP binding (GO:0005524);; Cellular Component: mitochondrion (GO:0005739);; Cellular Component: cytoskeleton (GO:0005856);; Cellular Component: plasma membrane (GO:0005886);; Biological Process: gluconeogenesis (GO:0006094);; Cellular Component: plasmodesma (GO:0009506);; Cellular Component: chloroplast …	K10355|0|mtr:MTR_7g026230|Actin; K10355 actin, other eukaryote (A)	Actin-97 GN=AC97 OS=Solanum tuberosum (Potato) PE=1 SV=1
c110983.graph_c1	--	--	--
c94923.graph_c0	Molecular Function: zinc ion binding (GO:0008270);;	--	E3 ubiquitin-protein ligase ATL4 GN=F27H5_10 OS=Arabidopsis thaliana (Mouse-ear cress) PE=1 SV=1
c137941.graph_c0	Molecular Function: organic cyclic compound binding (GO:0097159);; Molecular Function: heterocyclic compound binding (GO:1901363);;	--	--
c94907.graph_c0	Molecular Function: hydrolase activity, hydrolyzing O-glycosyl compounds (GO:0004553);; Biological Process: carbohydrate metabolic process (GO:0005975);;	--	Beta-glucosidase 42 GN=BGLU42 OS=Arabidopsis thaliana (Mouse-ear cress) PE=2 SV=1
c139524.graph_c0	Cellular Component: intracellular membrane-bounded organelle (GO:0043231);;	K12830|3.76159e-29|atr:s00040p00171130|AMTR_s00040p00171130; hypothetical protein; K12830 splicing factor 3B subunit 3 (A)	--
c116340.graph_c0	Cellular Component: plasma membrane (GO:0005886);; Cellular Component: plasmodesma (GO:0009506);; Molecular Function: FMN binding (GO:0010181);; Molecular Function: oxidoreductase activity (GO:0016491);; Biological Process: negative regulation of transcription, DNA-templated (GO:0045892);; Biological Process: oxidation-reduction process (GO:0055114);;	K03809|5.31675e-19|pvu:PHAVU_011G152500g|hypothetical protein; K03809 Trp repressor binding protein (A)	NAD(P)H dehydrogenase (quinone) FQR1 {ECO:0000305} OS=Arabidopsis thaliana (Mouse-ear cress) PE=1 SV=1
c42452.graph_c0	Biological Process: maltose metabolic process (GO:0000023);; Molecular Function: phosphomannomutase activity (GO:0004615);; Cellular Component: chloroplast stroma (GO:0009570);; Biological Process: starch biosynthetic process (GO:0019252);; Biological Process: cellular response to water deprivation (GO:0042631);;	--	--
c51941.graph_c0	--	--	--
c87620.graph_c3	--	--	--
c126979.graph_c0	--	K12309|7.38553e-59|tcc:TCM_029045|Beta-galactosidase 17; K12309 beta-galactosidase [EC:3.2.1.23] (A)	Beta-galactosidase 8 (Precursor) GN=OSJNBa0052K01.15 OS=Oryza sativa subsp. japonica (Rice) PE=2 SV=1
c102557.graph_c0	--	--	--
c99417.graph_c1	Molecular Function: catalytic activity (GO:0003824);;	--	Chitinase 2 OS=Tulipa bakeri (Tulip) PE=1 SV=1
c147655.graph_c0	Molecular Function: transaminase activity (GO:0008483);; Biological Process: carbohydrate biosynthetic process (GO:0016051);; Biological Process: cellular biosynthetic process (GO:0044249);; Biological Process: cellular macromolecule metabolic process (GO:0044260);; Biological Process: small molecule metabolic process (GO:0044281);; Cellular Component: cytoplasmic part (GO:0044444);; Biological P…	K00820|3.67762e-16|cre:CHLREDRAFT_118046|ATF1; glucosamine--fructose-6-phosphate aminotransferase (EC:2.6.1.16); K00820 glucosamine--fructose-6-phosphate aminotransferase (isomerizing) [EC:2.6.1.16] (A)	Glutamine--fructose-6-phosphate aminotransferase [isomerizing] {ECO:0000255|HAMAP-Rule:MF_00164} OS=Cyanidium caldarium PE=3 SV=3
c116284.graph_c0	Cellular Component: integral component of membrane (GO:0016021);;	--	Tetraspanin-7 GN=TET7 OS=Arabidopsis thaliana (Mouse-ear cress) PE=2 SV=1
c94106.graph_c0	Biological Process: maltose metabolic process (GO:0000023);; Biological Process: MAPK cascade (GO:0000165);; Biological Process: sucrose biosynthetic process (GO:0005986);; Biological Process: pentose-phosphate shunt (GO:0006098);; Biological Process: rRNA processing (GO:0006364);; Biological Process: protein targeting to membrane (GO:0006612);; Biological Process: response to cold (GO:0009409);;…	K01100|5.40406e-119|vvi:100260169|sedoheptulose-1,7-bisphosphatase, chloroplastic; K01100 sedoheptulose-bisphosphatase [EC:3.1.3.37] (A)	Sedoheptulose-1,7-bisphosphatase, chloroplastic (Precursor) OS=Triticum aestivum (Wheat) PE=2 SV=1
c104559.graph_c0	Molecular Function: transporter activity (GO:0005215);; Biological Process: oligopeptide transport (GO:0006857);; Cellular Component: integral component of membrane (GO:0016021);;	K14638|1.76109e-43|cam:101511789|probable peptide/nitrate transporter At1g22540-like; K14638 solute carrier family 15 (peptide/histidine transporter), member 3/4 (A)	Protein NRT1/ PTR FAMILY 5.15 GN=NPF5.15 OS=Arabidopsis thaliana (Mouse-ear cress) PE=2 SV=1
c97836.graph_c0	Cellular Component: plasma membrane (GO:0005886);; Biological Process: carbohydrate transport (GO:0008643);; Cellular Component: integral component of membrane (GO:0016021);;	K15382|6.35724e-129|cam:101515250|bidirectional sugar transporter SWEET1-like; K15382 solute carrier family 50 (sugar transporter) (A)	Bidirectional sugar transporter SWEET1 GN=SWEET1 OS=Arabidopsis thaliana (Mouse-ear cress) PE=1 SV=1
c85642.graph_c0	--	--	--
c112636.graph_c0	Molecular Function: protein serine/threonine kinase activity (GO:0004674);; Molecular Function: ATP binding (GO:0005524);; Biological Process: protein phosphorylation (GO:0006468);; Molecular Function: polysaccharide binding (GO:0030247);;	K04733|3.892e-30|mtr:MTR_6g045030|Kinase-like protein; K04733 interleukin-1 receptor-associated kinase 4 [EC:2.7.11.1] (A)	Probable receptor-like protein kinase At5g39030 (Precursor) GN=At5g39030 OS=Arabidopsis thaliana (Mouse-ear cress) PE=2 SV=1
c179146.graph_c0	--	--	--
c112696.graph_c0	Molecular Function: hydrolase activity, hydrolyzing O-glycosyl compounds (GO:0004553);; Biological Process: organic substance metabolic process (GO:0071704);;	K01183|2.72376e-18|brp:103834131|chitotriosidase-1-like; K01183 chitinase [EC:3.2.1.14] (A)	--
c108768.graph_c1	--	--	Phosphatidylinositol:ceramide inositolphosphotransferase 1 GN=F5K20.320 OS=Arabidopsis thaliana (Mouse-ear cress) PE=2 SV=1
c99040.graph_c0	Cellular Component: mitochondrion (GO:0005739);;	--	--
c134849.graph_c0	Molecular Function: RNA binding (GO:0003723);; Molecular Function: structural constituent of ribosome (GO:0003735);; Biological Process: translation (GO:0006412);; Cellular Component: small ribosomal subunit (GO:0015935);;	K02969|2.05901e-08|cre:CHLREDRAFT_195592|RPS20; ribosomal protein S20, component of cytosolic 80S ribosome and 40S small subunit; K02969 small subunit ribosomal protein S20e (A)	40S ribosomal protein S20-2 GN=RPS20B OS=Arabidopsis thaliana (Mouse-ear cress) PE=2 SV=1
c98174.graph_c0	--	--	--
c71092.graph_c0	Biological Process: regulation of pH (GO:0006885);; Biological Process: plant-type cell wall modification (GO:0009827);; Biological Process: pollen tube growth (GO:0009860);; Molecular Function: sodium:proton antiporter activity (GO:0015385);; Cellular Component: integral component of membrane (GO:0016021);; Biological Process: sodium ion transmembrane transport (GO:0035725);;	--	Cation/H(+) antiporter 15 GN=CHX15 OS=Arabidopsis thaliana (Mouse-ear cress) PE=2 SV=1
c96493.graph_c0	Cellular Component: plasma membrane (GO:0005886);; Molecular Function: auxin:proton symporter activity (GO:0009672);; Biological Process: determination of bilateral symmetry (GO:0009855);; Biological Process: auxin polar transport (GO:0009926);; Biological Process: meristem initiation (GO:0010014);; Biological Process: meristem maintenance (GO:0010073);; Cellular Component: integral component of …	K13947|2.5636e-162|cam:101498940|probable auxin efflux carrier component 6-like; K13947 auxin efflux carrier family (A)	Probable auxin efflux carrier component 6 GN=PIN6 OS=Arabidopsis thaliana (Mouse-ear cress) PE=2 SV=2
c148653.graph_c0	Molecular Function: catalytic activity (GO:0003824);;	K00665|8.86707e-09|csl:COCSUDRAFT_49000|hypothetical protein; K00665 fatty acid synthase, animal type [EC:2.3.1.85] (A)	--
c135949.graph_c0	--	--	--
c107617.graph_c1	Molecular Function: enoyl-[acyl-carrier-protein] reductase (NADH) activity (GO:0004318);; Molecular Function: copper ion binding (GO:0005507);; Biological Process: fatty acid biosynthetic process (GO:0006633);; Cellular Component: chloroplast stroma (GO:0009570);; Cellular Component: thylakoid (GO:0009579);; Cellular Component: chloroplast envelope (GO:0009941);; Molecular Function: enoyl-[acyl-c…	K00208|0|cam:101503362|enoyl-[acyl-carrier-protein] reductase [NADH], chloroplastic-like; K00208 enoyl-[acyl-carrier protein] reductase I [EC:1.3.1.9 1.3.1.10] (A)	Enoyl-[acyl-carrier-protein] reductase [NADH], chloroplastic (Precursor) GN=T6P5.19 OS=Arabidopsis thaliana (Mouse-ear cress) PE=1 SV=1
c43598.graph_c0	Molecular Function: catalytic activity (GO:0003824);;	--	--
c106847.graph_c0	Biological Process: activation of MAPKK activity (GO:0000186);; Molecular Function: MAP kinase kinase kinase activity (GO:0004709);; Molecular Function: ATP binding (GO:0005524);; Cellular Component: nucleus (GO:0005634);; Biological Process: organ senescence (GO:0010260);; Biological Process: cellular response to phosphate starvation (GO:0016036);; Biological Process: galactolipid biosynthetic p…	K08867|4.47082e-75|cam:101508676|uncharacterized LOC101508676; K08867 WNK lysine deficient protein kinase [EC:2.7.11.1] (A)	Probable serine/threonine-protein kinase WNK5 GN=WNK5 OS=Arabidopsis thaliana (Mouse-ear cress) PE=1 SV=2
c97776.graph_c0	--	--	Dirigent protein 21 (Precursor) GN=DIR21 OS=Arabidopsis thaliana (Mouse-ear cress) PE=3 SV=1
c108222.graph_c0	Molecular Function: ATP binding (GO:0005524);; Biological Process: cellular protein modification process (GO:0006464);; Molecular Function: small protein activating enzyme activity (GO:0008641);;	K10685|0|cam:101502509|SUMO-activating enzyme subunit 2-like; K10685 ubiquitin-like 1-activating enzyme E1 B [EC:6.3.2.19] (A)	SUMO-activating enzyme subunit 2 GN=F3K23.23 OS=Arabidopsis thaliana (Mouse-ear cress) PE=1 SV=1
c73126.graph_c0	Molecular Function: metal ion binding (GO:0046872);;	--	Endonuclease OS=Nicotiana tabacum (Common tobacco) PE=2 SV=1
c85903.graph_c0	--	--	--
c107436.graph_c0	--	--	--
c118401.graph_c0	--	--	Mitochondrial fission protein ELM1 GN=ELM1 OS=Arabidopsis thaliana (Mouse-ear cress) PE=1 SV=1
c94763.graph_c1	Cellular Component: integral component of membrane (GO:0016021);; Molecular Function: substrate-specific transmembrane transporter activity (GO:0022891);; Biological Process: transmembrane transport (GO:0055085);;	--	Sugar transport protein 7 GN=STP7 OS=Arabidopsis thaliana (Mouse-ear cress) PE=2 SV=1
c124866.graph_c0	--	--	NAD-dependent malic enzyme 65 kDa isoform, mitochondrial (Precursor) OS=Amaranthus hypochondriacus (Prince-of-Wales feather) PE=1 SV=1
c111219.graph_c0	Molecular Function: peroxidase activity (GO:0004601);; Cellular Component: extracellular region (GO:0005576);; Molecular Function: heme binding (GO:0020037);; Biological Process: hydrogen peroxide catabolic process (GO:0042744);; Molecular Function: metal ion binding (GO:0046872);; Biological Process: oxidation-reduction process (GO:0055114);;	K00430|1.28976e-162|mtr:MTR_7g072480|Peroxidase; K00430 peroxidase [EC:1.11.1.7] (A)	Cationic peroxidase 1 (Precursor) GN=PNC1 OS=Arachis hypogaea (Peanut) PE=1 SV=2
c134041.graph_c0	Molecular Function: catalytic activity (GO:0003824);; Biological Process: metabolic process (GO:0008152);;	--	--
c103396.graph_c1	Molecular Function: structural constituent of ribosome (GO:0003735);; Cellular Component: ribosome (GO:0005840);; Biological Process: translation (GO:0006412);;	K02925|3.38358e-74|ccp:CHC_T00007885001|hypothetical protein; K02925 large subunit ribosomal protein L3e (A)	60S ribosomal protein L3-2 GN=T25B24.7 OS=Arabidopsis thaliana (Mouse-ear cress) PE=2 SV=4
c98675.graph_c0	Molecular Function: iron ion binding (GO:0005506);; Molecular Function: electron carrier activity (GO:0009055);; Molecular Function: heme binding (GO:0020037);; Biological Process: oxidation-reduction process (GO:0055114);; Molecular Function: aromatase activity (GO:0070330);;	--	--
c54842.graph_c0	--	--	--
c104382.graph_c1	Biological Process: signal transduction (GO:0007165);;	--	Pentatricopeptide repeat-containing protein At2g31400, chloroplastic (Precursor) GN=At2g31400 OS=Arabidopsis thaliana (Mouse-ear cress) PE=2 SV=1
c128975.graph_c0	Molecular Function: nucleotide binding (GO:0000166);; Molecular Function: transferase activity, transferring phosphorus-containing groups (GO:0016772);; Biological Process: cellular metabolic process (GO:0044237);;	--	--
c111216.graph_c0	Biological Process: MAPK cascade (GO:0000165);; Molecular Function: MAP kinase activity (GO:0004707);; Molecular Function: ATP binding (GO:0005524);; Cellular Component: vacuole (GO:0005773);; Cellular Component: plasma membrane (GO:0005886);; Biological Process: protein phosphorylation (GO:0006468);; Biological Process: regulation of meristem growth (GO:0010075);;	K04371|0|mtr:MTR_2g021330|Mitogen activated protein kinase 16-2; K04371 mitogen-activated protein kinase 1/3 [EC:2.7.11.24] (A)	Mitogen-activated protein kinase 16 GN=MPK16 OS=Arabidopsis thaliana (Mouse-ear cress) PE=2 SV=2
c112638.graph_c0	--	--	--
c83985.graph_c0	--	--	--
c115234.graph_c0	Molecular Function: nucleic acid binding (GO:0003676);; Molecular Function: zinc ion binding (GO:0008270);; Biological Process: embryo development ending in seed dormancy (GO:0009793);;	--	Zinc finger CCCH domain-containing protein 7 OS=Oryza sativa subsp. japonica (Rice) PE=2 SV=1
c98478.graph_c0	Biological Process: sister chromatid cohesion (GO:0007062);; Biological Process: reciprocal meiotic recombination (GO:0007131);; Biological Process: regulation of chromosome organization (GO:0033044);; Biological Process: meiotic DNA double-strand break formation (GO:0042138);; Biological Process: meiotic chromosome segregation (GO:0045132);;	--	Pentatricopeptide repeat-containing protein At5g59600 GN=PCMP-E1 OS=Arabidopsis thaliana (Mouse-ear cress) PE=2 SV=1
c101523.graph_c0	Molecular Function: transporter activity (GO:0005215);; Cellular Component: mitochondrial inner membrane (GO:0005743);; Cellular Component: integral component of membrane (GO:0016021);; Biological Process: transmembrane transport (GO:0055085);;	K05863|0|mtr:MTR_2g098070|ADP,ATP carrier protein; K05863 solute carrier family 25 (mitochondrial adenine nucleotide translocator), member 4/5/6/31 (A)	ADP,ATP carrier protein, mitochondrial (Precursor) GN=ANT OS=Solanum tuberosum (Potato) PE=2 SV=1
c93355.graph_c0	Molecular Function: nucleotide binding (GO:0000166);; Molecular Function: alcohol dehydrogenase (NAD) activity (GO:0004022);; Cellular Component: peroxisome (GO:0005777);; Cellular Component: cytosol (GO:0005829);; Biological Process: ethanol oxidation (GO:0006069);; Biological Process: tryptophan catabolic process (GO:0006569);; Biological Process: cell death (GO:0008219);; Molecular Function: z…	K00121|6.43855e-84|fve:101306577|alcohol dehydrogenase class-3-like; K00121 S-(hydroxymethyl)glutathione dehydrogenase / alcohol dehydrogenase [EC:1.1.1.284 1.1.1.1] (A)	Alcohol dehydrogenase class-3 GN=MRH10.4 OS=Arabidopsis thaliana (Mouse-ear cress) PE=1 SV=2
c142884.graph_c0	--	K03255|1.04697e-27|gmx:100816894|clustered mitochondria protein-like; K03255 protein TIF31 (A)	Clustered mitochondria protein GN=F4F15.250 OS=Arabidopsis thaliana (Mouse-ear cress) PE=2 SV=1
c52017.graph_c0	Molecular Function: DNA binding (GO:0003677);;	--	--
c98403.graph_c0	Biological Process: metabolic process (GO:0008152);; Molecular Function: hydrolase activity (GO:0016787);;	--	--
c124364.graph_c0	Biological Process: rRNA processing (GO:0006364);; Biological Process: tRNA metabolic process (GO:0006399);; Biological Process: glycerol ether metabolic process (GO:0006662);; Molecular Function: electron carrier activity (GO:0009055);; Cellular Component: nucleoid (GO:0009295);; Cellular Component: chloroplast (GO:0009507);; Cellular Component: thylakoid (GO:0009579);; Biological Process: chlor…	--	Thioredoxin-like protein CITRX2, chloroplastic {ECO:0000303|PubMed:15131698} (Precursor) OS=Nicotiana benthamiana PE=1 SV=1
c113613.graph_c0	--	--	--
c114237.graph_c0	Biological Process: defense response (GO:0006952);; Molecular Function: ADP binding (GO:0043531);;	--	Putative disease resistance RPP13-like protein 1 GN=RPPL1 OS=Arabidopsis thaliana (Mouse-ear cress) PE=3 SV=1
c105359.graph_c1	Molecular Function: nucleic acid binding (GO:0003676);; Molecular Function: RNA-DNA hybrid ribonuclease activity (GO:0004523);; Molecular Function: transferase activity, transferring acyl groups other than amino-acyl groups (GO:0016747);;	--	Uncharacterized acetyltransferase At3g50280 GN=At3g50280 OS=Arabidopsis thaliana (Mouse-ear cress) PE=3 SV=1
c108185.graph_c0	--	--	F-box/kelch-repeat protein At1g80440 GN=At1g80440 OS=Arabidopsis thaliana (Mouse-ear cress) PE=2 SV=1
c142779.graph_c0	Biological Process: metabolic process (GO:0008152);; Molecular Function: intramolecular transferase activity (GO:0016866);;	K01853|4.80705e-15|csv:101223549|cucurbitadienol synthase-like; K01853 cycloartenol synthase [EC:5.4.99.8] (A)	Cucurbitadienol synthase GN=CPQ OS=Cucurbita pepo (Vegetable marrow) PE=1 SV=1
c166358.graph_c0	--	--	--
c47202.graph_c0	--	K13115|2.09615e-15|pmum:103341426|coiled-coil domain-containing protein 130-like; K13115 coiled-coil domain-containing protein 130 (A)	--
c75012.graph_c0	--	--	--
c95790.graph_c0	--	--	Uncharacterized protein At5g41620 GN=At5g41620 OS=Arabidopsis thaliana (Mouse-ear cress) PE=2 SV=2
c105897.graph_c0	Biological Process: trehalose biosynthetic process (GO:0005992);; Molecular Function: hydrolase activity (GO:0016787);;	K01087|0|mtr:MTR_5g063080|Trehalose-6-phosphate phosphatase; K01087 trehalose 6-phosphate phosphatase [EC:3.1.3.12] (A)	Trehalose-phosphate phosphatase B GN=TPPB OS=Arabidopsis thaliana (Mouse-ear cress) PE=1 SV=1
c151449.graph_c0	--	--	--
c99311.graph_c1	--	--	--
c99877.graph_c0	--	--	--
c119100.graph_c0	Molecular Function: protein serine/threonine kinase activity (GO:0004674);; Molecular Function: transmembrane receptor protein tyrosine kinase activity (GO:0004714);; Molecular Function: ATP binding (GO:0005524);; Biological Process: protein phosphorylation (GO:0006468);; Molecular Function: carbohydrate binding (GO:0030246);;	--	L-type lectin-domain containing receptor kinase IX.1 (Precursor) GN=LECRK91 OS=Arabidopsis thaliana (Mouse-ear cress) PE=2 SV=1
c41050.graph_c0	--	--	Ervatamin-C OS=Tabernaemontana divaricata (Crepe jasmine) PE=1 SV=1
c65914.graph_c0	Biological Process: translational initiation (GO:0006413);; Cellular Component: chloroplast envelope (GO:0009941);;	--	Uncharacterized protein ycf39 GN=ycf39 OS=Porphyra purpurea (Red seaweed) PE=3 SV=1
c117220.graph_c0	--	K12396|1.83382e-08|mtr:MTR_8g104380|AP-3 complex subunit delta-1; K12396 AP-3 complex subunit delta-1 (A)	AP-3 complex subunit delta GN=F11I4.7 OS=Arabidopsis thaliana (Mouse-ear cress) PE=1 SV=1
c94865.graph_c0	Molecular Function: oxidoreductase activity (GO:0016491);; Biological Process: oxidation-reduction process (GO:0055114);;	--	Glucose and ribitol dehydrogenase GN=CAISE5 OS=Daucus carota (Wild carrot) PE=2 SV=1
c108217.graph_c0	Cellular Component: mitochondrion (GO:0005739);; Biological Process: response to cold (GO:0009409);; Biological Process: response to water deprivation (GO:0009414);; Biological Process: response to abscisic acid (GO:0009737);; Biological Process: hyperosmotic salinity response (GO:0042538);;	--	--
c187589.graph_c0	--	--	--
c85212.graph_c0	Molecular Function: protein binding (GO:0005515);; Biological Process: positive regulation of flower development (GO:0009911);; Biological Process: vegetative to reproductive phase transition of meristem (GO:0010228);; Biological Process: histone H3-K4 methylation (GO:0051568);; Cellular Component: RNA polymerase I core factor complex (GO:0070860);;	K15175|0|mtr:MTR_5g006960|Parafibromin; K15175 parafibromin (A)	--
c105587.graph_c1	Molecular Function: ATP binding (GO:0005524);; Cellular Component: plasma membrane (GO:0005886);; Biological Process: ATP catabolic process (GO:0006200);; Biological Process: response to abscisic acid (GO:0009737);; Molecular Function: molybdate transmembrane-transporting ATPase activity (GO:0015412);; Biological Process: abscisic acid transport (GO:0080168);;	--	ABC transporter G family member 25 GN=F17M19.11 OS=Arabidopsis thaliana (Mouse-ear cress) PE=2 SV=1
c142171.graph_c0	Molecular Function: glycine dehydrogenase (decarboxylating) activity (GO:0004375);; Biological Process: glycine catabolic process (GO:0006546);; Molecular Function: pyridoxal phosphate binding (GO:0030170);; Biological Process: oxidation-reduction process (GO:0055114);;	K00281|1.06526e-13|sly:101260070|glycine dehydrogenase (decarboxylating), mitochondrial; K00281 glycine dehydrogenase [EC:1.4.4.2] (A)	Glycine dehydrogenase (decarboxylating) A, mitochondrial (Precursor) GN=GDCSPA OS=Flaveria pringlei PE=2 SV=1
c68242.graph_c0	Molecular Function: hydrolase activity, hydrolyzing O-glycosyl compounds (GO:0004553);; Biological Process: metabolic process (GO:0008152);; Molecular Function: galactinol-raffinose galactosyltransferase activity (GO:0047268);;	K06611|2.2786e-176|fve:101307049|stachyose synthase-like; K06611 stachyose synthetase [EC:2.4.1.67] (A)	Stachyose synthase (Precursor) GN=STS1 OS=Pisum sativum (Garden pea) PE=1 SV=1
c156166.graph_c0	Molecular Function: microtubule motor activity (GO:0003777);; Molecular Function: protein kinase activity (GO:0004672);; Molecular Function: ATP binding (GO:0005524);; Cellular Component: kinesin complex (GO:0005871);; Cellular Component: microtubule (GO:0005874);; Biological Process: protein phosphorylation (GO:0006468);; Biological Process: microtubule-based movement (GO:0007018);; Molecular Fu…	K11498|1.18683e-28|mtr:MTR_7g093720|Kinesin-like protein; K11498 centromeric protein E (A)	--
c158943.graph_c0	--	--	--
c42334.graph_c0	Biological Process: metabolic process (GO:0008152);; Molecular Function: oxidoreductase activity (GO:0016491);;	--	3-hydroxyacyl-CoA dehydrogenase OS=Cucumis sativus (Cucumber) PE=1 SV=1
c119781.graph_c0	--	--	--
c114072.graph_c1	--	--	--
c97825.graph_c0	Molecular Function: RNA binding (GO:0003723);; Molecular Function: RNA-directed DNA polymerase activity (GO:0003964);; Molecular Function: aspartic-type endopeptidase activity (GO:0004190);; Cellular Component: nucleus (GO:0005634);; Cellular Component: mitochondrion (GO:0005739);; Biological Process: RNA-dependent DNA replication (GO:0006278);; Biological Process: proteolysis (GO:0006508);; Mole…	--	--
c111406.graph_c0	Molecular Function: protein serine/threonine kinase activity (GO:0004674);; Molecular Function: ATP binding (GO:0005524);; Biological Process: protein phosphorylation (GO:0006468);;	--	Serine/threonine-protein kinase EDR1 GN=F22O13.20 OS=Arabidopsis thaliana (Mouse-ear cress) PE=1 SV=1
c82189.graph_c0	Molecular Function: ATP binding (GO:0005524);; Biological Process: ATP catabolic process (GO:0006200);; Molecular Function: xenobiotic-transporting ATPase activity (GO:0008559);; Molecular Function: polyamine-transporting ATPase activity (GO:0015417);; Cellular Component: integral component of membrane (GO:0016021);; Biological Process: transmembrane transport (GO:0055085);;	K05658|4.19982e-37|mtr:MTR_8g022270|ABC transporter B family member; K05658 ATP-binding cassette, subfamily B (MDR/TAP), member 1 [EC:3.6.3.44] (A)	Putative multidrug resistance protein GN=OSJNBb0031B09.19 OS=Oryza sativa subsp. japonica (Rice) PE=3 SV=1
c73683.graph_c0	Molecular Function: nucleic acid binding (GO:0003676);; Molecular Function: endonuclease activity (GO:0004519);;	--	--
c107111.graph_c0	Biological Process: mitotic G2 phase (GO:0000085);; Biological Process: double-strand break repair via homologous recombination (GO:0000724);; Biological Process: cytokinesis by cell plate formation (GO:0000911);; Biological Process: mitotic recombination (GO:0006312);; Biological Process: sister chromatid cohesion (GO:0007062);; Biological Process: mitotic nuclear division (GO:0007067);; Biologi…	K10867|2.11084e-141|mtr:MTR_5g076180|Nibrin; K10867 nijmegen breakage syndrome protein 1 (A)	Nijmegen breakage syndrome 1 protein {ECO:0000303|PubMed:17182003} OS=Arabidopsis thaliana (Mouse-ear cress) PE=1 SV=1
c110498.graph_c0	--	--	--
c114442.graph_c0	--	--	GEM-like protein 4 GN=At5g08350 OS=Arabidopsis thaliana (Mouse-ear cress) PE=2 SV=1
c107632.graph_c0	Cellular Component: intracellular (GO:0005622);; Molecular Function: zinc ion binding (GO:0008270);;	--	--
c104217.graph_c0	Molecular Function: nucleotide binding (GO:0000166);; Cellular Component: Cul4-RING E3 ubiquitin ligase complex (GO:0080008);;	K14841|0|cam:101508435|ribosome biogenesis protein NSA1-like; K14841 ribosome biogenesis protein NSA1 (A)	Putative coatomer subunit beta&apos;-3 GN=OJ1006_A02.22 OS=Oryza sativa subsp. japonica (Rice) PE=3 SV=2
c111282.graph_c0	--	--	PI-PLC X domain-containing protein At5g67130 (Precursor) GN=At5g67130 OS=Arabidopsis thaliana (Mouse-ear cress) PE=1 SV=1
c77441.graph_c0	--	--	--
c113161.graph_c0	Biological Process: membrane fusion (GO:0006944);; Biological Process: metabolic process (GO:0008152);; Biological Process: Golgi vesicle transport (GO:0048193);;	--	--
c113942.graph_c0	Cellular Component: vacuolar membrane (GO:0005774);; Cellular Component: plasma membrane (GO:0005886);; Molecular Function: lipid binding (GO:0008289);;	--	Putative BPI/LBP family protein At1g04970 (Precursor) GN=At1g04970 OS=Arabidopsis thaliana (Mouse-ear cress) PE=2 SV=1
c85738.graph_c0	--	--	--
c117559.graph_c0	Molecular Function: calcium ion binding (GO:0005509);; Cellular Component: chloroplast thylakoid lumen (GO:0009543);; Cellular Component: chloroplast stroma (GO:0009570);; Cellular Component: photosystem II oxygen evolving complex (GO:0009654);; Cellular Component: extrinsic component of membrane (GO:0019898);; Cellular Component: chloroplast photosystem II (GO:0030095);; Biological Process: phot…	--	PsbP domain-containing protein 1, chloroplastic (Precursor) GN=PPD1 OS=Arabidopsis thaliana (Mouse-ear cress) PE=1 SV=1
c122814.graph_c0	Cellular Component: endoplasmic reticulum (GO:0005783);;	--	Protein disulfide-isomerase 5-4 (Precursor) GN=T24A18.30 OS=Arabidopsis thaliana (Mouse-ear cress) PE=2 SV=1
c100614.graph_c2	--	--	--
c94297.graph_c0	Molecular Function: protein serine/threonine kinase activity (GO:0004674);; Molecular Function: ATP binding (GO:0005524);; Biological Process: protein phosphorylation (GO:0006468);; Biological Process: recognition of pollen (GO:0048544);;	--	G-type lectin S-receptor-like serine/threonine-protein kinase At1g11410 (Precursor) GN=At1g11410 OS=Arabidopsis thaliana (Mouse-ear cress) PE=3 SV=3
c127385.graph_c0	--	--	Pentatricopeptide repeat-containing protein At1g64100 GN=At1g64100 OS=Arabidopsis thaliana (Mouse-ear cress) PE=2 SV=2
c109383.graph_c0	Biological Process: mRNA splicing, via spliceosome (GO:0000398);; Molecular Function: double-stranded RNA binding (GO:0003725);; Molecular Function: ribonuclease III activity (GO:0004525);; Molecular Function: ATP binding (GO:0005524);; Cellular Component: intracellular (GO:0005622);; Biological Process: chromatin silencing (GO:0006342);; Biological Process: cell-cell signaling (GO:0007267);; Mol…	K11592|5.37584e-27|mtr:MTR_2g030490|Endoribonuclease Dicer; K11592 endoribonuclease Dicer [EC:3.1.26.-] (A)	Endoribonuclease Dicer homolog 2 GN=At3g03300 OS=Arabidopsis thaliana (Mouse-ear cress) PE=1 SV=2
c91096.graph_c0	--	--	--
c43245.graph_c0	Biological Process: intracellular transport (GO:0046907);;	K15306|9.84426e-59|cmo:103497064|ran-binding protein 1 homolog a-like; K15306 Ran-binding protein 1 (A)	Ran-binding protein 1 homolog c GN=MZN1.4 OS=Arabidopsis thaliana (Mouse-ear cress) PE=2 SV=1
c114683.graph_c1	--	--	--
c108314.graph_c0	Cellular Component: integral component of membrane (GO:0016021);; Biological Process: transmembrane transport (GO:0055085);;	K14684|0|mtr:MTR_7g064980|Mitochondrial substrate carrier family protein B; K14684 solute carrier family 25 (mitochondrial phosphate transporter), member 23/24/25/41 (A)	Mitochondrial adenine nucleotide transporter ADNT1 OS=Arabidopsis thaliana (Mouse-ear cress) PE=2 SV=1
c44138.graph_c0	Molecular Function: DNA binding (GO:0003677);; Molecular Function: sequence-specific DNA binding transcription factor activity (GO:0003700);; Cellular Component: nucleus (GO:0005634);; Biological Process: regulation of transcription, DNA-templated (GO:0006355);;	--	Pathogenesis-related genes transcriptional activator PTI5 GN=PTI5 OS=Solanum lycopersicum (Tomato) PE=2 SV=1
c114194.graph_c1	Molecular Function: protein serine/threonine kinase activity (GO:0004674);; Molecular Function: ATP binding (GO:0005524);; Biological Process: protein phosphorylation (GO:0006468);; Biological Process: transmembrane receptor protein tyrosine kinase signaling pathway (GO:0007169);; Biological Process: anthocyanin-containing compound biosynthetic process (GO:0009718);; Biological Process: response …	--	Probable inactive leucine-rich repeat receptor-like protein kinase At3g03770 (Precursor) GN=At3g03770 OS=Arabidopsis thaliana (Mouse-ear cress) PE=2 SV=1
c115549.graph_c1	--	--	--
c105397.graph_c1	--	--	--
c120361.graph_c0	--	K07562|4.17048e-30|mtr:MTR_4g107030|60S ribosomal export protein NMD3; K07562 nonsense-mediated mRNA decay protein 3 (A)	--
c79038.graph_c0	Cellular Component: nucleus (GO:0005634);; Biological Process: mitotic chromosome condensation (GO:0007076);; Biological Process: cell division (GO:0051301);;	K06677|2.13784e-69|cam:101495429|condensin complex subunit 1-like; K06677 condensin complex subunit 1 (A)	--
c101108.graph_c0	Molecular Function: chitinase activity (GO:0004568);; Biological Process: carbohydrate metabolic process (GO:0005975);; Biological Process: macromolecule catabolic process (GO:0009057);;	K01183|0|mtr:MTR_6g023340|Chitinase class III-1; K01183 chitinase [EC:3.2.1.14] (A)	Basic endochitinase (Precursor) OS=Nicotiana tabacum (Common tobacco) PE=2 SV=1
c67078.graph_c0	--	--	--
c54103.graph_c0	Molecular Function: ATP binding (GO:0005524);; Biological Process: ATP catabolic process (GO:0006200);; Cellular Component: integral component of membrane (GO:0016021);; Molecular Function: ATPase activity, coupled to transmembrane movement of substances (GO:0042626);; Biological Process: transmembrane transport (GO:0055085);;	K05658|7.73321e-98|vvi:100267452|ABC transporter B family member 11; K05658 ATP-binding cassette, subfamily B (MDR/TAP), member 1 [EC:3.6.3.44] (A)	ABC transporter B family member 4 GN=F14M4.17 OS=Arabidopsis thaliana (Mouse-ear cress) PE=1 SV=1
c107315.graph_c1	Molecular Function: ATP binding (GO:0005524);; Molecular Function: 1-phosphatidylinositol-4-phosphate 5-kinase activity (GO:0016308);; Biological Process: phosphatidylinositol phosphorylation (GO:0046854);;	K00889|0|pvu:PHAVU_007G152000g|hypothetical protein; K00889 1-phosphatidylinositol-4-phosphate 5-kinase [EC:2.7.1.68] (A)	Phosphatidylinositol 4-phosphate 5-kinase 9 GN=PIP5K9 OS=Arabidopsis thaliana (Mouse-ear cress) PE=1 SV=2
c70418.graph_c0	--	--	Probable LRR receptor-like serine/threonine-protein kinase At5g10290 (Precursor) GN=At5g10290 OS=Arabidopsis thaliana (Mouse-ear cress) PE=2 SV=1
c103309.graph_c0	--	--	Putative pentatricopeptide repeat-containing protein At5g08310, mitochondrial (Precursor) GN=At5g08310 OS=Arabidopsis thaliana (Mouse-ear cress) PE=3 SV=1
c44691.graph_c0	--	K13416|2.39433e-08|mtr:MTR_2g008400|Somatic embryogenesis receptor-like kinase; K13416 brassinosteroid insensitive 1-associated receptor kinase 1 [EC:2.7.10.1 2.7.11.1] (A)	BRASSINOSTEROID INSENSITIVE 1-associated receptor kinase 1 (Precursor) GN=F17M5.190 OS=Arabidopsis thaliana (Mouse-ear cress) PE=1 SV=2
c134784.graph_c0	Molecular Function: DNA binding (GO:0003677);; Molecular Function: sequence-specific DNA binding transcription factor activity (GO:0003700);; Cellular Component: nucleus (GO:0005634);; Biological Process: regulation of transcription, DNA-templated (GO:0006355);; Biological Process: response to water deprivation (GO:0009414);; Biological Process: cold acclimation (GO:0009631);;	--	Dehydration-responsive element-binding protein 1C GN=M7J2.161 OS=Arabidopsis thaliana (Mouse-ear cress) PE=2 SV=2
c114343.graph_c1	Molecular Function: protein tyrosine kinase activity (GO:0004713);; Molecular Function: ATP binding (GO:0005524);; Biological Process: protein phosphorylation (GO:0006468);; Cellular Component: integral component of membrane (GO:0016021);;	--	Probable LRR receptor-like serine/threonine-protein kinase At4g08850 (Precursor) GN=At4g08850 OS=Arabidopsis thaliana (Mouse-ear cress) PE=2 SV=3
c109147.graph_c0	Cellular Component: endoplasmic reticulum lumen (GO:0005788);; Biological Process: protein folding (GO:0006457);; Cellular Component: plasmodesma (GO:0009506);; Biological Process: response to high light intensity (GO:0009644);; Biological Process: abscisic acid biosynthetic process (GO:0009688);; Biological Process: pollen tube growth (GO:0009860);; Biological Process: heat acclimation (GO:00102…	--	DnaJ protein ERDJ3A (Precursor) GN=T16O11.7 OS=Arabidopsis thaliana (Mouse-ear cress) PE=1 SV=1
c162787.graph_c0	Molecular Function: nucleotide binding (GO:0000166);; Biological Process: transport (GO:0006810);; Biological Process: cellular process (GO:0009987);; Molecular Function: ATPase activity (GO:0016887);;	--	ABC transporter C family member 8 (Precursor) GN=MXL8.11 OS=Arabidopsis thaliana (Mouse-ear cress) PE=2 SV=3
c114896.graph_c0	Biological Process: RNA metabolic process (GO:0016070);; Biological Process: developmental process (GO:0032502);; Biological Process: single-organism process (GO:0044699);;	--	Pentatricopeptide repeat-containing protein At2g20540 GN=PCMP-E78 OS=Arabidopsis thaliana (Mouse-ear cress) PE=2 SV=1
c91378.graph_c0	Cellular Component: chloroplast stroma (GO:0009570);; Biological Process: stomatal complex morphogenesis (GO:0010103);; Molecular Function: hydrolase activity (GO:0016787);; Biological Process: cysteine biosynthetic process (GO:0019344);;	K01061|9.13645e-144|cic:CICLE_v10001943mg|hypothetical protein; K01061 carboxymethylenebutenolidase [EC:3.1.1.45] (A)	Endo-1,3;1,4-beta-D-glucanase (Precursor) OS=Zea mays (Maize) PE=1 SV=1
c124102.graph_c0	--	--	--
c101782.graph_c1	Molecular Function: nucleotide binding (GO:0000166);; Molecular Function: nucleic acid binding (GO:0003676);; Cellular Component: ribonucleoprotein complex (GO:0030529);;	K11294|2.90411e-126|mtr:MTR_1g064230|30 kDa ribonucleoprotein; K11294 nucleolin (A)	30 kDa ribonucleoprotein, chloroplastic (Precursor) OS=Nicotiana plumbaginifolia (Leadwort-leaved tobacco) PE=2 SV=1
c73552.graph_c0	Biological Process: cell cycle (GO:0007049);; Biological Process: multicellular organismal development (GO:0007275);; Biological Process: cellular macromolecule biosynthetic process (GO:0034645);; Biological Process: anatomical structure development (GO:0048856);; Biological Process: regulation of cellular process (GO:0050794);; Biological Process: nucleic acid metabolic process (GO:0090304);;	K04681|8.77549e-26|pvu:PHAVU_011G201200g|hypothetical protein; K04681 retinoblastoma-like protein 1 (A)	Retinoblastoma-related protein 1 GN=RBR1 OS=Pisum sativum (Garden pea) PE=2 SV=1
c108062.graph_c0	Molecular Function: sequence-specific DNA binding transcription factor activity (GO:0003700);; Cellular Component: nucleus (GO:0005634);; Biological Process: regulation of transcription, DNA-templated (GO:0006355);; Molecular Function: sequence-specific DNA binding (GO:0043565);;	--	BEL1-like homeodomain protein 1 GN=F11F19.15 OS=Arabidopsis thaliana (Mouse-ear cress) PE=1 SV=1
c101406.graph_c0	Biological Process: regulation of transcription, DNA-templated (GO:0006355);;	K14494|0|cam:101508270|DELLA protein RHT-1-like; K14494 DELLA protein (A)	DELLA protein GAI GN=GAI OS=Gossypium hirsutum (Upland cotton) PE=2 SV=1
c110301.graph_c0	--	--	ADP-ribosylation factor GTPase-activating protein AGD12 GN=F7J7.100 OS=Arabidopsis thaliana (Mouse-ear cress) PE=1 SV=1
c180493.graph_c0	--	--	--
c107467.graph_c1	Molecular Function: DNA-directed RNA polymerase activity (GO:0003899);; Biological Process: RNA biosynthetic process (GO:0032774);; Molecular Function: fatty-acyl-CoA reductase (alcohol-forming) activity (GO:0080019);;	K13356|0|cam:101510844|fatty acyl-CoA reductase 3-like; K13356 fatty acyl-CoA reductase [EC:1.2.1.-] (A)	Alcohol-forming fatty acyl-CoA reductase OS=Simmondsia chinensis (Jojoba) PE=1 SV=1
c111443.graph_c0	--	--	Protein trichome birefringence-like 2 GN=TBL2 OS=Arabidopsis thaliana (Mouse-ear cress) PE=2 SV=1
c94883.graph_c0	Molecular Function: microtubule motor activity (GO:0003777);; Molecular Function: ATP binding (GO:0005524);; Cellular Component: nucleus (GO:0005634);; Cellular Component: cytoplasm (GO:0005737);; Cellular Component: kinesin complex (GO:0005871);; Cellular Component: microtubule (GO:0005874);; Biological Process: microtubule-based movement (GO:0007018);; Molecular Function: microtubule binding (G…	K10405|6.04741e-56|mtr:MTR_4g081390|Kinesin-3; K10405 kinesin family member C1 (A)	Kinesin-3 OS=Arabidopsis thaliana (Mouse-ear cress) PE=2 SV=1
c114610.graph_c0	Biological Process: amino acid transmembrane transport (GO:0003333);; Cellular Component: plasma membrane (GO:0005886);; Biological Process: response to nematode (GO:0009624);; Biological Process: auxin-activated signaling pathway (GO:0009734);; Biological Process: regulation of meristem growth (GO:0010075);; Biological Process: cotyledon vascular tissue pattern formation (GO:0010588);; Molecular…	K13946|1.05992e-87|cam:101491156|auxin transporter-like protein 5-like; K13946 auxin influx carrier (AUX1 LAX family) (A)	Auxin transporter-like protein 5 GN=LAX5 OS=Medicago truncatula (Barrel medic) PE=2 SV=1
c109281.graph_c0	--	--	--
c101922.graph_c0	Molecular Function: structural constituent of ribosome (GO:0003735);; Biological Process: translation (GO:0006412);; Cellular Component: large ribosomal subunit (GO:0015934);;	K02907|2.31515e-63|cam:101507553|50S ribosomal protein L30-like; K02907 large subunit ribosomal protein L30 (A)	--
c99521.graph_c0	--	--	--
c111541.graph_c0	Molecular Function: DNA binding (GO:0003677);; Molecular Function: ATP-dependent DNA helicase activity (GO:0004003);; Molecular Function: ATP binding (GO:0005524);; Biological Process: nucleotide-excision repair (GO:0006289);;	K10843|0|cam:101491998|DNA repair helicase XPB1-like; K10843 DNA excision repair protein ERCC-3 [EC:3.6.4.12] (A)	DNA repair helicase XPB1 GN=XPB1 OS=Arabidopsis thaliana (Mouse-ear cress) PE=2 SV=3
c100648.graph_c0	--	--	--
c113280.graph_c0	--	--	Protein SET DOMAIN GROUP 40 GN=MKP11.9 OS=Arabidopsis thaliana (Mouse-ear cress) PE=2 SV=1
c124969.graph_c0	Cellular Component: membrane (GO:0016020);; Molecular Function: transmembrane transporter activity (GO:0022857);; Biological Process: single-organism transport (GO:0044765);;	--	Inositol transporter 1 GN=INT1 OS=Arabidopsis thaliana (Mouse-ear cress) PE=1 SV=1
c73017.graph_c0	Molecular Function: nucleotide binding (GO:0000166);; Molecular Function: monooxygenase activity (GO:0004497);; Molecular Function: coenzyme binding (GO:0050662);;	--	Probable indole-3-pyruvate monooxygenase YUCCA7 GN=F25I18.3 OS=Arabidopsis thaliana (Mouse-ear cress) PE=2 SV=1
c103940.graph_c0	--	--	--
c109314.graph_c0	--	--	--
c115392.graph_c1	--	--	FBD-associated F-box protein At5g56370 GN=At5g56370 OS=Arabidopsis thaliana (Mouse-ear cress) PE=2 SV=1
c99339.graph_c0	--	--	--
c105445.graph_c0	Molecular Function: protein tyrosine phosphatase activity (GO:0004725);; Cellular Component: chloroplast stroma (GO:0009570);; Biological Process: peptidyl-tyrosine dephosphorylation (GO:0035335);;	K01104|8.23706e-142|cam:101508059|putative low molecular weight protein-tyrosine-phosphatase slr0328-like; K01104 protein-tyrosine phosphatase [EC:3.1.3.48] (A)	--
c97454.graph_c0	Molecular Function: ATP binding (GO:0005524);; Biological Process: defense response (GO:0006952);; Biological Process: signal transduction (GO:0007165);; Molecular Function: nucleoside-triphosphatase activity (GO:0017111);; Molecular Function: ADP binding (GO:0043531);;	--	--
c56046.graph_c0	--	--	--
c147964.graph_c0	Molecular Function: nucleotide binding (GO:0000166);; Molecular Function: nucleic acid binding (GO:0003676);;	--	--
c56165.graph_c0	--	K10406|2.26661e-08|pvu:PHAVU_001G226700g|hypothetical protein; K10406 kinesin family member C2/C3 (A)	Kinesin-4 GN=F2P16.12 OS=Arabidopsis thaliana (Mouse-ear cress) PE=1 SV=2
c98381.graph_c0	Molecular Function: phosphotransferase activity, alcohol group as acceptor (GO:0016773);;	--	Phosphatidylinositol 4-kinase gamma 4 GN=At2g46500 OS=Arabidopsis thaliana (Mouse-ear cress) PE=1 SV=1
c116409.graph_c0	Cellular Component: membrane (GO:0016020);;	--	--
c181240.graph_c0	--	--	--
c119543.graph_c0	--	--	--
c115339.graph_c0	Molecular Function: calcium ion binding (GO:0005509);;	K13448|7.28482e-112|cam:101494781|probable calcium-binding protein CML22-like; K13448 calcium-binding protein CML (A)	Probable calcium-binding protein CML22 GN=CML22 OS=Arabidopsis thaliana (Mouse-ear cress) PE=3 SV=1
c155954.graph_c0	--	--	Putative FBD-associated F-box protein At1g50980 GN=At1g50980 OS=Arabidopsis thaliana (Mouse-ear cress) PE=3 SV=1
c60004.graph_c0	Biological Process: transport (GO:0006810);; Cellular Component: chloroplast thylakoid membrane (GO:0009535);; Molecular Function: oxidoreductase activity, acting on NAD(P)H, quinone or similar compound as acceptor (GO:0016655);; Biological Process: photosynthesis, light reaction (GO:0019684);; Molecular Function: quinone binding (GO:0048038);; Molecular Function: NAD binding (GO:0051287);; Biolo…	K05579|0|zma:845187|ndhH, ZemaCp092; NADH dehydrogenase 49 kDa subunit; K05579 NAD(P)H-quinone oxidoreductase subunit H [EC:1.6.5.3] (A)	NAD(P)H-quinone oxidoreductase subunit H, chloroplastic {ECO:0000255|HAMAP-Rule:MF_01358} OS=Zea mays (Maize) PE=3 SV=1
c100520.graph_c1	Molecular Function: nucleic acid binding (GO:0003676);; Cellular Component: nucleus (GO:0005634);; Biological Process: DNA replication initiation (GO:0006270);; Biological Process: cellular response to DNA damage stimulus (GO:0006974);; Molecular Function: zinc ion binding (GO:0008270);; Biological Process: vegetative to reproductive phase transition of meristem (GO:0010228);; Biological Process:…	K10904|1.62803e-29|mtr:MTR_4g075130|TIMELESS-interacting protein; K10904 TIMELESS-interacting protein (A)	--
c89343.graph_c0	--	--	--
c146358.graph_c0	Cellular Component: vacuolar membrane (GO:0005774);; Cellular Component: cytosol (GO:0005829);; Cellular Component: protein complex (GO:0043234);; Biological Process: protein polymerization (GO:0051258);;	--	--
c102706.graph_c0	Molecular Function: nucleotide binding (GO:0000166);; Molecular Function: RNA binding (GO:0003723);; Cellular Component: nucleus (GO:0005634);; Biological Process: RNA processing (GO:0006396);; Biological Process: membrane fusion (GO:0006944);; Cellular Component: ribonucleoprotein complex (GO:0030529);; Biological Process: Golgi vesicle transport (GO:0048193);;	K15191|0|mtr:MTR_2g019620|La-related protein; K15191 La-related protein 7 (A)	La-related protein 6A GN=LARP6A OS=Arabidopsis thaliana (Mouse-ear cress) PE=2 SV=1
c107897.graph_c2	--	K09775|2.40832e-75|mtr:MTR_2g087870|hypothetical protein; K09775 hypothetical protein (A)	--
c98685.graph_c0	Molecular Function: DNA binding (GO:0003677);; Biological Process: DNA repair (GO:0006281);;	--	--
c126813.graph_c0	Biological Process: fatty acid biosynthetic process (GO:0006633);; Cellular Component: membrane (GO:0016020);; Molecular Function: transferase activity, transferring acyl groups other than amino-acyl groups (GO:0016747);;	K15397|5.16264e-29|mtr:MTR_4g054620|3-ketoacyl-CoA synthase; K15397 3-ketoacyl-CoA synthase [EC:2.3.1.199] (A)	3-ketoacyl-CoA synthase 11 GN=KCS11 OS=Arabidopsis thaliana (Mouse-ear cress) PE=2 SV=1
c98894.graph_c0	--	--	ATP synthase 6 kDa subunit, mitochondrial (Fragment) OS=Solanum tuberosum (Potato) PE=1 SV=1
c61082.graph_c0	Molecular Function: pyruvate dehydrogenase (acetyl-transferring) kinase activity (GO:0004740);; Molecular Function: ATP binding (GO:0005524);; Molecular Function: histidine phosphotransfer kinase activity (GO:0009927);; Biological Process: cellular cation homeostasis (GO:0030003);; Molecular Function: protein homodimerization activity (GO:0042803);; Biological Process: protein autophosphorylation…	K00898|2.68533e-165|sly:101253414|uncharacterized LOC101253414; K00898 pyruvate dehydrogenase kinase 2/3/4 [EC:2.7.11.2] (A)	[Pyruvate dehydrogenase (acetyl-transferring)] kinase, mitochondrial OS=Arabidopsis thaliana (Mouse-ear cress) PE=1 SV=1
c109101.graph_c0	Biological Process: metabolic process (GO:0008152);; Molecular Function: transferase activity, transferring hexosyl groups (GO:0016758);;	--	UDP-glycosyltransferase 87A1 GN=UGT87A1 OS=Arabidopsis thaliana (Mouse-ear cress) PE=2 SV=1
c106478.graph_c0	--	K13121|1.61024e-55|cam:101499838|protein FRA10AC1-like; K13121 protein FRA10AC1 (A)	--
c104331.graph_c2	Cellular Component: membrane (GO:0016020);; Molecular Function: carbohydrate binding (GO:0030246);; Cellular Component: bacteroid-containing symbiosome (GO:0043660);; Biological Process: symbiosis, encompassing mutualism through parasitism (GO:0044403);; Cellular Component: cytoplasmic vesicle part (GO:0044433);;	--	Nodule lectin (Precursor) GN=NLEC1 OS=Pisum sativum (Garden pea) PE=1 SV=1
c95882.graph_c0	Molecular Function: cyclin-dependent protein serine/threonine kinase activity (GO:0004693);; Molecular Function: ATP binding (GO:0005524);; Cellular Component: plasma membrane (GO:0005886);; Biological Process: protein phosphorylation (GO:0006468);; Molecular Function: carbohydrate binding (GO:0030246);;	--	L-type lectin-domain containing receptor kinase S.4 (Precursor) GN=LECRKS4 OS=Arabidopsis thaliana (Mouse-ear cress) PE=2 SV=1
c97683.graph_c0	Cellular Component: endoplasmic reticulum (GO:0005783);;	--	--
c159192.graph_c0	--	--	--
c61486.graph_c0	--	--	--
c98546.graph_c0	--	--	--
c107437.graph_c2	Biological Process: DNA methylation (GO:0006306);; Molecular Function: methyltransferase activity (GO:0008168);;	--	--
c95771.graph_c0	Molecular Function: DNA binding (GO:0003677);; Molecular Function: sequence-specific DNA binding transcription factor activity (GO:0003700);; Biological Process: regulation of transcription, DNA-templated (GO:0006355);; Molecular Function: protein dimerization activity (GO:0046983);;	--	--
c136512.graph_c0	--	--	--
c152178.graph_c0	--	--	--
c125494.graph_c0	--	--	--
c106876.graph_c0	Biological Process: ER to Golgi vesicle-mediated transport (GO:0006888);; Biological Process: cellulose biosynthetic process (GO:0030244);;	--	--
c110304.graph_c0	--	--	Carboxylesterase 1 GN=CXE1 OS=Actinidia eriantha (Velvet vine) PE=1 SV=1
c131065.graph_c0	Molecular Function: monooxygenase activity (GO:0004497);; Molecular Function: iron ion binding (GO:0005506);; Molecular Function: zinc ion binding (GO:0008270);; Molecular Function: electron carrier activity (GO:0009055);; Molecular Function: oxidoreductase activity, acting on paired donors, with incorporation or reduction of molecular oxygen (GO:0016705);; Molecular Function: heme binding (GO:00…	K06874|3.16381e-63|pvu:PHAVU_005G1862000|hypothetical protein; K06874 zinc finger protein (A)	--
c78884.graph_c1	Cellular Component: vacuole (GO:0005773);; Biological Process: response to salt stress (GO:0009651);; Cellular Component: integral component of membrane (GO:0016021);; Biological Process: vesicle-mediated transport (GO:0016192);;	K08515|1.37373e-53|pop:POPTR_0001s22670g|POPTRDRAFT_641007; hypothetical protein; K08515 vesicle-associated membrane protein 7 (A)	Vesicle-associated membrane protein 714 GN=VAMP714 OS=Arabidopsis thaliana (Mouse-ear cress) PE=1 SV=1
c93946.graph_c0	Molecular Function: NADH dehydrogenase (ubiquinone) activity (GO:0008137);; Cellular Component: chloroplast (GO:0009507);; Molecular Function: nucleobase:cation symporter activity (GO:0015391);; Biological Process: nucleobase-containing compound transport (GO:0015931);; Biological Process: ATP synthesis coupled electron transport (GO:0042773);;	--	Pentatricopeptide repeat-containing protein At4g38150 GN=At4g38150 OS=Arabidopsis thaliana (Mouse-ear cress) PE=2 SV=1
c75143.graph_c0	--	K00008|8.12607e-41|cme:CYME_CMA009C|NAD-dependent sorbitol dehydrogenase; K00008 L-iditol 2-dehydrogenase [EC:1.1.1.14] (A)	Sorbitol dehydrogenase GN=SDH OS=Arabidopsis thaliana (Mouse-ear cress) PE=1 SV=1
c107018.graph_c0	--	--	--
c86413.graph_c1	Biological Process: DNA metabolic process (GO:0006259);; Biological Process: response to cold (GO:0009409);; Molecular Function: structure-specific DNA binding (GO:0043566);;	K09250|4.50483e-11|ath:AT4G36020|CSDP1; cold shock protein 1; K09250 cellular nucleic acid-binding protein (A)	Cold shock protein 1 GN=T19K4.150 OS=Arabidopsis thaliana (Mouse-ear cress) PE=1 SV=1
c67930.graph_c0	Molecular Function: protein serine/threonine kinase activity (GO:0004674);; Molecular Function: ATP binding (GO:0005524);; Biological Process: protein phosphorylation (GO:0006468);; Biological Process: recognition of pollen (GO:0048544);;	--	Putative cysteine-rich receptor-like protein kinase 20 (Precursor) GN=CRK20 OS=Arabidopsis thaliana (Mouse-ear cress) PE=2 SV=2
c83874.graph_c0	Cellular Component: plastid (GO:0009536);; Cellular Component: thylakoid (GO:0009579);; Cellular Component: membrane (GO:0016020);;	--	--
c133022.graph_c0	Molecular Function: hexokinase activity (GO:0004396);; Molecular Function: ATP binding (GO:0005524);; Biological Process: glycolytic process (GO:0006096);; Biological Process: phosphorylation (GO:0016310);;	--	--
c61253.graph_c0	Molecular Function: protein serine/threonine kinase activity (GO:0004674);; Molecular Function: ATP binding (GO:0005524);; Biological Process: protein phosphorylation (GO:0006468);; Molecular Function: carbohydrate binding (GO:0030246);;	--	L-type lectin-domain containing receptor kinase IX.1 (Precursor) GN=LECRK91 OS=Arabidopsis thaliana (Mouse-ear cress) PE=2 SV=1
c86024.graph_c0	Molecular Function: RNA binding (GO:0003723);; Molecular Function: RNA-directed DNA polymerase activity (GO:0003964);; Molecular Function: protein kinase activity (GO:0004672);; Molecular Function: ATP binding (GO:0005524);; Biological Process: RNA-dependent DNA replication (GO:0006278);; Biological Process: protein phosphorylation (GO:0006468);;	--	RING-H2 finger protein ATL22 (Precursor) GN=ATL22 OS=Arabidopsis thaliana (Mouse-ear cress) PE=2 SV=2
c44395.graph_c0	--	--	--
c142537.graph_c0	--	K11805|1.36253e-22|ppp:PHYPADRAFT_197294|hypothetical protein; K11805 WD repeat-containing protein 68 (A)	WD repeat-containing protein LWD1 GN=F13K23.16 OS=Arabidopsis thaliana (Mouse-ear cress) PE=2 SV=1
c103272.graph_c0	Biological Process: proline transport (GO:0015824);; Biological Process: cellular response to phosphate starvation (GO:0016036);; Biological Process: methylglyoxal catabolic process to D-lactate (GO:0019243);; Biological Process: galactolipid biosynthetic process (GO:0019375);; Biological Process: cellular response to water deprivation (GO:0042631);;	K18588|0|mtr:MTR_3g101750|Coenzyme Q-binding protein COQ10-like protein; K18588 coenzyme Q-binding protein COQ10 (A)	--
c100265.graph_c0	--	--	--
c99034.graph_c0	--	--	--
c121755.graph_c0	--	--	Protein YLS9 GN=F11F19.11 OS=Arabidopsis thaliana (Mouse-ear cress) PE=2 SV=1
c61204.graph_c0	Molecular Function: sugar:proton symporter activity (GO:0005351);; Cellular Component: plasma membrane (GO:0005886);; Cellular Component: chloroplast envelope (GO:0009941);; Cellular Component: integral component of membrane (GO:0016021);; Biological Process: photosynthesis, light reaction (GO:0019684);; Biological Process: carbohydrate transmembrane transport (GO:0034219);;	--	D-xylose-proton symporter-like 3, chloroplastic (Precursor) GN=At5g59250 OS=Arabidopsis thaliana (Mouse-ear cress) PE=2 SV=2
c101674.graph_c2	Biological Process: cell fate specification (GO:0001708);; Molecular Function: calcium-dependent cysteine-type endopeptidase activity (GO:0004198);; Cellular Component: endoplasmic reticulum (GO:0005783);; Cellular Component: plasma membrane (GO:0005886);; Biological Process: proteolysis (GO:0006508);; Biological Process: sister chromatid cohesion (GO:0007062);; Biological Process: cell adhesion …	--	Calpain-type cysteine protease DEK1 (Precursor) GN=F7A10.23 OS=Arabidopsis thaliana (Mouse-ear cress) PE=1 SV=1
c127518.graph_c0	--	K11493|1.35375e-08|cre:CHLREDRAFT_205648|regulator of chromosome condensation; K11493 regulator of chromosome condensation (A)	Ultraviolet-B receptor UVR8 GN=UVR8 OS=Arabidopsis thaliana (Mouse-ear cress) PE=1 SV=1
c116959.graph_c0	--	--	--
c150684.graph_c0	--	--	--
c98861.graph_c0	Molecular Function: lactoylglutathione lyase activity (GO:0004462);; Molecular Function: metal ion binding (GO:0046872);;	K01759|2.27011e-89|cam:101505694|lactoylglutathione lyase-like; K01759 lactoylglutathione lyase [EC:4.4.1.5] (A)	Lactoylglutathione lyase OS=Cicer arietinum (Chickpea) PE=2 SV=1
c61347.graph_c0	--	K03283|1.4044e-18|mtr:MTR_7g021440|Heat shock protein; K03283 heat shock 70kDa protein 1/8 (A)	--
c48109.graph_c0	--	--	--
c118332.graph_c0	--	--	--
c121766.graph_c0	--	--	--
c101220.graph_c0	--	--	--
c110927.graph_c1	Biological Process: N-terminal protein myristoylation (GO:0006499);; Cellular Component: integral component of membrane (GO:0016021);;	--	--
c97628.graph_c0	--	--	F-box protein SKIP23 GN=SKIP23 OS=Arabidopsis thaliana (Mouse-ear cress) PE=1 SV=1
c112534.graph_c0	Cellular Component: membrane (GO:0016020);; Biological Process: transmembrane transport (GO:0055085);;	--	Mechanosensitive ion channel protein 10 GN=MSL10 OS=Arabidopsis thaliana (Mouse-ear cress) PE=1 SV=1
c112312.graph_c0	--	K13162|2.49048e-10|cam:101494617|KH domain-containing protein At4g18375-like; K13162 poly(rC)-binding protein 2/3/4 (A)	--
c95561.graph_c0	Molecular Function: structural constituent of ribosome (GO:0003735);; Cellular Component: nucleolus (GO:0005730);; Cellular Component: mitochondrion (GO:0005739);; Biological Process: translation (GO:0006412);; Molecular Function: transferase activity, transferring hexosyl groups (GO:0016758);; Cellular Component: cytosolic large ribosomal subunit (GO:0022625);;	K02894|3.33964e-21|smo:SELMODRAFT_228682|hypothetical protein; K02894 large subunit ribosomal protein L23e (A)	60S ribosomal protein L23 GN=T27C4.4 OS=Arabidopsis thaliana (Mouse-ear cress) PE=2 SV=3
c104698.graph_c0	--	--	--
c109528.graph_c0	--	--	--
c116526.graph_c0	Molecular Function: nucleotide binding (GO:0000166);; Molecular Function: nucleic acid binding (GO:0003676);;	K13201|4.04643e-51|pper:PRUPE_ppa006170mg|hypothetical protein; K13201 nucleolysin TIA-1/TIAR (A)	Oligouridylate-binding protein 1C GN=UBP1C OS=Arabidopsis thaliana (Mouse-ear cress) PE=1 SV=1
c110392.graph_c0	Biological Process: lysine biosynthetic process via diaminopimelate (GO:0009089);; Biological Process: ethylene biosynthetic process (GO:0009693);; Biological Process: systemic acquired resistance, salicylic acid mediated signaling pathway (GO:0009862);; Biological Process: leaf senescence (GO:0010150);; Molecular Function: L,L-diaminopimelate aminotransferase activity (GO:0010285);; Molecular Fu…	K10206|2.94899e-84|mtr:MTR_2g008430|LL-diaminopimelate aminotransferase; K10206 LL-diaminopimelate aminotransferase [EC:2.6.1.83] (A)	Aminotransferase ALD1 GN=ALD1 OS=Arabidopsis thaliana (Mouse-ear cress) PE=1 SV=2
c152676.graph_c0	Molecular Function: nucleotide binding (GO:0000166);; Molecular Function: DNA binding (GO:0003677);; Molecular Function: DNA-directed DNA polymerase activity (GO:0003887);; Biological Process: DNA replication (GO:0006260);;	K02350|1.43347e-25|vcn:VOLCADRAFT_66026|hypothetical protein; K02350 DNA polymerase zeta [EC:2.7.7.7] (A)	DNA polymerase zeta catalytic subunit GN=REV3 OS=Arabidopsis thaliana (Mouse-ear cress) PE=2 SV=1
c136827.graph_c0	Molecular Function: oxidoreductase activity, acting on single donors with incorporation of molecular oxygen (GO:0016701);;	K00457|1.32301e-07|cme:CYME_CMI063C|4-hydroxyphenylpyruvate dioxygenase, 4HPPD; K00457 4-hydroxyphenylpyruvate dioxygenase [EC:1.13.11.27] (A)	--
c159509.graph_c0	Molecular Function: hydrolase activity, hydrolyzing O-glycosyl compounds (GO:0004553);; Biological Process: metabolic process (GO:0008152);; Cellular Component: plasmodesma (GO:0009506);; Biological Process: response to sucrose (GO:0009744);; Biological Process: response to fructose (GO:0009750);;	K06617|6.1942e-37|obr:102718842|probable galactinol--sucrose galactosyltransferase 6-like; K06617 raffinose synthase [EC:2.4.1.82] (A)	Probable galactinol--sucrose galactosyltransferase 6 GN=F5O24.140 OS=Arabidopsis thaliana (Mouse-ear cress) PE=2 SV=2
c182087.graph_c0	Biological Process: adaptation of signaling pathway by response to pheromone involved in conjugation with cellular fusion (GO:0000754);; Molecular Function: calcium-dependent protein serine/threonine phosphatase activity (GO:0004723);; Cellular Component: calcineurin complex (GO:0005955);; Biological Process: cellular ion homeostasis (GO:0006873);; Biological Process: fungal-type cell wall organi…	--	--
c97991.graph_c0	Molecular Function: nucleic acid binding (GO:0003676);; Molecular Function: sulfotransferase activity (GO:0008146);; Molecular Function: zinc ion binding (GO:0008270);;	--	--
c78279.graph_c0	Molecular Function: glutamate dehydrogenase (NAD+) activity (GO:0004352);; Biological Process: glutamate catabolic process to 2-oxoglutarate (GO:0019551);; Biological Process: oxidation-reduction process (GO:0055114);;	--	--
c75499.graph_c0	--	K14506|2.99885e-22|cam:101506624|jasmonic acid-amido synthetase JAR1-like; K14506 jasmonic acid-amino synthetase (A)	Jasmonic acid-amido synthetase JAR1 GN=F11C10.6 OS=Arabidopsis thaliana (Mouse-ear cress) PE=1 SV=2
c95744.graph_c0	Molecular Function: kinase activity (GO:0016301);; Biological Process: phosphorylation (GO:0016310);; Biological Process: glycerophospholipid biosynthetic process (GO:0046474);;	K14156|7.32309e-16|mtr:MTR_076s0008|Receptor-like kinase; K14156 choline/ethanolamine kinase [EC:2.7.1.32 2.7.1.82] (A)	--
c80603.graph_c0	--	--	--
c105763.graph_c0	Molecular Function: nucleotide binding (GO:0000166);; Molecular Function: catalytic activity (GO:0003824);; Molecular Function: ion binding (GO:0043167);;	--	--
c41102.graph_c0	Cellular Component: peroxisome (GO:0005777);; Biological Process: protein targeting to peroxisome (GO:0006625);; Cellular Component: membrane (GO:0016020);;	K13343|3.24958e-177|pmum:103338343|peroxisomal membrane protein PEX14; K13343 peroxin-14 (A)	Peroxisomal membrane protein PEX14 GN=MQB2.13 OS=Arabidopsis thaliana (Mouse-ear cress) PE=1 SV=2
c101845.graph_c0	Molecular Function: metal ion binding (GO:0046872);;	--	Metallothionein-like protein type 2 GN=pKIWI504 OS=Actinidia deliciosa (Kiwi) PE=2 SV=1
c99222.graph_c0	Biological Process: amino acid transmembrane transport (GO:0003333);; Molecular Function: amino acid transmembrane transporter activity (GO:0015171);; Cellular Component: integral component of membrane (GO:0016021);;	--	Probable polyamine transporter At3g13620 GN=At3g13620 OS=Arabidopsis thaliana (Mouse-ear cress) PE=2 SV=1
c93673.graph_c0	--	--	--
c42100.graph_c0	--	--	--
c145576.graph_c0	--	--	--
c101689.graph_c1	Molecular Function: monooxygenase activity (GO:0004497);; Molecular Function: iron ion binding (GO:0005506);; Cellular Component: endoplasmic reticulum (GO:0005783);; Molecular Function: electron carrier activity (GO:0009055);; Cellular Component: integral component of membrane (GO:0016021);; Molecular Function: oxidoreductase activity, acting on paired donors, with incorporation or reduction of …	K12153|1.28775e-35|gmx:100809902|isoleucine N-monooxygenase 2-like; K12153 phenylalanine N-monooxygenase [EC:1.14.13.124] (A)	Isoleucine N-monooxygenase 2 GN=CYP79D4 OS=Lotus japonicus (Lotus corniculatus var. japonicus) PE=1 SV=1
c170848.graph_c0	Molecular Function: zinc ion binding (GO:0008270);; Molecular Function: oxidoreductase activity (GO:0016491);; Biological Process: oxidation-reduction process (GO:0055114);;	K00083|1.1138e-17|csv:101222715|SECAD1; probable mannitol dehydrogenase-like; K00083 cinnamyl-alcohol dehydrogenase [EC:1.1.1.195] (A)	Probable mannitol dehydrogenase GN=CAD OS=Fragaria ananassa (Strawberry) PE=2 SV=1
c158700.graph_c0	Molecular Function: sequence-specific DNA binding transcription factor activity (GO:0003700);; Biological Process: regulation of transcription, DNA-templated (GO:0006355);; Molecular Function: sequence-specific DNA binding (GO:0043565);;	--	--
c108603.graph_c0	Molecular Function: zinc ion binding (GO:0008270);;	--	--
c35706.graph_c0	Molecular Function: protein serine/threonine kinase activity (GO:0004674);; Molecular Function: protein serine/threonine/tyrosine kinase activity (GO:0004712);; Molecular Function: ATP binding (GO:0005524);; Biological Process: protein phosphorylation (GO:0006468);; Biological Process: response to high light intensity (GO:0009644);; Biological Process: response to hydrogen peroxide (GO:0042542);;	--	--
c133994.graph_c0	Biological Process: ceramide metabolic process (GO:0006672);; Cellular Component: chloroplast (GO:0009507);; Cellular Component: integral component of membrane (GO:0016021);; Molecular Function: hydrolase activity, acting on carbon-nitrogen (but not peptide) bonds, in linear amides (GO:0016811);;	--	--
c150825.graph_c0	--	--	--
c69397.graph_c0	--	--	--
c76245.graph_c0	Cellular Component: cell wall (GO:0005618);; Molecular Function: pectinesterase activity (GO:0030599);; Biological Process: cell wall modification (GO:0042545);; Molecular Function: aspartyl esterase activity (GO:0045330);;	--	Probable pectinesterase 15 (Precursor) GN=F13K3.11 OS=Arabidopsis thaliana (Mouse-ear cress) PE=2 SV=1
c43979.graph_c0	--	--	--
c82387.graph_c0	--	--	--
c81060.graph_c0	--	--	--
c81064.graph_c0	Molecular Function: translation initiation factor activity (GO:0003743);; Molecular Function: ATP binding (GO:0005524);; Biological Process: translational initiation (GO:0006413);; Molecular Function: ATP-dependent helicase activity (GO:0008026);;	K03257|2.48417e-81|mtr:MTR_2g099620|Eukaryotic initiation factor 4A; K03257 translation initiation factor 4A (A)	Eukaryotic initiation factor 4A-6 (Fragment) OS=Nicotiana tabacum (Common tobacco) PE=2 SV=1
c152695.graph_c0	Molecular Function: DNA photolyase activity (GO:0003913);;	--	--
c103585.graph_c0	Molecular Function: hydrolase activity (GO:0016787);;	K14641|1.1336e-70|mtr:MTR_7g085150|Nucleoside-triphosphatase; K14641 apyrase [EC:3.6.1.5] (A)	Nucleoside-triphosphatase OS=Pisum sativum (Garden pea) PE=2 SV=1
c96063.graph_c0	Biological Process: protein targeting to vacuole (GO:0006623);; Biological Process: gravitropism (GO:0009630);; Cellular Component: clathrin vesicle coat (GO:0030125);; Cellular Component: clathrin adaptor complex (GO:0030131);; Biological Process: cellulose biosynthetic process (GO:0030244);; Biological Process: Golgi vesicle transport (GO:0048193);;	K12398|0|cam:101505200|AP-3 complex subunit mu-1-like; K12398 AP-3 complex subunit mu (A)	AP-3 complex subunit mu GN=F25P12.96 OS=Arabidopsis thaliana (Mouse-ear cress) PE=1 SV=1
c106353.graph_c1	Molecular Function: DNA binding (GO:0003677);; Molecular Function: zinc ion binding (GO:0008270);;	--	Zinc finger A20 and AN1 domain-containing stress-associated protein 3 GN=SAP3 OS=Arabidopsis thaliana (Mouse-ear cress) PE=2 SV=1
c43271.graph_c0	Molecular Function: structural constituent of ribosome (GO:0003735);; Biological Process: translation (GO:0006412);; Cellular Component: large ribosomal subunit (GO:0015934);;	--	--
c100510.graph_c0	--	--	--
c54075.graph_c0	Biological Process: response to stress (GO:0006950);;	--	U-box domain-containing protein 54 GN=PUB54 OS=Arabidopsis thaliana (Mouse-ear cress) PE=2 SV=1
c75119.graph_c0	--	--	--
c115537.graph_c1	Molecular Function: protein serine/threonine kinase activity (GO:0004674);; Molecular Function: ATP binding (GO:0005524);; Biological Process: protein phosphorylation (GO:0006468);; Biological Process: recognition of pollen (GO:0048544);;	--	G-type lectin S-receptor-like serine/threonine-protein kinase RKS1 (Precursor) GN=RKS1 OS=Arabidopsis thaliana (Mouse-ear cress) PE=3 SV=3
c188456.graph_c0	--	--	--
c111180.graph_c0	--	K15032|6.99607e-146|cam:101490929|uncharacterized LOC101490929; K15032 mTERF domain-containing protein, mitochondrial (A)	--
c78229.graph_c0	--	--	--
c96988.graph_c0	Molecular Function: zinc ion binding (GO:0008270);; Molecular Function: ligase activity (GO:0016874);;	K10601|2.25243e-67|mtr:MTR_5g007710|E3 ubiquitin-protein ligase synoviolin; K10601 E3 ubiquitin-protein ligase synoviolin [EC:6.3.2.19] (A)	--
c110398.graph_c1	--	--	--
c104412.graph_c0	Cellular Component: cytosol (GO:0005829);; Biological Process: nucleotide-sugar metabolic process (GO:0009225);; Biological Process: L-ascorbic acid biosynthetic process (GO:0019853);; Molecular Function: GDP-mannose 3,5-epimerase activity (GO:0047918);; Molecular Function: NAD binding (GO:0051287);;	K10046|8.8431e-147|pvu:PHAVU_007G187300g|hypothetical protein; K10046 GDP-D-mannose 3', 5'-epimerase [EC:5.1.3.18 5.1.3.-] (A)	GDP-mannose 3,5-epimerase 1 GN=OsI_032456 OS=Oryza sativa subsp. indica (Rice) PE=2 SV=1
c54874.graph_c0	--	--	--
c79653.graph_c0	Biological Process: response to auxin (GO:0009733);; Biological Process: response to nitrate (GO:0010167);; Biological Process: nitrate transport (GO:0015706);;	K14488|1.57975e-86|mtr:MTR_3g098970|Auxin-induced protein 6B; K14488 SAUR family protein (A)	Auxin-induced protein X10A OS=Glycine max (Soybean) PE=2 SV=1
c116984.graph_c0	--	--	--
c115220.graph_c0	Molecular Function: monooxygenase activity (GO:0004497);; Molecular Function: iron ion binding (GO:0005506);; Molecular Function: electron carrier activity (GO:0009055);; Molecular Function: oxidoreductase activity, acting on paired donors, with incorporation or reduction of molecular oxygen (GO:0016705);; Molecular Function: heme binding (GO:0020037);; Biological Process: oxidation-reduction pro…	--	Cytochrome P450 83B1 GN=At4g31500 OS=Arabidopsis thaliana (Mouse-ear cress) PE=1 SV=1
c118553.graph_c0	Biological Process: defense response (GO:0006952);; Molecular Function: ADP binding (GO:0043531);;	--	Putative disease resistance RPP13-like protein 1 GN=RPPL1 OS=Arabidopsis thaliana (Mouse-ear cress) PE=3 SV=1
c95658.graph_c0	Molecular Function: nucleotide binding (GO:0000166);; Molecular Function: RNA binding (GO:0003723);; Biological Process: response to salt stress (GO:0009651);; Biological Process: response to cadmium ion (GO:0046686);;	K13126|0|pop:POPTR_0001s31160g|POPTRDRAFT_815675; polyadenylate-binding family protein; K13126 polyadenylate-binding protein (A)	Polyadenylate-binding protein 2 GN=PAB2 OS=Arabidopsis thaliana (Mouse-ear cress) PE=1 SV=1
c104601.graph_c1	Biological Process: drug transmembrane transport (GO:0006855);; Molecular Function: drug transmembrane transporter activity (GO:0015238);; Molecular Function: antiporter activity (GO:0015297);; Cellular Component: membrane (GO:0016020);;	--	MATE efflux family protein 4, chloroplastic (Precursor) GN=DTX46 OS=Arabidopsis thaliana (Mouse-ear cress) PE=2 SV=1
c47686.graph_c0	--	--	--
c106270.graph_c0	--	--	Protein PLANT CADMIUM RESISTANCE 8 GN=PCR8 OS=Arabidopsis thaliana (Mouse-ear cress) PE=1 SV=2
c114980.graph_c0	Molecular Function: ATP binding (GO:0005524);; Biological Process: phenylpropanoid metabolic process (GO:0009698);; Molecular Function: 4-coumarate-CoA ligase activity (GO:0016207);;	K01904|5.87605e-63|mtr:MTR_080s0007|4-coumarate CoA ligase; K01904 4-coumarate--CoA ligase [EC:6.2.1.12] (A)	4-coumarate--CoA ligase 1 GN=4CL1 OS=Nicotiana tabacum (Common tobacco) PE=2 SV=1
c170056.graph_c0	--	--	--
c109855.graph_c0	Molecular Function: adenosine kinase activity (GO:0004001);; Molecular Function: copper ion binding (GO:0005507);; Cellular Component: plasma membrane (GO:0005886);; Biological Process: purine ribonucleoside salvage (GO:0006166);; Biological Process: AMP biosynthetic process (GO:0006167);; Cellular Component: chloroplast (GO:0009507);; Biological Process: phosphorylation (GO:0016310);; Molecular …	K00856|0|mtr:MTR_1g064060|Adenosine kinase; K00856 adenosine kinase [EC:2.7.1.20] (A)	Adenosine kinase 2 GN=ADK2 OS=Arabidopsis thaliana (Mouse-ear cress) PE=1 SV=1
c114002.graph_c0	Molecular Function: transporter activity (GO:0005215);; Biological Process: transport (GO:0006810);;	--	Chaperone protein dnaJ 20, chloroplastic (Precursor) GN=F18A5.220 OS=Arabidopsis thaliana (Mouse-ear cress) PE=1 SV=2
c62156.graph_c0	Biological Process: Group I intron splicing (GO:0000372);; Biological Process: Group II intron splicing (GO:0000373);; Molecular Function: RNA binding (GO:0003723);;	--	Gibberellin-regulated protein 14 (Precursor) GN=GASA14 OS=Arabidopsis thaliana (Mouse-ear cress) PE=1 SV=1
c113181.graph_c0	Molecular Function: ATP-dependent peptidase activity (GO:0004176);; Molecular Function: serine-type endopeptidase activity (GO:0004252);; Molecular Function: ATP binding (GO:0005524);; Biological Process: proteolysis (GO:0006508);; Biological Process: cellular response to phosphate starvation (GO:0016036);; Biological Process: galactolipid biosynthetic process (GO:0019375);;	--	Uncharacterized protein ycf45 GN=ycf45 OS=Porphyra purpurea (Red seaweed) PE=3 SV=1
c77366.graph_c0	Molecular Function: binding (GO:0005488);; Biological Process: metabolic process (GO:0008152);;	--	Endonuclease OS=Nicotiana tabacum (Common tobacco) PE=2 SV=1
c97552.graph_c0	Molecular Function: kinase activity (GO:0016301);;	--	Putative cysteine-rich receptor-like protein kinase 31 (Precursor) GN=CRK31 OS=Arabidopsis thaliana (Mouse-ear cress) PE=3 SV=1
c111267.graph_c0	--	--	--
c114738.graph_c3	--	--	Serine/threonine-protein phosphatase 7 long form homolog GN=At1g48120 OS=Arabidopsis thaliana (Mouse-ear cress) PE=2 SV=1
c99258.graph_c0	Molecular Function: superoxide dismutase activity (GO:0004784);; Cellular Component: cytosol (GO:0005829);; Biological Process: gluconeogenesis (GO:0006094);; Biological Process: glycolytic process (GO:0006096);; Biological Process: superoxide metabolic process (GO:0006801);; Biological Process: response to oxidative stress (GO:0006979);; Biological Process: response to cadmium ion (GO:0046686);;…	K04565|5.37849e-80|mtr:MTR_7g114240|Superoxide dismutase; K04565 superoxide dismutase, Cu-Zn family [EC:1.15.1.1] (A)	Superoxide dismutase [Cu-Zn] GN=SODCC OS=Pisum sativum (Garden pea) PE=2 SV=2
c87360.graph_c0	--	K13457|6.65753e-17|cam:101493526|disease resistance protein RPM1-like; K13457 disease resistance protein RPM1 (A)	--
c55214.graph_c0	Biological Process: fatty acid catabolic process (GO:0009062);; Biological Process: macromolecule localization (GO:0033036);; Biological Process: single-organism transport (GO:0044765);; Biological Process: intracellular transport (GO:0046907);; Biological Process: organic substance transport (GO:0071702);;	K13342|5.39496e-28|vvi:100251495|peroxisome biogenesis protein 5; K13342 peroxin-5 (A)	Peroxisome biogenesis protein 5 GN=PEX5 OS=Arabidopsis thaliana (Mouse-ear cress) PE=1 SV=1
c98610.graph_c0	--	--	--
c104922.graph_c0	--	--	--
c110872.graph_c0	--	--	--
c99105.graph_c0	--	K00914|4.64511e-06|cic:CICLE_v10030717mg|hypothetical protein; K00914 phosphatidylinositol 3-kinase [EC:2.7.1.137] (A)	Phosphatidylinositol 3-kinase, nodule isoform OS=Glycine max (Soybean) PE=2 SV=1
c93189.graph_c0	Molecular Function: catalytic activity (GO:0003824);; Biological Process: metabolic process (GO:0008152);;	--	--
c43684.graph_c0	Cellular Component: plastid (GO:0009536);; Molecular Function: transferase activity, transferring phosphorus-containing groups (GO:0016772);; Molecular Function: ion binding (GO:0043167);; Biological Process: cellular metabolic process (GO:0044237);; Biological Process: primary metabolic process (GO:0044238);; Biological Process: organic substance metabolic process (GO:0071704);; Molecular Functi…	--	Putative AC transposase OS=Zea mays (Maize) PE=2 SV=2
c103708.graph_c0	--	--	--
c158595.graph_c0	Molecular Function: inorganic diphosphatase activity (GO:0004427);; Cellular Component: vacuole (GO:0005773);; Cellular Component: Golgi apparatus (GO:0005794);; Molecular Function: hydrogen-translocating pyrophosphatase activity (GO:0009678);; Biological Process: proton transport (GO:0015992);; Cellular Component: membrane (GO:0016020);;	--	Pyrophosphate-energized membrane proton pump 3 GN=AVPL2 OS=Arabidopsis thaliana (Mouse-ear cress) PE=3 SV=1
c127643.graph_c0	--	--	1-acylglycerol-3-phosphate O-acyltransferase GN=At4g24160 OS=Arabidopsis thaliana (Mouse-ear cress) PE=1 SV=1
c180876.graph_c0	Molecular Function: protein domain specific binding (GO:0019904);;	K06630|5.25125e-41|cam:101498552|14-3-3-like protein D-like; K06630 14-3-3 protein epsilon (A)	14-3-3-like protein B OS=Vicia faba (Broad bean) PE=2 SV=1
c73006.graph_c0	Biological Process: metabolic process (GO:0008152);; Molecular Function: transferase activity, transferring hexosyl groups (GO:0016758);;	K12338|1.55565e-100|vvi:100260080|crocetin glucosyltransferase, chloroplastic-like; K12338 anthocyanidin 3-O-glucoside 5-O-glucosyltransferase [EC:2.4.1.298] (A)	Crocetin glucosyltransferase, chloroplastic (Precursor) GN=UGT75L6 OS=Gardenia jasminoides (Cape jasmine) PE=1 SV=1
c111813.graph_c0	Molecular Function: oxidoreductase activity, acting on single donors with incorporation of molecular oxygen, incorporation of two atoms of oxygen (GO:0016702);;	K09840|0|cam:101505040|9-cis-epoxycarotenoid dioxygenase NCED3, chloroplastic-like; K09840 9-cis-epoxycarotenoid dioxygenase [EC:1.13.11.51] (A)	9-cis-epoxycarotenoid dioxygenase NCED3, chloroplastic (Precursor) GN=MOA2.4 OS=Arabidopsis thaliana (Mouse-ear cress) PE=2 SV=1
c96443.graph_c0	--	--	--
c134476.graph_c0	--	--	--
c90514.graph_c0	--	--	Chaperone protein dnaJ 10 GN=F28O16.7 OS=Arabidopsis thaliana (Mouse-ear cress) PE=2 SV=2
c109452.graph_c0	--	--	--
c65889.graph_c0	Cellular Component: plastid (GO:0009536);;	--	E3 ubiquitin-protein ligase RING1-like GN=At3g19950 OS=Arabidopsis thaliana (Mouse-ear cress) PE=1 SV=1
c116535.graph_c0	Biological Process: defense response (GO:0006952);; Molecular Function: ADP binding (GO:0043531);;	--	Putative disease resistance protein At3g14460 GN=At3g14460 OS=Arabidopsis thaliana (Mouse-ear cress) PE=3 SV=1
c52082.graph_c0	Biological Process: metabolic process (GO:0008152);; Molecular Function: transferase activity, transferring phosphorus-containing groups (GO:0016772);;	--	--
c161888.graph_c0	--	--	--
c110515.graph_c0	Biological Process: cytokinesis by cell plate formation (GO:0000911);; Molecular Function: DNA binding (GO:0003677);; Molecular Function: DNA helicase activity (GO:0003678);; Molecular Function: ATP binding (GO:0005524);; Cellular Component: nucleus (GO:0005634);; Cellular Component: cytosol (GO:0005829);; Biological Process: acetyl-CoA metabolic process (GO:0006084);; Biological Process: DNA unw…	K02540|0|mtr:MTR_4g122270|DNA replication licensing factor mcm2; K02540 DNA replication licensing factor MCM2 [EC:3.6.4.12] (A)	DNA replication licensing factor MCM2 GN=OsJ_33907 OS=Oryza sativa subsp. japonica (Rice) PE=2 SV=1
c111289.graph_c2	Cellular Component: cytoskeleton (GO:0005856);; Biological Process: phagocytosis (GO:0006909);;	--	--
c155452.graph_c0	--	--	--
c110934.graph_c2	Molecular Function: catalytic activity (GO:0003824);; Biological Process: metabolic process (GO:0008152);; Cellular Component: membrane (GO:0016020);;	--	Xyloglucan galactosyltransferase KATAMARI1 homolog OS=Oryza sativa subsp. japonica (Rice) PE=2 SV=1
c108733.graph_c1	Biological Process: carbohydrate biosynthetic process (GO:0016051);; Molecular Function: polygalacturonate 4-alpha-galacturonosyltransferase activity (GO:0047262);;	--	Probable galacturonosyltransferase-like 3 GN=GATL3 OS=Arabidopsis thaliana (Mouse-ear cress) PE=2 SV=1
c102084.graph_c0	Molecular Function: oxidoreductase activity, acting on single donors with incorporation of molecular oxygen, incorporation of two atoms of oxygen (GO:0016702);; Molecular Function: oxidoreductase activity, acting on paired donors, with incorporation or reduction of molecular oxygen, 2-oxoglutarate as one donor, and incorporation of one atom each of oxygen into both donors (GO:0016706);; Biologica…	--	Thebaine 6-O-demethylase GN=T6ODM OS=Papaver somniferum (Opium poppy) PE=1 SV=1
c102528.graph_c0	Molecular Function: sequence-specific DNA binding transcription factor activity (GO:0003700);; Biological Process: regulation of transcription, DNA-templated (GO:0006355);;	--	Trihelix transcription factor ASIL2 {ECO:0000305} OS=Arabidopsis thaliana (Mouse-ear cress) PE=2 SV=1
c104901.graph_c0	Molecular Function: catalytic activity (GO:0003824);; Biological Process: metabolic process (GO:0008152);; Molecular Function: pyridoxal phosphate binding (GO:0030170);;	--	D-cysteine desulfhydrase 2, mitochondrial (Precursor) GN=At3g26115 OS=Arabidopsis thaliana (Mouse-ear cress) PE=2 SV=1
c61467.graph_c0	--	--	--
c171194.graph_c0	Molecular Function: 3-deoxy-7-phosphoheptulonate synthase activity (GO:0003849);; Biological Process: aromatic amino acid family biosynthetic process (GO:0009073);; Biological Process: chorismate biosynthetic process (GO:0009423);; Cellular Component: intracellular part (GO:0044424);;	--	--
c81887.graph_c1	--	--	Putative ribonuclease H protein At1g65750 GN=At1g65750 OS=Arabidopsis thaliana (Mouse-ear cress) PE=3 SV=1
c47819.graph_c0	Molecular Function: structural constituent of ribosome (GO:0003735);; Cellular Component: nucleolus (GO:0005730);; Cellular Component: plasma membrane (GO:0005886);; Biological Process: translation (GO:0006412);; Cellular Component: chloroplast (GO:0009507);; Cellular Component: cytosolic ribosome (GO:0022626);;	K02955|1.7447e-40|sot:102581547|40S ribosomal protein S14-2-like; K02955 small subunit ribosomal protein S14e (A)	40S ribosomal protein S14 OS=Zea mays (Maize) PE=3 SV=1
c115394.graph_c0	--	--	Protein SCAR2 GN=T19C21.7 OS=Arabidopsis thaliana (Mouse-ear cress) PE=1 SV=1
c135548.graph_c0	--	--	Uncharacterized GPI-anchored protein At1g61900 (Precursor) GN=At1g61900 OS=Arabidopsis thaliana (Mouse-ear cress) PE=1 SV=1
c166722.graph_c0	Molecular Function: hydrolase activity (GO:0016787);; Molecular Function: ligase activity, forming carbon-nitrogen bonds (GO:0016879);; Biological Process: cellular nitrogen compound metabolic process (GO:0034641);; Biological Process: small molecule metabolic process (GO:0044281);; Biological Process: single-organism cellular process (GO:0044763);; Biological Process: organonitrogen compound met…	--	--
c124644.graph_c0	--	--	--
c109914.graph_c0	--	K01876|6.68084e-07|cam:101502887|aspartate--tRNA ligase-like; K01876 aspartyl-tRNA synthetase [EC:6.1.1.12] (A)	Putative poly [ADP-ribose] polymerase 3 GN=PARP3 OS=Medicago truncatula (Barrel medic) PE=3 SV=1
c111209.graph_c0	Molecular Function: protein serine/threonine kinase activity (GO:0004674);; Molecular Function: non-membrane spanning protein tyrosine kinase activity (GO:0004715);; Molecular Function: ATP binding (GO:0005524);; Biological Process: protein phosphorylation (GO:0006468);; Molecular Function: polysaccharide binding (GO:0030247);;	--	Probable receptor-like protein kinase At1g67000 (Precursor) GN=At1g67000 OS=Arabidopsis thaliana (Mouse-ear cress) PE=2 SV=2
c75103.graph_c0	Molecular Function: enzyme inhibitor activity (GO:0004857);; Molecular Function: pectinesterase activity (GO:0030599);; Biological Process: negative regulation of catalytic activity (GO:0043086);;	--	--
c80949.graph_c1	Cellular Component: 1,3-beta-D-glucan synthase complex (GO:0000148);; Molecular Function: 1,3-beta-D-glucan synthase activity (GO:0003843);; Biological Process: (1->3)-beta-D-glucan biosynthetic process (GO:0006075);;	K11000|1.77385e-52|mtr:MTR_1g116370|Callose synthase; K11000 callose synthase [EC:2.4.1.-] (A)	Callose synthase 3 GN=T24H18.170 OS=Arabidopsis thaliana (Mouse-ear cress) PE=2 SV=3
c113570.graph_c1	--	--	--
c74697.graph_c0	Molecular Function: tetrahydroxynaphthalene reductase activity (GO:0047039);; Biological Process: oxidation-reduction process (GO:0055114);;	K00059|8.82676e-12|brp:103828233|short-chain type dehydrogenase/reductase; K00059 3-oxoacyl-[acyl-carrier protein] reductase [EC:1.1.1.100] (A)	3-oxoacyl-[acyl-carrier-protein] reductase, chloroplastic (Precursor) GN=CLKR27 OS=Cuphea lanceolata (Cigar flower) PE=2 SV=1
c86621.graph_c0	Cellular Component: endosome (GO:0005768);; Biological Process: calcium-mediated signaling (GO:0019722);; Cellular Component: BLOC-1 complex (GO:0031083);; Biological Process: late endosome to vacuole transport (GO:0045324);; Biological Process: root development (GO:0048364);;	--	--
c80383.graph_c0	--	--	--
c96855.graph_c0	--	--	NAC domain-containing protein 90 GN=NAC090 OS=Arabidopsis thaliana (Mouse-ear cress) PE=2 SV=1
c85336.graph_c0	Molecular Function: peroxidase activity (GO:0004601);; Molecular Function: transferase activity, transferring glycosyl groups (GO:0016757);;	--	--
c76005.graph_c0	Molecular Function: intracellular cyclic nucleotide activated cation channel activity (GO:0005221);; Molecular Function: inward rectifier potassium channel activity (GO:0005242);; Molecular Function: calmodulin binding (GO:0005516);; Biological Process: potassium ion transport (GO:0006813);; Biological Process: calcium ion transport (GO:0006816);; Cellular Component: integral component of membran…	K05391|3.72205e-92|mtr:MTR_3g091080|Cyclic nucleotide-gated ion channel; K05391 cyclic nucleotide gated channel, other eukaryote (A)	Cyclic nucleotide-gated ion channel 1 GN=CNGC1 OS=Arabidopsis thaliana (Mouse-ear cress) PE=1 SV=1
c88821.graph_c0	Cellular Component: mitochondrial proton-transporting ATP synthase complex, catalytic core F(1) (GO:0000275);; Biological Process: glycolytic process (GO:0006096);; Biological Process: pentose-phosphate shunt (GO:0006098);; Biological Process: ubiquitin-dependent protein catabolic process (GO:0006511);; Biological Process: water transport (GO:0006833);; Biological Process: hyperosmotic response (…	K02134|5.1447e-136|mtr:MTR_8g008870|ATP synthase delta subunit; K02134 F-type H+-transporting ATPase subunit delta (A)	ATP synthase subunit delta&apos;, mitochondrial (Precursor) OS=Pisum sativum (Garden pea) PE=3 SV=1
c97095.graph_c1	Biological Process: DNA methylation (GO:0006306);; Molecular Function: methyltransferase activity (GO:0008168);;	--	DNA (cytosine-5)-methyltransferase DRM2 GN=T15N1.110/T15N1.120 OS=Arabidopsis thaliana (Mouse-ear cress) PE=1 SV=1
c106957.graph_c0	Molecular Function: DNA binding (GO:0003677);; Biological Process: DNA methylation (GO:0006306);; Molecular Function: methyltransferase activity (GO:0008168);;	--	DNA (cytosine-5)-methyltransferase DRM2 GN=T15N1.110/T15N1.120 OS=Arabidopsis thaliana (Mouse-ear cress) PE=1 SV=1
c56555.graph_c0	Biological Process: fatty acid biosynthetic process (GO:0006633);; Cellular Component: membrane (GO:0016020);; Molecular Function: transferase activity, transferring acyl groups other than amino-acyl groups (GO:0016747);;	K15397|1.24469e-33|mtr:MTR_6g032790|Fatty acid elongase 3-ketoacyl-CoA synthase; K15397 3-ketoacyl-CoA synthase [EC:2.3.1.199] (A)	3-ketoacyl-CoA synthase 11 GN=KCS11 OS=Arabidopsis thaliana (Mouse-ear cress) PE=2 SV=1
c112226.graph_c0	--	--	GTP-binding protein OBGC, chloroplastic (Precursor) GN=T28N17.50 OS=Arabidopsis thaliana (Mouse-ear cress) PE=2 SV=1
c111017.graph_c0	Molecular Function: structural molecule activity (GO:0005198);; Biological Process: iron-sulfur cluster assembly (GO:0016226);; Molecular Function: iron-sulfur cluster binding (GO:0051536);;	K13628|3.00813e-85|cam:101489169|iron-sulfur assembly protein IscA-like 1, mitochondrial-like; K13628 iron-sulfur cluster assembly protein (A)	Iron-sulfur assembly protein IscA-like 1, mitochondrial (Precursor) GN=At2g16710 OS=Arabidopsis thaliana (Mouse-ear cress) PE=2 SV=2
c104869.graph_c0	Cellular Component: chloroplast (GO:0009507);; Biological Process: embryo development ending in seed dormancy (GO:0009793);;	--	--
c106701.graph_c0	--	--	Cysteine-rich repeat secretory protein 55 (Precursor) GN=CRRSP55 OS=Arabidopsis thaliana (Mouse-ear cress) PE=2 SV=1
c105629.graph_c1	Molecular Function: protein serine/threonine kinase activity (GO:0004674);; Molecular Function: protein serine/threonine/tyrosine kinase activity (GO:0004712);; Molecular Function: protein tyrosine kinase activity (GO:0004713);; Molecular Function: ATP binding (GO:0005524);; Cellular Component: nucleus (GO:0005634);; Biological Process: protein phosphorylation (GO:0006468);;	--	Serine/threonine-protein kinase CTR1 GN=CTR1 OS=Arabidopsis thaliana (Mouse-ear cress) PE=1 SV=1
c113599.graph_c0	Biological Process: defense response (GO:0006952);; Molecular Function: ADP binding (GO:0043531);;	--	Putative disease resistance protein RGA3 GN=RGA3 OS=Solanum bulbocastanum (Wild potato) PE=2 SV=2
c119130.graph_c0	Molecular Function: G-protein coupled GABA receptor activity (GO:0004965);; Molecular Function: ionotropic glutamate receptor activity (GO:0004970);; Molecular Function: intracellular ligand-gated ion channel activity (GO:0005217);; Molecular Function: extracellular-glutamate-gated ion channel activity (GO:0005234);; Biological Process: ion transport (GO:0006811);; Biological Process: cellular ca…	K05387|4.28333e-62|pmum:103340422|glutamate receptor 3.6-like; K05387 glutamate receptor, ionotropic, plant (A)	Glutamate receptor 3.6 (Precursor) GN=GLR3.6 OS=Arabidopsis thaliana (Mouse-ear cress) PE=2 SV=1
c98386.graph_c0	--	--	--
c114074.graph_c2	--	--	Uncharacterized mitochondrial protein AtMg00820 GN=AtMg00820 OS=Arabidopsis thaliana (Mouse-ear cress) PE=4 SV=1
c102740.graph_c0	Molecular Function: tyrosine-tRNA ligase activity (GO:0004831);; Molecular Function: ATP binding (GO:0005524);; Biological Process: tRNA aminoacylation for protein translation (GO:0006418);;	K01866|2.17124e-82|mtr:MTR_1g007340|Tyrosyl-tRNA synthetase; K01866 tyrosyl-tRNA synthetase [EC:6.1.1.1] (A)	--
c106074.graph_c1	Molecular Function: protein serine/threonine phosphatase activity (GO:0004722);; Biological Process: protein dephosphorylation (GO:0006470);; Molecular Function: metal ion binding (GO:0046872);;	--	Probable protein phosphatase 2C 58 OS=Oryza sativa subsp. japonica (Rice) PE=2 SV=1
c70971.graph_c0	--	--	--
c112126.graph_c1	Molecular Function: nucleotide binding (GO:0000166);;	K06883|7.46084e-41|mtr:MTR_5g089950|GPN-loop GTPase; K06883 (A)	--
c48780.graph_c0	Biological Process: dephosphorylation (GO:0016311);; Molecular Function: phosphatase activity (GO:0016791);;	--	--
c86043.graph_c0	Molecular Function: magnesium ion binding (GO:0000287);; Molecular Function: pyruvate kinase activity (GO:0004743);; Cellular Component: mitochondrion (GO:0005739);; Biological Process: glycolytic process (GO:0006096);; Biological Process: fatty acid biosynthetic process (GO:0006633);; Cellular Component: chloroplast stroma (GO:0009570);; Biological Process: seed maturation (GO:0010431);; Biologi…	K00873|2.57951e-76|mtr:MTR_1g099360|Pyruvate kinase; K00873 pyruvate kinase [EC:2.7.1.40] (A)	Plastidial pyruvate kinase 2 (Precursor) GN=MXC20.15 OS=Arabidopsis thaliana (Mouse-ear cress) PE=1 SV=1
c70585.graph_c0	Molecular Function: nucleic acid binding (GO:0003676);; Molecular Function: ubiquitin thiolesterase activity (GO:0004221);; Biological Process: ubiquitin-dependent protein catabolic process (GO:0006511);; Molecular Function: cysteine-type peptidase activity (GO:0008234);; Biological Process: DNA integration (GO:0015074);;	K11855|1.61761e-26|mtr:MTR_8g067060|Ubiquitin carboxyl-terminal hydrolase; K11855 ubiquitin carboxyl-terminal hydrolase 36/42 [EC:3.4.19.12] (A)	Ubiquitin carboxyl-terminal hydrolase 20 GN=UBP20 OS=Arabidopsis thaliana (Mouse-ear cress) PE=2 SV=1
c110776.graph_c0	--	K17839|1.63099e-07|mtr:MTR_5g090300|Polyamine oxidase; K17839 polyamine oxidase [EC:1.5.3.17 1.5.3.-] (A)	Probable polyamine oxidase 2 GN=PAO2 OS=Arabidopsis thaliana (Mouse-ear cress) PE=2 SV=1
c106977.graph_c0	Molecular Function: sequence-specific DNA binding transcription factor activity (GO:0003700);; Molecular Function: transcription coactivator activity (GO:0003713);; Cellular Component: nucleolus (GO:0005730);; Biological Process: protein folding (GO:0006457);; Biological Process: response to heat (GO:0009408);; Biological Process: response to water deprivation (GO:0009414);; Biological Process: r…	K03627|2.07522e-93|mtr:MTR_6g086280|Ethylene-responsive transciptional coactivator-like protein; K03627 putative transcription factor (A)	Multiprotein-bridging factor 1c GN=MBF1C OS=Arabidopsis thaliana (Mouse-ear cress) PE=1 SV=1
c104819.graph_c1	Cellular Component: mitochondrion (GO:0005739);; Cellular Component: vacuolar membrane (GO:0005774);; Cellular Component: Golgi apparatus (GO:0005794);; Cellular Component: plasma membrane (GO:0005886);; Biological Process: sucrose metabolic process (GO:0005985);; Biological Process: inositol metabolic process (GO:0006020);; Biological Process: glutamate decarboxylation to succinate (GO:0006540);…	K16871|0|mtr:MTR_4g076100|Aminotransferase y4uB; K16871 4-aminobutyrate---pyruvate transaminase [EC:2.6.1.96] (A)	Gamma aminobutyrate transaminase 1, mitochondrial (Precursor) GN=GABA-TP1 OS=Solanum lycopersicum (Tomato) PE=1 SV=1
c138749.graph_c0	Molecular Function: polygalacturonase activity (GO:0004650);; Cellular Component: extracellular region (GO:0005576);; Biological Process: carbohydrate metabolic process (GO:0005975);; Molecular Function: exo-poly-alpha-galacturonosidase activity (GO:0033917);;	--	--
c79365.graph_c0	Molecular Function: nucleotide binding (GO:0000166);; Molecular Function: nucleic acid binding (GO:0003676);; Cellular Component: ribonucleoprotein complex (GO:0030529);;	K12741|7.85525e-120|vvi:100265210|heterogeneous nuclear ribonucleoprotein 27C-like; K12741 heterogeneous nuclear ribonucleoprotein A1/A3 (A)	Heterogeneous nuclear ribonucleoprotein 1 GN=RNP1 OS=Arabidopsis thaliana (Mouse-ear cress) PE=1 SV=1
c113571.graph_c0	--	--	--
c57374.graph_c0	Molecular Function: metal ion binding (GO:0046872);;	K05658|1.92128e-26|pmum:103323434|ABC transporter B family member 11-like; K05658 ATP-binding cassette, subfamily B (MDR/TAP), member 1 [EC:3.6.3.44] (A)	Endonuclease OS=Nicotiana tabacum (Common tobacco) PE=2 SV=1
c114089.graph_c0	Molecular Function: ATP binding (GO:0005524);; Cellular Component: cytosol (GO:0005829);;	K14399|0|mtr:MTR_1g116060|Macrophage erythroblast attacher; K14399 polyribonucleotide 5'-hydroxyl-kinase [EC:2.7.1.78] (A)	--
c108001.graph_c2	Molecular Function: nucleotide binding (GO:0000166);; Molecular Function: RNA binding (GO:0003723);; Biological Process: mitotic recombination (GO:0006312);; Biological Process: embryo sac egg cell differentiation (GO:0009560);;	K14837|1.54411e-86|mtr:MTR_5g029900|RNA-binding protein; K14837 nucleolar protein 12 (A)	--
c108963.graph_c0	Molecular Function: acetyl-CoA carboxylase activity (GO:0003989);; Biological Process: fatty acid biosynthetic process (GO:0006633);; Cellular Component: acetyl-CoA carboxylase complex (GO:0009317);; Cellular Component: chloroplast (GO:0009507);; Biological Process: cellular component organization (GO:0016043);; Biological Process: cell growth (GO:0016049);; Biological Process: organ development …	K02160|2.42226e-143|mtr:MTR_7g013100|Biotin carboxyl carrier protein of acetyl-CoA carboxylase; K02160 acetyl-CoA carboxylase biotin carboxyl carrier protein (A)	Biotin carboxyl carrier protein of acetyl-CoA carboxylase 1, chloroplastic (Precursor) GN=MQK4.12 OS=Arabidopsis thaliana (Mouse-ear cress) PE=1 SV=2
c113762.graph_c0	Molecular Function: nucleotide binding (GO:0000166);; Biological Process: mRNA splicing, via spliceosome (GO:0000398);; Molecular Function: RNA binding (GO:0003723);;	--	UBP1-associated proteins 1A GN=UBA1A OS=Arabidopsis thaliana (Mouse-ear cress) PE=1 SV=2
c62515.graph_c1	Biological Process: response to light stimulus (GO:0009416);; Cellular Component: chloroplast (GO:0009507);; Biological Process: response to sucrose (GO:0009744);; Biological Process: negative regulation of reductive pentose-phosphate cycle (GO:0080153);;	--	Calvin cycle protein CP12-2, chloroplastic (Precursor) GN=CP12-2 OS=Arabidopsis thaliana (Mouse-ear cress) PE=1 SV=1
c115016.graph_c2	--	--	Thaumatin-like protein 1a (Precursor) GN=TL1 OS=Malus domestica (Apple) PE=1 SV=1
c97541.graph_c0	Molecular Function: transketolase activity (GO:0004802);; Biological Process: metabolic process (GO:0008152);;	K00615|2.12655e-16|mtr:MTR_4g024630|Transketolase; K00615 transketolase [EC:2.2.1.1] (A)	--
c119027.graph_c0	Molecular Function: hydrolase activity, hydrolyzing O-glycosyl compounds (GO:0004553);; Biological Process: metabolic process (GO:0008152);;	--	--
c49537.graph_c0	--	--	--
c112485.graph_c0	--	K13789|7.71421e-10|mtr:MTR_8g078070|Geranylgeranyl pyrophosphate synthase; K13789 geranylgeranyl diphosphate synthase, type II [EC:2.5.1.1 2.5.1.10 2.5.1.29] (A)	--
c73803.graph_c0	--	--	--
c90358.graph_c1	Molecular Function: ATP citrate synthase activity (GO:0003878);; Molecular Function: succinate-CoA ligase (ADP-forming) activity (GO:0004775);; Biological Process: tricarboxylic acid cycle (GO:0006099);; Molecular Function: lyase activity (GO:0016829);; Biological Process: cellular carbohydrate metabolic process (GO:0044262);; Molecular Function: cofactor binding (GO:0048037);;	K01648|7.99294e-129|ppp:PHYPADRAFT_179458|hypothetical protein; K01648 ATP citrate (pro-S)-lyase [EC:2.3.3.8] (A)	ATP-citrate synthase beta chain protein 1 GN=ACLB-1 OS=Arabidopsis thaliana (Mouse-ear cress) PE=2 SV=1
c105141.graph_c0	--	--	Ninja-family protein AFP3 GN=AFP3 OS=Arabidopsis thaliana (Mouse-ear cress) PE=1 SV=1
c81615.graph_c0	--	--	--
c110238.graph_c0	Molecular Function: mannosyl-oligosaccharide 1,2-alpha-mannosidase activity (GO:0004571);; Molecular Function: calcium ion binding (GO:0005509);; Cellular Component: endosome (GO:0005768);; Cellular Component: trans-Golgi network (GO:0005802);; Biological Process: N-glycan processing (GO:0006491);; Biological Process: ER to Golgi vesicle-mediated transport (GO:0006888);; Cellular Component: membr…	K01230|0|mtr:MTR_2g019520|Mannosyl-oligosaccharide 1,2-alpha-mannosidase; K01230 mannosyl-oligosaccharide alpha-1,2-mannosidase [EC:3.2.1.113] (A)	Mannosyl-oligosaccharide 1,2-alpha-mannosidase MNS3 GN=MNS3 OS=Arabidopsis thaliana (Mouse-ear cress) PE=2 SV=1
c135435.graph_c0	Molecular Function: phosphorelay response regulator activity (GO:0000156);; Biological Process: phosphorelay signal transduction system (GO:0000160);; Molecular Function: DNA binding (GO:0003677);; Biological Process: regulation of transcription, DNA-templated (GO:0006355);; Molecular Function: kinase activity (GO:0016301);; Biological Process: phosphorylation (GO:0016310);; Biological Process: i…	--	--
c106155.graph_c0	Molecular Function: hydrolase activity, hydrolyzing O-glycosyl compounds (GO:0004553);; Biological Process: carbohydrate metabolic process (GO:0005975);; Biological Process: lignin biosynthetic process (GO:0009809);; Cellular Component: integral component of membrane (GO:0016021);;	K05350|0|mtr:MTR_4g131800|Glucose-6-phosphate/phosphate translocator; K05350 beta-glucosidase [EC:3.2.1.21] (A)	Beta-glucosidase 47 (Precursor) GN=BGLU47 OS=Arabidopsis thaliana (Mouse-ear cress) PE=3 SV=2
c88516.graph_c1	--	--	--
c113612.graph_c1	Molecular Function: monooxygenase activity (GO:0004497);; Molecular Function: iron ion binding (GO:0005506);; Molecular Function: electron carrier activity (GO:0009055);; Molecular Function: oxidoreductase activity, acting on paired donors, with incorporation or reduction of molecular oxygen (GO:0016705);; Molecular Function: heme binding (GO:0020037);; Biological Process: oxidation-reduction pro…	--	Cytochrome P450 71B37 GN=CYP71B37 OS=Arabidopsis thaliana (Mouse-ear cress) PE=3 SV=2
c122438.graph_c0	Molecular Function: tryptophan-tRNA ligase activity (GO:0004830);; Molecular Function: ATP binding (GO:0005524);; Cellular Component: cytoplasm (GO:0005737);; Biological Process: tryptophanyl-tRNA aminoacylation (GO:0006436);;	K01867|4.13713e-25|gsl:Gasu_45460|tryptophanyl-tRNA synthetase (EC:6.1.1.2); K01867 tryptophanyl-tRNA synthetase [EC:6.1.1.2] (A)	--
c102768.graph_c0	Biological Process: pseudouridine synthesis (GO:0001522);; Molecular Function: RNA binding (GO:0003723);; Biological Process: one-carbon metabolic process (GO:0006730);; Biological Process: tRNA processing (GO:0008033);; Molecular Function: pseudouridine synthase activity (GO:0009982);;	K06173|0|mtr:MTR_4g123970|tRNA pseudouridine synthase family protein; K06173 tRNA pseudouridine38-40 synthase [EC:5.4.99.12] (A)	--
c73563.graph_c0	--	--	--
c117574.graph_c0	--	--	--
c138423.graph_c0	--	--	--
c111045.graph_c0	Molecular Function: nucleic acid binding (GO:0003676);; Molecular Function: zinc ion binding (GO:0008270);;	K09250|1.50774e-146|mtr:MTR_3g117400|Cellular nucleic acid-binding protein; K09250 cellular nucleic acid-binding protein (A)	Cold shock protein 1 GN=T19K4.150 OS=Arabidopsis thaliana (Mouse-ear cress) PE=1 SV=1
c111666.graph_c1	Molecular Function: 3-oxo-5-alpha-steroid 4-dehydrogenase activity (GO:0003865);; Molecular Function: phosphoprotein phosphatase activity (GO:0004721);; Cellular Component: nucleus (GO:0005634);; Cellular Component: plasma membrane (GO:0005886);; Biological Process: lipid metabolic process (GO:0006629);; Cellular Component: chloroplast envelope (GO:0009941);; Cellular Component: integral componen…	--	Serine/threonine-protein phosphatase PP2A-5 catalytic subunit GN=PP2A5 OS=Arabidopsis thaliana (Mouse-ear cress) PE=1 SV=1
c102620.graph_c1	Cellular Component: ubiquitin ligase complex (GO:0000151);; Molecular Function: ubiquitin-protein transferase activity (GO:0004842);; Biological Process: protein ubiquitination (GO:0016567);;	--	U-box domain-containing protein 43 GN=PUB43 OS=Arabidopsis thaliana (Mouse-ear cress) PE=2 SV=1
c101244.graph_c0	Molecular Function: magnesium ion transmembrane transporter activity (GO:0015095);; Biological Process: magnesium ion transport (GO:0015693);; Cellular Component: membrane (GO:0016020);;	--	Probable magnesium transporter NIPA4 GN=At1g71900 OS=Arabidopsis thaliana (Mouse-ear cress) PE=2 SV=1
c94589.graph_c0	--	--	--
c92026.graph_c0	Molecular Function: iron ion binding (GO:0005506);; Molecular Function: electron carrier activity (GO:0009055);; Molecular Function: heme binding (GO:0020037);; Biological Process: oxidation-reduction process (GO:0055114);; Molecular Function: aromatase activity (GO:0070330);;	--	Cytochrome P450 94C1 GN=CYP94C1 OS=Arabidopsis thaliana (Mouse-ear cress) PE=2 SV=1
c101357.graph_c0	--	--	--
c71934.graph_c0	--	--	--
c53464.graph_c0	--	--	Probable serine/threonine-protein kinase At1g18390 (Precursor) GN=At1g18390 OS=Arabidopsis thaliana (Mouse-ear cress) PE=2 SV=2
c174793.graph_c0	--	--	--
c108181.graph_c0	Molecular Function: ribokinase activity (GO:0004747);; Biological Process: D-ribose metabolic process (GO:0006014);; Biological Process: phosphorylation (GO:0016310);;	K00847|4.70973e-46|mtr:MTR_1g105150|Fructokinase; K00847 fructokinase [EC:2.7.1.4] (A)	Probable fructokinase-7 OS=Arabidopsis thaliana (Mouse-ear cress) PE=1 SV=1
c67202.graph_c0	--	--	--
c105782.graph_c0	Biological Process: response to oxidative stress (GO:0006979);;	--	--
c107327.graph_c0	Biological Process: drug transmembrane transport (GO:0006855);; Molecular Function: drug transmembrane transporter activity (GO:0015238);; Molecular Function: antiporter activity (GO:0015297);; Cellular Component: membrane (GO:0016020);;	K03327|0|mtr:MTR_5g011540|Multidrug and toxin extrusion protein; K03327 multidrug resistance protein, MATE family (A)	MATE efflux family protein DTX1 GN=F3L12.13 OS=Arabidopsis thaliana (Mouse-ear cress) PE=2 SV=1
c75307.graph_c0	--	--	--
c97275.graph_c0	Molecular Function: structural constituent of ribosome (GO:0003735);; Cellular Component: ribosome (GO:0005840);; Biological Process: translation (GO:0006412);;	K02903|4.03461e-91|cam:101497139|60S ribosomal protein L28-2-like; K02903 large subunit ribosomal protein L28e (A)	60S ribosomal protein L28-2 GN=RPL28C OS=Arabidopsis thaliana (Mouse-ear cress) PE=2 SV=1
c86811.graph_c0	--	--	--
c107828.graph_c0	--	K09284|1.91628e-60|pvu:PHAVU_007G240200g|hypothetical protein; K09284 AP2-like factor, euAP2 lineage (A)	Ethylene-responsive transcription factor RAP2-7 GN=T17D12.11 OS=Arabidopsis thaliana (Mouse-ear cress) PE=2 SV=2
c72850.graph_c0	--	--	--
c183998.graph_c0	--	--	--
c86250.graph_c1	Molecular Function: protein kinase activity (GO:0004672);; Molecular Function: ATP binding (GO:0005524);; Biological Process: protein phosphorylation (GO:0006468);; Cellular Component: integral component of membrane (GO:0016021);;	--	Probable inactive receptor kinase At4g23740 (Precursor) GN=At4g23740 OS=Arabidopsis thaliana (Mouse-ear cress) PE=2 SV=1
c101711.graph_c0	Cellular Component: plasma membrane (GO:0005886);; Biological Process: rRNA processing (GO:0006364);; Biological Process: chloroplast relocation (GO:0009902);; Biological Process: thylakoid membrane organization (GO:0010027);; Biological Process: photosystem II assembly (GO:0010207);; Biological Process: regulation of protein dephosphorylation (GO:0035304);; Biological Process: transcription from…	--	--
c99849.graph_c0	Molecular Function: nucleic acid binding (GO:0003676);;	K11593|0|mtr:MTR_2g028910|Protein argonaute; K11593 eukaryotic translation initiation factor 2C (A)	Protein argonaute 2 GN=AGO2 OS=Arabidopsis thaliana (Mouse-ear cress) PE=1 SV=1
c85445.graph_c0	Molecular Function: acetate-CoA ligase activity (GO:0003987);; Cellular Component: peroxisome (GO:0005777);; Biological Process: acetate metabolic process (GO:0006083);; Biological Process: glyoxylate cycle (GO:0006097);; Molecular Function: AMP binding (GO:0016208);; Biological Process: butyrate metabolic process (GO:0019605);; Molecular Function: butyrate-CoA ligase activity (GO:0047760);;	--	Acetate/butyrate--CoA ligase AAE7, peroxisomal GN=K14A17.23 OS=Arabidopsis thaliana (Mouse-ear cress) PE=1 SV=1
c113902.graph_c1	--	K13457|0|cam:101493526|disease resistance protein RPM1-like; K13457 disease resistance protein RPM1 (A)	Disease resistance protein RPM1 GN=F17A9.20 OS=Arabidopsis thaliana (Mouse-ear cress) PE=1 SV=1
c85293.graph_c0	--	--	F-box protein SKIP19 GN=C6L9.140 OS=Arabidopsis thaliana (Mouse-ear cress) PE=1 SV=1
c25989.graph_c0	--	--	--
c102497.graph_c0	Molecular Function: nucleotide binding (GO:0000166);; Molecular Function: RNA cap binding (GO:0000339);; Cellular Component: nuclear cap binding complex (GO:0005846);; Biological Process: mRNA cis splicing, via spliceosome (GO:0045292);;	K12883|6.4616e-116|cam:101514505|nuclear cap-binding protein subunit 2-like; K12883 nuclear cap-binding protein subunit 2 (A)	Nuclear cap-binding protein subunit 2 GN=CBP20 OS=Arabidopsis thaliana (Mouse-ear cress) PE=1 SV=1
c110138.graph_c1	Biological Process: alcohol metabolic process (GO:0006066);; Biological Process: cell-cell signaling (GO:0007267);; Molecular Function: choline dehydrogenase activity (GO:0008812);; Biological Process: embryo sac development (GO:0009553);; Biological Process: fatty acid omega-oxidation (GO:0010430);; Molecular Function: mandelonitrile lyase activity (GO:0046593);; Molecular Function: flavin adeni…	K15403|8.49616e-106|cam:101508505|protein HOTHEAD-like; K15403 fatty acid omega-hydroxy dehydrogenase [EC:1.1.-.-] (A)	Protein HOTHEAD (Precursor) GN=F3N23.17 OS=Arabidopsis thaliana (Mouse-ear cress) PE=1 SV=1
c106799.graph_c1	Biological Process: calcium ion transport (GO:0006816);; Biological Process: Golgi organization (GO:0007030);; Biological Process: DNA mediated transformation (GO:0009294);; Biological Process: response to bacterium (GO:0009617);; Biological Process: response to salt stress (GO:0009651);; Biological Process: cytokinin-activated signaling pathway (GO:0009736);; Biological Process: cell wall biogen…	K13680|0|mtr:MTR_1g061510|Glucomannan 4-beta-mannosyltransferase; K13680 beta-mannan synthase [EC:2.4.1.32] (A)	Glucomannan 4-beta-mannosyltransferase 9 GN=F17C15.180 OS=Arabidopsis thaliana (Mouse-ear cress) PE=2 SV=1
c110679.graph_c0	Molecular Function: monooxygenase activity (GO:0004497);; Molecular Function: iron ion binding (GO:0005506);; Molecular Function: electron carrier activity (GO:0009055);; Molecular Function: oxidoreductase activity, acting on paired donors, with incorporation or reduction of molecular oxygen (GO:0016705);; Molecular Function: heme binding (GO:0020037);; Biological Process: oxidation-reduction pro…	K04123|0|cam:101512107|ent-kaurenoic acid oxidase 2-like; K04123 ent-kaurenoic acid hydroxylase [EC:1.14.13.79] (A)	Ent-kaurenoic acid oxidase 1 GN=YUP8H12.23 OS=Arabidopsis thaliana (Mouse-ear cress) PE=2 SV=1
c48590.graph_c0	Molecular Function: dihydrolipoyllysine-residue succinyltransferase activity (GO:0004149);; Biological Process: tricarboxylic acid cycle (GO:0006099);; Cellular Component: oxoglutarate dehydrogenase complex (GO:0045252);;	K00658|4.73457e-41|mis:MICPUN_104943|DLST; dihydrolipoyllysine-residue succinyltransferase; K00658 2-oxoglutarate dehydrogenase E2 component (dihydrolipoamide succinyltransferase) [EC:2.3.1.61] (A)	Dihydrolipoyllysine-residue succinyltransferase component of 2-oxoglutarate dehydrogenase complex 2, mitochondrial (Precursor) GN=At4g26910 OS=Arabidopsis thaliana (Mouse-ear cress) PE=2 SV=2
c104527.graph_c0	Molecular Function: translation initiation factor activity (GO:0003743);; Biological Process: translational initiation (GO:0006413);;	K03239|0|mtr:MTR_8g023040|Translation initiation factor eIF-2B subunit alpha; K03239 translation initiation factor eIF-2B subunit alpha (A)	Methylthioribose-1-phosphate isomerase {ECO:0000255|HAMAP-Rule:MF_03119} GN=RCOM_0711420 OS=Ricinus communis (Castor bean) PE=2 SV=1
c41627.graph_c0	--	--	--
c105396.graph_c0	Molecular Function: ubiquitin thiolesterase activity (GO:0004221);; Biological Process: ubiquitin-dependent protein catabolic process (GO:0006511);; Molecular Function: cysteine-type peptidase activity (GO:0008234);; Molecular Function: zinc ion binding (GO:0008270);;	K11844|0|mtr:MTR_3g083600|Ubiquitin carboxyl-terminal hydrolase; K11844 ubiquitin carboxyl-terminal hydrolase 16/45 [EC:3.4.19.12] (A)	Ubiquitin carboxyl-terminal hydrolase 2 GN=UBP2 OS=Arabidopsis thaliana (Mouse-ear cress) PE=1 SV=2
c127070.graph_c0	Biological Process: deoxyribonucleoside diphosphate metabolic process (GO:0009186);; Molecular Function: oxidoreductase activity (GO:0016491);; Molecular Function: transition metal ion binding (GO:0046914);; Biological Process: oxidation-reduction process (GO:0055114);;	K10808|1.68369e-24|gmx:100820622|ribonucleoside-diphosphate reductase small chain-like; K10808 ribonucleoside-diphosphate reductase subunit M2 [EC:1.17.4.1] (A)	Ribonucleoside-diphosphate reductase small chain OS=Nicotiana tabacum (Common tobacco) PE=2 SV=1
c93181.graph_c1	--	--	--
c182796.graph_c0	--	--	--
c111613.graph_c0	--	--	F-box protein CPR30 GN=CPR30 OS=Arabidopsis thaliana (Mouse-ear cress) PE=1 SV=2
c109181.graph_c0	--	--	Protein trichome birefringence GN=TBR OS=Arabidopsis thaliana (Mouse-ear cress) PE=1 SV=1
c120175.graph_c0	--	--	--
c88099.graph_c0	Biological Process: defense response (GO:0006952);; Biological Process: signal transduction (GO:0007165);; Molecular Function: ADP binding (GO:0043531);;	--	--
c67097.graph_c0	--	--	--
c163978.graph_c0	Molecular Function: RNA binding (GO:0003723);; Molecular Function: RNA-directed DNA polymerase activity (GO:0003964);; Biological Process: RNA-dependent DNA replication (GO:0006278);;	K15559|1.0745e-30|vvi:100250127|regulation of nuclear pre-mRNA domain-containing protein 1B-like; K15559 regulator of Ty1 transposition protein 103 (A)	--
c117956.graph_c0	Molecular Function: nucleic acid binding (GO:0003676);;	K11593|1.54048e-34|cmo:103501520|protein argonaute PNH1-like; K11593 eukaryotic translation initiation factor 2C (A)	Protein argonaute 1B GN=OSJNBa0005N02.3 OS=Oryza sativa subsp. japonica (Rice) PE=2 SV=3
c115062.graph_c0	Biological Process: biosynthetic process (GO:0009058);; Biological Process: RNA metabolic process (GO:0016070);; Molecular Function: nucleotidyltransferase activity (GO:0016779);;	K03240|0|cam:101514912|translation initiation factor eIF-2B subunit epsilon-like; K03240 translation initiation factor eIF-2B subunit epsilon (A)	Putative ribonuclease H protein At1g65750 GN=At1g65750 OS=Arabidopsis thaliana (Mouse-ear cress) PE=3 SV=1
c93860.graph_c0	--	--	Caffeoylshikimate esterase GN=CSE OS=Arabidopsis thaliana (Mouse-ear cress) PE=1 SV=1
c101798.graph_c0	Molecular Function: polygalacturonase activity (GO:0004650);; Cellular Component: extracellular region (GO:0005576);; Biological Process: carbohydrate metabolic process (GO:0005975);; Molecular Function: galacturan 1,4-alpha-galacturonidase activity (GO:0047911);;	--	Polygalacturonase At1g48100 (Precursor) GN=At1g48100 OS=Arabidopsis thaliana (Mouse-ear cress) PE=2 SV=1
c105471.graph_c0	Molecular Function: FMN binding (GO:0010181);; Molecular Function: oxidoreductase activity (GO:0016491);; Biological Process: oxidation-reduction process (GO:0055114);;	K05894|3.34795e-89|mtr:MTR_5g006710|12-oxophytodienoate reductase; K05894 12-oxophytodienoic acid reductase [EC:1.3.1.42] (A)	12-oxophytodienoate reductase 1 GN=OPR1 OS=Solanum lycopersicum (Tomato) PE=1 SV=1
c99174.graph_c0	--	--	MATH domain-containing protein At5g43560 GN=At5g43560 OS=Arabidopsis thaliana (Mouse-ear cress) PE=1 SV=1
c106551.graph_c3	Molecular Function: ribonuclease activity (GO:0004540);; Molecular Function: protein serine/threonine kinase activity (GO:0004674);; Molecular Function: ATP binding (GO:0005524);; Biological Process: mRNA processing (GO:0006397);; Biological Process: protein phosphorylation (GO:0006468);;	K08852|4.38808e-23|mtr:MTR_5g024510|Serine/threonine protein kinase/endoribonuclease IRE1; K08852 serine/threonine-protein kinase/endoribonuclease IRE1 [EC:2.7.11.1 3.1.26.-] (A)	Endoribonuclease (Precursor) GN=MJB20.8 OS=Arabidopsis thaliana (Mouse-ear cress) PE=1 SV=1
c72556.graph_c2	--	--	--
c117179.graph_c0	Molecular Function: phosphoprotein phosphatase activity (GO:0004721);; Cellular Component: plasma membrane (GO:0005886);; Biological Process: metabolic process (GO:0008152);;	--	Probable protein phosphatase 2C 10 GN=At1g34750 OS=Arabidopsis thaliana (Mouse-ear cress) PE=2 SV=1
c109140.graph_c2	Cellular Component: nucleus (GO:0005634);; Biological Process: cellular metal ion homeostasis (GO:0006875);; Molecular Function: inorganic anion transmembrane transporter activity (GO:0015103);; Biological Process: inorganic anion transport (GO:0015698);; Cellular Component: membrane (GO:0016020);; Biological Process: metal ion transport (GO:0030001);; Molecular Function: metal ion transmembrane …	K12347|0|mtr:MTR_061s1019|Natural resistance-associated macrophage protein; K12347 natural resistance-associated macrophage protein (A)	Metal transporter Nramp2 GN=NRAMP2 OS=Arabidopsis thaliana (Mouse-ear cress) PE=2 SV=1
c100595.graph_c0	Cellular Component: DNA-directed RNA polymerase IV complex (GO:0000418);; Molecular Function: DNA binding (GO:0003677);; Molecular Function: DNA-directed RNA polymerase activity (GO:0003899);; Cellular Component: DNA-directed RNA polymerase II, core complex (GO:0005665);; Biological Process: transcription, DNA-templated (GO:0006351);; Biological Process: protein targeting to mitochondrion (GO:000…	K03013|2.78984e-145|mtr:MTR_5g005470|DNA-directed RNA polymerases I, II, and III subunit RPABC1; K03013 DNA-directed RNA polymerases I, II, and III subunit RPABC1 (A)	DNA-directed RNA polymerases II and IV subunit 5A OS=Arabidopsis thaliana (Mouse-ear cress) PE=1 SV=1
c101122.graph_c0	Molecular Function: nucleotide binding (GO:0000166);; Molecular Function: catalytic activity (GO:0003824);; Cellular Component: mitochondrial respiratory chain complex I (GO:0005747);; Biological Process: ubiquitin-dependent protein catabolic process (GO:0006511);; Biological Process: response to salt stress (GO:0009651);; Biological Process: photorespiration (GO:0009853);; Molecular Function: co…	K03953|0|gmx:100796585|NADH dehydrogenase [ubiquinone] 1 alpha subcomplex subunit 9, mitochondrial-like; K03953 NADH dehydrogenase (ubiquinone) 1 alpha subcomplex subunit 9 (A)	NADH dehydrogenase [ubiquinone] 1 alpha subcomplex subunit 9, mitochondrial (Precursor) GN=At2g20360 OS=Arabidopsis thaliana (Mouse-ear cress) PE=1 SV=2
c178019.graph_c0	--	--	--
c98227.graph_c2	Molecular Function: DNA binding (GO:0003677);; Molecular Function: sequence-specific DNA binding transcription factor activity (GO:0003700);; Cellular Component: nucleus (GO:0005634);; Biological Process: regulation of transcription, DNA-templated (GO:0006355);; Biological Process: pattern specification process (GO:0007389);; Biological Process: response to hormone (GO:0009725);; Molecular Functi…	--	Auxin response factor 22 GN=OSJNBa0093B11.2 OS=Oryza sativa subsp. japonica (Rice) PE=2 SV=1
c117701.graph_c0	Molecular Function: asparagine synthase (glutamine-hydrolyzing) activity (GO:0004066);; Molecular Function: ATP binding (GO:0005524);; Cellular Component: cytoplasm (GO:0005737);; Biological Process: L-asparagine biosynthetic process (GO:0070981);;	K01953|3.5219e-90|csv:101229912|asparagine synthetase [glutamine-hydrolyzing]-like; K01953 asparagine synthase (glutamine-hydrolysing) [EC:6.3.5.4] (A)	Asparagine synthetase [glutamine-hydrolyzing] 2 GN=OJ1001_B06.12 OS=Oryza sativa subsp. japonica (Rice) PE=2 SV=3
c102702.graph_c0	--	--	Protein SHOOT GRAVITROPISM 5 GN=At2g01940 OS=Arabidopsis thaliana (Mouse-ear cress) PE=1 SV=1
c51988.graph_c0	Cellular Component: membrane (GO:0016020);;	--	--
c115032.graph_c0	--	--	Pentatricopeptide repeat-containing protein At1g11290 GN=T28P6.20 OS=Arabidopsis thaliana (Mouse-ear cress) PE=2 SV=1
c106915.graph_c2	Molecular Function: potassium ion transmembrane transporter activity (GO:0015079);; Cellular Component: membrane (GO:0016020);; Biological Process: potassium ion transmembrane transport (GO:0071805);;	K03549|0|cam:101494703|probable potassium transporter 17-like; K03549 KUP system potassium uptake protein (A)	Probable potassium transporter 17 OS=Oryza sativa subsp. japonica (Rice) PE=2 SV=2
c110351.graph_c3	Biological Process: fatty acid catabolic process (GO:0009062);; Cellular Component: membrane (GO:0016020);; Biological Process: positive regulation of cellular metabolic process (GO:0031325);; Cellular Component: cell part (GO:0044464);; Biological Process: single-organism cellular process (GO:0044763);; Biological Process: cellular component organization or biogenesis (GO:0071840);;	--	Protein WALLS ARE THIN 1 GN=WAT1 OS=Arabidopsis thaliana (Mouse-ear cress) PE=1 SV=1
c148202.graph_c0	Molecular Function: transferase activity, transferring pentosyl groups (GO:0016763);; Biological Process: nucleobase-containing small molecule metabolic process (GO:0055086);; Biological Process: pyrimidine-containing compound metabolic process (GO:0072527);;	--	--
c133267.graph_c0	--	--	--
c77449.graph_c0	--	--	--
c112366.graph_c0	Cellular Component: chloroplast stroma (GO:0009570);;	--	--
c93542.graph_c0	Biological Process: defense response (GO:0006952);; Molecular Function: ADP binding (GO:0043531);;	--	Putative disease resistance RPP13-like protein 1 GN=RPPL1 OS=Arabidopsis thaliana (Mouse-ear cress) PE=3 SV=1
c113852.graph_c1	Biological Process: MAPK cascade (GO:0000165);; Biological Process: response to molecule of bacterial origin (GO:0002237);; Cellular Component: plasma membrane (GO:0005886);; Biological Process: protein targeting to membrane (GO:0006612);; Biological Process: nucleotide transport (GO:0006862);; Biological Process: ER to Golgi vesicle-mediated transport (GO:0006888);; Biological Process: membrane …	K03320|0|mtr:MTR_7g069640|Ammonium transporter 3 member; K03320 ammonium transporter, Amt family (A)	Ammonium transporter 3 member 1 GN=OsJ_04233 OS=Oryza sativa subsp. japonica (Rice) PE=2 SV=1
c87313.graph_c0	Molecular Function: structural constituent of ribosome (GO:0003735);; Cellular Component: nucleolus (GO:0005730);; Cellular Component: plasma membrane (GO:0005886);; Biological Process: translation (GO:0006412);; Cellular Component: cytosolic large ribosomal subunit (GO:0022625);;	K02891|6.99722e-58|cam:101494664|60S ribosomal protein L22-2-like; K02891 large subunit ribosomal protein L22e (A)	60S ribosomal protein L22-2 GN=RPL22B OS=Arabidopsis thaliana (Mouse-ear cress) PE=2 SV=1
c115422.graph_c0	Molecular Function: DNA binding (GO:0003677);; Molecular Function: ubiquitin-protein transferase activity (GO:0004842);; Cellular Component: nucleus (GO:0005634);; Biological Process: ubiquitin-dependent protein catabolic process (GO:0006511);; Biological Process: multicellular organismal development (GO:0007275);; Molecular Function: zinc ion binding (GO:0008270);; Biological Process: protein ub…	K10706|0|mtr:MTR_5g076380|DNA-binding protein SMUBP-2; K10706 senataxin [EC:3.6.4.-] (A)	Probable helicase MAGATAMA 3 GN=MAA3 OS=Arabidopsis thaliana (Mouse-ear cress) PE=2 SV=1
c56457.graph_c0	--	K01601|6.17178e-21|sbi:SORBI_05g025125|SORBIDRAFT_05g025125, Sb05g025125; hypothetical protein; K01601 ribulose-bisphosphate carboxylase large chain [EC:4.1.1.39] (A)	--
c140318.graph_c0	Biological Process: tricarboxylic acid cycle (GO:0006099);; Molecular Function: phosphoenolpyruvate carboxylase activity (GO:0008964);; Biological Process: carbon fixation (GO:0015977);;	K01595|3.70806e-89|zma:100384708|uncharacterized LOC100384708; K01595 phosphoenolpyruvate carboxylase [EC:4.1.1.31] (A)	Phosphoenolpyruvate carboxylase GN=PPC1 OS=Glycine max (Soybean) PE=1 SV=1
c113177.graph_c1	Biological Process: glucuronoxylan metabolic process (GO:0010413);; Molecular Function: transferase activity (GO:0016740);; Biological Process: xylan biosynthetic process (GO:0045492);;	--	Probable glucuronoxylan glucuronosyltransferase IRX7 GN=F24D13.10 OS=Arabidopsis thaliana (Mouse-ear cress) PE=2 SV=1
c100605.graph_c0	Molecular Function: protein binding (GO:0005515);; Biological Process: rRNA processing (GO:0006364);; Biological Process: proteolysis (GO:0006508);; Molecular Function: serine-type peptidase activity (GO:0008236);; Cellular Component: plastid envelope (GO:0009526);; Cellular Component: chloroplast thylakoid membrane (GO:0009535);; Biological Process: chloroplast relocation (GO:0009902);; Biologic…	K03100|0|mtr:MTR_8g103470|Chloroplast processing peptidase; K03100 signal peptidase I [EC:3.4.21.89] (A)	Chloroplast processing peptidase (Precursor) GN=PLSP1 OS=Arabidopsis thaliana (Mouse-ear cress) PE=2 SV=2
c150453.graph_c0	Biological Process: transition metal ion transport (GO:0000041);; Molecular Function: protein kinase activity (GO:0004672);; Cellular Component: plasma membrane (GO:0005886);; Cellular Component: plasmodesma (GO:0009506);;	--	Probable LRR receptor-like serine/threonine-protein kinase At1g56130 (Precursor) GN=At1g56130 OS=Arabidopsis thaliana (Mouse-ear cress) PE=2 SV=2
c114226.graph_c0	Biological Process: biosynthetic process (GO:0009058);; Molecular Function: oxo-acid-lyase activity (GO:0016833);;	K01657|1.92483e-157|mtr:MTR_021s0006|Anthranilate synthase alpha; K01657 anthranilate synthase component I [EC:4.1.3.27] (A)	--
c126477.graph_c0	--	--	--
c150487.graph_c0	Molecular Function: catalytic activity (GO:0003824);; Biological Process: metabolic process (GO:0008152);; Molecular Function: pyridoxal phosphate binding (GO:0030170);;	--	--
c114360.graph_c1	--	--	Protein YLS3 (Precursor) GN=YLS3 OS=Arabidopsis thaliana (Mouse-ear cress) PE=2 SV=1
c105610.graph_c1	Molecular Function: aspartic-type endopeptidase activity (GO:0004190);; Biological Process: proteolysis (GO:0006508);; Cellular Component: anchored component of membrane (GO:0031225);;	--	--
c97827.graph_c0	--	K10839|6.6779e-09|cam:101500479|putative DNA repair protein RAD23-4-like; K10839 UV excision repair protein RAD23 (A)	--
c103908.graph_c2	--	--	--
c122921.graph_c0	Molecular Function: monooxygenase activity (GO:0004497);; Biological Process: coenzyme biosynthetic process (GO:0009108);; Molecular Function: transferase activity (GO:0016740);; Biological Process: small molecule biosynthetic process (GO:0044283);; Molecular Function: organic cyclic compound binding (GO:0097159);; Molecular Function: heterocyclic compound binding (GO:1901363);; Biological Proces…	--	--
c66962.graph_c1	--	--	--
c186903.graph_c0	--	--	--
c107712.graph_c1	Biological Process: gene silencing by RNA (GO:0031047);;	--	Protein INVOLVED IN DE NOVO 2 {ECO:0000303|PubMed:19915591} OS=Arabidopsis thaliana (Mouse-ear cress) PE=1 SV=1
c90613.graph_c0	Molecular Function: SNAP receptor activity (GO:0005484);; Cellular Component: endoplasmic reticulum (GO:0005783);; Cellular Component: plasma membrane (GO:0005886);; Biological Process: protein targeting to membrane (GO:0006612);; Molecular Function: protein transporter activity (GO:0008565);; Cellular Component: plasmodesma (GO:0009506);; Cellular Component: integral component of membrane (GO:00…	K08506|2.53614e-105|mtr:MTR_1g066460|Syntaxin-71; K08506 syntaxin of plants SYP7 (A)	Syntaxin-71 GN=SYP71 OS=Arabidopsis thaliana (Mouse-ear cress) PE=1 SV=1
c10080.graph_c0	--	--	--
c57849.graph_c0	--	--	--
c88707.graph_c1	Molecular Function: protein kinase activity (GO:0004672);; Molecular Function: ATP binding (GO:0005524);; Biological Process: protein phosphorylation (GO:0006468);;	--	Leucine-rich repeat receptor-like tyrosine-protein kinase At2g41820 (Precursor) GN=At2g41820 OS=Arabidopsis thaliana (Mouse-ear cress) PE=2 SV=1
c102586.graph_c0	Biological Process: root development (GO:0048364);;	--	--
c114914.graph_c0	Molecular Function: iron ion binding (GO:0005506);; Cellular Component: chloroplast (GO:0009507);; Biological Process: response to wounding (GO:0009611);; Molecular Function: linoleate 13S-lipoxygenase activity (GO:0016165);; Biological Process: oxylipin biosynthetic process (GO:0031408);; Biological Process: root development (GO:0048364);; Biological Process: response to other organism (GO:00517…	K15718|7.05065e-70|mtr:MTR_8g018620|Lipoxygenase; K15718 linoleate 9S-lipoxygenase [EC:1.13.11.58] (A)	Linoleate 9S-lipoxygenase GN=LOX1.1 OS=Lens culinaris (Lentil) PE=2 SV=1
c139392.graph_c0	Molecular Function: phospholipase D activity (GO:0004630);; Biological Process: metabolic process (GO:0008152);; Molecular Function: N-acylphosphatidylethanolamine-specific phospholipase D activity (GO:0070290);;	K01115|1.54226e-78|tcc:TCM_005448|Phospholipase D beta 1 isoform 1; K01115 phospholipase D1/2 [EC:3.1.4.4] (A)	Phospholipase D beta 1 GN=PLDBETA1 OS=Arabidopsis thaliana (Mouse-ear cress) PE=2 SV=4
c100979.graph_c0	Cellular Component: extracellular region (GO:0005576);; Biological Process: killing of cells of other organism (GO:0031640);; Biological Process: defense response to fungus (GO:0050832);;	--	Defensin-like protein 39 (Precursor) GN=PI39 OS=Pisum sativum (Garden pea) PE=2 SV=1
c101628.graph_c0	Molecular Function: transferase activity, transferring hexosyl groups (GO:0016758);; Biological Process: lipid glycosylation (GO:0030259);;	K05841|0|mtr:MTR_7g079430|Sterol 3-beta-glucosyltransferase; K05841 sterol 3beta-glucosyltransferase [EC:2.4.1.173] (A)	Sterol 3-beta-glucosyltransferase UGT80A2 GN=UGT80A2 OS=Arabidopsis thaliana (Mouse-ear cress) PE=1 SV=1
c91179.graph_c0	--	--	--
c148379.graph_c0	Molecular Function: protein serine/threonine kinase activity (GO:0004674);; Molecular Function: ATP binding (GO:0005524);; Biological Process: protein phosphorylation (GO:0006468);;	--	Cysteine-rich receptor-like protein kinase 10 (Precursor) GN=F21P8.70 OS=Arabidopsis thaliana (Mouse-ear cress) PE=1 SV=3
c21020.graph_c0	Molecular Function: DNA binding (GO:0003677);; Molecular Function: biotin carboxylase activity (GO:0004075);; Molecular Function: pyruvate carboxylase activity (GO:0004736);; Molecular Function: ATP binding (GO:0005524);; Biological Process: gluconeogenesis (GO:0006094);; Molecular Function: metal ion binding (GO:0046872);;	K01958|1.03221e-27|bpg:Bathy04g00980|pyruvate carboxylase; K01958 pyruvate carboxylase [EC:6.4.1.1] (A)	Biotin carboxylase 2, chloroplastic (Precursor) GN=POPTR_0018s14250g OS=Populus trichocarpa (Western balsam poplar) PE=2 SV=2
c61517.graph_c0	--	--	--
c51212.graph_c0	Cellular Component: extracellular region (GO:0005576);; Biological Process: unidimensional cell growth (GO:0009826);; Biological Process: plant-type cell wall loosening (GO:0009828);; Biological Process: plant-type cell wall modification involved in multidimensional cell growth (GO:0009831);; Biological Process: sexual reproduction (GO:0019953);;	--	Putative expansin-B2 (Precursor) OS=Arabidopsis thaliana (Mouse-ear cress) PE=3 SV=2
c143296.graph_c0	--	--	--
c81717.graph_c0	--	--	--
c86218.graph_c0	Molecular Function: phosphoprotein phosphatase activity (GO:0004721);;	--	Plant intracellular Ras-group-related LRR protein 6 GN=PIRL6 OS=Arabidopsis thaliana (Mouse-ear cress) PE=2 SV=1
c104647.graph_c3	Molecular Function: peptidase activity (GO:0008233);;	--	P34 probable thiol protease (Precursor) OS=Glycine max (Soybean) PE=1 SV=1
c110298.graph_c4	Molecular Function: calcium ion binding (GO:0005509);; Molecular Function: calcium-dependent phospholipid binding (GO:0005544);; Biological Process: plant-type cell wall modification (GO:0009827);; Biological Process: pollen tube growth (GO:0009860);; Biological Process: actin filament-based movement (GO:0030048);;	--	Annexin D5 GN=T23K23.6 OS=Arabidopsis thaliana (Mouse-ear cress) PE=2 SV=2
c25555.graph_c0	Molecular Function: magnesium ion binding (GO:0000287);; Molecular Function: isocitrate dehydrogenase (NADP+) activity (GO:0004450);; Molecular Function: copper ion binding (GO:0005507);; Cellular Component: peroxisome (GO:0005777);; Cellular Component: plasma membrane (GO:0005886);; Biological Process: isocitrate metabolic process (GO:0006102);; Biological Process: NADP metabolic process (GO:000…	K00031|2.02348e-37|fve:101294402|isocitrate dehydrogenase [NADP], chloroplastic-like; K00031 isocitrate dehydrogenase [EC:1.1.1.42] (A)	Peroxisomal isocitrate dehydrogenase [NADP] GN=ICDH OS=Arabidopsis thaliana (Mouse-ear cress) PE=1 SV=1
c103650.graph_c0	--	--	--
c110767.graph_c0	Molecular Function: DNA binding (GO:0003677);; Molecular Function: chromatin binding (GO:0003682);;	--	--
c110432.graph_c1	--	--	BURP domain-containing protein 3 (Precursor) OS=Oryza sativa subsp. japonica (Rice) PE=2 SV=1
c46392.graph_c0	--	--	--
c97656.graph_c0	--	--	Polygalacturonase-1 non-catalytic subunit beta (Precursor) GN=GP1 OS=Solanum lycopersicum (Tomato) PE=1 SV=1
c58434.graph_c0	--	K13113|7.85027e-40|vcn:VOLCADRAFT_56004|hypothetical protein; K13113 ubiquitin-like protein 5 (A)	Ubiquitin-like protein 5 GN=UBL5 OS=Arabidopsis thaliana (Mouse-ear cress) PE=3 SV=1
c107519.graph_c1	--	--	Transcription factor TCP9 GN=TCP9 OS=Arabidopsis thaliana (Mouse-ear cress) PE=2 SV=1
c104694.graph_c3	Cellular Component: mitochondrion (GO:0005739);; Cellular Component: plastid inner membrane (GO:0009528);; Molecular Function: phosphoglycerate transmembrane transporter activity (GO:0015120);; Molecular Function: phosphoenolpyruvate:phosphate antiporter activity (GO:0015121);; Biological Process: phosphoglycerate transport (GO:0015713);; Biological Process: phosphoenolpyruvate transport (GO:0015…	K15283|0|mtr:MTR_3g077640|Phosphate/phosphoenolpyruvate translocator; K15283 solute carrier family 35, member E1 (A)	Triose phosphate/phosphate translocator, non-green plastid, chloroplastic (Precursor) GN=NGTPT OS=Brassica oleracea var. botrytis (Cauliflower) PE=2 SV=1
c117466.graph_c0	Molecular Function: formate-tetrahydrofolate ligase activity (GO:0004329);; Molecular Function: copper ion binding (GO:0005507);; Molecular Function: ATP binding (GO:0005524);; Cellular Component: cytosol (GO:0005829);; Cellular Component: plasma membrane (GO:0005886);; Biological Process: folic acid-containing compound biosynthetic process (GO:0009396);; Cellular Component: chloroplast (GO:00095…	K01938|0|vvi:100255218|formate--tetrahydrofolate ligase; K01938 formate--tetrahydrofolate ligase [EC:6.3.4.3] (A)	Formate--tetrahydrofolate ligase OS=Spinacia oleracea (Spinach) PE=1 SV=3
c51908.graph_c0	--	K18749|2.81514e-14|pmum:103341419|protein decapping 5; K18749 protein LSM14 (A)	Protein decapping 5 GN=DCP5 OS=Arabidopsis thaliana (Mouse-ear cress) PE=1 SV=1
c160308.graph_c0	--	--	--
c177314.graph_c0	--	--	--
c97341.graph_c0	Molecular Function: hydrolase activity (GO:0016787);;	--	--
c86436.graph_c0	--	K10666|2.78242e-43|gmx:100811099|uncharacterized LOC100811099; K10666 E3 ubiquitin-protein ligase RNF5 [EC:6.3.2.19] (A)	E3 ubiquitin-protein ligase RMA1H1 GN=RMA1H1 OS=Capsicum annuum (Bell pepper) PE=1 SV=1
c65447.graph_c0	--	--	--
c112405.graph_c0	Biological Process: base-excision repair (GO:0006284);; Molecular Function: DNA-3-methyladenine glycosylase activity (GO:0008725);; Biological Process: response to blue light (GO:0009637);; Biological Process: regulation of proton transport (GO:0010155);; Biological Process: protein autophosphorylation (GO:0046777);;	K01246|0|gmx:100791725|uncharacterized LOC100791725; K01246 DNA-3-methyladenine glycosylase I [EC:3.2.2.20] (A)	--
[truncated: 42,140 more rows]
