# Supplementary material for: Global transcriptome analysis of alfalfa reveals six key biological processes of senescent leaves
Source: PeerJ. 2020 Jan 21;8:e8426. doi: 10.7717/peerj.8426 (PMC6979412; doi:10.7717/peerj.8426)
Supplement: Supplemental Information 1 [file peerj-08-8426-s001.zip › peerj-37563-supplemental_data/supplemental data/Table S1-S11/Table S3.xlsx]

## Sheet: Table S3
Table S3 Gene ontology function classification
GO classify1	GO classify2	Unigene	percentage
cellular component	extracellular region	534	0.00344761
cellular component	cell	10219	0.0659759
cellular component	nucleoid	47	0.000303441
cellular component	membrane	5871	0.0379043
cellular component	virion	19	0.000122668
cellular component	cell junction	416	0.00268578
cellular component	extracellular matrix	16	0.000103299
cellular component	membrane-enclosed lumen	605	0.003906
cellular component	macromolecular complex	2987	0.0192847
cellular component	organelle	7584	0.0489638
cellular component	extracellular matrix part	1	6.45619e-06
cellular component	extracellular region part	23	0.000148492
cellular component	organelle part	3527	0.022771
cellular component	virion part	19	0.000122668
cellular component	membrane part	3197	0.0206405
cellular component	synapse part	2	1.29124e-05
cellular component	cell part	10219	0.0659759
cellular component	synapse	2	1.29124e-05
cellular component	symplast	416	0.00268578
molecular function	protein binding transcription factor activity	67	0.000432565
molecular function	nucleic acid binding transcription factor activity	679	0.00438376
molecular function	catalytic activity	14978	0.0967009
molecular function	receptor activity	120	0.000774743
molecular function	guanyl-nucleotide exchange factor activity	37	0.000238879
molecular function	structural molecule activity	882	0.00569436
molecular function	transporter activity	1695	0.0109433
molecular function	binding	14930	0.096391
molecular function	electron carrier activity	642	0.00414488
molecular function	antioxidant activity	220	0.00142036
molecular function	metallochaperone activity	10	6.45619e-05
molecular function	enzyme regulator activity	289	0.00186584
molecular function	protein tag	4	2.58248e-05
molecular function	translation regulator activity	1	6.45619e-06
molecular function	nutrient reservoir activity	49	0.000316354
molecular function	molecular transducer activity	306	0.0019756
biological process	reproduction	390	0.00251792
biological process	cell killing	5	3.2281e-05
biological process	immune system process	368	0.00237588
biological process	metabolic process	18697	0.120711
biological process	cellular process	15572	0.100536
biological process	reproductive process	1298	0.00838014
biological process	biological adhesion	76	0.000490671
biological process	signaling	1681	0.0108529
biological process	multicellular organismal process	2193	0.0141584
biological process	developmental process	2227	0.0143779
biological process	growth	333	0.00214991
biological process	locomotion	20	0.000129124
biological process	single-organism process	12749	0.08231
biological process	biological phase	70	0.000451934
biological process	rhythmic process	49	0.000316354
biological process	response to stimulus	5402	0.0348764
biological process	localization	3795	0.0245013
biological process	multi-organism process	1128	0.00728259
biological process	biological regulation	5177	0.0334237
biological process	cellular component organization or biogenesis	3047	0.019672
