# Supplementary material for: Global transcriptome analysis of alfalfa reveals six key biological processes of senescent leaves
Source: PeerJ. 2020 Jan 21;8:e8426. doi: 10.7717/peerj.8426 (PMC6979412; doi:10.7717/peerj.8426)
Supplement: Supplemental Information 1 [file peerj-08-8426-s001.zip › peerj-37563-supplemental_data/supplemental data/Table S1-S11/Table S4.xlsx]

## Sheet: young_vs_senescent  BP
Table S4 DEGs GO enrichment analysis in young and senescent
GO ID	Term	Annotated	Significant	Expected	KS
GO:0008150	biological_process	21435	2027	2027	1
GO:0008152	metabolic process	17079	1707	1615.08	0.15155
GO:0009987	cellular process	15849	1419	1498.76	0.9178
GO:0071704	organic substance metabolic process	13730	1318	1298.38	0.22431
GO:0044699	single-organism process	12238	1304	1157.29	0.29849
GO:0044238	primary metabolic process	13087	1224	1237.57	0.06005
GO:0044237	cellular metabolic process	13106	1198	1239.37	0.95515
GO:0044710	single-organism metabolic process	7915	965	748.48	0.17079
GO:0044763	single-organism cellular process	9192	939	869.24	0.08029
GO:0043170	macromolecule metabolic process	9698	794	917.09	0.9107
GO:0009058	biosynthetic process	6896	710	652.12	0.92973
GO:1901576	organic substance biosynthetic process	6607	691	624.79	0.97535
GO:0044260	cellular macromolecule metabolic process	8846	689	836.52	0.96232
GO:0044249	cellular biosynthetic process	6417	642	606.82	0.90407
GO:0006807	nitrogen compound metabolic process	6812	581	644.18	0.23357
GO:1901360	organic cyclic compound metabolic process	6424	556	607.49	0.48672
GO:0006725	cellular aromatic compound metabolic process	6264	531	592.35	0.45367
GO:0065007	biological regulation	5014	505	474.15	0.99877
GO:0006793	phosphorus metabolic process	4602	502	435.19	0.96853
GO:0044281	small molecule metabolic process	3796	497	358.97	0.11414
GO:0006796	phosphate-containing compound metabolic process	4550	493	430.27	0.96486
GO:0046483	heterocycle metabolic process	6130	492	579.68	0.23535
GO:0034641	cellular nitrogen compound metabolic process	6171	492	583.56	0.30706
GO:0050896	response to stimulus	5468	483	517.08	0.99992
GO:0019538	protein metabolic process	5712	471	540.16	0.89371
GO:0050789	regulation of biological process	4645	465	439.25	0.98207
GO:0044711	single-organism biosynthetic process	2970	459	280.86	0.18726
GO:0055114	oxidation-reduction process	2811	444	265.82	2.7e-08
GO:0006139	nucleobase-containing compound metabolic process	5713	427	540.25	0.33556
GO:0044267	cellular protein metabolic process	4944	391	467.53	0.96629
GO:1901564	organonitrogen compound metabolic process	2849	365	269.42	0.26231
GO:0050794	regulation of cellular process	3935	359	372.11	0.7543
GO:0009059	macromolecule biosynthetic process	4439	359	419.77	0.96051
GO:0051179	localization	3806	357	359.91	0.58477
GO:0051234	establishment of localization	3686	348	348.57	0.59866
GO:0034645	cellular macromolecule biosynthetic process	4383	341	414.48	0.95051
GO:1901362	organic cyclic compound biosynthetic process	2925	334	276.6	0.00154
GO:0043436	oxoacid metabolic process	2112	334	199.72	0.12278
GO:0006082	organic acid metabolic process	2116	334	200.1	0.12504
GO:0019752	carboxylic acid metabolic process	2102	334	198.78	0.14168
GO:0006810	transport	3600	331	340.43	0.6467
GO:0071840	cellular component organization or biogenesis	3076	331	290.88	0.69788
GO:0010467	gene expression	3931	319	371.73	0.97131
GO:0019438	aromatic compound biosynthetic process	2747	306	259.77	0.00221
GO:0043412	macromolecule modification	3332	302	315.09	0.00107
GO:0005975	carbohydrate metabolic process	2101	295	198.68	0.01294
GO:0090304	nucleic acid metabolic process	4319	295	408.43	0.66259
GO:0016043	cellular component organization	2788	292	263.65	0.77459
GO:0044765	single-organism transport	2851	291	269.6	0.81615
GO:0019222	regulation of metabolic process	2608	289	246.63	0.65507
GO:0006950	response to stress	3449	284	326.15	0.99153
GO:0009056	catabolic process	2665	280	252.02	0.71433
GO:0018130	heterocycle biosynthetic process	2665	279	252.02	0.01148
GO:0032502	developmental process	2345	276	221.75	0.4297
GO:0016070	RNA metabolic process	2918	273	275.94	0.31563
GO:0032501	multicellular organismal process	2318	272	219.2	0.43162
GO:0006464	cellular protein modification process	3028	270	286.34	0.01221
GO:0036211	protein modification process	3028	270	286.34	0.01221
GO:0044271	cellular nitrogen compound biosynthetic process	2643	269	249.94	0.01955
GO:0044767	single-organism developmental process	2293	267	216.84	0.56972
GO:0044707	single-multicellular organism process	2254	261	213.15	0.55641
GO:0048856	anatomical structure development	2132	258	201.61	0.47808
GO:1901575	organic substance catabolic process	2473	256	233.86	0.67926
GO:0006629	lipid metabolic process	1438	255	135.98	8.6e-06
GO:0016310	phosphorylation	2607	254	246.53	0.83862
GO:0007275	multicellular organismal development	2100	246	198.59	0.59424
GO:0019637	organophosphate metabolic process	1983	240	187.52	0.34394
GO:0044283	small molecule biosynthetic process	1288	234	121.8	0.01214
GO:0044712	single-organism catabolic process	1915	222	181.09	0.92094
GO:0042221	response to chemical	2023	221	191.3	0.61947
GO:0048731	system development	1666	219	157.55	0.27951
GO:0031323	regulation of cellular metabolic process	2120	218	200.48	0.66937
GO:0080090	regulation of primary metabolic process	2140	215	202.37	0.4924
GO:0051716	cellular response to stimulus	2581	215	244.07	0.9998
GO:0034654	nucleobase-containing compound biosynthetic process	2290	209	216.55	0.05497
GO:0060255	regulation of macromolecule metabolic process	2169	209	205.11	0.61853
GO:0044255	cellular lipid metabolic process	1147	206	108.47	0.00297
GO:1901135	carbohydrate derivative metabolic process	1843	206	174.28	0.38116
GO:0032787	monocarboxylic acid metabolic process	1168	203	110.45	0.08114
GO:1901566	organonitrogen compound biosynthetic process	1291	194	122.08	0.29994
GO:0007154	cell communication	2056	186	194.43	0.5398
GO:0016053	organic acid biosynthetic process	1051	184	99.39	0.01829
GO:0046394	carboxylic acid biosynthetic process	1051	184	99.39	0.01829
GO:0008610	lipid biosynthetic process	902	183	85.3	0.00575
GO:0006468	protein phosphorylation	1711	181	161.8	3.8e-16
GO:0044723	single-organism carbohydrate metabolic process	1453	179	137.4	0.41878
GO:0048513	organ development	1124	177	106.29	0.01045
GO:0044248	cellular catabolic process	2008	175	189.89	0.67911
GO:0009628	response to abiotic stimulus	1723	174	162.94	0.45495
GO:0009889	regulation of biosynthetic process	1824	173	172.49	0.6241
GO:0010468	regulation of gene expression	1906	172	180.24	0.71
GO:0044085	cellular component biogenesis	1348	172	127.47	0.97471
GO:0032774	RNA biosynthetic process	1880	171	177.78	0.13537
GO:0006351	transcription, DNA-templated	1863	170	176.17	0.17479
GO:0006996	organelle organization	1921	170	181.66	0.81845
GO:0031326	regulation of cellular biosynthetic process	1801	170	170.31	0.84235
GO:0051171	regulation of nitrogen compound metabolic process	1761	168	166.53	0.15183
GO:0010556	regulation of macromolecule biosynthetic process	1777	168	168.04	0.91226
GO:2000112	regulation of cellular macromolecule biosynthetic process	1777	168	168.04	0.91226
GO:0019219	regulation of nucleobase-containing compound metabolic process	1748	167	165.3	0.24344
GO:0055086	nucleobase-containing small molecule metabolic process	1586	167	149.98	0.2824
GO:0006355	regulation of transcription, DNA-templated	1607	163	151.97	5.7e-09
GO:0051252	regulation of RNA metabolic process	1616	163	152.82	0.075
GO:0006753	nucleoside phosphate metabolic process	1512	163	142.98	0.51488
GO:2001141	regulation of RNA biosynthetic process	1607	163	151.97	1
GO:0009117	nucleotide metabolic process	1503	161	142.13	0.50094
GO:0044700	single organism signaling	1798	161	170.03	0.83885
GO:0023052	signaling	1801	161	170.31	0.88316
GO:0006520	cellular amino acid metabolic process	1055	159	99.77	0.06515
GO:0007165	signal transduction	1747	158	165.2	0.91388
GO:0010033	response to organic substance	1281	155	121.14	0.42556
GO:0006811	ion transport	1193	148	112.82	0.66993
GO:0009605	response to external stimulus	1024	143	96.83	0.00832
GO:0015979	photosynthesis	486	140	45.96	4.8e-06
GO:0090407	organophosphate biosynthetic process	838	140	79.25	0.19924
GO:0006091	generation of precursor metabolites and energy	851	140	80.47	0.63358
GO:0009653	anatomical structure morphogenesis	977	140	92.39	0.81677
GO:1901700	response to oxygen-containing compound	1130	139	106.86	0.03249
GO:0009791	post-embryonic development	1292	138	122.18	0.26559
GO:0051704	multi-organism process	1150	138	108.75	0.76289
GO:0051186	cofactor metabolic process	684	136	64.68	0.12496
GO:0022414	reproductive process	1378	132	130.31	0.59722
GO:0006952	defense response	1507	130	142.51	0.99334
GO:0071702	organic substance transport	1505	124	142.32	0.73723
GO:0055085	transmembrane transport	1291	122	122.08	0.03262
GO:0048367	shoot system development	817	117	77.26	0.25241
GO:0005976	polysaccharide metabolic process	728	116	68.84	0.70963
GO:0009607	response to biotic stimulus	729	115	68.94	0.03843
GO:1901565	organonitrogen compound catabolic process	1097	114	103.74	0.86998
GO:0009888	tissue development	716	113	67.71	0.22095
GO:0003006	developmental process involved in reproduction	1206	113	114.05	0.57911
GO:0006720	isoprenoid metabolic process	411	112	38.87	0.07951
GO:0006790	sulfur compound metabolic process	576	110	54.47	0.01384
GO:0008299	isoprenoid biosynthetic process	397	109	37.54	0.10237
GO:0008652	cellular amino acid biosynthetic process	647	109	61.18	0.20814
GO:0044262	cellular carbohydrate metabolic process	786	108	74.33	0.57229
GO:1901605	alpha-amino acid metabolic process	701	107	66.29	0.32867
GO:0006812	cation transport	870	107	82.27	0.48754
GO:0016051	carbohydrate biosynthetic process	792	106	74.9	0.40025
GO:1901657	glycosyl compound metabolic process	1161	106	109.79	0.49023
GO:0022607	cellular component assembly	915	106	86.53	0.93253
GO:0043207	response to external biotic stimulus	691	104	65.34	0.24285
GO:0051707	response to other organism	691	104	65.34	0.24285
GO:0065008	regulation of biological quality	994	104	94	0.37102
GO:0009719	response to endogenous stimulus	742	104	70.17	0.46487
GO:0016052	carbohydrate catabolic process	625	104	59.1	0.99999
GO:0009657	plastid organization	395	103	37.35	8.5e-05
GO:0071554	cell wall organization or biogenesis	616	102	58.25	0.5289
GO:0044702	single organism reproductive process	1031	102	97.5	0.64291
GO:1901361	organic cyclic compound catabolic process	1040	102	98.35	0.82296
GO:0006644	phospholipid metabolic process	456	101	43.12	0.36807
GO:0006412	translation	1313	101	124.16	0.97384
GO:0070887	cellular response to chemical stimulus	784	100	74.14	0.10293
GO:0048608	reproductive structure development	1033	100	97.69	0.41391
GO:0061458	reproductive system development	1033	100	97.69	0.41391
GO:0006508	proteolysis	1202	99	113.67	0.20328
GO:0019439	aromatic compound catabolic process	1022	99	96.65	0.83308
GO:0009725	response to hormone	704	98	66.57	0.47993
GO:0019684	photosynthesis, light reaction	334	96	31.58	0.00352
GO:0006090	pyruvate metabolic process	476	96	45.01	0.9947
GO:0051641	cellular localization	1330	95	125.77	0.98648
GO:0042440	pigment metabolic process	366	94	34.61	0.01037
GO:1901615	organic hydroxy compound metabolic process	507	94	47.94	0.05241
GO:0044272	sulfur compound biosynthetic process	454	94	42.93	0.1091
GO:0008654	phospholipid biosynthetic process	373	93	35.27	0.51422
GO:0051649	establishment of localization in cell	1255	93	118.68	0.90253
GO:0006732	coenzyme metabolic process	504	92	47.66	0.18759
GO:0072330	monocarboxylic acid biosynthetic process	444	90	41.99	0.01637
GO:0006081	cellular aldehyde metabolic process	347	90	32.81	0.02818
GO:0033036	macromolecule localization	1230	90	116.31	0.76801
GO:0034660	ncRNA metabolic process	528	89	49.93	0.00096
GO:0046700	heterocycle catabolic process	1009	89	95.42	0.83353
GO:0005996	monosaccharide metabolic process	523	88	49.46	0.13447
GO:0044264	cellular polysaccharide metabolic process	603	88	57.02	0.83226
GO:0044270	cellular nitrogen compound catabolic process	1012	87	95.7	0.8287
GO:1901607	alpha-amino acid biosynthetic process	501	86	47.38	0.00172
GO:0048869	cellular developmental process	735	86	69.51	0.07179
GO:0072521	purine-containing compound metabolic process	1081	86	102.22	0.52597
GO:0044802	single-organism membrane organization	364	86	34.42	0.90459
GO:0061024	membrane organization	375	86	35.46	0.93812
GO:0009314	response to radiation	764	85	72.25	0.13493
GO:0019693	ribose phosphate metabolic process	1108	85	104.78	0.69496
GO:0009259	ribonucleotide metabolic process	1108	85	104.78	0.69496
GO:0033554	cellular response to stress	902	85	85.3	0.69908
GO:0065009	regulation of molecular function	539	84	50.97	0.19357
GO:0009116	nucleoside metabolic process	1061	84	100.33	0.57394
GO:0009416	response to light stimulus	725	83	68.56	0.00189
GO:0001101	response to acid chemical	626	83	59.2	0.04564
GO:0019318	hexose metabolic process	471	83	44.54	0.11549
GO:0006163	purine nucleotide metabolic process	1032	83	97.59	0.64556
GO:0050790	regulation of catalytic activity	503	82	47.57	0.8039
GO:0000271	polysaccharide biosynthetic process	538	81	50.88	0.00352
GO:0009119	ribonucleoside metabolic process	1048	81	99.1	0.56665
GO:0046148	pigment biosynthetic process	281	80	26.57	0.04443
GO:0019748	secondary metabolic process	347	80	32.81	0.10463
GO:0098542	defense response to other organism	526	80	49.74	0.6692
GO:0009150	purine ribonucleotide metabolic process	996	80	94.19	0.69634
GO:0006631	fatty acid metabolic process	473	79	44.73	0.03817
GO:0042278	purine nucleoside metabolic process	1014	79	95.89	0.6511
GO:0046128	purine ribonucleoside metabolic process	1011	79	95.61	0.65864
GO:0019288	isopentenyl diphosphate biosynthetic process, methylerythritol 4-phosphate pathway	235	78	22.22	1.2e-12
GO:0006396	RNA processing	876	78	82.84	0.00044
GO:0030154	cell differentiation	581	78	54.94	0.05488
GO:0010035	response to inorganic substance	818	78	77.35	0.85459
GO:0046490	isopentenyl diphosphate metabolic process	237	78	22.41	0.92997
GO:0009240	isopentenyl diphosphate biosynthetic process	237	78	22.41	0.92997
GO:0043933	macromolecular complex subunit organization	830	78	78.49	0.95615
GO:0044724	single-organism carbohydrate catabolic process	513	78	48.51	0.99893
GO:0019682	glyceraldehyde-3-phosphate metabolic process	235	78	22.22	1
GO:0048827	phyllome development	479	77	45.3	0.02483
GO:0071822	protein complex subunit organization	750	77	70.92	0.97494
GO:0071310	cellular response to organic substance	626	76	59.2	0.06079
GO:0040007	growth	492	75	46.53	0.08649
GO:0010016	shoot system morphogenesis	299	74	28.27	0.03385
GO:0034637	cellular carbohydrate biosynthetic process	563	74	53.24	0.0748
GO:0009141	nucleoside triphosphate metabolic process	952	74	90.03	0.75297
GO:0009199	ribonucleoside triphosphate metabolic process	947	74	89.55	0.76528
GO:0009144	purine nucleoside triphosphate metabolic process	939	74	88.8	0.78474
GO:0009205	purine ribonucleoside triphosphate metabolic process	939	74	88.8	0.78474
GO:0006073	cellular glucan metabolic process	480	74	45.39	0.85747
GO:0044042	glucan metabolic process	481	74	45.49	0.86607
GO:0065003	macromolecular complex assembly	770	74	72.82	0.96207
GO:1901617	organic hydroxy compound biosynthetic process	336	73	31.77	0.16348
GO:0008104	protein localization	1037	73	98.06	0.88434
GO:0006461	protein complex assembly	689	73	65.16	0.98573
GO:0070271	protein complex biogenesis	692	73	65.44	0.98884
GO:0034622	cellular macromolecular complex assembly	707	72	66.86	0.94061
GO:1901136	carbohydrate derivative catabolic process	833	71	78.77	0.7788
GO:0043623	cellular protein complex assembly	549	71	51.92	0.93934
GO:0033692	cellular polysaccharide biosynthetic process	510	70	48.23	0.0194
GO:0060429	epithelium development	365	70	34.52	0.47944
GO:0008544	epidermis development	363	70	34.33	0.49059
GO:0043588	skin development	363	70	34.33	0.49059
GO:0002376	immune system process	418	69	39.53	0.0746
GO:0006006	glucose metabolic process	421	69	39.81	0.26184
GO:0046907	intracellular transport	1077	69	101.85	0.90605
GO:0006733	oxidoreduction coenzyme metabolic process	284	68	26.86	0.13911
GO:0034655	nucleobase-containing compound catabolic process	886	68	83.78	0.83995
GO:1901701	cellular response to oxygen-containing compound	490	67	46.34	0.08966
GO:0051188	cofactor biosynthetic process	332	67	31.4	0.25736
GO:0045087	innate immune response	375	66	35.46	0.01782
GO:0048589	developmental growth	357	66	33.76	0.03495
GO:0006955	immune response	379	66	35.84	0.04881
GO:0045184	establishment of protein localization	987	66	93.34	0.86638
GO:1902582	single-organism intracellular transport	858	65	81.14	0.00256
GO:0000096	sulfur amino acid metabolic process	321	65	30.36	0.05494
GO:0035556	intracellular signal transduction	577	65	54.56	0.60484
GO:0046434	organophosphate catabolic process	819	65	77.45	0.84084
GO:0015031	protein transport	981	65	92.77	0.90388
GO:0042254	ribosome biogenesis	381	65	36.03	0.93121
GO:0022613	ribonucleoprotein complex biogenesis	430	65	40.66	0.96153
GO:0034470	ncRNA processing	369	64	34.89	0.0431
GO:0072523	purine-containing compound catabolic process	796	64	75.27	0.85898
GO:0033013	tetrapyrrole metabolic process	249	63	23.55	0.25722
GO:1901658	glycosyl compound catabolic process	796	63	75.27	0.85898
GO:0009164	nucleoside catabolic process	796	63	75.27	0.85898
GO:0042454	ribonucleoside catabolic process	795	63	75.18	0.85976
GO:1901292	nucleoside phosphate catabolic process	794	63	75.08	0.86054
GO:0006152	purine nucleoside catabolic process	793	63	74.99	0.86132
GO:0009166	nucleotide catabolic process	791	63	74.8	0.86287
GO:0009143	nucleoside triphosphate catabolic process	791	63	74.8	0.86287
GO:0046130	purine ribonucleoside catabolic process	790	63	74.71	0.86365
GO:0006195	purine nucleotide catabolic process	789	63	74.61	0.86442
GO:0009154	purine ribonucleotide catabolic process	789	63	74.61	0.86442
GO:0009261	ribonucleotide catabolic process	789	63	74.61	0.86442
GO:0009146	purine nucleoside triphosphate catabolic process	788	63	74.52	0.8652
GO:0009203	ribonucleoside triphosphate catabolic process	788	63	74.52	0.8652
GO:0009207	purine ribonucleoside triphosphate catabolic process	788	63	74.52	0.8652
GO:0030001	metal ion transport	476	62	45.01	0.00394
GO:0019362	pyridine nucleotide metabolic process	259	62	24.49	0.07869
GO:0006778	porphyrin-containing compound metabolic process	243	62	22.98	0.22905
GO:0072524	pyridine-containing compound metabolic process	272	62	25.72	0.27869
GO:0048518	positive regulation of biological process	662	62	62.6	0.34781
GO:0070727	cellular macromolecule localization	871	61	82.37	0.38716
GO:1901137	carbohydrate derivative biosynthetic process	706	61	66.76	0.54752
GO:0045229	external encapsulating structure organization	347	60	32.81	0.017
GO:0071555	cell wall organization	330	60	31.21	0.01774
GO:0006820	anion transport	404	60	38.2	0.05712
GO:0006066	alcohol metabolic process	294	60	27.8	0.10152
GO:0046496	nicotinamide nucleotide metabolic process	256	60	24.21	0.10646
GO:0051301	cell division	629	60	59.48	0.14215
GO:0016072	rRNA metabolic process	289	60	27.33	0.36527
GO:0034613	cellular protein localization	851	60	80.47	0.44762
GO:0006364	rRNA processing	285	59	26.95	0.00023
GO:0009057	macromolecule catabolic process	774	59	73.19	0.08046
GO:0006007	glucose catabolic process	275	59	26.01	0.39988
GO:0019320	hexose catabolic process	275	59	26.01	0.39988
GO:0090567	reproductive shoot system development	539	59	50.97	0.50022
GO:0046365	monosaccharide catabolic process	278	59	26.29	0.69631
GO:0009069	serine family amino acid metabolic process	265	59	25.06	0.75328
GO:0071669	plant-type cell wall organization or biogenesis	229	59	21.66	0.91466
GO:0010027	thylakoid membrane organization	206	58	19.48	2.8e-07
GO:0009755	hormone-mediated signaling pathway	383	58	36.22	0.00065
GO:0006886	intracellular protein transport	820	58	77.54	0.40892
GO:0006739	NADP metabolic process	239	58	22.6	0.5213
GO:0071495	cellular response to endogenous stimulus	386	58	36.5	0.52612
GO:0032870	cellular response to hormone stimulus	385	58	36.41	0.65173
GO:0009668	plastid membrane organization	206	58	19.48	1
GO:0006740	NADPH regeneration	229	57	21.66	0.17219
GO:0000097	sulfur amino acid biosynthetic process	278	57	26.29	0.24897
GO:0009908	flower development	531	57	50.21	0.77427
GO:0048522	positive regulation of cellular process	557	57	52.67	0.83817
GO:0006098	pentose-phosphate shunt	226	56	21.37	1.3e-05
GO:1902589	single-organism organelle organization	1041	56	98.44	0.8759
GO:0009250	glucan biosynthetic process	381	55	36.03	0.06437
GO:0048583	regulation of response to stimulus	438	55	41.42	0.90419
GO:0048519	negative regulation of biological process	740	55	69.98	0.9608
GO:0015994	chlorophyll metabolic process	199	54	18.82	0.03209
GO:0006605	protein targeting	609	54	57.59	0.07087
GO:0010817	regulation of hormone levels	232	53	21.94	0.01596
GO:0010154	fruit development	491	53	46.43	0.51294
GO:0009617	response to bacterium	293	52	27.71	0.00475
GO:0050793	regulation of developmental process	543	52	51.35	0.06339
GO:0009893	positive regulation of metabolic process	397	52	37.54	0.10127
GO:0048569	post-embryonic organ development	359	52	33.95	0.1235
GO:0009161	ribonucleoside monophosphate metabolic process	650	52	61.47	0.32963
GO:0009123	nucleoside monophosphate metabolic process	657	52	62.13	0.3519
GO:0051246	regulation of protein metabolic process	418	52	39.53	0.5432
GO:0048316	seed development	473	52	44.73	0.69181
GO:0007049	cell cycle	738	52	69.79	0.86221
GO:0006633	fatty acid biosynthetic process	253	51	23.92	0.04816
GO:0006979	response to oxidative stress	453	51	42.84	0.15161
GO:0006534	cysteine metabolic process	187	51	17.68	0.17164
GO:0009070	serine family amino acid biosynthetic process	192	51	18.16	0.26146
GO:0031325	positive regulation of cellular metabolic process	379	51	35.84	0.48132
GO:0019344	cysteine biosynthetic process	178	50	16.83	2.8e-07
GO:0051239	regulation of multicellular organismal process	478	50	45.2	0.02658
GO:0006721	terpenoid metabolic process	208	50	19.67	0.10667
GO:0009886	post-embryonic morphogenesis	268	50	25.34	0.20136
GO:0009167	purine ribonucleoside monophosphate metabolic process	621	50	58.72	0.40607
GO:0009126	purine nucleoside monophosphate metabolic process	621	50	58.72	0.40607
GO:0016049	cell growth	336	49	31.77	0.11555
GO:0010604	positive regulation of macromolecule metabolic process	368	49	34.8	0.49046
GO:0009658	chloroplast organization	243	48	22.98	0.0006
GO:0009790	embryo development	453	48	42.84	0.33562
GO:0009793	embryo development ending in seed dormancy	400	47	37.83	3.1e-07
GO:0009620	response to fungus	210	47	19.86	0.11275
GO:0009814	defense response, incompatible interaction	222	47	20.99	0.24773
GO:0016114	terpenoid biosynthetic process	194	47	18.35	0.25208
GO:0033014	tetrapyrrole biosynthetic process	169	47	15.98	0.26375
GO:0046034	ATP metabolic process	584	47	55.23	0.5187
GO:0042592	homeostatic process	498	47	47.09	0.52101
GO:0006970	response to osmotic stress	492	47	46.53	0.8015
GO:0022402	cell cycle process	569	47	53.81	0.8339
GO:0071705	nitrogen compound transport	391	46	36.97	0.06935
GO:2000026	regulation of multicellular organismal development	457	46	43.22	0.10475
GO:0006779	porphyrin-containing compound biosynthetic process	162	46	15.32	0.2464
GO:0042546	cell wall biogenesis	245	46	23.17	0.72529
GO:0044550	secondary metabolite biosynthetic process	190	45	17.97	0.00231
GO:0048437	floral organ development	312	45	29.5	0.00438
GO:0009887	organ morphogenesis	313	45	29.6	0.02543
GO:0022622	root system development	305	44	28.84	0.02703
GO:0048364	root development	305	44	28.84	0.02703
GO:0071229	cellular response to acid chemical	266	44	25.15	0.05666
GO:0046165	alcohol biosynthetic process	203	44	19.2	0.15818
GO:0009891	positive regulation of biosynthetic process	333	44	31.49	0.48244
GO:0015672	monovalent inorganic cation transport	392	44	37.07	0.50979
GO:0009651	response to salt stress	439	44	41.51	0.62015
GO:0032268	regulation of cellular protein metabolic process	368	44	34.8	0.9391
GO:0043086	negative regulation of catalytic activity	215	43	20.33	0.0026
GO:0044092	negative regulation of molecular function	229	43	21.66	0.05351
GO:0048468	cell development	349	43	33	0.86069
GO:0014070	response to organic cyclic compound	343	42	32.44	0.00023
GO:0044282	small molecule catabolic process	366	42	34.61	0.58155
GO:0048366	leaf development	252	42	23.83	0.62299
GO:0048507	meristem development	340	42	32.15	0.92551
GO:0031328	positive regulation of cellular biosynthetic process	315	42	29.79	0.9926
GO:0009664	plant-type cell wall organization	151	41	14.28	5.6e-06
GO:0048438	floral whorl development	256	41	24.21	0.00562
GO:0080134	regulation of response to stress	202	41	19.1	0.03674
GO:0019725	cellular homeostasis	304	41	28.75	0.08815
GO:0019220	regulation of phosphate metabolic process	297	41	28.09	0.16479
GO:0051174	regulation of phosphorus metabolic process	297	41	28.09	0.16479
GO:0022900	electron transport chain	227	41	21.47	0.19091
GO:0016265	death	215	41	20.33	0.30099
GO:0008219	cell death	215	41	20.33	0.30099
GO:0009266	response to temperature stimulus	577	41	54.56	0.8203
GO:0010557	positive regulation of macromolecule biosynthetic process	310	41	29.32	0.99337
GO:0045893	positive regulation of transcription, DNA-templated	267	40	25.25	4.1e-06
GO:0010207	photosystem II assembly	164	40	15.51	0.00031
GO:0031347	regulation of defense response	188	40	17.78	0.00253
GO:0005982	starch metabolic process	215	40	20.33	0.00977
GO:1901659	glycosyl compound biosynthetic process	294	40	27.8	0.36654
GO:0051173	positive regulation of nitrogen compound metabolic process	276	40	26.1	0.67607
GO:0045935	positive regulation of nucleobase-containing compound metabolic process	274	40	25.91	0.83462
GO:0000910	cytokinesis	288	40	27.23	0.92379
GO:0061640	cytoskeleton-dependent cytokinesis	252	40	23.83	0.92801
GO:1902680	positive regulation of RNA biosynthetic process	272	40	25.72	0.94941
GO:0051254	positive regulation of RNA metabolic process	272	40	25.72	0.94941
GO:0010628	positive regulation of gene expression	267	40	25.25	1
GO:0050832	defense response to fungus	149	39	14.09	0.00095
GO:0009072	aromatic amino acid family metabolic process	192	39	18.16	0.0021
GO:0042742	defense response to bacterium	231	39	21.84	0.02818
GO:0060560	developmental growth involved in morphogenesis	237	39	22.41	0.22064
GO:0016054	organic acid catabolic process	342	39	32.34	0.71434
GO:0046395	carboxylic acid catabolic process	342	39	32.34	0.71434
GO:0015995	chlorophyll biosynthetic process	120	38	11.35	5.4e-06
GO:0033993	response to lipid	345	38	32.62	0.02225
GO:0016311	dephosphorylation	283	38	26.76	0.14367
GO:0006200	ATP catabolic process	445	38	42.08	0.60549
GO:0009169	purine ribonucleoside monophosphate catabolic process	445	38	42.08	0.60549
GO:0009158	ribonucleoside monophosphate catabolic process	445	38	42.08	0.60549
GO:0009125	nucleoside monophosphate catabolic process	445	38	42.08	0.60549
GO:0009128	purine nucleoside monophosphate catabolic process	445	38	42.08	0.60549
GO:0032259	methylation	718	37	67.9	8.9e-06
GO:0010374	stomatal complex development	126	37	11.92	0.00196
GO:0009451	RNA modification	285	37	26.95	0.08213
GO:0072593	reactive oxygen species metabolic process	213	37	20.14	0.18158
GO:0015711	organic anion transport	231	37	21.84	0.25847
GO:0034220	ion transmembrane transport	368	37	34.8	0.29971
GO:0031399	regulation of protein modification process	249	37	23.55	0.36016
GO:0012501	programmed cell death	181	37	17.12	0.74902
GO:0090558	plant epidermis development	126	37	11.92	1
GO:0010015	root morphogenesis	213	36	20.14	0.00365
GO:1902580	single-organism cellular localization	267	36	25.25	0.24134
GO:1902578	single-organism localization	267	36	25.25	0.24134
GO:1901293	nucleoside phosphate biosynthetic process	392	36	37.07	0.25492
GO:0044093	positive regulation of molecular function	202	36	19.1	0.35022
GO:0044036	cell wall macromolecule metabolic process	261	36	24.68	0.64479
GO:0009832	plant-type cell wall biogenesis	118	35	11.16	0.00182
GO:0043085	positive regulation of catalytic activity	200	35	18.91	0.00985
GO:0009698	phenylpropanoid metabolic process	136	35	12.86	0.03673
GO:0000902	cell morphogenesis	346	35	32.72	0.06036
GO:0048638	regulation of developmental growth	153	35	14.47	0.07209
GO:0016482	cytoplasmic transport	620	35	58.63	0.07365
GO:0032989	cellular component morphogenesis	367	35	34.71	0.12153
GO:0040008	regulation of growth	176	35	16.64	0.12224
GO:0023014	signal transduction by phosphorylation	218	35	20.62	0.61899
GO:0010103	stomatal complex morphogenesis	99	34	9.36	1.2e-06
GO:0009965	leaf morphogenesis	132	34	12.48	0.00058
GO:0019252	starch biosynthetic process	181	34	17.12	0.01603
GO:0009165	nucleotide biosynthetic process	389	34	36.79	0.28914
GO:0046486	glycerolipid metabolic process	251	34	23.74	0.31836
GO:0043067	regulation of programmed cell death	131	33	12.39	0.00055
GO:0007389	pattern specification process	234	33	22.13	0.00352
GO:0048509	regulation of meristem development	157	33	14.85	0.00382
GO:0006470	protein dephosphorylation	220	33	20.8	0.02929
GO:0009308	amine metabolic process	204	33	19.29	0.08533
GO:1901698	response to nitrogen compound	257	33	24.3	0.15442
GO:0010941	regulation of cell death	135	33	12.77	0.23994
GO:0007017	microtubule-based process	331	33	31.3	0.48661
GO:0009913	epidermal cell differentiation	247	33	23.36	0.56695
GO:0030855	epithelial cell differentiation	247	33	23.36	0.56695
GO:0072657	protein localization to membrane	159	33	15.04	0.94191
GO:0090150	establishment of protein localization to membrane	159	33	15.04	0.94191
GO:0006612	protein targeting to membrane	142	32	13.43	0.00071
GO:0042743	hydrogen peroxide metabolic process	181	32	17.12	0.08269
GO:0016116	carotenoid metabolic process	120	32	11.35	0.17844
GO:0016108	tetraterpenoid metabolic process	120	32	11.35	0.17844
GO:0045088	regulation of innate immune response	138	32	13.05	0.23751
GO:0050776	regulation of immune response	140	32	13.24	0.45108
GO:0002682	regulation of immune system process	144	32	13.62	0.50348
GO:0016071	mRNA metabolic process	369	32	34.89	0.64182
GO:0044703	multi-organism reproductive process	391	32	36.97	0.65668
GO:0048588	developmental cell growth	158	32	14.94	0.69302
GO:0034050	host programmed cell death induced by symbiont	144	32	13.62	0.88285
GO:0009626	plant-type hypersensitive response	138	32	13.05	0.90618
GO:0016117	carotenoid biosynthetic process	118	31	11.16	0.0007
GO:0046942	carboxylic acid transport	182	31	17.21	0.00688
GO:0009627	systemic acquired resistance	158	31	14.94	0.00939
GO:0097305	response to alcohol	314	31	29.69	0.01979
GO:0009311	oligosaccharide metabolic process	243	31	22.98	0.17244
GO:0005984	disaccharide metabolic process	219	31	20.71	0.23467
GO:0010073	meristem maintenance	194	31	18.35	0.29022
GO:0035266	meristem growth	121	31	11.44	0.63999
GO:0016109	tetraterpenoid biosynthetic process	118	31	11.16	1
GO:0015849	organic acid transport	182	31	17.21	1
GO:0010075	regulation of meristem growth	115	30	10.87	9.3e-05
GO:0000272	polysaccharide catabolic process	120	30	11.35	0.00241
GO:0006399	tRNA metabolic process	232	30	21.94	0.00989
GO:0070838	divalent metal ion transport	187	30	17.68	0.01744
GO:0072511	divalent inorganic cation transport	188	30	17.78	0.02102
GO:0080135	regulation of cellular response to stress	118	30	11.16	0.08461
GO:0042445	hormone metabolic process	141	30	13.33	0.08912
GO:0006650	glycerophospholipid metabolic process	228	30	21.56	0.56154
GO:0010363	regulation of plant-type hypersensitive response	111	29	10.5	5.2e-05
GO:0000165	MAPK cascade	167	29	15.79	0.00049
GO:0071407	cellular response to organic cyclic compound	256	29	24.21	0.03298
GO:0009751	response to salicylic acid	135	29	12.77	0.05384
GO:0009743	response to carbohydrate	285	29	26.95	0.18186
GO:0009733	response to auxin	204	29	19.29	0.20122
GO:0009767	photosynthetic electron transport chain	83	29	7.85	0.25919
GO:0042537	benzene-containing compound metabolic process	113	29	10.69	0.57631
GO:0009639	response to red or far red light	306	28	28.94	0.00212
GO:0009753	response to jasmonic acid	137	28	12.96	0.00723
GO:0009826	unidimensional cell growth	192	28	18.16	0.02168
GO:0009409	response to cold	321	28	30.36	0.0707
GO:0032879	regulation of localization	185	28	17.49	0.655
GO:0010038	response to metal ion	402	28	38.02	0.79066
GO:0048523	negative regulation of cellular process	460	28	43.5	0.91914
GO:0016556	mRNA modification	99	27	9.36	2.3e-06
GO:0035304	regulation of protein dephosphorylation	110	27	10.4	0.00047
GO:0000023	maltose metabolic process	144	27	13.62	0.02935
GO:0072594	establishment of protein localization to organelle	491	27	46.43	0.05853
GO:0033365	protein localization to organelle	506	27	47.85	0.07125
GO:0021700	developmental maturation	168	27	15.89	0.07195
GO:0009737	response to abscisic acid	265	27	25.06	0.09576
GO:0007010	cytoskeleton organization	390	27	36.88	0.18392
GO:0035303	regulation of dephosphorylation	112	27	10.59	0.94214
GO:1901068	guanosine-containing compound metabolic process	365	27	34.52	0.97545
GO:0046039	GTP metabolic process	350	27	33.1	0.97982
GO:0016226	iron-sulfur cluster assembly	99	26	9.36	0.00034
GO:0010053	root epidermal cell differentiation	156	26	14.75	0.01159
GO:0009637	response to blue light	129	26	12.2	0.02302
GO:0009863	salicylic acid mediated signaling pathway	114	26	10.78	0.05389
GO:0071446	cellular response to salicylic acid stimulus	114	26	10.78	0.05389
GO:0044265	cellular macromolecule catabolic process	567	26	53.62	0.10294
GO:0045017	glycerolipid biosynthetic process	176	26	16.64	0.29616
GO:0010383	cell wall polysaccharide metabolic process	178	26	16.83	0.61637
GO:0009856	pollination	254	26	24.02	0.68612
GO:0044706	multi-multicellular organism process	254	26	24.02	0.68612
GO:0006259	DNA metabolic process	1607	26	151.97	0.84038
GO:0031163	metallo-sulfur cluster assembly	99	26	9.36	1
GO:0015698	inorganic anion transport	142	25	13.43	0.00303
GO:0010054	trichoblast differentiation	152	25	14.37	0.0102
GO:0048469	cell maturation	150	25	14.18	0.01948
GO:0048764	trichoblast maturation	150	25	14.18	0.01948
GO:0048765	root hair cell differentiation	150	25	14.18	0.01948
GO:0008202	steroid metabolic process	125	25	11.82	0.15553
GO:0044106	cellular amine metabolic process	156	25	14.75	0.17892
GO:0009108	coenzyme biosynthetic process	186	25	17.59	0.34255
GO:0051644	plastid localization	125	25	11.82	0.49106
GO:0051640	organelle localization	166	25	15.7	0.51741
GO:0098655	cation transmembrane transport	265	25	25.06	0.57278
GO:0051273	beta-glucan metabolic process	210	25	19.86	0.88501
GO:1901069	guanosine-containing compound catabolic process	338	25	31.96	0.98203
GO:0006184	GTP catabolic process	338	25	31.96	0.98203
GO:0009773	photosynthetic electron transport in photosystem I	56	24	5.3	1.1e-06
GO:0030243	cellulose metabolic process	163	24	15.41	0.00129
GO:0007166	cell surface receptor signaling pathway	136	24	12.86	0.0059
GO:0009902	chloroplast relocation	123	24	11.63	0.00753
GO:0019760	glucosinolate metabolic process	102	24	9.65	0.01047
GO:0019757	glycosinolate metabolic process	102	24	9.65	0.01047
GO:0016143	S-glycoside metabolic process	102	24	9.65	0.01047
GO:0048467	gynoecium development	129	24	12.2	0.05736
GO:0006576	cellular biogenic amine metabolic process	142	24	13.43	0.14116
GO:0042446	hormone biosynthetic process	117	24	11.06	0.161
GO:0006694	steroid biosynthetic process	114	24	10.78	0.18108
GO:0042545	cell wall modification	147	24	13.9	0.1901
GO:0009063	cellular amino acid catabolic process	169	24	15.98	0.36855
GO:0098660	inorganic ion transmembrane transport	266	24	25.15	0.56795
GO:0098662	inorganic cation transmembrane transport	263	24	24.87	0.58253
GO:0006818	hydrogen transport	234	24	22.13	0.72653
GO:0015992	proton transport	234	24	22.13	0.72653
GO:0051656	establishment of organelle localization	141	24	13.33	0.7555
GO:0046390	ribose phosphate biosynthetic process	279	24	26.38	0.80343
GO:0009260	ribonucleotide biosynthetic process	279	24	26.38	0.80343
GO:0016192	vesicle-mediated transport	547	24	51.73	0.97886
GO:0051667	establishment of plastid localization	123	24	11.63	1
GO:0010228	vegetative to reproductive phase transition of meristem	306	23	28.94	2.2e-08
GO:0009697	salicylic acid biosynthetic process	79	23	7.47	4.9e-05
GO:0046474	glycerophospholipid biosynthetic process	157	23	14.85	0.00153
GO:0048767	root hair elongation	83	23	7.85	0.00193
GO:0006865	amino acid transport	144	23	13.62	0.01397
GO:0045454	cell redox homeostasis	161	23	15.22	0.06374
GO:1901606	alpha-amino acid catabolic process	146	23	13.81	0.22451
GO:0018958	phenol-containing compound metabolic process	93	23	8.79	0.22453
GO:0048878	chemical homeostasis	188	23	17.78	0.32777
GO:0009696	salicylic acid metabolic process	82	23	7.75	0.37893
GO:0046189	phenol-containing compound biosynthetic process	87	23	8.23	0.426
GO:0080147	root hair cell development	86	23	8.13	0.45165
GO:0072522	purine-containing compound biosynthetic process	225	23	21.28	0.49188
GO:0000302	response to reactive oxygen species	247	23	23.36	0.71509
GO:0006457	protein folding	401	23	37.92	0.75752
GO:0070647	protein modification by small protein conjugation or removal	432	23	40.85	0.86137
GO:0051049	regulation of transport	158	23	14.94	0.89216
GO:0016126	sterol biosynthetic process	87	22	8.23	0.0009
GO:0043269	regulation of ion transport	130	22	12.29	0.00106
GO:0019761	glucosinolate biosynthetic process	91	22	8.61	0.01045
GO:0019758	glycosinolate biosynthetic process	91	22	8.61	0.01045
GO:0016144	S-glycoside biosynthetic process	91	22	8.61	0.01045
GO:0048481	ovule development	97	22	9.17	0.01853
GO:0035670	plant-type ovary development	97	22	9.17	0.01853
GO:0048440	carpel development	122	22	11.54	0.08363
GO:0009812	flavonoid metabolic process	137	22	12.96	0.19088
GO:0015980	energy derivation by oxidation of organic compounds	242	22	22.88	0.19693
GO:0051258	protein polymerization	192	22	18.16	0.38174
GO:0016125	sterol metabolic process	93	22	8.79	0.48186
GO:0046686	response to cadmium ion	339	22	32.06	0.72184
GO:0045491	xylan metabolic process	145	22	13.71	0.77993
GO:0010410	hemicellulose metabolic process	151	22	14.28	0.88062
GO:0009765	photosynthesis, light harvesting	50	21	4.73	2.4e-05
GO:0048585	negative regulation of response to stimulus	150	21	14.18	0.00828
GO:0009411	response to UV	123	21	11.63	0.01147
GO:0009699	phenylpropanoid biosynthetic process	90	21	8.51	0.02848
GO:0009611	response to wounding	109	21	10.31	0.03321
GO:0006766	vitamin metabolic process	106	21	10.02	0.03568
GO:0009813	flavonoid biosynthetic process	118	21	11.16	0.11811
GO:0009932	cell tip growth	115	21	10.87	0.12578
GO:0050801	ion homeostasis	174	21	16.45	0.45731
GO:0055080	cation homeostasis	162	21	15.32	0.51478
GO:0006164	purine nucleotide biosynthetic process	194	21	18.35	0.63215
GO:0010243	response to organonitrogen compound	93	21	8.79	0.78951
GO:0010200	response to chitin	81	20	7.66	0.00135
GO:0045036	protein targeting to chloroplast	74	20	7	0.0034
GO:0031348	negative regulation of defense response	103	20	9.74	0.01245
GO:0003002	regionalization	153	20	14.47	0.06174
GO:0010218	response to far red light	99	20	9.36	0.07607
GO:0030163	protein catabolic process	549	20	51.92	0.09598
GO:0044257	cellular protein catabolic process	474	20	44.82	0.10862
GO:0070592	cell wall polysaccharide biosynthetic process	126	20	11.92	0.25136
GO:0009892	negative regulation of metabolic process	448	20	42.37	0.36586
GO:0060918	auxin transport	79	20	7.47	0.42954
GO:0070589	cellular component macromolecule biosynthetic process	130	20	12.29	0.49884
GO:0044038	cell wall macromolecule biosynthetic process	130	20	12.29	0.49884
GO:0016042	lipid catabolic process	218	20	20.62	0.53712
GO:0009414	response to water deprivation	203	20	19.2	0.65549
GO:0009415	response to water	212	20	20.05	0.68932
GO:0009914	hormone transport	80	20	7.57	0.74297
GO:0006096	glycolytic process	243	20	22.98	0.99447
GO:0072596	establishment of protein localization to chloroplast	74	20	7	1
GO:0072598	protein localization to chloroplast	74	20	7	1
GO:0016567	protein ubiquitination	329	19	31.11	0.00035
GO:0009926	auxin polar transport	74	19	7	0.00191
GO:0009073	aromatic amino acid family biosynthetic process	94	19	8.89	0.03895
GO:0034976	response to endoplasmic reticulum stress	141	19	13.33	0.0423
GO:0043038	amino acid activation	122	19	11.54	0.12819
GO:0043039	tRNA aminoacylation	122	19	11.54	0.12819
GO:0009163	nucleoside biosynthetic process	201	19	19.01	0.59861
GO:0042455	ribonucleoside biosynthetic process	201	19	19.01	0.59861
GO:0051274	beta-glucan biosynthetic process	180	19	17.02	0.63343
GO:0010608	posttranscriptional regulation of gene expression	294	19	27.8	0.71181
GO:0032446	protein modification by small protein conjugation	345	19	32.62	0.98503
GO:0046777	protein autophosphorylation	99	18	9.36	0.00067
GO:0006636	unsaturated fatty acid biosynthetic process	60	18	5.67	0.00463
GO:0009867	jasmonic acid mediated signaling pathway	94	18	8.89	0.02062
GO:0071395	cellular response to jasmonic acid stimulus	94	18	8.89	0.02062
GO:0030244	cellulose biosynthetic process	133	18	12.58	0.03349
GO:0009734	auxin-activated signaling pathway	113	18	10.69	0.14046
GO:0071365	cellular response to auxin stimulus	113	18	10.69	0.14046
GO:0010256	endomembrane system organization	150	18	14.18	0.17613
GO:0010605	negative regulation of macromolecule metabolic process	426	18	40.28	0.18944
GO:0007030	Golgi organization	133	18	12.58	0.30486
GO:0030003	cellular cation homeostasis	121	18	11.44	0.35102
GO:0006873	cellular ion homeostasis	129	18	12.2	0.39264
GO:0055082	cellular chemical homeostasis	133	18	12.58	0.42796
GO:0009152	purine ribonucleotide biosynthetic process	165	18	15.6	0.74612
GO:2000377	regulation of reactive oxygen species metabolic process	71	18	6.71	0.90639
GO:0033559	unsaturated fatty acid metabolic process	60	18	5.67	1
GO:0006418	tRNA aminoacylation for protein translation	119	17	11.25	0.00198
GO:0045492	xylan biosynthetic process	109	17	10.31	0.00492
GO:0010413	glucuronoxylan metabolic process	109	17	10.31	0.00492
GO:0009991	response to extracellular stimulus	150	17	14.18	0.03879
GO:0009744	response to sucrose	141	17	13.33	0.03928
GO:0034285	response to disaccharide	141	17	13.33	0.03928
GO:0007167	enzyme linked receptor protein signaling pathway	73	17	6.9	0.08755
GO:0042430	indole-containing compound metabolic process	76	17	7.19	0.10877
GO:0010114	response to red light	91	17	8.61	0.16087
GO:0019751	polyol metabolic process	95	17	8.98	0.46823
GO:0000904	cell morphogenesis involved in differentiation	200	17	18.91	0.61774
GO:0009156	ribonucleoside monophosphate biosynthetic process	173	17	16.36	0.69565
GO:0018193	peptidyl-amino acid modification	181	17	17.12	0.7054
GO:0046129	purine ribonucleoside biosynthetic process	171	17	16.17	0.7242
GO:0042451	purine nucleoside biosynthetic process	171	17	16.17	0.7242
GO:0009124	nucleoside monophosphate biosynthetic process	180	17	17.02	0.75841
GO:0006816	calcium ion transport	116	16	10.97	0.00125
GO:0007169	transmembrane receptor protein tyrosine kinase signaling pathway	69	16	6.52	0.00213
GO:0010310	regulation of hydrogen peroxide metabolic process	67	16	6.34	0.00314
GO:0009862	systemic acquired resistance, salicylic acid mediated signaling pathway	74	16	7	0.00499
GO:0046471	phosphatidylglycerol metabolic process	65	16	6.15	0.01026
GO:0006655	phosphatidylglycerol biosynthetic process	65	16	6.15	0.01026
GO:0031668	cellular response to extracellular stimulus	145	16	13.71	0.06562
GO:0071496	cellular response to external stimulus	145	16	13.71	0.06562
GO:0030258	lipid modification	211	16	19.95	0.07025
GO:0009723	response to ethylene	100	16	9.46	0.08489
GO:0042435	indole-containing compound biosynthetic process	70	16	6.62	0.11145
GO:0042542	response to hydrogen peroxide	179	16	16.93	0.45407
GO:0006928	cellular component movement	139	16	13.14	0.45567
GO:0010629	negative regulation of gene expression	375	16	35.46	0.54285
GO:0009642	response to light intensity	178	16	16.83	0.59791
GO:0000003	reproduction	404	16	38.2	0.80462
GO:0010646	regulation of cell communication	220	16	20.8	0.80546
GO:0023051	regulation of signaling	219	16	20.71	0.82216
GO:0009966	regulation of signal transduction	217	16	20.52	0.85444
GO:0043900	regulation of multi-organism process	61	15	5.77	0.00012
GO:0042793	transcription from plastid promoter	84	15	7.94	0.00197
GO:0071396	cellular response to lipid	143	15	13.52	0.01103
GO:0009066	aspartate family amino acid metabolic process	155	15	14.66	0.01125
GO:0098656	anion transmembrane transport	79	15	7.47	0.01715
GO:0031667	response to nutrient levels	124	15	11.73	0.03247
GO:0035383	thioester metabolic process	67	15	6.34	0.05031
GO:0006637	acyl-CoA metabolic process	67	15	6.34	0.05031
GO:0048466	androecium development	97	15	9.17	0.11841
GO:0048443	stamen development	97	15	9.17	0.11841
GO:0009062	fatty acid catabolic process	169	15	15.98	0.16332
GO:0045333	cellular respiration	204	15	19.29	0.16649
GO:0072329	monocarboxylic acid catabolic process	176	15	16.64	0.30721
GO:0044242	cellular lipid catabolic process	184	15	17.4	0.50696
GO:0009168	purine ribonucleoside monophosphate biosynthetic process	146	15	13.81	0.79441
GO:0009127	purine nucleoside monophosphate biosynthetic process	146	15	13.81	0.79441
GO:0010155	regulation of proton transport	71	14	6.71	0.04086
GO:0009110	vitamin biosynthetic process	83	14	7.85	0.05292
GO:0031669	cellular response to nutrient levels	120	14	11.35	0.05326
GO:0045488	pectin metabolic process	68	14	6.43	0.06695
GO:0010393	galacturonan metabolic process	68	14	6.43	0.06695
GO:0042594	response to starvation	113	14	10.69	0.06731
GO:0009267	cellular response to starvation	113	14	10.69	0.06731
GO:0009606	tropism	131	14	12.39	0.08222
GO:0034614	cellular response to reactive oxygen species	92	14	8.7	0.13906
GO:0051603	proteolysis involved in cellular protein catabolic process	448	14	42.37	0.14266
GO:0016131	brassinosteroid metabolic process	53	14	5.01	0.15633
GO:0035966	response to topologically incorrect protein	168	14	15.89	0.36519
GO:0034599	cellular response to oxidative stress	108	14	10.21	0.36758
GO:0046364	monosaccharide biosynthetic process	162	14	15.32	0.37898
GO:0031324	negative regulation of cellular metabolic process	304	14	28.75	0.3839
GO:0009875	pollen-pistil interaction	127	14	12.01	0.42348
GO:0048544	recognition of pollen	124	14	11.73	0.47261
GO:0008037	cell recognition	124	14	11.73	0.47261
GO:0010876	lipid localization	176	14	16.64	0.51967
GO:0009064	glutamine family amino acid metabolic process	127	14	12.01	0.63071
GO:0016128	phytosteroid metabolic process	57	14	5.39	0.63263
GO:0048646	anatomical structure formation involved in morphogenesis	203	14	19.2	0.75236
GO:0006414	translational elongation	209	14	19.76	0.83284
GO:0051276	chromosome organization	736	14	69.6	0.83394
GO:0009142	nucleoside triphosphate biosynthetic process	132	14	12.48	0.8462
GO:0009201	ribonucleoside triphosphate biosynthetic process	130	14	12.29	0.84899
GO:0009145	purine nucleoside triphosphate biosynthetic process	122	14	11.54	0.8823
GO:0009206	purine ribonucleoside triphosphate biosynthetic process	122	14	11.54	0.8823
GO:0016132	brassinosteroid biosynthetic process	52	13	4.92	0.0043
GO:0006787	porphyrin-containing compound catabolic process	70	13	6.62	0.00841
GO:0009067	aspartate family amino acid biosynthetic process	134	13	12.67	0.01298
GO:0046149	pigment catabolic process	68	13	6.43	0.01344
GO:0015996	chlorophyll catabolic process	68	13	6.43	0.01344
GO:0072527	pyrimidine-containing compound metabolic process	185	13	17.49	0.0223
GO:0006084	acetyl-CoA metabolic process	55	13	5.2	0.03531
GO:0009629	response to gravity	122	13	11.54	0.07436
GO:0031407	oxylipin metabolic process	55	13	5.2	0.08338
GO:0030029	actin filament-based process	173	13	16.36	0.10293
GO:0051606	detection of stimulus	73	13	6.9	0.10828
GO:0034440	lipid oxidation	151	13	14.28	0.12475
GO:0018208	peptidyl-proline modification	99	13	9.36	0.13552
GO:0000413	protein peptidyl-prolyl isomerization	94	13	8.89	0.15492
GO:0034754	cellular hormone metabolic process	71	13	6.71	0.15844
GO:0072528	pyrimidine-containing compound biosynthetic process	171	13	16.17	0.1816
GO:0051187	cofactor catabolic process	71	13	6.71	0.24294
GO:0031327	negative regulation of cellular biosynthetic process	254	13	24.02	0.26337
GO:0034284	response to monosaccharide	105	13	9.93	0.27498
GO:0006643	membrane lipid metabolic process	131	13	12.39	0.28648
GO:0009404	toxin metabolic process	86	13	8.13	0.39659
GO:0007018	microtubule-based movement	111	13	10.5	0.41783
GO:0006260	DNA replication	656	13	62.03	0.59603
GO:0016129	phytosteroid biosynthetic process	56	13	5.3	0.69331
GO:0009890	negative regulation of biosynthetic process	256	13	24.21	0.74011
GO:0009808	lignin metabolic process	56	13	5.3	0.91761
GO:0033015	tetrapyrrole catabolic process	70	13	6.62	1
GO:0009825	multidimensional cell growth	49	12	4.63	5.7e-05
GO:0048193	Golgi vesicle transport	247	12	23.36	0.00096
GO:2000113	negative regulation of cellular macromolecule biosynthetic process	250	12	23.64	0.00292
GO:0010264	myo-inositol hexakisphosphate biosynthetic process	49	12	4.63	0.00333
GO:0000226	microtubule cytoskeleton organization	175	12	16.55	0.00556
GO:0097306	cellular response to alcohol	121	12	11.44	0.01331
GO:0043480	pigment accumulation in tissues	49	12	4.63	0.01434
GO:0043481	anthocyanin accumulation in tissues in response to UV light	49	12	4.63	0.01434
GO:0043476	pigment accumulation	49	12	4.63	0.01434
GO:0043478	pigment accumulation in response to UV light	49	12	4.63	0.01434
GO:0043479	pigment accumulation in tissues in response to UV light	49	12	4.63	0.01434
GO:0043473	pigmentation	50	12	4.73	0.01959
GO:0032535	regulation of cellular component size	138	12	13.05	0.03037
GO:0090066	regulation of anatomical structure size	138	12	13.05	0.03037
GO:0051336	regulation of hydrolase activity	84	12	7.94	0.0322
GO:0042744	hydrogen peroxide catabolic process	71	12	6.71	0.04821
GO:0070301	cellular response to hydrogen peroxide	73	12	6.9	0.06101
GO:0042180	cellular ketone metabolic process	63	12	5.96	0.10607
GO:0007568	aging	74	12	7	0.10829
GO:0043647	inositol phosphate metabolic process	61	12	5.77	0.11465
GO:0009081	branched-chain amino acid metabolic process	59	12	5.58	0.14065
GO:0019395	fatty acid oxidation	145	12	13.71	0.17441
GO:0048532	anatomical structure arrangement	189	12	17.87	0.18087
GO:0009850	auxin metabolic process	63	12	5.96	0.19719
GO:0032958	inositol phosphate biosynthetic process	50	12	4.73	0.22601
GO:0009060	aerobic respiration	150	12	14.18	0.2752
GO:0009746	response to hexose	104	12	9.83	0.31116
GO:0042168	heme metabolic process	44	12	4.16	0.33818
GO:0006783	heme biosynthetic process	42	12	3.97	0.36487
GO:0006869	lipid transport	110	12	10.4	0.51536
GO:0042044	fluid transport	93	12	8.79	0.74194
GO:0006833	water transport	93	12	8.79	0.74194
GO:0046173	polyol biosynthetic process	63	12	5.96	0.78355
GO:0006754	ATP biosynthetic process	110	12	10.4	0.92317
GO:0010558	negative regulation of macromolecule biosynthetic process	250	12	23.64	1
GO:0033517	myo-inositol hexakisphosphate metabolic process	49	12	4.63	1
GO:0009933	meristem structural organization	186	11	17.59	0.00029
GO:0010025	wax biosynthetic process	22	11	2.08	0.00036
GO:0009595	detection of biotic stimulus	39	11	3.69	0.00243
GO:0043069	negative regulation of programmed cell death	51	11	4.82	0.00265
GO:0009834	plant-type secondary cell wall biogenesis	31	11	2.93	0.00504
GO:0045934	negative regulation of nucleobase-containing compound metabolic process	244	11	23.07	0.0071
GO:0007020	microtubule nucleation	35	11	3.31	0.00825
GO:0008361	regulation of cell size	38	11	3.59	0.01142
GO:1902679	negative regulation of RNA biosynthetic process	234	11	22.13	0.01563
GO:0045892	negative regulation of transcription, DNA-templated	234	11	22.13	0.01563
GO:0051253	negative regulation of RNA metabolic process	234	11	22.13	0.01563
GO:0071215	cellular response to abscisic acid stimulus	93	11	8.79	0.03091
GO:0009738	abscisic acid-activated signaling pathway	88	11	8.32	0.0526
GO:0000160	phosphorelay signal transduction system	115	11	10.87	0.12006
GO:0042364	water-soluble vitamin biosynthetic process	71	11	6.71	0.13692
GO:0010087	phloem or xylem histogenesis	57	11	5.39	0.16803
GO:2000241	regulation of reproductive process	254	11	24.02	0.17195
GO:0051172	negative regulation of nitrogen compound metabolic process	246	11	23.26	0.17674
GO:0031408	oxylipin biosynthetic process	52	11	4.92	0.1895
GO:0006767	water-soluble vitamin metabolic process	73	11	6.9	0.19686
GO:0009310	amine catabolic process	57	11	5.39	0.22446
GO:0042402	cellular biogenic amine catabolic process	57	11	5.39	0.22446
GO:0046467	membrane lipid biosynthetic process	103	11	9.74	0.23785
GO:0071214	cellular response to abiotic stimulus	97	11	9.17	0.23809
GO:0090487	secondary metabolite catabolic process	78	11	7.38	0.30879
GO:0009407	toxin catabolic process	78	11	7.38	0.30879
GO:0046785	microtubule polymerization	38	11	3.59	0.40128
GO:0031109	microtubule polymerization or depolymerization	38	11	3.59	0.40128
GO:0060548	negative regulation of cell death	53	11	5.01	0.4907
GO:0006972	hyperosmotic response	118	11	11.16	0.51643
GO:0015748	organophosphate ester transport	79	11	7.47	0.53669
GO:0009084	glutamine family amino acid biosynthetic process	75	11	7.09	0.61948
GO:0008643	carbohydrate transport	134	11	12.67	0.63731
GO:0006325	chromatin organization	502	11	47.47	0.93635
GO:0010166	wax metabolic process	22	11	2.08	1
GO:0046274	lignin catabolic process	17	10	1.61	8.4e-05
GO:0048645	organ formation	127	10	12.01	0.00756
GO:0042335	cuticle development	32	10	3.03	0.01285
GO:0016036	cellular response to phosphate starvation	61	10	5.77	0.02345
GO:0030036	actin cytoskeleton organization	149	10	14.09	0.05515
GO:0000041	transition metal ion transport	106	10	10.02	0.09103
GO:0006664	glycolipid metabolic process	88	10	8.32	0.11729
GO:0009694	jasmonic acid metabolic process	54	10	5.11	0.15487
GO:0009695	jasmonic acid biosynthetic process	48	10	4.54	0.15922
GO:0080167	response to karrikin	50	10	4.73	0.18342
GO:0006635	fatty acid beta-oxidation	141	10	13.33	0.23787
GO:0019216	regulation of lipid metabolic process	48	10	4.54	0.24954
GO:0051338	regulation of transferase activity	126	10	11.92	0.25276
GO:0019319	hexose biosynthetic process	150	10	14.18	0.26428
GO:0009851	auxin biosynthetic process	53	10	5.01	0.2678
GO:1902531	regulation of intracellular signal transduction	122	10	11.54	0.26999
GO:0009750	response to fructose	90	10	8.51	0.27454
GO:0006094	gluconeogenesis	149	10	14.09	0.27919
GO:0006568	tryptophan metabolic process	58	10	5.48	0.36207
GO:0006586	indolalkylamine metabolic process	58	10	5.48	0.36207
GO:0009071	serine family amino acid catabolic process	56	10	5.3	0.39606
GO:0043648	dicarboxylic acid metabolic process	126	10	11.92	0.39788
GO:0048580	regulation of post-embryonic development	279	10	26.38	0.41588
GO:0019941	modification-dependent protein catabolic process	356	10	33.67	0.46929
GO:0043632	modification-dependent macromolecule catabolic process	356	10	33.67	0.46929
GO:0006511	ubiquitin-dependent protein catabolic process	353	10	33.38	0.5078
GO:0006544	glycine metabolic process	77	10	7.28	0.7123
GO:0090351	seedling development	143	10	13.52	0.71241
GO:0051128	regulation of cellular component organization	285	10	26.95	0.73164
GO:0048868	pollen tube development	104	10	9.83	0.7696
GO:0043094	cellular metabolic compound salvage	180	10	17.02	0.83508
GO:0007264	small GTPase mediated signal transduction	191	10	18.06	0.9333
GO:0009644	response to high light intensity	152	10	14.37	0.97445
GO:0046271	phenylpropanoid catabolic process	17	10	1.61	1
GO:0006782	protoporphyrinogen IX biosynthetic process	15	9	1.42	4.8e-05
GO:0009247	glycolipid biosynthetic process	81	9	7.66	0.00054
GO:0009630	gravitropism	112	9	10.59	0.00078
GO:0009845	seed germination	136	9	12.86	0.00174
GO:0019374	galactolipid metabolic process	57	9	5.39	0.01011
GO:0019375	galactolipid biosynthetic process	57	9	5.39	0.01011
GO:0019253	reductive pentose-phosphate cycle	23	9	2.17	0.01455
GO:0019685	photosynthesis, dark reaction	24	9	2.27	0.01921
GO:0032504	multicellular organism reproduction	218	9	20.62	0.02071
GO:0017038	protein import	260	9	24.59	0.02747
GO:0006984	ER-nucleus signaling pathway	52	9	4.92	0.04163
GO:0010167	response to nitrate	44	9	4.16	0.04309
GO:0042886	amide transport	71	9	6.71	0.06044
GO:0009106	lipoate metabolic process	31	9	2.93	0.07825
GO:0048831	regulation of shoot system development	239	9	22.6	0.08566
GO:0010498	proteasomal protein catabolic process	146	9	13.81	0.10496
GO:0045490	pectin catabolic process	35	9	3.31	0.14632
GO:0015977	carbon fixation	36	9	3.4	0.15143
GO:0046283	anthocyanin-containing compound metabolic process	50	9	4.73	0.15566
GO:0009798	axis specification	51	9	4.82	0.15928
GO:0010089	xylem development	42	9	3.97	0.16539
GO:0042325	regulation of phosphorylation	126	9	11.92	0.19572
GO:0006099	tricarboxylic acid cycle	115	9	10.87	0.19636
GO:0043549	regulation of kinase activity	120	9	11.35	0.20599
GO:0045859	regulation of protein kinase activity	120	9	11.35	0.20599
GO:0001932	regulation of protein phosphorylation	122	9	11.54	0.25599
GO:0009683	indoleacetic acid metabolic process	46	9	4.35	0.25816
GO:0009684	indoleacetic acid biosynthetic process	46	9	4.35	0.25816
GO:0048229	gametophyte development	277	9	26.19	0.32081
GO:0009827	plant-type cell wall modification	53	9	5.01	0.36703
GO:0006546	glycine catabolic process	53	9	5.01	0.48894
GO:0051247	positive regulation of protein metabolic process	97	9	9.17	0.63452
GO:0040029	regulation of gene expression, epigenetic	326	9	30.83	0.63882
GO:0009860	pollen tube growth	76	9	7.19	0.70588
GO:0032270	positive regulation of cellular protein metabolic process	96	9	9.08	0.75166
GO:0016458	gene silencing	304	9	28.75	0.79535
GO:0009408	response to heat	210	9	19.86	0.82974
GO:0006417	regulation of translation	126	9	11.92	0.89499
GO:0006974	cellular response to DNA damage stimulus	414	9	39.15	0.95074
GO:0046501	protoporphyrinogen IX metabolic process	15	9	1.42	1
GO:0009220	pyrimidine ribonucleotide biosynthetic process	130	8	12.29	0.00028
GO:0015706	nitrate transport	52	8	4.92	0.00088
GO:0009817	defense response to fungus, incompatible interaction	22	8	2.08	0.00418
GO:0016568	chromatin modification	395	8	37.35	0.00518
GO:0010014	meristem initiation	111	8	10.5	0.00708
GO:0015696	ammonium transport	27	8	2.55	0.01683
GO:0000038	very long-chain fatty acid metabolic process	28	8	2.65	0.01779
GO:0030968	endoplasmic reticulum unfolded protein response	46	8	4.35	0.01856
GO:0034620	cellular response to unfolded protein	46	8	4.35	0.01856
GO:0035967	cellular response to topologically incorrect protein	46	8	4.35	0.01856
GO:0016569	covalent chromatin modification	350	8	33.1	0.01915
GO:0006012	galactose metabolic process	23	8	2.17	0.02437
GO:0052547	regulation of peptidase activity	29	8	2.74	0.02726
GO:0051346	negative regulation of hydrolase activity	29	8	2.74	0.02726
GO:0010466	negative regulation of peptidase activity	29	8	2.74	0.02726
GO:0030162	regulation of proteolysis	29	8	2.74	0.02726
GO:0043408	regulation of MAPK cascade	61	8	5.77	0.03221
GO:0006986	response to unfolded protein	50	8	4.73	0.03634
GO:0010224	response to UV-B	54	8	5.11	0.05022
GO:0046470	phosphatidylcholine metabolic process	29	8	2.74	0.06334
GO:0042439	ethanolamine-containing compound metabolic process	34	8	3.22	0.09946
GO:0048653	anther development	44	8	4.16	0.13789
GO:0009718	anthocyanin-containing compound biosynthetic process	32	8	3.03	0.13974
GO:0009944	polarity specification of adaxial/abaxial axis	38	8	3.59	0.15522
GO:0006030	chitin metabolic process	30	8	2.84	0.16854
GO:0009074	aromatic amino acid family catabolic process	47	8	4.44	0.1696
GO:0065001	specification of axis polarity	39	8	3.69	0.17591
GO:1901071	glucosamine-containing compound metabolic process	35	8	3.31	0.17731
GO:0009943	adaxial/abaxial axis specification	39	8	3.69	0.17921
GO:0042631	cellular response to water deprivation	41	8	3.88	0.18418
GO:0071462	cellular response to water stimulus	41	8	3.88	0.18418
GO:0003333	amino acid transmembrane transport	52	8	4.92	0.19354
GO:0006040	amino sugar metabolic process	37	8	3.5	0.21785
GO:0006575	cellular modified amino acid metabolic process	156	8	14.75	0.2456
GO:0009955	adaxial/abaxial pattern specification	48	8	4.54	0.2715
GO:0006022	aminoglycan metabolic process	35	8	3.31	0.28366
GO:0031401	positive regulation of protein modification process	59	8	5.58	0.33777
GO:0006220	pyrimidine nucleotide metabolic process	147	8	13.9	0.3383
GO:0006221	pyrimidine nucleotide biosynthetic process	147	8	13.9	0.3383
GO:0032147	activation of protein kinase activity	52	8	4.92	0.49305
GO:0010562	positive regulation of phosphorus metabolic process	56	8	5.3	0.66527
GO:0042327	positive regulation of phosphorylation	56	8	5.3	0.66527
GO:0045937	positive regulation of phosphate metabolic process	56	8	5.3	0.66527
GO:0006555	methionine metabolic process	108	8	10.21	0.68302
GO:0001934	positive regulation of protein phosphorylation	54	8	5.11	0.70728
GO:0033674	positive regulation of kinase activity	54	8	5.11	0.70728
GO:0045860	positive regulation of protein kinase activity	54	8	5.11	0.70728
GO:0051347	positive regulation of transferase activity	55	8	5.2	0.77385
GO:0016998	cell wall macromolecule catabolic process	60	8	5.67	0.83418
GO:0009218	pyrimidine ribonucleotide metabolic process	130	8	12.29	1
GO:0009909	regulation of flower development	223	7	21.09	2.6e-06
GO:0010090	trichome morphogenesis	119	7	11.25	0.00019
GO:0019745	pentacyclic triterpenoid biosynthetic process	22	7	2.08	0.00043
GO:0000278	mitotic cell cycle	310	7	29.32	0.00084
GO:0010143	cutin biosynthetic process	13	7	1.23	0.00499
GO:0000186	activation of MAPKK activity	46	7	4.35	0.00508
GO:0009086	methionine biosynthetic process	100	7	9.46	0.00603
GO:0002252	immune effector process	117	7	11.06	0.01245
GO:0043090	amino acid import	34	7	3.22	0.01732
GO:0001676	long-chain fatty acid metabolic process	24	7	2.27	0.0208
GO:0009735	response to cytokinin	52	7	4.92	0.02422
GO:0016570	histone modification	312	7	29.5	0.02964
GO:0048527	lateral root development	50	7	4.73	0.03634
GO:0006888	ER to Golgi vesicle-mediated transport	78	7	7.38	0.07015
GO:0071806	protein transmembrane transport	143	7	13.52	0.08448
GO:0065002	intracellular protein transmembrane transport	143	7	13.52	0.08448
GO:0055065	metal ion homeostasis	94	7	8.89	0.08666
GO:0044743	intracellular protein transmembrane import	133	7	12.58	0.10028
GO:0006026	aminoglycan catabolic process	22	7	2.08	0.11043
GO:0006032	chitin catabolic process	22	7	2.08	0.11043
GO:1901072	glucosamine-containing compound catabolic process	22	7	2.08	0.11043
GO:0046348	amino sugar catabolic process	22	7	2.08	0.11043
GO:0018298	protein-chromophore linkage	23	7	2.17	0.11433
GO:0010260	organ senescence	45	7	4.26	0.14634
GO:0048528	post-embryonic root development	55	7	5.2	0.1674
GO:0022603	regulation of anatomical structure morphogenesis	82	7	7.75	0.17462
GO:0019321	pentose metabolic process	60	7	5.67	0.19534
GO:0048609	multicellular organismal reproductive process	203	7	19.2	0.20892
GO:0042181	ketone biosynthetic process	29	7	2.74	0.21323
GO:0018904	ether metabolic process	58	7	5.48	0.2555
GO:0006662	glycerol ether metabolic process	58	7	5.48	0.2555
GO:0042538	hyperosmotic salinity response	51	7	4.82	0.28261
GO:0009739	response to gibberellin	40	7	3.78	0.37344
GO:0010051	xylem and phloem pattern formation	63	7	5.96	0.4569
GO:0042398	cellular modified amino acid biosynthetic process	88	7	8.32	0.46971
GO:0048285	organelle fission	246	7	23.26	0.57259
GO:0006801	superoxide metabolic process	25	7	2.36	0.5733
GO:0010026	trichome differentiation	128	7	12.1	0.57883
GO:1903047	mitotic cell cycle process	225	7	21.28	0.71703
GO:0015931	nucleobase-containing compound transport	113	7	10.69	0.74725
GO:1902600	hydrogen ion transmembrane transport	124	7	11.73	0.80056
GO:0016104	triterpenoid biosynthetic process	23	7	2.17	0.87844
GO:0006722	triterpenoid metabolic process	23	7	2.17	0.87844
GO:0015985	energy coupled proton transport, down electrochemical gradient	64	7	6.05	0.90489
GO:0015986	ATP synthesis coupled proton transport	64	7	6.05	0.90489
GO:0009853	photorespiration	142	7	13.43	0.93892
GO:0006281	DNA repair	365	7	34.52	0.99835
GO:0019742	pentacyclic triterpenoid metabolic process	22	7	2.08	1
GO:0008033	tRNA processing	81	6	7.66	0.00123
GO:0031047	gene silencing by RNA	245	6	23.17	0.00344
GO:0002237	response to molecule of bacterial origin	37	6	3.5	0.01065
GO:0006839	mitochondrial transport	120	6	11.35	0.0146
GO:0009640	photomorphogenesis	171	6	16.17	0.01463
GO:0015802	basic amino acid transport	20	6	1.89	0.0151
GO:0019243	methylglyoxal catabolic process to D-lactate	70	6	6.62	0.01575
GO:0010101	post-embryonic root morphogenesis	25	6	2.36	0.01737
GO:0010102	lateral root morphogenesis	25	6	2.36	0.01737
GO:0051596	methylglyoxal catabolic process	72	6	6.81	0.01905
GO:0009438	methylglyoxal metabolic process	72	6	6.81	0.01905
GO:0006089	lactate metabolic process	71	6	6.71	0.02416
GO:0052548	regulation of endopeptidase activity	17	6	1.61	0.03346
GO:0010951	negative regulation of endopeptidase activity	17	6	1.61	0.03346
GO:0009804	coumarin metabolic process	23	6	2.17	0.03603
GO:0009805	coumarin biosynthetic process	23	6	2.17	0.03603
GO:0045595	regulation of cell differentiation	99	6	9.36	0.0362
GO:0046185	aldehyde catabolic process	76	6	7.19	0.04879
GO:0015833	peptide transport	66	6	6.24	0.05922
GO:0006857	oligopeptide transport	66	6	6.24	0.05922
GO:0006598	polyamine catabolic process	21	6	1.99	0.06802
GO:0010229	inflorescence development	21	6	1.99	0.07463
GO:0009855	determination of bilateral symmetry	66	6	6.24	0.09738
GO:0009799	specification of symmetry	66	6	6.24	0.09738
GO:0015976	carbon utilization	18	6	1.7	0.11013
GO:0006813	potassium ion transport	77	6	7.28	0.1124
GO:0016441	posttranscriptional gene silencing	151	6	14.28	0.1473
GO:0042493	response to drug	67	6	6.34	0.17769
GO:0015893	drug transport	61	6	5.77	0.18469
GO:0006855	drug transmembrane transport	61	6	5.77	0.18469
GO:0001558	regulation of cell growth	52	6	4.92	0.24907
GO:0006814	sodium ion transport	41	6	3.88	0.25287
GO:0019953	sexual reproduction	146	6	13.81	0.3458
GO:0010304	PSII associated light-harvesting complex II catabolic process	26	6	2.46	0.37214
GO:0007005	mitochondrion organization	125	6	11.82	0.40024
GO:0071616	acyl-CoA biosynthetic process	16	6	1.51	0.55001
GO:0035384	thioester biosynthetic process	16	6	1.51	0.55001
GO:0048439	flower morphogenesis	36	6	3.4	0.55297
GO:0044275	cellular carbohydrate catabolic process	42	6	3.97	0.65845
GO:0009312	oligosaccharide biosynthetic process	62	6	5.86	0.7006
GO:0006595	polyamine metabolic process	48	6	4.54	0.70101
GO:0015074	DNA integration	324	6	30.64	0.76363
GO:0046903	secretion	83	6	7.85	0.78701
GO:0032940	secretion by cell	83	6	7.85	0.78701
GO:0010286	heat acclimation	52	6	4.92	0.82395
GO:0046351	disaccharide biosynthetic process	49	6	4.63	0.8596
GO:0043248	proteasome assembly	119	6	11.25	0.86909
GO:0051788	response to misfolded protein	118	6	11.16	0.87577
GO:0048825	cotyledon development	45	5	4.26	8.6e-05
GO:0007155	cell adhesion	78	5	7.38	0.00056
GO:0000911	cytokinesis by cell plate formation	137	5	12.96	0.00068
GO:0071805	potassium ion transmembrane transport	46	5	4.35	0.0012
GO:0006862	nucleotide transport	38	5	3.59	0.00546
GO:0052542	defense response by callose deposition	22	5	2.08	0.00645
GO:0006352	DNA-templated transcription, initiation	56	5	5.3	0.00765
GO:0009555	pollen development	151	5	14.28	0.00835
GO:0009228	thiamine biosynthetic process	17	5	1.61	0.0087
GO:0002679	respiratory burst involved in defense response	21	5	1.99	0.01273
GO:0045730	respiratory burst	22	5	2.08	0.02098
GO:0010583	response to cyclopentenone	33	5	3.12	0.02107
GO:0006400	tRNA modification	38	5	3.59	0.02473
GO:0008380	RNA splicing	252	5	23.83	0.03499
GO:0009749	response to glucose	55	5	5.2	0.04549
GO:0006826	iron ion transport	40	5	3.78	0.04549
GO:0052545	callose localization	33	5	3.12	0.04732
GO:0033037	polysaccharide localization	33	5	3.12	0.04732
GO:0009082	branched-chain amino acid biosynthetic process	36	5	3.4	0.06166
GO:0008283	cell proliferation	139	5	13.14	0.06606
GO:0055076	transition metal ion homeostasis	61	5	5.77	0.10144
GO:0043543	protein acylation	119	5	11.25	0.12528
GO:0006013	mannose metabolic process	17	5	1.61	0.12955
GO:0007034	vacuolar transport	128	5	12.1	0.13807
GO:0015718	monocarboxylic acid transport	23	5	2.17	0.17195
GO:0043450	alkene biosynthetic process	38	5	3.59	0.1954
GO:0043449	cellular alkene metabolic process	38	5	3.59	0.1954
GO:0009692	ethylene metabolic process	38	5	3.59	0.1954
GO:0009693	ethylene biosynthetic process	38	5	3.59	0.1954
GO:1900673	olefin metabolic process	38	5	3.59	0.1954
GO:1900674	olefin biosynthetic process	38	5	3.59	0.1954
GO:0007031	peroxisome organization	119	5	11.25	0.21036
GO:0010431	seed maturation	109	5	10.31	0.21948
GO:0051510	regulation of unidimensional cell growth	41	5	3.88	0.23264
GO:0019755	one-carbon compound transport	8	5	0.76	0.23626
GO:0008356	asymmetric cell division	21	5	1.99	0.25139
GO:0071322	cellular response to carbohydrate stimulus	103	5	9.74	0.26432
GO:0010227	floral organ abscission	21	5	1.99	0.27116
GO:0009816	defense response to bacterium, incompatible interaction	21	5	1.99	0.27644
GO:0051552	flavone metabolic process	21	5	1.99	0.28699
GO:0051553	flavone biosynthetic process	21	5	1.99	0.28699
GO:0022604	regulation of cell morphogenesis	50	5	4.73	0.30697
GO:0010565	regulation of cellular ketone metabolic process	34	5	3.22	0.32966
GO:0006278	RNA-dependent DNA replication	335	5	31.68	0.36974
GO:0009838	abscission	22	5	2.08	0.37015
GO:0043161	proteasome-mediated ubiquitin-dependent protein catabolic process	84	5	7.94	0.37138
GO:0046488	phosphatidylinositol metabolic process	127	5	12.01	0.37188
GO:0006551	leucine metabolic process	21	5	1.99	0.37465
GO:0046219	indolalkylamine biosynthetic process	21	5	1.99	0.37938
GO:0000162	tryptophan biosynthetic process	21	5	1.99	0.37938
GO:0043414	macromolecule methylation	393	5	37.16	0.38433
GO:0006835	dicarboxylic acid transport	28	5	2.65	0.3953
GO:0007015	actin filament organization	127	5	12.01	0.41041
GO:0006541	glutamine metabolic process	51	5	4.82	0.41179
GO:0006112	energy reserve metabolic process	32	5	3.03	0.45128
GO:0005977	glycogen metabolic process	32	5	3.03	0.45128
GO:0032880	regulation of protein localization	39	5	3.69	0.57179
GO:0051321	meiotic cell cycle	179	5	16.93	0.57626
GO:0046218	indolalkylamine catabolic process	35	5	3.31	0.61222
GO:0006569	tryptophan catabolic process	35	5	3.31	0.61222
GO:0042436	indole-containing compound catabolic process	35	5	3.31	0.61222
GO:0005992	trehalose biosynthetic process	29	5	2.74	0.65829
GO:0006560	proline metabolic process	23	5	2.17	0.69603
GO:0005991	trehalose metabolic process	36	5	3.4	0.79259
GO:1990267	response to transition metal nanoparticle	43	5	4.07	0.83852
GO:0009309	amine biosynthetic process	50	5	4.73	0.85689
GO:0042401	cellular biogenic amine biosynthetic process	50	5	4.73	0.85689
GO:0032506	cytokinetic process	145	5	13.71	0.92407
GO:0042723	thiamine-containing compound metabolic process	18	5	1.7	0.97659
GO:0006772	thiamine metabolic process	18	5	1.7	0.97659
GO:0071804	cellular potassium ion transport	46	5	4.35	1
GO:0042724	thiamine-containing compound biosynthetic process	17	5	1.61	1
GO:0022610	biological adhesion	78	5	7.38	1
GO:1902410	mitotic cytokinetic process	137	5	12.96	1
GO:0000281	mitotic cytokinesis	137	5	12.96	1
GO:0050665	hydrogen peroxide biosynthetic process	43	4	4.07	2.7e-05
GO:0016926	protein desumoylation	42	4	3.97	4.5e-05
GO:0010182	sugar mediated signaling pathway	98	4	9.27	0.00032
GO:0009687	abscisic acid metabolic process	23	4	2.17	0.00578
GO:0010162	seed dormancy process	92	4	8.7	0.00822
GO:0009741	response to brassinosteroid	58	4	5.48	0.01095
GO:0009736	cytokinin-activated signaling pathway	32	4	3.03	0.0116
GO:0071368	cellular response to cytokinin stimulus	32	4	3.03	0.0116
GO:0009772	photosynthetic electron transport in photosystem II	13	4	1.23	0.01305
GO:0045814	negative regulation of gene expression, epigenetic	165	4	15.6	0.01502
GO:0072488	ammonium transmembrane transport	10	4	0.95	0.01583
GO:0006342	chromatin silencing	164	4	15.51	0.01962
GO:0006949	syncytium formation	11	4	1.04	0.01973
GO:0015804	neutral amino acid transport	29	4	2.74	0.02007
GO:0006656	phosphatidylcholine biosynthetic process	11	4	1.04	0.02044
GO:0098661	inorganic anion transmembrane transport	13	4	1.23	0.02417
GO:0009112	nucleobase metabolic process	38	4	3.59	0.02517
GO:1990066	energy quenching	8	4	0.76	0.02521
GO:0010196	nonphotochemical quenching	8	4	0.76	0.02521
GO:0010311	lateral root formation	20	4	1.89	0.031
GO:0009873	ethylene-activated signaling pathway	38	4	3.59	0.04283
GO:0071369	cellular response to ethylene stimulus	38	4	3.59	0.04283
GO:0009894	regulation of catabolic process	87	4	8.23	0.04835
GO:0043572	plastid fission	15	4	1.42	0.05121
GO:0010020	chloroplast fission	15	4	1.42	0.05121
GO:0009954	proximal/distal pattern formation	15	4	1.42	0.05474
GO:0052546	cell wall pectin metabolic process	28	4	2.65	0.06121
GO:0006552	leucine catabolic process	8	4	0.76	0.06374
GO:0032544	plastid translation	10	4	0.95	0.06902
GO:0007267	cell-cell signaling	69	4	6.52	0.07571
GO:0031329	regulation of cellular catabolic process	65	4	6.15	0.08384
GO:0044070	regulation of anion transport	41	4	3.88	0.08473
GO:0007186	G-protein coupled receptor signaling pathway	47	4	4.44	0.0907
GO:0006730	one-carbon metabolic process	76	4	7.19	0.09249
GO:0035194	posttranscriptional gene silencing by RNA	144	4	13.62	0.09268
GO:0046131	pyrimidine ribonucleoside metabolic process	44	4	4.16	0.09422
GO:0006213	pyrimidine nucleoside metabolic process	44	4	4.16	0.09422
GO:0009646	response to absence of light	17	4	1.61	0.11138
GO:0009638	phototropism	18	4	1.7	0.11749
GO:0016122	xanthophyll metabolic process	10	4	0.95	0.12705
GO:0006887	exocytosis	49	4	4.63	0.12996
GO:0043547	positive regulation of GTPase activity	31	4	2.93	0.13022
GO:0048508	embryonic meristem development	50	4	4.73	0.13273
GO:0010769	regulation of cell morphogenesis involved in differentiation	13	4	1.23	0.13284
GO:0080092	regulation of pollen tube growth	12	4	1.13	0.13455
GO:0009083	branched-chain amino acid catabolic process	10	4	0.95	0.13781
GO:0006526	arginine biosynthetic process	20	4	1.89	0.13819
GO:0009690	cytokinin metabolic process	25	4	2.36	0.16055
GO:0030198	extracellular matrix organization	12	4	1.13	0.16231
GO:0043062	extracellular structure organization	12	4	1.13	0.16231
GO:0072525	pyridine-containing compound biosynthetic process	34	4	3.22	0.16898
GO:0071668	plant-type cell wall assembly	11	4	1.04	0.18917
GO:0010215	cellulose microfibril organization	11	4	1.04	0.18917
GO:0015837	amine transport	6	4	0.57	0.19107
GO:0030811	regulation of nucleotide catabolic process	52	4	4.92	0.19343
GO:0033121	regulation of purine nucleotide catabolic process	52	4	4.92	0.19343
GO:1900542	regulation of purine nucleotide metabolic process	52	4	4.92	0.19343
GO:0009118	regulation of nucleoside metabolic process	52	4	4.92	0.19343
GO:0051345	positive regulation of hydrolase activity	35	4	3.31	0.1942
GO:0072665	protein localization to vacuole	113	4	10.69	0.2008
GO:0072666	establishment of protein localization to vacuole	113	4	10.69	0.2008
GO:0006623	protein targeting to vacuole	113	4	10.69	0.2008
GO:0033124	regulation of GTP catabolic process	49	4	4.63	0.20392
GO:0043087	regulation of GTPase activity	49	4	4.63	0.20392
GO:0070646	protein modification by small protein removal	122	4	11.54	0.21272
GO:0006140	regulation of nucleotide metabolic process	54	4	5.11	0.21684
GO:0006875	cellular metal ion homeostasis	63	4	5.96	0.22026
GO:0046132	pyrimidine ribonucleoside biosynthetic process	37	4	3.5	0.22262
GO:0046134	pyrimidine nucleoside biosynthetic process	37	4	3.5	0.22262
GO:0033043	regulation of organelle organization	222	4	20.99	0.23793
GO:0045038	protein import into chloroplast thylakoid membrane	13	4	1.23	0.26017
GO:0060284	regulation of cell development	17	4	1.61	0.27448
GO:0000303	response to superoxide	27	4	2.55	0.30518
GO:0000305	response to oxygen radical	27	4	2.55	0.30518
GO:0009553	embryo sac development	161	4	15.22	0.33435
GO:0035235	ionotropic glutamate receptor signaling pathway	22	4	2.08	0.34524
GO:0007215	glutamate receptor signaling pathway	22	4	2.08	0.34524
GO:0015936	coenzyme A metabolic process	11	4	1.04	0.34723
GO:1901616	organic hydroxy compound catabolic process	23	4	2.17	0.41156
GO:0006525	arginine metabolic process	30	4	2.84	0.41298
GO:1901661	quinone metabolic process	25	4	2.36	0.41983
GO:1901663	quinone biosynthetic process	25	4	2.36	0.41983
GO:0010928	regulation of auxin mediated signaling pathway	23	4	2.17	0.44127
GO:0033865	nucleoside bisphosphate metabolic process	18	4	1.7	0.45542
GO:0033875	ribonucleoside bisphosphate metabolic process	18	4	1.7	0.45542
GO:0034032	purine nucleoside bisphosphate metabolic process	18	4	1.7	0.45542
GO:0046164	alcohol catabolic process	21	4	1.99	0.45934
GO:0070726	cell wall assembly	17	4	1.61	0.4808
GO:0005978	glycogen biosynthetic process	24	4	2.27	0.49003
GO:0001666	response to hypoxia	31	4	2.93	0.50848
GO:0070482	response to oxygen levels	31	4	2.93	0.50848
GO:0036293	response to decreased oxygen levels	31	4	2.93	0.50848
GO:0010109	regulation of photosynthesis	25	4	2.36	0.52542
GO:1901699	cellular response to nitrogen compound	121	4	11.44	0.5758
GO:0015914	phospholipid transport	32	4	3.03	0.61294
GO:0009269	response to desiccation	25	4	2.36	0.65598
GO:0006413	translational initiation	231	4	21.84	0.67916
GO:0006401	RNA catabolic process	79	4	7.47	0.70497
GO:0006310	DNA recombination	263	4	24.87	0.70897
GO:0009756	carbohydrate mediated signaling	100	4	9.46	0.75342
GO:0019932	second-messenger-mediated signaling	36	4	3.4	0.80021
GO:0006714	sesquiterpenoid metabolic process	28	4	2.65	0.80589
GO:0006108	malate metabolic process	43	4	4.07	0.92717
GO:0080129	proteasome core complex assembly	92	4	8.7	0.94529
GO:0006563	L-serine metabolic process	55	4	5.2	0.96156
GO:0006333	chromatin assembly or disassembly	116	4	10.97	0.966
GO:1902644	tertiary alcohol metabolic process	23	4	2.17	1
GO:0043288	apocarotenoid metabolic process	23	4	2.17	1
GO:0022611	dormancy process	92	4	8.7	1
GO:1903409	reactive oxygen species biosynthetic process	43	4	4.07	1
GO:0000394	RNA splicing, via endonucleolytic cleavage and ligation	102	3	9.65	1.4e-05
GO:0006486	protein glycosylation	177	3	16.74	2.4e-05
GO:0006284	base-excision repair	17	3	1.61	0.00014
GO:0048573	photoperiodism, flowering	92	3	8.7	0.00027
GO:0090305	nucleic acid phosphodiester bond hydrolysis	124	3	11.73	0.00038
GO:0009800	cinnamic acid biosynthetic process	7	3	0.66	0.00105
GO:0006479	protein methylation	220	3	20.8	0.00106
GO:0009880	embryonic pattern specification	42	3	3.97	0.0012
GO:0010638	positive regulation of organelle organization	131	3	12.39	0.00142
GO:0046854	phosphatidylinositol phosphorylation	35	3	3.31	0.00264
GO:0006821	chloride transport	12	3	1.13	0.00378
GO:0046949	fatty-acyl-CoA biosynthetic process	3	3	0.28	0.00455
GO:0015843	methylammonium transport	4	3	0.38	0.00487
GO:0090322	regulation of superoxide metabolic process	3	3	0.28	0.00554
GO:0022406	membrane docking	30	3	2.84	0.00709
GO:0048449	floral organ formation	90	3	8.51	0.00721
GO:0048278	vesicle docking	26	3	2.46	0.01437
GO:0048511	rhythmic process	84	3	7.94	0.01695
GO:0007623	circadian rhythm	84	3	7.94	0.01695
GO:0006904	vesicle docking involved in exocytosis	25	3	2.36	0.02102
GO:0051302	regulation of cell division	49	3	4.63	0.02318
GO:0006558	L-phenylalanine metabolic process	16	3	1.51	0.02324
GO:1902221	erythrose 4-phosphate/phosphoenolpyruvate family amino acid metabolic process	16	3	1.51	0.02324
GO:0070681	glutaminyl-tRNAGln biosynthesis via transamidation	4	3	0.38	0.02809
GO:0009714	chalcone metabolic process	4	3	0.38	0.02819
GO:0009715	chalcone biosynthetic process	4	3	0.38	0.02819
GO:0031425	chloroplast RNA processing	17	3	1.61	0.02908
GO:0009962	regulation of flavonoid biosynthetic process	23	3	2.17	0.04063
GO:0046112	nucleobase biosynthetic process	26	3	2.46	0.04783
GO:0048582	positive regulation of post-embryonic development	45	3	4.26	0.05447
GO:1901264	carbohydrate derivative transport	34	3	3.22	0.05467
GO:0006559	L-phenylalanine catabolic process	12	3	1.13	0.05956
GO:1902222	erythrose 4-phosphate/phosphoenolpyruvate family amino acid catabolic process	12	3	1.13	0.05956
GO:0043487	regulation of RNA stability	5	3	0.47	0.06294
GO:0043489	RNA stabilization	5	3	0.47	0.06294
GO:0043609	regulation of carbon utilization	5	3	0.47	0.0711
GO:0071918	urea transmembrane transport	5	3	0.47	0.07345
GO:0015840	urea transport	5	3	0.47	0.07345
GO:0051240	positive regulation of multicellular organismal process	46	3	4.35	0.07857
GO:0016553	base conversion or substitution editing	8	3	0.76	0.08298
GO:0030497	fatty acid elongation	7	3	0.66	0.08366
GO:0010118	stomatal movement	81	3	7.66	0.08837
GO:0015800	acidic amino acid transport	10	3	0.95	0.09011
GO:0016246	RNA interference	129	3	12.2	0.09329
GO:0009097	isoleucine biosynthetic process	20	3	1.89	0.09533
GO:0010345	suberin biosynthetic process	8	3	0.76	0.09968
GO:0070085	glycosylation	186	3	17.59	0.10453
GO:0010091	trichome branching	16	3	1.51	0.1106
GO:0048510	regulation of timing of transition from vegetative to reproductive phase	18	3	1.7	0.11464
GO:0048506	regulation of timing of meristematic phase transition	18	3	1.7	0.11464
GO:0032543	mitochondrial translation	6	3	0.57	0.12258
GO:0015824	proline transport	25	3	2.36	0.1239
GO:0009648	photoperiodism	99	3	9.36	0.12533
GO:0051093	negative regulation of developmental process	91	3	8.61	0.12789
GO:0009410	response to xenobiotic stimulus	20	3	1.89	0.12934
GO:0051726	regulation of cell cycle	221	3	20.9	0.13264
GO:0010106	cellular response to iron ion starvation	22	3	2.08	0.14951
GO:0051094	positive regulation of developmental process	52	3	4.92	0.15241
GO:0006536	glutamate metabolic process	39	3	3.69	0.15428
GO:0006817	phosphate ion transport	16	3	1.51	0.15533
GO:0045489	pectin biosynthetic process	13	3	1.23	0.1622
GO:0043604	amide biosynthetic process	44	3	4.16	0.16982
GO:0040034	regulation of development, heterochronic	21	3	1.99	0.1727
GO:0009625	response to insect	22	3	2.08	0.17423
GO:0009225	nucleotide-sugar metabolic process	39	3	3.69	0.18074
GO:0006553	lysine metabolic process	17	3	1.61	0.18501
GO:0006071	glycerol metabolic process	15	3	1.42	0.18658
GO:0006549	isoleucine metabolic process	21	3	1.99	0.18785
GO:0006450	regulation of translational fidelity	19	3	1.8	0.19789
GO:0010150	leaf senescence	30	3	2.84	0.21403
GO:0009085	lysine biosynthetic process	16	3	1.51	0.22653
GO:0019363	pyridine nucleotide biosynthetic process	19	3	1.8	0.24054
GO:0035337	fatty-acyl-CoA metabolic process	4	3	0.38	0.24295
GO:0051554	flavonol metabolic process	16	3	1.51	0.26869
GO:0051555	flavonol biosynthetic process	16	3	1.51	0.26869
GO:0044419	interspecies interaction between organisms	127	3	12.01	0.29621
GO:0007033	vacuole organization	61	3	5.77	0.29741
GO:0005983	starch catabolic process	22	3	2.08	0.30604
GO:0006665	sphingolipid metabolic process	45	3	4.26	0.30833
GO:0071450	cellular response to oxygen radical	11	3	1.04	0.3227
GO:0071451	cellular response to superoxide	11	3	1.04	0.3227
GO:0019430	removal of superoxide radicals	11	3	1.04	0.3227
GO:0030048	actin filament-based movement	26	3	2.46	0.3233
GO:0006573	valine metabolic process	22	3	2.08	0.33227
GO:0006775	fat-soluble vitamin metabolic process	12	3	1.13	0.33418
GO:0010189	vitamin E biosynthetic process	12	3	1.13	0.33418
GO:0042360	vitamin E metabolic process	12	3	1.13	0.33418
GO:0042362	fat-soluble vitamin biosynthetic process	12	3	1.13	0.33418
GO:0046451	diaminopimelate metabolic process	14	3	1.32	0.33534
GO:0009089	lysine biosynthetic process via diaminopimelate	14	3	1.32	0.33534
GO:0044403	symbiosis, encompassing mutualism through parasitism	126	3	11.92	0.33628
GO:0006119	oxidative phosphorylation	52	3	4.92	0.34675
GO:0015766	disaccharide transport	10	3	0.95	0.3496
GO:0015770	sucrose transport	10	3	0.95	0.3496
GO:0015772	oligosaccharide transport	10	3	0.95	0.3496
GO:0048563	post-embryonic organ morphogenesis	100	3	9.46	0.37078
GO:0048444	floral organ morphogenesis	100	3	9.46	0.37078
GO:0009958	positive gravitropism	17	3	1.61	0.38991
GO:0035195	gene silencing by miRNA	103	3	9.74	0.40975
GO:0006020	inositol metabolic process	15	3	1.42	0.41396
GO:0044786	cell cycle DNA replication	76	3	7.19	0.41546
GO:0043603	cellular amide metabolic process	98	3	9.27	0.41864
GO:0044087	regulation of cellular component biogenesis	115	3	10.87	0.42105
GO:0046688	response to copper ion	11	3	1.04	0.42557
GO:0019852	L-ascorbic acid metabolic process	11	3	1.04	0.42581
GO:0019853	L-ascorbic acid biosynthetic process	11	3	1.04	0.42581
GO:0044247	cellular polysaccharide catabolic process	27	3	2.55	0.45794
GO:0009740	gibberellic acid mediated signaling pathway	25	3	2.36	0.46701
GO:0071370	cellular response to gibberellin stimulus	25	3	2.36	0.46701
GO:0010476	gibberellin mediated signaling pathway	25	3	2.36	0.46701
GO:0046174	polyol catabolic process	16	3	1.51	0.468
GO:0046482	para-aminobenzoic acid metabolic process	24	3	2.27	0.48576
GO:0071241	cellular response to inorganic substance	18	3	1.7	0.49176
GO:0022904	respiratory electron transport chain	60	3	5.67	0.52059
GO:0046459	short-chain fatty acid metabolic process	12	3	1.13	0.52818
GO:0006914	autophagy	54	3	5.11	0.53034
GO:0006473	protein acetylation	46	3	4.35	0.53117
GO:0006475	internal protein amino acid acetylation	46	3	4.35	0.53117
GO:0018393	internal peptidyl-lysine acetylation	46	3	4.35	0.53117
GO:0018394	peptidyl-lysine acetylation	46	3	4.35	0.53117
GO:0016573	histone acetylation	46	3	4.35	0.53117
GO:0035725	sodium ion transmembrane transport	20	3	1.89	0.53411
GO:0043467	regulation of generation of precursor metabolites and energy	20	3	1.89	0.54361
GO:0042548	regulation of photosynthesis, light reaction	20	3	1.89	0.54361
GO:0006085	acetyl-CoA biosynthetic process	13	3	1.23	0.55057
GO:0010315	auxin efflux	17	3	1.61	0.55757
GO:0019400	alditol metabolic process	18	3	1.7	0.56761
GO:0009251	glucan catabolic process	28	3	2.65	0.57704
GO:0080022	primary root development	17	3	1.61	0.58524
GO:0018205	peptidyl-lysine modification	62	3	5.86	0.59082
GO:0006535	cysteine biosynthetic process from serine	25	3	2.36	0.59098
GO:0043581	mycelium development	18	3	1.7	0.60114
GO:0046487	glyoxylate metabolic process	16	3	1.51	0.60741
GO:0006402	mRNA catabolic process	73	3	6.9	0.6349
GO:0009809	lignin biosynthetic process	32	3	3.03	0.66144
GO:0002213	defense response to insect	15	3	1.42	0.68571
GO:0006561	proline biosynthetic process	19	3	1.8	0.69645
GO:0046890	regulation of lipid biosynthetic process	17	3	1.61	0.70032
GO:0007265	Ras protein signal transduction	66	3	6.24	0.73706
GO:0046939	nucleotide phosphorylation	26	3	2.46	0.75292
GO:0009877	nodulation	27	3	2.55	0.75462
GO:0006913	nucleocytoplasmic transport	178	3	16.83	0.76994
GO:0051169	nuclear transport	178	3	16.83	0.76994
GO:0015991	ATP hydrolysis coupled proton transport	89	3	8.42	0.77043
GO:0015988	energy coupled proton transmembrane transport, against electrochemical gradient	89	3	8.42	0.77043
GO:0009615	response to virus	106	3	10.02	0.81773
GO:0009100	glycoprotein metabolic process	181	3	17.12	0.81823
GO:0045493	xylan catabolic process	23	3	2.17	0.83687
GO:1903046	meiotic cell cycle process	133	3	12.58	0.8551
GO:0006448	regulation of translational elongation	36	3	3.4	0.86557
GO:0000280	nuclear division	220	3	20.8	0.92257
GO:0051130	positive regulation of cellular component organization	149	3	14.09	0.9303
GO:0015695	organic cation transport	10	3	0.95	0.93979
GO:0043413	macromolecule glycosylation	177	3	16.74	1
GO:0009803	cinnamic acid metabolic process	7	3	0.66	1
GO:0046834	lipid phosphorylation	35	3	3.31	1
GO:0008213	protein alkylation	220	3	20.8	1
GO:0009101	glycoprotein biosynthetic process	177	3	16.74	1
GO:0007062	sister chromatid cohesion	91	2	8.61	1.6e-06
GO:0000956	nuclear-transcribed mRNA catabolic process	69	2	6.52	4e-06
GO:0033044	regulation of chromosome organization	98	2	9.27	1.2e-05
GO:0007131	reciprocal meiotic recombination	79	2	7.47	1.3e-05
GO:0031048	chromatin silencing by small RNA	70	2	6.62	6.6e-05
GO:0035196	production of miRNAs involved in gene silencing by miRNA	98	2	9.27	0.00017
GO:0030422	production of siRNA involved in RNA interference	105	2	9.93	0.00017
GO:0006487	protein N-linked glycosylation	67	2	6.34	0.00024
GO:0050826	response to freezing	66	2	6.24	0.0005
GO:0051052	regulation of DNA metabolic process	137	2	12.96	0.00078
GO:0019915	lipid storage	66	2	6.24	0.00126
GO:0051567	histone H3-K9 methylation	109	2	10.31	0.00245
GO:0006014	D-ribose metabolic process	18	2	1.7	0.00297
GO:0006261	DNA-dependent DNA replication	134	2	12.67	0.00342
GO:0006909	phagocytosis	5	2	0.47	0.0038
GO:0051495	positive regulation of cytoskeleton organization	90	2	8.51	0.00446
GO:0015937	coenzyme A biosynthetic process	6	2	0.57	0.00468
GO:0030833	regulation of actin filament polymerization	104	2	9.83	0.00499
GO:0016106	sesquiterpenoid biosynthetic process	23	2	2.17	0.00578
GO:0032273	positive regulation of protein polymerization	89	2	8.42	0.00596
GO:0006562	proline catabolic process	4	2	0.38	0.00761
GO:0010120	camalexin biosynthetic process	3	2	0.28	0.008
GO:0010564	regulation of cell cycle process	98	2	9.27	0.00885
GO:0071482	cellular response to light stimulus	43	2	4.07	0.00939
GO:0006661	phosphatidylinositol biosynthetic process	75	2	7.09	0.00981
GO:0052837	thiazole biosynthetic process	6	2	0.57	0.01014
GO:0052838	thiazole metabolic process	6	2	0.57	0.01014
GO:0046484	oxazole or thiazole metabolic process	6	2	0.57	0.01014
GO:0018131	oxazole or thiazole biosynthetic process	6	2	0.57	0.01014
GO:0030838	positive regulation of actin filament polymerization	87	2	8.23	0.01047
GO:0045010	actin nucleation	87	2	8.23	0.01047
GO:0032269	negative regulation of cellular protein metabolic process	48	2	4.54	0.01072
GO:0051248	negative regulation of protein metabolic process	48	2	4.54	0.01072
GO:0007276	gamete generation	100	2	9.46	0.01096
GO:0042814	monopolar cell growth	5	2	0.47	0.01229
GO:0090421	embryonic meristem initiation	42	2	3.97	0.01275
GO:0010267	production of ta-siRNAs involved in RNA interference	80	2	7.57	0.01283
GO:2001293	malonyl-CoA metabolic process	3	2	0.28	0.01435
GO:0016571	histone methylation	206	2	19.48	0.01456
GO:0006829	zinc ion transport	14	2	1.32	0.01756
GO:0034214	protein hexamerization	2	2	0.19	0.01852
GO:1902645	tertiary alcohol biosynthetic process	20	2	1.89	0.01883
GO:0009688	abscisic acid biosynthetic process	20	2	1.89	0.01883
GO:0043289	apocarotenoid biosynthetic process	20	2	1.89	0.01883
GO:2000024	regulation of leaf development	7	2	0.66	0.01932
GO:0097184	response to azide	2	2	0.19	0.02062
GO:0097185	cellular response to azide	2	2	0.19	0.02062
GO:0042157	lipoprotein metabolic process	93	2	8.79	0.02123
GO:0042158	lipoprotein biosynthetic process	93	2	8.79	0.02123
GO:0006497	protein lipidation	93	2	8.79	0.02123
GO:0010072	primary shoot apical meristem specification	37	2	3.5	0.02289
GO:1902882	regulation of response to oxidative stress	2	2	0.19	0.02624
GO:1901031	regulation of response to reactive oxygen species	2	2	0.19	0.02624
GO:2000121	regulation of removal of superoxide radicals	2	2	0.19	0.02624
GO:1900407	regulation of cellular response to oxidative stress	2	2	0.19	0.02624
GO:2001295	malonyl-CoA biosynthetic process	2	2	0.19	0.02745
GO:0006528	asparagine metabolic process	12	2	1.13	0.02799
GO:0006529	asparagine biosynthetic process	12	2	1.13	0.02799
GO:0006346	methylation-dependent chromatin silencing	60	2	5.67	0.03074
GO:0016558	protein import into peroxisome matrix	87	2	8.23	0.03235
GO:0010212	response to ionizing radiation	55	2	5.2	0.03381
GO:0009806	lignan metabolic process	2	2	0.19	0.03504
GO:0009807	lignan biosynthetic process	2	2	0.19	0.03504
GO:0031537	regulation of anthocyanin metabolic process	12	2	1.13	0.03764
GO:0015693	magnesium ion transport	24	2	2.27	0.03962
GO:0009610	response to symbiotic fungus	17	2	1.61	0.04809
GO:0009963	positive regulation of flavonoid biosynthetic process	18	2	1.7	0.04855
GO:0046049	UMP metabolic process	25	2	2.36	0.05354
GO:0006222	UMP biosynthetic process	25	2	2.36	0.05354
GO:0009174	pyrimidine ribonucleoside monophosphate biosynthetic process	25	2	2.36	0.05354
GO:0009173	pyrimidine ribonucleoside monophosphate metabolic process	27	2	2.55	0.05522
GO:0051607	defense response to virus	94	2	8.89	0.05734
GO:0052325	cell wall pectin biosynthetic process	10	2	0.95	0.06136
GO:0006144	purine nucleobase metabolic process	13	2	1.23	0.06483
GO:0071577	zinc ion transmembrane transport	12	2	1.13	0.06613
GO:0009911	positive regulation of flower development	27	2	2.55	0.06623
GO:0006566	threonine metabolic process	18	2	1.7	0.06773
GO:0010375	stomatal complex patterning	5	2	0.47	0.06854
GO:0019365	pyridine nucleotide salvage	4	2	0.38	0.06976
GO:0048235	pollen sperm cell differentiation	6	2	0.57	0.07082
GO:0010675	regulation of cellular carbohydrate metabolic process	7	2	0.66	0.07201
GO:0051170	nuclear import	127	2	12.01	0.07293
GO:0010214	seed coat development	14	2	1.32	0.07515
GO:0045037	protein import into chloroplast stroma	21	2	1.99	0.07641
GO:0090056	regulation of chlorophyll metabolic process	8	2	0.76	0.07697
GO:1901401	regulation of tetrapyrrole metabolic process	8	2	0.76	0.07697
GO:0051193	regulation of cofactor metabolic process	8	2	0.76	0.07697
GO:0009581	detection of external stimulus	27	2	2.55	0.07926
GO:0072662	protein localization to peroxisome	96	2	9.08	0.08185
GO:0072663	establishment of protein localization to peroxisome	96	2	9.08	0.08185
GO:0043574	peroxisomal transport	96	2	9.08	0.08185
GO:0006625	protein targeting to peroxisome	96	2	9.08	0.08185
GO:0046040	IMP metabolic process	16	2	1.51	0.08271
GO:0006188	IMP biosynthetic process	16	2	1.51	0.08271
GO:0048354	mucilage biosynthetic process involved in seed coat development	7	2	0.66	0.08432
GO:0010192	mucilage biosynthetic process	7	2	0.66	0.08432
GO:2000038	regulation of stomatal complex development	5	2	0.47	0.08458
GO:0010430	fatty acid omega-oxidation	3	2	0.28	0.0895
GO:0006206	pyrimidine nucleobase metabolic process	25	2	2.36	0.09093
GO:0010359	regulation of anion channel activity	30	2	2.84	0.09184
GO:0046519	sphingoid metabolic process	20	2	1.89	0.09246
GO:0043173	nucleotide salvage	14	2	1.32	0.09301
GO:0010258	NADH dehydrogenase complex (plastoquinone) assembly	3	2	0.28	0.09473
GO:0071900	regulation of protein serine/threonine kinase activity	69	2	6.52	0.09896
GO:0019310	inositol catabolic process	3	2	0.28	0.10184
GO:2000243	positive regulation of reproductive process	28	2	2.65	0.10552
GO:0009608	response to symbiont	18	2	1.7	0.10593
GO:1902593	single-organism nuclear import	125	2	11.82	0.10655
GO:0044744	protein targeting to nucleus	125	2	11.82	0.10655
GO:0006606	protein import into nucleus	125	2	11.82	0.10655
GO:0052646	alditol phosphate metabolic process	18	2	1.7	0.10888
GO:0009556	microsporogenesis	21	2	1.99	0.11006
GO:0048236	plant-type spore development	21	2	1.99	0.11006
GO:0072503	cellular divalent inorganic cation homeostasis	25	2	2.36	0.11552
GO:0009643	photosynthetic acclimation	3	2	0.28	0.11771
GO:0048232	male gamete generation	11	2	1.04	0.12194
GO:0010332	response to gamma radiation	43	2	4.07	0.12206
GO:0048545	response to steroid hormone	32	2	3.03	0.13072
GO:0048359	mucilage metabolic process involved in seed coat development	9	2	0.85	0.13145
GO:0010191	mucilage metabolic process	9	2	0.85	0.13145
GO:0002943	tRNA dihydrouridine synthesis	6	2	0.57	0.13531
GO:0046113	nucleobase catabolic process	9	2	0.85	0.13588
GO:0022412	cellular process involved in reproduction in multicellular organism	89	2	8.42	0.13699
GO:0042732	D-xylose metabolic process	24	2	2.27	0.13771
GO:0046520	sphingoid biosynthetic process	19	2	1.8	0.13893
GO:0009582	detection of abiotic stimulus	24	2	2.27	0.139
GO:0070981	L-asparagine biosynthetic process	9	2	0.85	0.13987
GO:0070982	L-asparagine metabolic process	9	2	0.85	0.13987
GO:0010065	primary meristem tissue development	5	2	0.47	0.14282
GO:0032409	regulation of transporter activity	31	2	2.93	0.14711
GO:0022898	regulation of transmembrane transporter activity	31	2	2.93	0.14711
GO:0032412	regulation of ion transmembrane transporter activity	31	2	2.93	0.14711
GO:0042549	photosystem II stabilization	7	2	0.66	0.1499
GO:0009130	pyrimidine nucleoside monophosphate biosynthetic process	32	2	3.03	0.15044
GO:0031365	N-terminal protein amino acid modification	75	2	7.09	0.15252
GO:0009129	pyrimidine nucleoside monophosphate metabolic process	34	2	3.22	0.15814
GO:0010338	leaf formation	6	2	0.57	0.15905
GO:0015742	alpha-ketoglutarate transport	4	2	0.38	0.16113
GO:0006498	N-terminal protein lipidation	72	2	6.81	0.16692
GO:0006499	N-terminal protein myristoylation	72	2	6.81	0.16692
GO:0018377	protein myristoylation	72	2	6.81	0.16692
GO:0010337	regulation of salicylic acid metabolic process	5	2	0.47	0.16793
GO:0030148	sphingolipid biosynthetic process	23	2	2.17	0.1712
GO:0043650	dicarboxylic acid biosynthetic process	28	2	2.65	0.17375
GO:0009292	genetic transfer	23	2	2.17	0.17762
GO:0009294	DNA mediated transformation	23	2	2.17	0.17762
GO:0006109	regulation of carbohydrate metabolic process	14	2	1.32	0.18028
GO:0010257	NADH dehydrogenase complex assembly	4	2	0.38	0.18392
GO:0015813	L-glutamate transport	7	2	0.66	0.18554
GO:1901463	regulation of tetrapyrrole biosynthetic process	4	2	0.38	0.19194
GO:0010380	regulation of chlorophyll biosynthetic process	4	2	0.38	0.19194
GO:0042873	aldonate transport	6	2	0.57	0.19443
GO:0015713	phosphoglycerate transport	6	2	0.57	0.19443
GO:0072655	establishment of protein localization to mitochondrion	83	2	7.85	0.20096
GO:0006626	protein targeting to mitochondrion	83	2	7.85	0.20096
GO:0070585	protein localization to mitochondrion	83	2	7.85	0.20096
GO:0006842	tricarboxylic acid transport	4	2	0.38	0.2016
GO:0019856	pyrimidine nucleobase biosynthetic process	19	2	1.8	0.20675
GO:0019674	NAD metabolic process	18	2	1.7	0.20809
GO:0032271	regulation of protein polymerization	107	2	10.12	0.20815
GO:0043254	regulation of protein complex assembly	107	2	10.12	0.20815
GO:0000375	RNA splicing, via transesterification reactions	126	2	11.92	0.21097
GO:0000377	RNA splicing, via transesterification reactions with bulged adenosine as nucleophile	126	2	11.92	0.21097
GO:0034762	regulation of transmembrane transport	32	2	3.03	0.2208
GO:0034765	regulation of ion transmembrane transport	32	2	3.03	0.2208
GO:0051938	L-glutamate import	5	2	0.47	0.23442
GO:0030091	protein repair	7	2	0.66	0.23688
GO:0010206	photosystem II repair	7	2	0.66	0.23688
GO:0008272	sulfate transport	27	2	2.55	0.23862
GO:0042214	terpene metabolic process	19	2	1.8	0.2412
GO:0055072	iron ion homeostasis	33	2	3.12	0.24542
GO:0009099	valine biosynthetic process	14	2	1.32	0.24618
GO:0072348	sulfur compound transport	34	2	3.22	0.24794
GO:0006743	ubiquinone metabolic process	17	2	1.61	0.24961
GO:0006744	ubiquinone biosynthetic process	17	2	1.61	0.24961
GO:0009052	pentose-phosphate shunt, non-oxidative branch	4	2	0.38	0.25956
GO:0006537	glutamate biosynthetic process	12	2	1.13	0.26195
GO:0045682	regulation of epidermis development	8	2	0.76	0.2647
GO:0051259	protein oligomerization	20	2	1.89	0.26615
GO:0006420	arginyl-tRNA aminoacylation	12	2	1.13	0.26968
GO:0035436	triose phosphate transmembrane transport	5	2	0.47	0.27516
GO:0006003	fructose 2,6-bisphosphate metabolic process	7	2	0.66	0.27681
GO:0018871	1-aminocyclopropane-1-carboxylate metabolic process	12	2	1.13	0.28003
GO:0042218	1-aminocyclopropane-1-carboxylate biosynthetic process	12	2	1.13	0.28003
GO:0042023	DNA endoreduplication	69	2	6.52	0.29285
GO:0035434	copper ion transmembrane transport	20	2	1.89	0.29749
GO:1902023	L-arginine transport	6	2	0.57	0.30584
GO:0090467	arginine import	6	2	0.57	0.30584
GO:0043091	L-arginine import	6	2	0.57	0.30584
GO:0043092	L-amino acid import	6	2	0.57	0.30584
GO:0034968	histone lysine methylation	176	2	16.64	0.30719
GO:0050657	nucleic acid transport	67	2	6.34	0.32349
GO:0050658	RNA transport	67	2	6.34	0.32349
GO:0006403	RNA localization	67	2	6.34	0.32349
GO:0051236	establishment of RNA localization	67	2	6.34	0.32349
GO:0051493	regulation of cytoskeleton organization	109	2	10.31	0.32869
GO:0006207	'de novo' pyrimidine nucleobase biosynthetic process	16	2	1.51	0.33881
GO:0046246	terpene biosynthetic process	16	2	1.51	0.34017
GO:0042558	pteridine-containing compound metabolic process	64	2	6.05	0.34154
GO:0006591	ornithine metabolic process	7	2	0.66	0.34713
GO:0001510	RNA methylation	118	2	11.16	0.35028
GO:0015717	triose phosphate transport	6	2	0.57	0.35806
GO:0042026	protein refolding	22	2	2.08	0.36291
GO:0009065	glutamine family amino acid catabolic process	25	2	2.36	0.36571
GO:0015809	arginine transport	7	2	0.66	0.36975
GO:0007584	response to nutrient	7	2	0.66	0.37275
GO:0072507	divalent inorganic cation homeostasis	28	2	2.65	0.3775
GO:0046184	aldehyde biosynthetic process	14	2	1.32	0.38403
GO:0006874	cellular calcium ion homeostasis	14	2	1.32	0.38416
GO:0010417	glucuronoxylan biosynthetic process	11	2	1.04	0.40564
GO:0010039	response to iron ion	23	2	2.17	0.421
GO:0006113	fermentation	6	2	0.57	0.42107
GO:0016123	xanthophyll biosynthetic process	8	2	0.76	0.42565
GO:0015807	L-amino acid transport	8	2	0.76	0.42622
GO:0055046	microgametogenesis	14	2	1.32	0.43866
GO:0010236	plastoquinone biosynthetic process	7	2	0.66	0.44119
GO:0006424	glutamyl-tRNA aminoacylation	6	2	0.57	0.44696
GO:0046916	cellular transition metal ion homeostasis	34	2	3.22	0.45297
GO:0006102	isocitrate metabolic process	15	2	1.42	0.46652
GO:0051168	nuclear export	71	2	6.71	0.46657
GO:0016119	carotene metabolic process	13	2	1.23	0.47535
GO:0007126	meiotic nuclear division	141	2	13.33	0.47779
GO:0010731	protein glutathionylation	7	2	0.66	0.49438
GO:0032320	positive regulation of Ras GTPase activity	24	2	2.27	0.49983
GO:0032318	regulation of Ras GTPase activity	41	2	3.88	0.49994
GO:0006000	fructose metabolic process	11	2	1.04	0.50763
GO:0016120	carotene biosynthetic process	12	2	1.13	0.52972
GO:0042127	regulation of cell proliferation	59	2	5.58	0.53623
GO:0015740	C4-dicarboxylate transport	15	2	1.42	0.55127
GO:0015743	malate transport	15	2	1.42	0.55127
GO:0046036	CTP metabolic process	20	2	1.89	0.55447
GO:0006241	CTP biosynthetic process	20	2	1.89	0.55447
GO:0009208	pyrimidine ribonucleoside triphosphate metabolic process	20	2	1.89	0.55447
GO:0009209	pyrimidine ribonucleoside triphosphate biosynthetic process	20	2	1.89	0.55447
GO:0009107	lipoate biosynthetic process	8	2	0.76	0.5549
GO:0046051	UTP metabolic process	12	2	1.13	0.56288
GO:0006165	nucleoside diphosphate phosphorylation	12	2	1.13	0.56288
GO:0006183	GTP biosynthetic process	12	2	1.13	0.56288
GO:0006228	UTP biosynthetic process	12	2	1.13	0.56288
GO:0030832	regulation of actin filament length	105	2	9.93	0.57342
GO:0008064	regulation of actin polymerization or depolymerization	105	2	9.93	0.57342
GO:0032956	regulation of actin cytoskeleton organization	105	2	9.93	0.57342
GO:0032970	regulation of actin filament-based process	105	2	9.93	0.57342
GO:0048584	positive regulation of response to stimulus	65	2	6.15	0.57563
GO:1901070	guanosine-containing compound biosynthetic process	17	2	1.61	0.57932
GO:0055070	copper ion homeostasis	17	2	1.61	0.59703
GO:0006397	mRNA processing	202	2	19.1	0.59857
GO:0009147	pyrimidine nucleoside triphosphate metabolic process	21	2	1.99	0.59968
GO:0009148	pyrimidine nucleoside triphosphate biosynthetic process	21	2	1.99	0.59968
GO:0006067	ethanol metabolic process	9	2	0.85	0.60287
GO:0009700	indole phytoalexin biosynthetic process	4	2	0.38	0.61116
GO:0046217	indole phytoalexin metabolic process	4	2	0.38	0.61116
GO:0006405	RNA export from nucleus	60	2	5.67	0.62494
GO:0007127	meiosis I	95	2	8.98	0.62607
GO:0006825	copper ion transport	30	2	2.84	0.6299
GO:0042773	ATP synthesis coupled electron transport	43	2	4.07	0.63481
GO:0009132	nucleoside diphosphate metabolic process	17	2	1.61	0.63521
GO:0009399	nitrogen fixation	13	2	1.23	0.65661
GO:0006083	acetate metabolic process	10	2	0.95	0.65829
GO:0072350	tricarboxylic acid metabolic process	17	2	1.61	0.6705
GO:0034308	primary alcohol metabolic process	16	2	1.51	0.69226
GO:0015851	nucleobase transport	20	2	1.89	0.70693
GO:0006002	fructose 6-phosphate metabolic process	16	2	1.51	0.71232
GO:0051056	regulation of small GTPase mediated signal transduction	61	2	5.77	0.71703
GO:0046578	regulation of Ras protein signal transduction	61	2	5.77	0.71703
GO:0052314	phytoalexin metabolic process	7	2	0.66	0.7281
GO:0052315	phytoalexin biosynthetic process	7	2	0.66	0.7281
GO:0006097	glyoxylate cycle	15	2	1.42	0.75458
GO:0019747	regulation of isoprenoid metabolic process	13	2	1.23	0.75484
GO:0070972	protein localization to endoplasmic reticulum	35	2	3.31	0.76263
GO:0045047	protein targeting to ER	26	2	2.46	0.76502
GO:0072599	establishment of protein localization to endoplasmic reticulum	26	2	2.46	0.76502
GO:0048829	root cap development	14	2	1.32	0.80729
GO:0008154	actin polymerization or depolymerization	115	2	10.87	0.81067
GO:0009686	gibberellin biosynthetic process	22	2	2.08	0.81461
GO:0055074	calcium ion homeostasis	17	2	1.61	0.82544
GO:0010043	response to zinc ion	32	2	3.03	0.83171
GO:0071941	nitrogen cycle metabolic process	23	2	2.17	0.84596
GO:0006542	glutamine biosynthetic process	25	2	2.36	0.86737
GO:0016101	diterpenoid metabolic process	27	2	2.55	0.88025
GO:0030041	actin filament polymerization	105	2	9.93	0.88846
GO:0044764	multi-organism cellular process	58	2	5.48	0.8911
GO:0009685	gibberellin metabolic process	25	2	2.36	0.90111
GO:0016102	diterpenoid biosynthetic process	23	2	2.17	0.90526
GO:0007059	chromosome segregation	126	2	11.92	0.91507
GO:0043331	response to dsRNA	114	2	10.78	0.92437
GO:0070918	production of small RNA involved in gene silencing by RNA	114	2	10.78	0.92437
GO:0031050	dsRNA fragmentation	114	2	10.78	0.92437
GO:0071359	cellular response to dsRNA	114	2	10.78	0.92437
GO:0048465	corolla development	47	2	4.44	0.93455
GO:0048441	petal development	47	2	4.44	0.93455
GO:0006613	cotranslational protein targeting to membrane	20	2	1.89	0.93553
GO:0006614	SRP-dependent cotranslational protein targeting to membrane	20	2	1.89	0.93553
GO:0009631	cold acclimation	17	2	1.61	0.93773
GO:0006897	endocytosis	49	2	4.63	0.94041
GO:0051235	maintenance of location	93	2	8.79	0.94659
GO:0033866	nucleoside bisphosphate biosynthetic process	6	2	0.57	1
GO:0035825	reciprocal DNA recombination	79	2	7.47	1
GO:0071478	cellular response to radiation	43	2	4.07	1
GO:0031334	positive regulation of protein complex assembly	89	2	8.42	1
GO:0052317	camalexin metabolic process	3	2	0.28	1
GO:0034030	ribonucleoside bisphosphate biosynthetic process	6	2	0.57	1
GO:0034033	purine nucleoside bisphosphate biosynthetic process	6	2	0.57	1
GO:0007129	synapsis	50	1	4.73	9.1e-05
GO:0042138	meiotic DNA double-strand break formation	55	1	5.2	0.00045
GO:0008284	positive regulation of cell proliferation	38	1	3.59	0.00118
GO:0006302	double-strand break repair	80	1	7.57	0.00133
GO:0045132	meiotic chromosome segregation	65	1	6.15	0.00171
GO:0032851	positive regulation of Rab GTPase activity	22	1	2.08	0.00186
GO:0000398	mRNA splicing, via spliceosome	116	1	10.97	0.002
GO:0009968	negative regulation of signal transduction	36	1	3.4	0.00643
GO:0043967	histone H4 acetylation	7	1	0.66	0.00839
GO:0006406	mRNA export from nucleus	55	1	5.2	0.00884
GO:2000242	negative regulation of reproductive process	22	1	2.08	0.00993
GO:0052541	plant-type cell wall cellulose metabolic process	10	1	0.95	0.0107
GO:0006275	regulation of DNA replication	102	1	9.65	0.01092
GO:0009585	red, far-red light phototransduction	16	1	1.51	0.01181
GO:0007602	phototransduction	16	1	1.51	0.01181
GO:0052543	callose deposition in cell wall	21	1	1.99	0.012
GO:0051241	negative regulation of multicellular organismal process	35	1	3.31	0.01335
GO:0006308	DNA catabolic process	6	1	0.57	0.0161
GO:0006366	transcription from RNA polymerase II promoter	98	1	9.27	0.01697
GO:0006354	DNA-templated transcription, elongation	40	1	3.78	0.01727
GO:0009910	negative regulation of flower development	20	1	1.89	0.01828
GO:0031167	rRNA methylation	10	1	0.95	0.02019
GO:0010017	red or far-red light signaling pathway	19	1	1.8	0.02052
GO:0071489	cellular response to red or far red light	19	1	1.8	0.02052
GO:0042819	vitamin B6 biosynthetic process	12	1	1.13	0.02118
GO:0070588	calcium ion transmembrane transport	26	1	2.46	0.02285
GO:0010563	negative regulation of phosphorus metabolic process	32	1	3.03	0.02314
GO:0045936	negative regulation of phosphate metabolic process	32	1	3.03	0.02314
GO:0006505	GPI anchor metabolic process	24	1	2.27	0.02319
GO:0048581	negative regulation of post-embryonic development	33	1	3.12	0.02805
GO:0052803	imidazole-containing compound metabolic process	13	1	1.23	0.03071
GO:0006547	histidine metabolic process	13	1	1.23	0.03071
GO:0006357	regulation of transcription from RNA polymerase II promoter	38	1	3.59	0.03117
GO:0043405	regulation of MAP kinase activity	15	1	1.42	0.03243
GO:0009691	cytokinin biosynthetic process	12	1	1.13	0.03764
GO:0080136	priming of cellular response to stress	2	1	0.19	0.04002
GO:0000169	activation of MAPK activity involved in osmosensory signaling pathway	2	1	0.19	0.04002
GO:0009113	purine nucleobase biosynthetic process	7	1	0.66	0.04069
GO:0042816	vitamin B6 metabolic process	13	1	1.23	0.04242
GO:0031400	negative regulation of protein modification process	39	1	3.69	0.04461
GO:0009624	response to nematode	34	1	3.22	0.04494
GO:2000037	regulation of stomatal complex patterning	3	1	0.28	0.04547
GO:0009780	photosynthetic NADP+ reduction	2	1	0.19	0.04729
GO:0007178	transmembrane receptor protein serine/threonine kinase signaling pathway	5	1	0.47	0.04789
GO:0048826	cotyledon morphogenesis	2	1	0.19	0.04926
GO:1901703	protein localization involved in auxin polar transport	3	1	0.28	0.05026
GO:0000105	histidine biosynthetic process	11	1	1.04	0.0525
GO:0052386	cell wall thickening	24	1	2.27	0.05335
GO:0001887	selenium compound metabolic process	6	1	0.57	0.05412
GO:0008614	pyridoxine metabolic process	9	1	0.85	0.05622
GO:0008615	pyridoxine biosynthetic process	9	1	0.85	0.05622
GO:0035265	organ growth	5	1	0.47	0.05636
GO:0009960	endosperm development	13	1	1.23	0.0568
GO:0072529	pyrimidine-containing compound catabolic process	13	1	1.23	0.05699
GO:0051348	negative regulation of transferase activity	32	1	3.03	0.05741
GO:0006298	mismatch repair	11	1	1.04	0.0588
GO:0048598	embryonic morphogenesis	6	1	0.57	0.06085
GO:0019860	uracil metabolic process	7	1	0.66	0.06321
GO:0000098	sulfur amino acid catabolic process	8	1	0.76	0.06751
GO:0006168	adenine salvage	4	1	0.38	0.06809
GO:0043096	purine nucleobase salvage	4	1	0.38	0.06809
GO:0010232	vascular transport	5	1	0.47	0.07144
GO:0010233	phloem transport	5	1	0.47	0.07144
GO:0007000	nucleolus organization	8	1	0.76	0.07276
GO:0046168	glycerol-3-phosphate catabolic process	9	1	0.85	0.07307
GO:0038032	termination of G-protein coupled receptor signaling pathway	8	1	0.76	0.07436
GO:0045744	negative regulation of G-protein coupled receptor protein signaling pathway	8	1	0.76	0.07436
GO:0008277	regulation of G-protein coupled receptor protein signaling pathway	8	1	0.76	0.07436
GO:0023021	termination of signal transduction	8	1	0.76	0.07436
GO:0036092	phosphatidylinositol-3-phosphate biosynthetic process	4	1	0.38	0.07732
GO:0000154	rRNA modification	12	1	1.13	0.07919
GO:0015758	glucose transport	2	1	0.19	0.08469
GO:0051503	adenine nucleotide transport	5	1	0.47	0.08608
GO:0006189	'de novo' IMP biosynthetic process	10	1	0.95	0.08643
GO:0043068	positive regulation of programmed cell death	2	1	0.19	0.08776
GO:0042559	pteridine-containing compound biosynthetic process	34	1	3.22	0.0883
GO:0047484	regulation of response to osmotic stress	5	1	0.47	0.08845
GO:0048838	release of seed from dormancy	2	1	0.19	0.09184
GO:0097438	exit from dormancy	2	1	0.19	0.09184
GO:0048571	long-day photoperiodism	25	1	2.36	0.09195
GO:0048574	long-day photoperiodism, flowering	25	1	2.36	0.09195
GO:0017148	negative regulation of translation	9	1	0.85	0.09274
GO:0009088	threonine biosynthetic process	8	1	0.76	0.09387
GO:0071324	cellular response to disaccharide stimulus	4	1	0.38	0.09923
GO:0071329	cellular response to sucrose stimulus	4	1	0.38	0.09923
GO:0046083	adenine metabolic process	5	1	0.47	0.1016
GO:0046084	adenine biosynthetic process	5	1	0.47	0.1016
GO:0009583	detection of light stimulus	21	1	1.99	0.10324
GO:0009934	regulation of meristem structural organization	18	1	1.7	0.10802
GO:0006270	DNA replication initiation	57	1	5.39	0.10824
GO:0032844	regulation of homeostatic process	36	1	3.4	0.1173
GO:0009068	aspartate family amino acid catabolic process	9	1	0.85	0.1232
GO:0080171	lytic vacuole organization	3	1	0.28	0.12787
GO:0032365	intracellular lipid transport	4	1	0.38	0.12945
GO:0009915	phloem sucrose loading	2	1	0.19	0.13037
GO:0048533	sporocyte differentiation	1	1	0.09	0.13639
GO:0010480	microsporocyte differentiation	1	1	0.09	0.13639
GO:0006624	vacuolar protein processing	1	1	0.09	0.13866
GO:0006212	uracil catabolic process	5	1	0.47	0.13915
GO:0010395	rhamnogalacturonan I metabolic process	1	1	0.09	0.14003
GO:0010400	rhamnogalacturonan I side chain metabolic process	1	1	0.09	0.14003
GO:0043446	cellular alkane metabolic process	1	1	0.09	0.14037
GO:0043447	alkane biosynthetic process	1	1	0.09	0.14037
GO:0043488	regulation of mRNA stability	2	1	0.19	0.14248
GO:0048255	mRNA stabilization	2	1	0.19	0.14248
GO:0010394	homogalacturonan metabolic process	8	1	0.76	0.14317
GO:0010289	homogalacturonan biosynthetic process	8	1	0.76	0.14317
GO:0010450	inflorescence meristem growth	1	1	0.09	0.14337
GO:0010159	specification of organ position	1	1	0.09	0.14337
GO:0098602	single organism cell adhesion	1	1	0.09	0.14351
GO:0016337	single organismal cell-cell adhesion	1	1	0.09	0.14351
GO:0006780	uroporphyrinogen III biosynthetic process	1	1	0.09	0.14486
GO:0046502	uroporphyrinogen III metabolic process	1	1	0.09	0.14486
GO:0006891	intra-Golgi vesicle-mediated transport	46	1	4.35	0.1466
GO:0042178	xenobiotic catabolic process	1	1	0.09	0.1488
GO:1901668	regulation of superoxide dismutase activity	1	1	0.09	0.14929
GO:1901671	positive regulation of superoxide dismutase activity	1	1	0.09	0.14929
GO:0051353	positive regulation of oxidoreductase activity	1	1	0.09	0.14929
GO:0051341	regulation of oxidoreductase activity	1	1	0.09	0.14929
GO:0080060	integument development	3	1	0.28	0.14996
GO:0048759	xylem vessel member cell differentiation	1	1	0.09	0.15172
GO:0072512	trivalent inorganic cation transport	1	1	0.09	0.15269
GO:0015690	aluminum cation transport	1	1	0.09	0.15269
GO:0006072	glycerol-3-phosphate metabolic process	17	1	1.61	0.15269
GO:0009742	brassinosteroid mediated signaling pathway	30	1	2.84	0.1542
GO:0043401	steroid hormone mediated signaling pathway	30	1	2.84	0.1542
GO:0071367	cellular response to brassinosteroid stimulus	30	1	2.84	0.1542
GO:0071383	cellular response to steroid hormone stimulus	30	1	2.84	0.1542
GO:0031538	negative regulation of anthocyanin metabolic process	3	1	0.28	0.15483
GO:0015858	nucleoside transport	7	1	0.66	0.15803
GO:0033591	response to L-ascorbic acid	1	1	0.09	0.15948
GO:0052544	defense response by callose deposition in cell wall	11	1	1.04	0.16138
GO:0052482	defense response by cell wall thickening	11	1	1.04	0.16138
GO:0010581	regulation of starch biosynthetic process	1	1	0.09	0.16186
GO:0032881	regulation of polysaccharide metabolic process	1	1	0.09	0.16186
GO:0032885	regulation of polysaccharide biosynthetic process	1	1	0.09	0.16186
GO:0010962	regulation of glucan biosynthetic process	1	1	0.09	0.16186
GO:2000904	regulation of starch metabolic process	1	1	0.09	0.16186
GO:0034052	positive regulation of plant-type hypersensitive response	1	1	0.09	0.162
GO:0006695	cholesterol biosynthetic process	1	1	0.09	0.16415
GO:0008203	cholesterol metabolic process	1	1	0.09	0.16415
GO:0009785	blue light signaling pathway	20	1	1.89	0.16434
GO:0030522	intracellular receptor signaling pathway	20	1	1.89	0.16434
GO:0001736	establishment of planar polarity	4	1	0.38	0.16475
GO:0001738	morphogenesis of a polarized epithelium	4	1	0.38	0.16475
GO:0007164	establishment of tissue polarity	4	1	0.38	0.16475
GO:0002009	morphogenesis of an epithelium	4	1	0.38	0.16475
GO:0048729	tissue morphogenesis	4	1	0.38	0.16475
GO:0006068	ethanol catabolic process	1	1	0.09	0.16725
GO:0034310	primary alcohol catabolic process	1	1	0.09	0.16725
GO:0080051	cutin transport	3	1	0.28	0.16732
GO:0032890	regulation of organic acid transport	1	1	0.09	0.16746
GO:0051952	regulation of amine transport	1	1	0.09	0.16746
GO:0051955	regulation of amino acid transport	1	1	0.09	0.16746
GO:0032973	amino acid export	1	1	0.09	0.16746
GO:0080143	regulation of amino acid export	1	1	0.09	0.16746
GO:0006567	threonine catabolic process	7	1	0.66	0.16803
GO:0006658	phosphatidylserine metabolic process	1	1	0.09	0.16871
GO:0006659	phosphatidylserine biosynthetic process	1	1	0.09	0.16871
GO:0009786	regulation of asymmetric cell division	1	1	0.09	0.16879
GO:0032204	regulation of telomere maintenance	35	1	3.31	0.17033
GO:0060919	auxin influx	1	1	0.09	0.17067
GO:0046466	membrane lipid catabolic process	3	1	0.28	0.17139
GO:0030149	sphingolipid catabolic process	3	1	0.28	0.17139
GO:0000103	sulfate assimilation	6	1	0.57	0.17203
GO:0019676	ammonia assimilation cycle	5	1	0.47	0.17228
GO:0019255	glucose 1-phosphate metabolic process	1	1	0.09	0.1726
GO:0019388	galactose catabolic process	1	1	0.09	0.1726
GO:0055088	lipid homeostasis	3	1	0.28	0.17306
GO:0043255	regulation of carbohydrate biosynthetic process	5	1	0.47	0.17315
GO:0042550	photosystem I stabilization	3	1	0.28	0.17374
GO:1901475	pyruvate transmembrane transport	1	1	0.09	0.1753
GO:0006849	plasma membrane pyruvate transport	1	1	0.09	0.1753
GO:0042554	superoxide anion generation	1	1	0.09	0.17698
GO:0006145	purine nucleobase catabolic process	1	1	0.09	0.17698
GO:0046110	xanthine metabolic process	1	1	0.09	0.17698
GO:0010942	positive regulation of cell death	4	1	0.38	0.17716
GO:0015708	silicate transport	1	1	0.09	0.1776
GO:0045338	farnesyl diphosphate metabolic process	3	1	0.28	0.17841
GO:2000013	regulation of arginine biosynthetic process via ornithine	1	1	0.09	0.18145
GO:1900079	regulation of arginine biosynthetic process	1	1	0.09	0.18145
GO:2000282	regulation of cellular amino acid biosynthetic process	1	1	0.09	0.18145
GO:0090368	regulation of ornithine metabolic process	1	1	0.09	0.18145
GO:0000820	regulation of glutamine family amino acid metabolic process	1	1	0.09	0.18145
GO:0000821	regulation of arginine metabolic process	1	1	0.09	0.18145
GO:0030641	regulation of cellular pH	7	1	0.66	0.18145
GO:0051453	regulation of intracellular pH	7	1	0.66	0.18145
GO:0010028	xanthophyll cycle	1	1	0.09	0.18324
GO:0043686	co-translational protein modification	1	1	0.09	0.18333
GO:0046439	L-cysteine metabolic process	1	1	0.09	0.18466
GO:0019450	L-cysteine catabolic process to pyruvate	1	1	0.09	0.18466
GO:0019448	L-cysteine catabolic process	1	1	0.09	0.18466
GO:0043247	telomere maintenance in response to DNA damage	33	1	3.12	0.18508
GO:0032855	positive regulation of Rac GTPase activity	1	1	0.09	0.18641
GO:0032321	positive regulation of Rho GTPase activity	1	1	0.09	0.18641
GO:0032319	regulation of Rho GTPase activity	1	1	0.09	0.18641
GO:0080021	response to benzoic acid	1	1	0.09	0.19
GO:0072489	methylammonium transmembrane transport	1	1	0.09	0.1902
GO:0048766	root hair initiation	2	1	0.19	0.19023
GO:0019740	nitrogen utilization	5	1	0.47	0.19132
GO:0006208	pyrimidine nucleobase catabolic process	8	1	0.76	0.19609
GO:0010074	maintenance of meristem identity	43	1	4.07	0.19755
GO:0010107	potassium ion import	5	1	0.47	0.19845
GO:0010044	response to aluminum ion	3	1	0.28	0.20337
GO:0015867	ATP transport	4	1	0.38	0.2048
GO:0035281	pre-miRNA export from nucleus	2	1	0.19	0.2084
GO:0071483	cellular response to blue light	21	1	1.99	0.21107
GO:0006086	acetyl-CoA biosynthetic process from pyruvate	3	1	0.28	0.212
GO:0000373	Group II intron splicing	10	1	0.95	0.21218
GO:0010067	procambium histogenesis	3	1	0.28	0.21285
GO:0045176	apical protein localization	2	1	0.19	0.21386
GO:0008105	asymmetric protein localization	2	1	0.19	0.21386
GO:0006808	regulation of nitrogen utilization	3	1	0.28	0.21613
GO:0010358	leaf shaping	4	1	0.38	0.21697
GO:0006521	regulation of cellular amino acid metabolic process	11	1	1.04	0.21938
GO:0042450	arginine biosynthetic process via ornithine	5	1	0.47	0.2253
GO:0006968	cellular defense response	3	1	0.28	0.22537
GO:0010185	regulation of cellular defense response	3	1	0.28	0.22537
GO:0010148	transpiration	3	1	0.28	0.22537
GO:0051245	negative regulation of cellular defense response	3	1	0.28	0.22537
GO:2000027	regulation of organ morphogenesis	5	1	0.47	0.227
GO:0017004	cytochrome complex assembly	33	1	3.12	0.23055
GO:0070475	rRNA base methylation	2	1	0.19	0.24106
GO:0010119	regulation of stomatal movement	43	1	4.07	0.2412
GO:0009435	NAD biosynthetic process	10	1	0.95	0.24719
GO:0044273	sulfur compound catabolic process	22	1	2.08	0.25178
GO:0006419	alanyl-tRNA aminoacylation	9	1	0.85	0.25512
GO:0016554	cytidine to uridine editing	5	1	0.47	0.25551
GO:1901073	glucosamine-containing compound biosynthetic process	12	1	1.13	0.26375
GO:0046349	amino sugar biosynthetic process	12	1	1.13	0.26375
GO:0042981	regulation of apoptotic process	5	1	0.47	0.26576
GO:0015868	purine ribonucleotide transport	5	1	0.47	0.26775
GO:0042304	regulation of fatty acid biosynthetic process	3	1	0.28	0.27723
GO:0043953	protein transport by the Tat complex	3	1	0.28	0.27931
GO:0009554	megasporogenesis	2	1	0.19	0.28281
GO:1900140	regulation of seedling development	31	1	2.93	0.28283
GO:0015812	gamma-aminobutyric acid transport	4	1	0.38	0.2839
GO:0010270	photosystem II oxygen evolving complex assembly	3	1	0.28	0.28812
GO:0051028	mRNA transport	62	1	5.86	0.28858
GO:0010288	response to lead ion	2	1	0.19	0.29446
GO:0015746	citrate transport	2	1	0.19	0.29488
GO:0006556	S-adenosylmethionine biosynthetic process	16	1	1.51	0.30003
GO:0043241	protein complex disassembly	49	1	4.63	0.30082
GO:0043624	cellular protein complex disassembly	49	1	4.63	0.30082
GO:0032984	macromolecular complex disassembly	49	1	4.63	0.30082
GO:0006657	CDP-choline pathway	6	1	0.57	0.30289
GO:0000184	nuclear-transcribed mRNA catabolic process, nonsense-mediated decay	9	1	0.85	0.30359
GO:0006997	nucleus organization	48	1	4.54	0.30611
GO:0033383	geranyl diphosphate metabolic process	3	1	0.28	0.30828
GO:0007263	nitric oxide mediated signal transduction	2	1	0.19	0.3085
GO:0019359	nicotinamide nucleotide biosynthetic process	15	1	1.42	0.30961
GO:0010268	brassinosteroid homeostasis	2	1	0.19	0.31057
GO:0045089	positive regulation of innate immune response	26	1	2.46	0.31243
GO:0002684	positive regulation of immune system process	26	1	2.46	0.31243
GO:0050778	positive regulation of immune response	26	1	2.46	0.31243
GO:0006120	mitochondrial electron transport, NADH to ubiquinone	10	1	0.95	0.31391
GO:0019217	regulation of fatty acid metabolic process	6	1	0.57	0.31671
GO:0015712	hexose phosphate transport	2	1	0.19	0.31681
GO:2000280	regulation of root development	19	1	1.8	0.31684
GO:0006760	folic acid-containing compound metabolic process	60	1	5.67	0.31687
GO:0015749	monosaccharide transport	5	1	0.47	0.32229
GO:1900055	regulation of leaf senescence	2	1	0.19	0.32389
GO:1900056	negative regulation of leaf senescence	2	1	0.19	0.32389
GO:0010540	basipetal auxin transport	13	1	1.23	0.32399
GO:0010158	abaxial cell fate specification	4	1	0.38	0.32966
GO:0006415	translational termination	31	1	2.93	0.32999
GO:0010029	regulation of seed germination	28	1	2.65	0.33155
GO:0045596	negative regulation of cell differentiation	53	1	5.01	0.33284
GO:0007346	regulation of mitotic cell cycle	63	1	5.96	0.33424
GO:0035335	peptidyl-tyrosine dephosphorylation	29	1	2.74	0.33611
GO:0046146	tetrahydrobiopterin metabolic process	3	1	0.28	0.33778
GO:0006729	tetrahydrobiopterin biosynthetic process	3	1	0.28	0.33778
GO:0006433	prolyl-tRNA aminoacylation	7	1	0.66	0.33843
GO:0006641	triglyceride metabolic process	15	1	1.42	0.34605
GO:0015729	oxaloacetate transport	3	1	0.28	0.34816
GO:0009093	cysteine catabolic process	3	1	0.28	0.35029
GO:0006427	histidyl-tRNA aminoacylation	4	1	0.38	0.35115
GO:0071588	hydrogen peroxide mediated signaling pathway	2	1	0.19	0.35166
GO:1901527	abscisic acid-activated signaling pathway involved in stomatal movement	2	1	0.19	0.35166
GO:1901528	hydrogen peroxide mediated signaling pathway involved in stomatal movement	2	1	0.19	0.35166
GO:0032411	positive regulation of transporter activity	2	1	0.19	0.35166
GO:1901529	positive regulation of anion channel activity	2	1	0.19	0.35166
GO:0032414	positive regulation of ion transmembrane transporter activity	2	1	0.19	0.35166
GO:0071423	malate transmembrane transport	4	1	0.38	0.35296
GO:0043968	histone H2A acetylation	3	1	0.28	0.35432
GO:0048863	stem cell differentiation	52	1	4.92	0.35538
GO:0090333	regulation of stomatal closure	6	1	0.57	0.35701
GO:0090332	stomatal closure	8	1	0.76	0.36403
GO:0016075	rRNA catabolic process	4	1	0.38	0.36657
GO:0006428	isoleucyl-tRNA aminoacylation	4	1	0.38	0.36805
GO:0010623	developmental programmed cell death	2	1	0.19	0.37184
GO:0015908	fatty acid transport	2	1	0.19	0.37398
GO:2000123	positive regulation of stomatal complex development	2	1	0.19	0.37405
GO:0045684	positive regulation of epidermis development	2	1	0.19	0.37405
GO:0033238	regulation of cellular amine metabolic process	12	1	1.13	0.37569
GO:0010092	specification of organ identity	5	1	0.47	0.37635
GO:0010093	specification of floral organ identity	5	1	0.47	0.37635
GO:0006432	phenylalanyl-tRNA aminoacylation	4	1	0.38	0.37635
GO:0018065	protein-cofactor linkage	5	1	0.47	0.37866
GO:0002097	tRNA wobble base modification	4	1	0.38	0.3794
GO:0002098	tRNA wobble uridine modification	4	1	0.38	0.3794
GO:0006935	chemotaxis	11	1	1.04	0.38029
GO:0042330	taxis	11	1	1.04	0.38029
GO:0006723	cuticle hydrocarbon biosynthetic process	2	1	0.19	0.38149
GO:0043101	purine-containing compound salvage	8	1	0.76	0.38461
GO:0019827	stem cell maintenance	51	1	4.82	0.38515
GO:0048864	stem cell development	51	1	4.82	0.38515
GO:0042727	flavin-containing compound biosynthetic process	17	1	1.61	0.38641
GO:0006771	riboflavin metabolic process	17	1	1.61	0.38641
GO:0009231	riboflavin biosynthetic process	17	1	1.61	0.38641
GO:0006437	tyrosyl-tRNA aminoacylation	3	1	0.28	0.39068
GO:0006564	L-serine biosynthetic process	7	1	0.66	0.39305
GO:0048830	adventitious root development	2	1	0.19	0.39332
GO:0046166	glyceraldehyde-3-phosphate biosynthetic process	2	1	0.19	0.3936
GO:0006642	triglyceride mobilization	2	1	0.19	0.3936
GO:0042822	pyridoxal phosphate metabolic process	12	1	1.13	0.39482
[truncated: 2,321 more rows]

## Sheet: young_vs_senescent  CC
GO ID	Term	Annotated	Significant	Expected	KS
GO:0005575	cellular_component	12948	1250	1250	1
GO:0044464	cell part	10219	937	986.54	0.99844
GO:0005623	cell	10219	937	986.54	0.99844
GO:0005622	intracellular	9445	821	911.82	0.9993
GO:0044424	intracellular part	9183	807	886.53	0.9994
GO:0043226	organelle	7584	688	732.16	0.96179
GO:0043229	intracellular organelle	7577	687	731.48	0.96094
GO:0005737	cytoplasm	6844	686	660.72	0.99154
GO:0016020	membrane	5871	651	566.79	0.72848
GO:0043227	membrane-bounded organelle	6603	625	637.45	0.95631
GO:0043231	intracellular membrane-bounded organelle	6596	624	636.78	0.95742
GO:0044444	cytoplasmic part	6084	620	587.35	0.97868
GO:0009536	plastid	2332	405	225.13	0.32882
GO:0044422	organelle part	3527	398	340.5	0.98121
GO:0044446	intracellular organelle part	3522	396	340.01	0.98072
GO:0009507	chloroplast	2135	388	206.11	0.13082
GO:0044425	membrane part	3197	355	308.64	0.89096
GO:0044435	plastid part	1307	303	126.18	0.56567
GO:0031224	intrinsic component of membrane	2594	297	250.42	0.25336
GO:0044434	chloroplast part	1283	295	123.86	0.81903
GO:0016021	integral component of membrane	2510	276	242.32	8e-05
GO:0032991	macromolecular complex	3000	225	289.62	0.99177
GO:0071944	cell periphery	1798	196	173.58	0.39562
GO:0009579	thylakoid	628	189	60.63	0.00367
GO:0009532	plastid stroma	711	173	68.64	0.27065
GO:0009570	chloroplast stroma	691	165	66.71	1.8e-14
GO:0031975	envelope	1033	164	99.73	0.95906
GO:0031967	organelle envelope	1028	163	99.24	0.95996
GO:0009534	chloroplast thylakoid	481	149	46.44	0.0001
GO:0031984	organelle subcompartment	489	149	47.21	0.04552
GO:0031976	plastid thylakoid	481	149	46.44	1
GO:0044436	thylakoid part	479	148	46.24	0.21616
GO:0009526	plastid envelope	634	146	61.21	0.18322
GO:0043234	protein complex	1910	145	184.39	0.99995
GO:0009941	chloroplast envelope	610	142	58.89	6.3e-12
GO:0005886	plasma membrane	1447	132	139.69	0.83782
GO:0034357	photosynthetic membrane	440	131	42.48	0.28709
GO:0043228	non-membrane-bounded organelle	1681	123	162.28	0.97316
GO:0043232	intracellular non-membrane-bounded organelle	1681	123	162.28	0.97316
GO:0042651	thylakoid membrane	411	122	39.68	0.32438
GO:0005576	extracellular region	534	114	51.55	1e-05
GO:0005634	nucleus	2421	112	233.72	0.98363
GO:0009535	chloroplast thylakoid membrane	369	110	35.62	2.8e-14
GO:0055035	plastid thylakoid membrane	370	110	35.72	0.98308
GO:0005739	mitochondrion	1180	85	113.92	0.98703
GO:0030529	ribonucleoprotein complex	1123	81	108.41	0.97852
GO:0030312	external encapsulating structure	439	75	42.38	0.07283
GO:0005618	cell wall	434	74	41.9	0.06624
GO:0031090	organelle membrane	996	74	96.15	0.93092
GO:0005840	ribosome	862	72	83.22	0.82278
GO:0005829	cytosol	1210	67	116.81	0.799
GO:0012505	endomembrane system	1078	67	104.07	0.81495
GO:0048046	apoplast	293	58	28.29	0.00144
GO:0009521	photosystem	127	50	12.26	1
GO:0005773	vacuole	604	44	58.31	0.79244
GO:0098588	bounding membrane of organelle	653	42	63.04	0.91384
GO:0005783	endoplasmic reticulum	472	41	45.57	0.10343
GO:1902494	catalytic complex	587	38	56.67	0.95763
GO:0005911	cell-cell junction	416	34	40.16	0.01762
GO:0030054	cell junction	416	34	40.16	0.01762
GO:0055044	symplast	416	34	40.16	0.01762
GO:0009506	plasmodesma	416	34	40.16	0.01762
GO:0031977	thylakoid lumen	86	33	8.3	0.08476
GO:0009523	photosystem II	79	32	7.63	0.00019
GO:0005856	cytoskeleton	358	31	34.56	0.95484
GO:0009505	plant-type cell wall	122	27	11.78	0.0033
GO:0019866	organelle inner membrane	317	27	30.6	0.94358
GO:0044430	cytoskeletal part	322	27	31.09	0.98088
GO:0009543	chloroplast thylakoid lumen	65	26	6.28	2.5e-06
GO:0031978	plastid thylakoid lumen	65	26	6.28	1
GO:0042170	plastid membrane	135	25	13.03	0.24073
GO:0015630	microtubule cytoskeleton	249	25	24.04	0.83253
GO:0009522	photosystem I	59	23	5.7	9.4e-06
GO:0005794	Golgi apparatus	533	23	51.46	0.99488
GO:0031969	chloroplast membrane	128	22	12.36	0.34466
GO:0044429	mitochondrial part	393	22	37.94	0.96406
GO:0044459	plasma membrane part	174	21	16.8	0.88198
GO:0005874	microtubule	181	20	17.47	0.56102
GO:0031974	membrane-enclosed lumen	605	20	58.41	0.99149
GO:0070013	intracellular organelle lumen	588	20	56.77	0.99204
GO:0043233	organelle lumen	588	20	56.77	0.99204
GO:0031225	anchored component of membrane	71	19	6.85	0.32956
GO:1990204	oxidoreductase complex	152	19	14.67	0.94329
GO:0044437	vacuolar part	309	18	29.83	0.62534
GO:0005740	mitochondrial envelope	331	18	31.95	0.94337
GO:0044428	nuclear part	648	18	62.56	0.99191
GO:0019898	extrinsic component of membrane	86	17	8.3	0.01696
GO:0010287	plastoglobule	69	17	6.66	0.01895
GO:0005774	vacuolar membrane	307	17	29.64	0.60666
GO:0098589	membrane region	133	17	12.84	0.65432
GO:0031966	mitochondrial membrane	304	16	29.35	0.96676
GO:0009654	photosystem II oxygen evolving complex	36	15	3.48	0.0003
GO:0009528	plastid inner membrane	72	15	6.95	0.08527
GO:0044432	endoplasmic reticulum part	146	15	14.09	0.54473
GO:0042175	nuclear outer membrane-endoplasmic reticulum membrane network	123	15	11.87	0.61866
GO:0031981	nuclear lumen	483	15	46.63	0.99525
GO:0005777	peroxisome	194	14	18.73	0.10947
GO:0042579	microbody	194	14	18.73	0.10947
GO:0031226	intrinsic component of plasma membrane	45	14	4.34	0.51626
GO:0005789	endoplasmic reticulum membrane	121	14	11.68	0.57764
GO:0005730	nucleolus	305	14	29.44	0.98209
GO:0044445	cytosolic part	271	14	26.16	0.99006
GO:0009706	chloroplast inner membrane	68	13	6.56	0.00325
GO:0005875	microtubule associated complex	122	13	11.78	0.67251
GO:0022626	cytosolic ribosome	226	13	21.82	0.99173
GO:0044391	ribosomal subunit	261	13	25.2	0.99209
GO:0005871	kinesin complex	105	12	10.14	0.47733
GO:1990234	transferase complex	356	12	34.37	0.891
GO:0005743	mitochondrial inner membrane	243	12	23.46	0.92422
GO:0046658	anchored component of plasma membrane	30	11	2.9	2.8e-05
GO:0009295	nucleoid	47	11	4.54	0.49199
GO:0000151	ubiquitin ligase complex	182	10	17.57	7.6e-07
GO:0005768	endosome	195	10	18.83	0.00142
GO:0031982	vesicle	194	10	18.73	0.9058
GO:0031988	membrane-bounded vesicle	191	10	18.44	0.90825
GO:0030076	light-harvesting complex	22	9	2.12	0.009
GO:0010319	stromule	51	9	4.92	0.04039
GO:0042646	plastid nucleoid	24	8	2.32	0.16949
GO:0019867	outer membrane	102	8	9.85	0.85153
GO:0031968	organelle outer membrane	97	8	9.36	0.85831
GO:0005694	chromosome	237	8	22.88	0.87591
GO:0031410	cytoplasmic vesicle	183	8	17.67	0.91476
GO:0016023	cytoplasmic membrane-bounded vesicle	181	8	17.47	0.91638
GO:0009508	plastid chromosome	14	7	1.35	0.00134
GO:0030095	chloroplast photosystem II	16	7	1.54	0.01726
GO:0009533	chloroplast stromal thylakoid	17	7	1.64	0.0186
GO:0016469	proton-transporting two-sector ATPase complex	128	7	12.36	0.80153
GO:0045259	proton-transporting ATP synthase complex	64	7	6.18	0.87896
GO:0015935	small ribosomal subunit	132	7	12.74	0.92032
GO:0044431	Golgi apparatus part	235	7	22.69	0.99289
GO:0000229	cytoplasmic chromosome	14	7	1.35	1
GO:0005802	trans-Golgi network	140	6	13.52	0.00054
GO:0010598	NAD(P)H dehydrogenase complex (plastoquinone)	12	6	1.16	0.00635
GO:0009538	photosystem I reaction center	13	6	1.26	0.01246
GO:0009986	cell surface	16	6	1.54	0.04355
GO:0009527	plastid outer membrane	46	6	4.44	0.42818
GO:0015934	large ribosomal subunit	130	6	12.55	0.99609
GO:0031012	extracellular matrix	16	5	1.54	0.09597
GO:0031300	intrinsic component of organelle membrane	56	5	5.41	0.18581
GO:0009707	chloroplast outer membrane	43	5	4.15	0.32321
GO:0009705	plant-type vacuole membrane	32	4	3.09	0.02011
GO:0000325	plant-type vacuole	58	4	5.6	0.17832
GO:0000145	exocyst	39	4	3.77	0.37184
GO:0044421	extracellular region part	23	4	2.22	0.69531
GO:0044448	cell cortex part	59	4	5.7	0.86575
GO:0005938	cell cortex	66	4	6.37	0.89415
GO:0045261	proton-transporting ATP synthase complex, catalytic core F(1)	41	4	3.96	0.91387
GO:0033178	proton-transporting two-sector ATPase complex, catalytic domain	74	4	7.14	0.9541
GO:0005759	mitochondrial matrix	72	4	6.95	0.9639
GO:0044455	mitochondrial membrane part	146	4	14.09	0.98666
GO:0031301	integral component of organelle membrane	42	3	4.05	0.00429
GO:0030093	chloroplast photosystem I	5	3	0.48	0.01093
GO:0030956	glutamyl-tRNA(Gln) amidotransferase complex	4	3	0.39	0.02896
GO:0090404	pollen tube tip	6	3	0.58	0.03306
GO:0060187	cell pole	6	3	0.58	0.03306
GO:0051286	cell tip	6	3	0.58	0.03306
GO:0035838	growing cell tip	6	3	0.58	0.03306
GO:0009897	external side of plasma membrane	5	3	0.48	0.04836
GO:0009547	plastid ribosome	7	3	0.68	0.0983
GO:0000313	organellar ribosome	12	3	1.16	0.1531
GO:0031360	intrinsic component of thylakoid membrane	7	3	0.68	0.16
GO:0031361	integral component of thylakoid membrane	7	3	0.68	0.16
GO:0098552	side of membrane	12	3	1.16	0.25707
GO:0044463	cell projection part	13	3	1.26	0.26931
GO:0046930	pore complex	40	3	3.86	0.26994
GO:0030427	site of polarized growth	15	3	1.45	0.39211
GO:0005887	integral component of plasma membrane	15	3	1.45	0.5182
GO:0042995	cell projection	31	3	2.99	0.74261
GO:0045263	proton-transporting ATP synthase complex, coupling factor F(o)	19	3	1.83	0.75454
GO:0033177	proton-transporting two-sector ATPase complex, proton-transporting domain	47	3	4.54	0.78434
GO:0090406	pollen tube	22	3	2.12	0.89067
GO:0070469	respiratory chain	130	3	12.55	0.90659
GO:0012506	vesicle membrane	86	3	8.3	0.92115
GO:0030139	endocytic vesicle	9	2	0.87	0.00549
GO:0045178	basal part of cell	3	2	0.29	0.01112
GO:0009925	basal plasma membrane	3	2	0.29	0.01112
GO:0016323	basolateral plasma membrane	3	2	0.29	0.01112
GO:0005834	heterotrimeric G-protein complex	34	2	3.28	0.02074
GO:0031227	intrinsic component of endoplasmic reticulum membrane	21	2	2.03	0.02442
GO:0009513	etioplast	5	2	0.48	0.03219
GO:0009531	secondary cell wall	2	2	0.19	0.03549
GO:0009317	acetyl-CoA carboxylase complex	7	2	0.68	0.04001
GO:0031234	extrinsic component of cytoplasmic side of plasma membrane	36	2	3.48	0.05182
GO:0019897	extrinsic component of plasma membrane	36	2	3.48	0.05182
GO:0000178	exosome (RNase complex)	8	2	0.77	0.09485
GO:0034425	etioplast envelope	4	2	0.39	0.10029
GO:0034426	etioplast membrane	4	2	0.39	0.10029
GO:0010007	magnesium chelatase complex	3	2	0.29	0.1025
GO:0045177	apical part of cell	11	2	1.06	0.10466
GO:0044462	external encapsulating structure part	8	2	0.77	0.15336
GO:0000312	plastid small ribosomal subunit	4	2	0.39	0.1602
GO:0009512	cytochrome b6f complex	5	2	0.48	0.18057
GO:0019031	viral envelope	18	2	1.74	0.18738
GO:0036338	viral membrane	18	2	1.74	0.18738
GO:0098590	plasma membrane region	10	2	0.97	0.23775
GO:0009517	PSII associated light-harvesting complex II	4	2	0.39	0.24732
GO:0009503	thylakoid light-harvesting complex	4	2	0.39	0.24732
GO:0044423	virion part	19	2	1.83	0.27816
GO:0019012	virion	19	2	1.83	0.27816
GO:0005615	extracellular space	7	2	0.68	0.29309
GO:0000314	organellar small ribosomal subunit	7	2	0.68	0.30437
GO:0009524	phragmoplast	34	2	3.28	0.32264
GO:0005667	transcription factor complex	35	2	3.38	0.47831
GO:0005819	spindle	47	2	4.54	0.54272
GO:0005786	signal recognition particle, endoplasmic reticulum targeting	11	2	1.06	0.55454
GO:0005770	late endosome	17	2	1.64	0.69743
GO:0015629	actin cytoskeleton	81	2	7.82	0.74641
GO:0005960	glycine cleavage complex	13	2	1.26	0.8199
GO:0005753	mitochondrial proton-transporting ATP synthase complex	29	2	2.8	0.84864
GO:0016459	myosin complex	40	2	3.86	0.90288
GO:0048500	signal recognition particle	17	2	1.64	0.91724
GO:0044433	cytoplasmic vesicle part	87	2	8.4	0.92026
GO:0030659	cytoplasmic vesicle membrane	85	2	8.21	0.92204
GO:0005741	mitochondrial outer membrane	50	2	4.83	0.92453
GO:0022627	cytosolic small ribosomal subunit	69	2	6.66	0.95991
GO:0070069	cytochrome complex	22	2	2.12	0.9704
GO:0005635	nuclear envelope	77	2	7.43	0.99117
GO:0048475	coated membrane	117	2	11.3	0.99483
GO:0030117	membrane coat	117	2	11.3	0.99483
GO:0005643	nuclear pore	32	1	3.09	0.00091
GO:0090575	RNA polymerase II transcription factor complex	28	1	2.7	0.00205
GO:0043660	bacteroid-containing symbiosome	8	1	0.77	0.01561
GO:0043659	symbiosome	8	1	0.77	0.01561
GO:0033095	aleurone grain	3	1	0.29	0.03908
GO:0044438	microbody part	33	1	3.19	0.04404
GO:0044439	peroxisomal part	33	1	3.19	0.04404
GO:0000159	protein phosphatase type 2A complex	15	1	1.45	0.0441
GO:0031228	intrinsic component of Golgi membrane	10	1	0.97	0.04916
GO:0030173	integral component of Golgi membrane	10	1	0.97	0.04916
GO:0005778	peroxisomal membrane	24	1	2.32	0.05257
GO:0031903	microbody membrane	24	1	2.32	0.05257
GO:0008287	protein serine/threonine phosphatase complex	36	1	3.48	0.0526
GO:1903293	phosphatase complex	36	1	3.48	0.0526
GO:0009331	glycerol-3-phosphate dehydrogenase complex	10	1	0.97	0.05288
GO:0016602	CCAAT-binding factor complex	11	1	1.06	0.0591
GO:0009574	preprophase band	9	1	0.87	0.07113
GO:0031519	PcG protein complex	5	1	0.48	0.10019
GO:0030666	endocytic vesicle membrane	6	1	0.58	0.11273
GO:0043661	peribacteroid membrane	6	1	0.58	0.11273
GO:0031350	intrinsic component of plastid membrane	9	1	0.87	0.12034
GO:0031351	integral component of plastid membrane	9	1	0.87	0.12034
GO:0031461	cullin-RING ubiquitin ligase complex	117	1	11.3	0.1418
GO:0009921	auxin efflux carrier complex	1	1	0.1	0.14435
GO:0009930	longitudinal side of cell surface	1	1	0.1	0.16008
GO:0070382	exocytic vesicle	1	1	0.1	0.16175
GO:0030123	AP-3 adaptor complex	3	1	0.29	0.17429
GO:0048226	Casparian strip	1	1	0.1	0.17876
GO:0005950	anthranilate synthase complex	1	1	0.1	0.18996
GO:0042807	central vacuole	1	1	0.1	0.19211
GO:0032592	integral component of mitochondrial membrane	6	1	0.58	0.20921
GO:0009277	fungal-type cell wall	7	1	0.68	0.22015
GO:0031358	intrinsic component of chloroplast outer membrane	7	1	0.68	0.22262
GO:0031359	integral component of chloroplast outer membrane	7	1	0.68	0.22262
GO:0031354	intrinsic component of plastid outer membrane	7	1	0.68	0.22262
GO:0031355	integral component of plastid outer membrane	7	1	0.68	0.22262
GO:0009504	cell plate	23	1	2.22	0.22716
GO:0035770	ribonucleoprotein granule	16	1	1.54	0.2334
GO:0036464	cytoplasmic ribonucleoprotein granule	16	1	1.54	0.2334
GO:0042597	periplasmic space	6	1	0.58	0.24513
GO:0016328	lateral plasma membrane	3	1	0.29	0.26176
GO:0033281	TAT protein transport complex	3	1	0.29	0.28666
GO:0033588	Elongator holoenzyme complex	5	1	0.48	0.28775
GO:0098573	intrinsic component of mitochondrial membrane	8	1	0.77	0.29107
GO:0065010	extracellular membrane-bounded organelle	9	1	0.87	0.29418
GO:0070062	extracellular vesicular exosome	9	1	0.87	0.29418
GO:0043230	extracellular organelle	9	1	0.87	0.29418
GO:0044426	cell wall part	3	1	0.29	0.29931
GO:0030313	cell envelope	5	1	0.48	0.30988
GO:0030288	outer membrane-bounded periplasmic space	5	1	0.48	0.30988
GO:0031463	Cul3-RING ubiquitin ligase complex	3	1	0.29	0.31088
GO:0070971	endoplasmic reticulum exit site	2	1	0.19	0.33801
GO:0031306	intrinsic component of mitochondrial outer membrane	5	1	0.48	0.34166
GO:0031307	integral component of mitochondrial outer membrane	5	1	0.48	0.34166
GO:0009782	photosystem I antenna complex	2	1	0.19	0.38541
GO:0009344	nitrite reductase complex [NAD(P)H]	2	1	0.19	0.41282
GO:0044451	nucleoplasm part	148	1	14.29	0.43741
GO:0005775	vacuolar lumen	2	1	0.19	0.44959
GO:0000315	organellar large ribosomal subunit	5	1	0.48	0.45728
GO:1902562	H4 histone acetyltransferase complex	8	1	0.77	0.45927
GO:0043189	H4/H2A histone acetyltransferase complex	8	1	0.77	0.45927
GO:0009923	fatty acid elongase complex	2	1	0.19	0.48458
GO:0080085	signal recognition particle, chloroplast targeting	3	1	0.29	0.49644
GO:0000326	protein storage vacuole	2	1	0.19	0.51349
GO:0009514	glyoxysome	7	1	0.68	0.51598
GO:0000793	condensed chromosome	34	1	3.28	0.52101
GO:0000123	histone acetyltransferase complex	13	1	1.26	0.54277
GO:0031248	protein acetyltransferase complex	13	1	1.26	0.54277
GO:1902493	acetyltransferase complex	13	1	1.26	0.54277
GO:0000311	plastid large ribosomal subunit	3	1	0.29	0.55011
GO:0009783	photosystem II antenna complex	3	1	0.29	0.56187
GO:0005654	nucleoplasm	157	1	15.16	0.58515
GO:0044440	endosomal part	19	1	1.83	0.62109
GO:0010494	cytoplasmic stress granule	3	1	0.29	0.62816
GO:0030119	AP-type membrane coat adaptor complex	36	1	3.48	0.63138
GO:0010008	endosome membrane	18	1	1.74	0.65187
GO:0035267	NuA4 histone acetyltransferase complex	7	1	0.68	0.67697
GO:0000015	phosphopyruvate hydratase complex	14	1	1.35	0.76127
GO:0005747	mitochondrial respiratory chain complex I	56	1	5.41	0.76856
GO:0045298	tubulin complex	5	1	0.48	0.77542
GO:0000276	mitochondrial proton-transporting ATP synthase complex, coupling factor F(o)	8	1	0.77	0.77711
GO:0005578	proteinaceous extracellular matrix	7	1	0.68	0.81094
GO:0030964	NADH dehydrogenase complex	60	1	5.79	0.83269
GO:0045271	respiratory chain complex I	60	1	5.79	0.83269
GO:0005776	autophagic vacuole	6	1	0.58	0.85627
GO:0000323	lytic vacuole	15	1	1.45	0.90804
GO:0000275	mitochondrial proton-transporting ATP synthase complex, catalytic core F(1)	17	1	1.64	0.90835
GO:0030135	coated vesicle	79	1	7.63	0.92737
GO:0030662	coated vesicle membrane	71	1	6.85	0.93451
GO:0030120	vesicle coat	68	1	6.56	0.93721
GO:0000322	storage vacuole	11	1	1.06	0.94443
GO:0044798	nuclear transcription factor complex	29	1	2.8	0.94767
GO:0030133	transport vesicle	38	1	3.67	0.95451
GO:0030136	clathrin-coated vesicle	38	1	3.67	0.96449
GO:0009840	chloroplastic endopeptidase Clp complex	15	1	1.45	0.97174
GO:0009368	endopeptidase Clp complex	15	1	1.45	0.97174
GO:0030665	clathrin-coated vesicle membrane	30	1	2.9	0.97188
GO:0030125	clathrin vesicle coat	29	1	2.8	0.9728
GO:0005746	mitochondrial respiratory chain	86	1	8.3	0.99221
GO:0022625	cytosolic large ribosomal subunit	72	1	6.95	0.99739
GO:0000139	Golgi membrane	86	1	8.3	0.99913
GO:0030118	clathrin coat	70	1	6.76	0.99956
GO:0080008	Cul4-RING E3 ubiquitin ligase complex	70	0	6.76	3e-06
GO:0005795	Golgi stack	22	0	2.12	0.01043
GO:0005669	transcription factor TFIID complex	8	0	0.77	0.02047
GO:0016592	mediator complex	31	0	2.99	0.03719
GO:0000795	synaptonemal complex	2	0	0.19	0.0397
GO:0005846	nuclear cap binding complex	3	0	0.29	0.04112
GO:0034518	RNA cap binding complex	3	0	0.29	0.04112
GO:0031985	Golgi cisterna	8	0	0.77	0.04669
GO:0019005	SCF ubiquitin ligase complex	20	0	1.93	0.0487
GO:0043076	megasporocyte nucleus	3	0	0.29	0.06221
GO:0043078	polar nucleus	3	0	0.29	0.06221
GO:0033186	CAF-1 complex	3	0	0.29	0.06538
GO:0000932	cytoplasmic mRNA processing body	13	0	1.26	0.06543
GO:0070603	SWI/SNF superfamily-type complex	7	0	0.68	0.06628
GO:0030176	integral component of endoplasmic reticulum membrane	9	0	0.87	0.06801
GO:0000439	core TFIIH complex	7	0	0.68	0.07407
GO:0032580	Golgi cisterna membrane	4	0	0.39	0.07951
GO:0017119	Golgi transport complex	7	0	0.68	0.08849
GO:0030688	preribosome, small subunit precursor	2	0	0.19	0.09902
GO:0042644	chloroplast nucleoid	7	0	0.68	0.10932
GO:1990391	DNA repair complex	5	0	0.48	0.11145
GO:0033202	DNA helicase complex	6	0	0.58	0.12478
GO:0097346	INO80-type complex	6	0	0.58	0.12478
GO:0031011	Ino80 complex	6	0	0.58	0.12478
GO:0033185	dolichol-phosphate-mannose synthase complex	2	0	0.19	0.1273
GO:0031501	mannosyltransferase complex	2	0	0.19	0.1273
GO:0031897	Tic complex	8	0	0.77	0.13903
GO:0000152	nuclear ubiquitin ligase complex	13	0	1.26	0.1453
GO:0005761	mitochondrial ribosome	5	0	0.48	0.14572
GO:0005657	replication fork	6	0	0.58	0.14923
GO:0005663	DNA replication factor C complex	2	0	0.19	0.15009
GO:0000922	spindle pole	11	0	1.06	0.16213
GO:0045281	succinate dehydrogenase complex	10	0	0.97	0.16406
GO:0045273	respiratory chain complex II	10	0	0.97	0.16406
GO:0031209	SCAR complex	2	0	0.19	0.18022
GO:0008290	F-actin capping protein complex	3	0	0.29	0.18316
GO:0071203	WASH complex	3	0	0.29	0.18316
GO:0042575	DNA polymerase complex	5	0	0.48	0.1861
GO:0005744	mitochondrial inner membrane presequence translocase complex	10	0	0.97	0.1888
GO:0005762	mitochondrial large ribosomal subunit	2	0	0.19	0.19545
GO:0005680	anaphase-promoting complex	11	0	1.06	0.19555
GO:0043235	receptor complex	2	0	0.19	0.20606
GO:0000502	proteasome complex	131	0	12.65	0.21201
GO:0009537	proplastid	1	0	0.1	0.21668
GO:0005801	cis-Golgi network	12	0	1.16	0.21729
GO:0005881	cytoplasmic microtubule	11	0	1.06	0.22095
GO:0005782	peroxisomal matrix	9	0	0.87	0.22459
GO:0031907	microbody lumen	9	0	0.87	0.22459
GO:0044214	spanning component of plasma membrane	1	0	0.1	0.22769
GO:0005885	Arp2/3 protein complex	10	0	0.97	0.22907
GO:0005971	ribonucleoside-diphosphate reductase complex	2	0	0.19	0.23519
GO:0005749	mitochondrial respiratory chain complex II	8	0	0.77	0.23556
GO:0045257	succinate dehydrogenase complex (ubiquinone)	8	0	0.77	0.23556
GO:0045283	fumarate reductase complex	8	0	0.77	0.23556
GO:0000814	ESCRT II complex	2	0	0.19	0.24012
GO:0016471	vacuolar proton-transporting V-type ATPase complex	24	0	2.32	0.24201
GO:0010445	nuclear dicing body	8	0	0.77	0.24236
GO:0005951	carbamoyl-phosphate synthase complex	6	0	0.58	0.24919
GO:0042765	GPI-anchor transamidase complex	2	0	0.19	0.25118
GO:0000506	glycosylphosphatidylinositol-N-acetylglucosaminyltransferase (GPI-GnT) complex	1	0	0.1	0.25449
GO:0005958	DNA-dependent protein kinase-DNA ligase 4 complex	1	0	0.1	0.26537
GO:0070419	nonhomologous end joining complex	1	0	0.1	0.26537
GO:0032300	mismatch repair complex	3	0	0.29	0.26812
GO:0010005	cortical microtubule, transverse to long axis	7	0	0.68	0.26818
GO:0044420	extracellular matrix part	1	0	0.1	0.27278
GO:0043667	pollen wall	1	0	0.1	0.27278
GO:0043668	exine	1	0	0.1	0.27278
GO:0043673	sexine	1	0	0.1	0.27278
GO:0043674	columella	1	0	0.1	0.27278
GO:0000808	origin recognition complex	7	0	0.68	0.27753
GO:0030089	phycobilisome	2	0	0.19	0.27803
GO:0005965	protein farnesyltransferase complex	4	0	0.39	0.28057
GO:0034705	potassium channel complex	1	0	0.1	0.28678
GO:0034702	ion channel complex	1	0	0.1	0.28678
GO:0008076	voltage-gated potassium channel complex	1	0	0.1	0.28678
GO:0034703	cation channel complex	1	0	0.1	0.28678
GO:0009509	chromoplast	5	0	0.48	0.30014
GO:0009330	DNA topoisomerase complex (ATP-hydrolyzing)	3	0	0.29	0.30055
GO:0005797	Golgi medial cisterna	4	0	0.39	0.30933
GO:0000940	condensed chromosome outer kinetochore	1	0	0.1	0.32005
GO:0000942	condensed nuclear chromosome outer kinetochore	1	0	0.1	0.32005
GO:0072686	mitotic spindle	1	0	0.1	0.32005
GO:0042729	DASH complex	1	0	0.1	0.32005
GO:0009501	amyloplast	13	0	1.26	0.32411
GO:0030684	preribosome	14	0	1.35	0.32686
GO:0000813	ESCRT I complex	1	0	0.1	0.32696
GO:0032040	small-subunit processome	8	0	0.77	0.32931
GO:0005876	spindle microtubule	7	0	0.68	0.33796
GO:0009341	beta-galactosidase complex	2	0	0.19	0.33997
GO:0030681	multimeric ribonuclease P complex	1	0	0.1	0.34032
GO:0030677	ribonuclease P complex	1	0	0.1	0.34032
GO:0000172	ribonuclease MRP complex	1	0	0.1	0.34032
GO:0005655	nucleolar ribonuclease P complex	1	0	0.1	0.34032
GO:0009360	DNA polymerase III complex	4	0	0.39	0.35452
GO:0005675	holo TFIIH complex	4	0	0.39	0.35531
GO:0032806	carboxy-terminal domain protein kinase complex	4	0	0.39	0.35531
GO:0000176	nuclear exosome (RNase complex)	2	0	0.19	0.35532
GO:0090544	BAF-type complex	1	0	0.1	0.36742
GO:0016514	SWI/SNF complex	1	0	0.1	0.36742
GO:0098687	chromosomal region	2	0	0.19	0.37812
GO:0000781	chromosome, telomeric region	2	0	0.19	0.37812
GO:0000784	nuclear chromosome, telomeric region	2	0	0.19	0.37812
GO:0005672	transcription factor TFIIA complex	1	0	0.1	0.38063
GO:0032302	MutSbeta complex	1	0	0.1	0.38161
GO:0097525	spliceosomal snRNP complex	6	0	0.58	0.38337
GO:0097526	spliceosomal tri-snRNP complex	6	0	0.58	0.38337
GO:0046540	U4/U6 x U5 tri-snRNP complex	6	0	0.58	0.38337
GO:0005953	CAAX-protein geranylgeranyltransferase complex	3	0	0.29	0.38554
GO:0030894	replisome	3	0	0.29	0.38639
GO:0045121	membrane raft	1	0	0.1	0.38967
GO:0005901	caveola	1	0	0.1	0.38967
GO:0038201	TOR complex	4	0	0.39	0.39024
GO:0031931	TORC1 complex	4	0	0.39	0.39024
GO:0030981	cortical microtubule cytoskeleton	10	0	0.97	0.39167
GO:0055028	cortical microtubule	10	0	0.97	0.39167
GO:0032389	MutLalpha complex	1	0	0.1	0.39331
GO:0030904	retromer complex	7	0	0.68	0.3966
GO:0000228	nuclear chromosome	43	0	4.15	0.40024
GO:0072546	ER membrane protein complex	1	0	0.1	0.41533
GO:0032301	MutSalpha complex	2	0	0.19	0.41583
GO:0030286	dynein complex	5	0	0.48	0.42746
GO:0030870	Mre11 complex	3	0	0.29	0.43248
GO:0043564	Ku70:Ku80 complex	3	0	0.29	0.43413
GO:0043033	isoamylase complex	1	0	0.1	0.43499
GO:0010368	chloroplast isoamylase complex	1	0	0.1	0.43499
GO:0000220	vacuolar proton-transporting V-type ATPase, V0 domain	14	0	1.35	0.43737
GO:0010006	Toc complex	1	0	0.1	0.43838
GO:0031352	intrinsic component of plastid inner membrane	2	0	0.19	0.43846
GO:0031353	integral component of plastid inner membrane	2	0	0.19	0.43846
GO:0031356	intrinsic component of chloroplast inner membrane	2	0	0.19	0.43846
GO:0031357	integral component of chloroplast inner membrane	2	0	0.19	0.43846
GO:0019008	molybdopterin synthase complex	1	0	0.1	0.44317
GO:0000109	nucleotide-excision repair complex	1	0	0.1	0.44737
GO:0008622	epsilon DNA polymerase complex	1	0	0.1	0.44737
GO:0043601	nuclear replisome	1	0	0.1	0.44737
GO:0043680	filiform apparatus	2	0	0.19	0.44748
GO:0005763	mitochondrial small ribosomal subunit	3	0	0.29	0.44772
GO:0044796	DNA polymerase processivity factor complex	3	0	0.29	0.44848
GO:0043626	PCNA complex	3	0	0.29	0.44848
GO:0016591	DNA-directed RNA polymerase II, holoenzyme	44	0	4.25	0.44975
GO:0008305	integrin complex	1	0	0.1	0.45397
GO:0098636	protein complex involved in cell adhesion	1	0	0.1	0.45397
GO:0010009	cytoplasmic side of endosome membrane	1	0	0.1	0.46272
GO:0045254	pyruvate dehydrogenase complex	3	0	0.29	0.46716
GO:0008278	cohesin complex	7	0	0.68	0.47002
GO:0005791	rough endoplasmic reticulum	1	0	0.1	0.47771
GO:0005785	signal recognition particle receptor complex	1	0	0.1	0.47771
GO:0030867	rough endoplasmic reticulum membrane	1	0	0.1	0.47771
GO:0036452	ESCRT complex	8	0	0.77	0.48098
GO:0043596	nuclear replication fork	2	0	0.19	0.48777
GO:0009544	chloroplast ATP synthase complex	1	0	0.1	0.49258
GO:0010168	ER body	1	0	0.1	0.49304
GO:0031305	integral component of mitochondrial inner membrane	1	0	0.1	0.49376
GO:0005851	eukaryotic translation initiation factor 2B complex	1	0	0.1	0.49802
GO:0005952	cAMP-dependent protein kinase complex	2	0	0.19	0.49827
GO:0000221	vacuolar proton-transporting V-type ATPase, V1 domain	7	0	0.68	0.50096
GO:0005942	phosphatidylinositol 3-kinase complex	1	0	0.1	0.51326
GO:0032039	integrator complex	1	0	0.1	0.5139
GO:0005673	transcription factor TFIIE complex	2	0	0.19	0.51803
GO:0045239	tricarboxylic acid cycle enzyme complex	11	0	1.06	0.51981
GO:0048471	perinuclear region of cytoplasm	1	0	0.1	0.52317
GO:0042645	mitochondrial nucleoid	12	0	1.16	0.5236
GO:0009328	phenylalanine-tRNA ligase complex	1	0	0.1	0.52372
GO:0005853	eukaryotic translation elongation factor 1 complex	9	0	0.87	0.52922
GO:1990077	primosome complex	2	0	0.19	0.53053
GO:0044454	nuclear chromosome part	37	0	3.57	0.53119
GO:0046861	glyoxysomal membrane	1	0	0.1	0.5446
GO:0098562	cytoplasmic side of membrane	7	0	0.68	0.54777
GO:0005828	kinetochore microtubule	1	0	0.1	0.55361
GO:0000124	SAGA complex	1	0	0.1	0.56068
GO:0031229	intrinsic component of nuclear inner membrane	2	0	0.19	0.56624
GO:0044453	nuclear membrane part	2	0	0.19	0.56624
GO:0005637	nuclear inner membrane	2	0	0.19	0.56624
GO:0005639	integral component of nuclear inner membrane	2	0	0.19	0.56624
GO:0005769	early endosome	8	0	0.77	0.56991
GO:0005674	transcription factor TFIIF complex	2	0	0.19	0.57152
GO:0012507	ER to Golgi transport vesicle membrane	14	0	1.35	0.57565
GO:0030134	ER to Golgi transport vesicle	14	0	1.35	0.57565
GO:0000790	nuclear chromatin	15	0	1.45	0.57577
GO:0005884	actin filament	13	0	1.26	0.57839
GO:0030915	Smc5-Smc6 complex	10	0	0.97	0.57983
GO:0005937	mating projection	6	0	0.58	0.58253
GO:0005847	mRNA cleavage and polyadenylation specificity factor complex	6	0	0.58	0.58253
GO:0030880	RNA polymerase complex	53	0	5.12	0.58754
GO:0055029	nuclear DNA-directed RNA polymerase complex	53	0	5.12	0.58754
GO:0000428	DNA-directed RNA polymerase complex	53	0	5.12	0.58754
GO:0048492	ribulose bisphosphate carboxylase complex	1	0	0.1	0.58965
GO:0009573	chloroplast ribulose bisphosphate carboxylase complex	1	0	0.1	0.58965
GO:0043662	peribacteroid fluid	1	0	0.1	0.5903
GO:0005689	U12-type spliceosomal complex	2	0	0.19	0.59122
GO:0070985	TFIIK complex	2	0	0.19	0.59189
GO:0000791	euchromatin	7	0	0.68	0.59438
GO:0009898	cytoplasmic side of plasma membrane	6	0	0.58	0.59698
GO:0035618	root hair	1	0	0.1	0.59751
GO:0035619	root hair tip	1	0	0.1	0.59751
GO:0019773	proteasome core complex, alpha-subunit complex	30	0	2.9	0.60335
GO:0032588	trans-Golgi network membrane	5	0	0.48	0.60358
GO:0005839	proteasome core complex	55	0	5.31	0.61432
GO:0008541	proteasome regulatory particle, lid subcomplex	1	0	0.1	0.61513
GO:0005850	eukaryotic translation initiation factor 2 complex	3	0	0.29	0.62848
GO:0031428	box C/D snoRNP complex	1	0	0.1	0.6317
GO:0033557	Slx1-Slx4 complex	2	0	0.19	0.63228
GO:0005955	calcineurin complex	5	0	0.48	0.63662
GO:0042720	mitochondrial inner membrane peptidase complex	3	0	0.29	0.63885
GO:1902554	serine/threonine protein kinase complex	6	0	0.58	0.63964
GO:0005779	integral component of peroxisomal membrane	7	0	0.68	0.64353
GO:0031231	intrinsic component of peroxisomal membrane	7	0	0.68	0.64353
GO:0005968	Rab-protein geranylgeranyltransferase complex	2	0	0.19	0.64562
GO:0030446	hyphal cell wall	2	0	0.19	0.64905
GO:0045252	oxoglutarate dehydrogenase complex	7	0	0.68	0.65952
GO:0045240	dihydrolipoyl dehydrogenase complex	7	0	0.68	0.65952
GO:0032777	Piccolo NuA4 histone acetyltransferase complex	3	0	0.29	0.66209
GO:0031304	intrinsic component of mitochondrial inner membrane	3	0	0.29	0.66515
GO:0031332	RNAi effector complex	5	0	0.48	0.66557
GO:0016442	RISC complex	5	0	0.48	0.66557
GO:0030127	COPII vesicle coat	13	0	1.26	0.67072
GO:0019774	proteasome core complex, beta-subunit complex	1	0	0.1	0.6747
GO:0031105	septin complex	1	0	0.1	0.67516
GO:0005854	nascent polypeptide-associated complex	1	0	0.1	0.67664
GO:0030896	checkpoint clamp complex	2	0	0.19	0.6808
GO:0033176	proton-transporting V-type ATPase complex	58	0	5.6	0.68239
GO:0016461	unconventional myosin complex	3	0	0.29	0.68324
GO:0009337	sulfite reductase complex (NADPH)	1	0	0.1	0.68926
GO:0030687	preribosome, large subunit precursor	1	0	0.1	0.69091
GO:0030062	mitochondrial tricarboxylic acid cycle enzyme complex	3	0	0.29	0.69216
GO:0005947	mitochondrial alpha-ketoglutarate dehydrogenase complex	3	0	0.29	0.69216
GO:0009353	mitochondrial oxoglutarate dehydrogenase complex	3	0	0.29	0.69216
GO:0016607	nuclear speck	19	0	1.83	0.69533
GO:0000164	protein phosphatase type 1 complex	4	0	0.39	0.69754
GO:0005816	spindle pole body	4	0	0.39	0.69754
GO:0000780	condensed nuclear chromosome, centromeric region	4	0	0.39	0.69754
GO:0000777	condensed chromosome kinetochore	4	0	0.39	0.69754
GO:0000778	condensed nuclear chromosome kinetochore	4	0	0.39	0.69754
GO:0000779	condensed chromosome, centromeric region	4	0	0.39	0.69754
GO:0031261	DNA replication preinitiation complex	1	0	0.1	0.69842
GO:0005656	nuclear pre-replicative complex	1	0	0.1	0.69842
GO:0036387	pre-replicative complex	1	0	0.1	0.69842
GO:0031298	replication fork protection complex	1	0	0.1	0.69842
GO:0043332	mating projection tip	3	0	0.29	0.69914
GO:0043036	starch grain	2	0	0.19	0.70569
GO:0009316	3-isopropylmalate dehydratase complex	4	0	0.39	0.71917
GO:0000798	nuclear cohesin complex	3	0	0.29	0.72364
GO:0030686	90S preribosome	5	0	0.48	0.7257
GO:0005788	endoplasmic reticulum lumen	21	0	2.03	0.72632
GO:0005844	polysome	1	0	0.1	0.7266
GO:0016465	chaperonin ATPase complex	1	0	0.1	0.7292
GO:0008180	COP9 signalosome	13	0	1.26	0.73026
GO:0005933	cellular bud	5	0	0.48	0.73211
GO:0005935	cellular bud neck	5	0	0.48	0.73211
GO:0000131	incipient cellular bud site	1	0	0.1	0.73438
GO:0005934	cellular bud tip	1	0	0.1	0.73438
GO:0031941	filamentous actin	1	0	0.1	0.73438
GO:0009842	cyanelle	1	0	0.1	0.73634
GO:0005832	chaperonin-containing T-complex	5	0	0.48	0.74336
GO:1902911	protein kinase complex	7	0	0.68	0.74397
GO:0043614	multi-eIF complex	2	0	0.19	0.74715
GO:0030428	cell septum	3	0	0.29	0.74785
GO:0033254	vacuolar transporter chaperone complex	1	0	0.1	0.7482
GO:0044452	nucleolar part	7	0	0.68	0.74944
GO:0005838	proteasome regulatory particle	21	0	2.03	0.7503
GO:0022624	proteasome accessory complex	21	0	2.03	0.7503
GO:0043529	GET complex	1	0	0.1	0.75066
GO:0034045	pre-autophagosomal structure membrane	1	0	0.1	0.75145
GO:0033009	nucleomorph	1	0	0.1	0.76001
GO:0034399	nuclear periphery	10	0	0.97	0.76059
GO:0016604	nuclear body	33	0	3.19	0.76116
GO:0001400	mating projection base	3	0	0.29	0.76328
GO:0000794	condensed nuclear chromosome	13	0	1.26	0.77079
GO:0031932	TORC2 complex	1	0	0.1	0.77082
GO:0008540	proteasome regulatory particle, base subcomplex	19	0	1.83	0.77114
GO:0019028	viral capsid	1	0	0.1	0.77254
GO:0030131	clathrin adaptor complex	33	0	3.19	0.77459
GO:0030532	small nuclear ribonucleoprotein complex	8	0	0.77	0.7794
GO:0005665	DNA-directed RNA polymerase II, core complex	25	0	2.41	0.77991
GO:0005815	microtubule organizing center	18	0	1.74	0.78153
GO:0005677	chromatin silencing complex	1	0	0.1	0.78479
GO:0010316	pyrophosphate-dependent phosphofructokinase complex	2	0	0.19	0.78715
GO:0010318	pyrophosphate-dependent phosphofructokinase complex, beta-subunit complex	2	0	0.19	0.78715
GO:0033565	ESCRT-0 complex	1	0	0.1	0.7895
GO:0043073	germ cell nucleus	2	0	0.19	0.78952
GO:0001673	male germ cell nucleus	2	0	0.19	0.78952
GO:0030445	yeast-form cell wall	1	0	0.1	0.79368
GO:0016363	nuclear matrix	8	0	0.77	0.80341
GO:0042719	mitochondrial intermembrane space protein transporter complex	3	0	0.29	0.80509
GO:0000796	condensin complex	6	0	0.58	0.82345
GO:0032156	septin cytoskeleton	2	0	0.19	0.82391
GO:0031521	spitzenkorper	2	0	0.19	0.82391
GO:0001411	hyphal tip	2	0	0.19	0.82391
GO:0005945	6-phosphofructokinase complex	18	0	1.74	0.82607
GO:0005664	nuclear origin of replication recognition complex	3	0	0.29	0.82789
GO:0005849	mRNA cleavage factor complex	9	0	0.87	0.83201
GO:0005719	nuclear euchromatin	5	0	0.48	0.83204
GO:0005771	multivesicular body	8	0	0.77	0.83251
GO:0033180	proton-transporting V-type ATPase, V1 domain	28	0	2.7	0.83842
GO:0009568	amyloplast starch grain	1	0	0.1	0.84006
GO:0031515	tRNA (m1A) methyltransferase complex	2	0	0.19	0.84195
GO:0043527	tRNA methyltransferase complex	2	0	0.19	0.84195
GO:0033179	proton-transporting V-type ATPase, V0 domain	27	0	2.61	0.84259
GO:0000419	DNA-directed RNA polymerase V complex	9	0	0.87	0.84387
GO:0031429	box H/ACA snoRNP complex	4	0	0.39	0.84808
GO:0008352	katanin complex	2	0	0.19	0.84997
GO:0005956	protein kinase CK2 complex	2	0	0.19	0.85334
GO:0031201	SNARE complex	3	0	0.29	0.85512
GO:0048188	Set1C/COMPASS complex	2	0	0.19	0.85918
GO:0035097	histone methyltransferase complex	2	0	0.19	0.85918
GO:0009346	citrate lyase complex	2	0	0.19	0.86756
GO:0005758	mitochondrial intermembrane space	16	0	1.54	0.87525
GO:0000799	nuclear condensin complex	2	0	0.19	0.87673
GO:0016324	apical plasma membrane	7	0	0.68	0.87777
GO:0031315	extrinsic component of mitochondrial outer membrane	1	0	0.1	0.87968
GO:0012511	monolayer-surrounded lipid storage body	5	0	0.48	0.88075
GO:0032432	actin filament bundle	2	0	0.19	0.88276
GO:0032153	cell division site	2	0	0.19	0.88276
GO:0031314	extrinsic component of mitochondrial inner membrane	5	0	0.48	0.88316
GO:0031965	nuclear membrane	12	0	1.16	0.88555
GO:0005811	lipid particle	6	0	0.58	0.88815
GO:0030864	cortical actin cytoskeleton	9	0	0.87	0.89267
GO:0061645	endocytic patch	9	0	0.87	0.89267
GO:0030479	actin cortical patch	9	0	0.87	0.89267
GO:0010369	chromocenter	3	0	0.29	0.89357
GO:0000148	1,3-beta-D-glucan synthase complex	45	0	4.34	0.89447
GO:0031371	ubiquitin conjugating enzyme complex	2	0	0.19	0.89975
GO:0031372	UBC13-MMS2 complex	2	0	0.19	0.89975
GO:0000785	chromatin	103	0	9.94	0.90363
GO:0005681	spliceosomal complex	37	0	3.57	0.90399
GO:0005732	small nucleolar ribonucleoprotein complex	19	0	1.83	0.90549
GO:0005940	septin ring	1	0	0.1	0.9077
GO:0032168	hyphal septin ring	1	0	0.1	0.9077
GO:0031082	BLOC complex	2	0	0.19	0.91112
GO:0031083	BLOC-1 complex	2	0	0.19	0.91112
GO:0070652	HAUS complex	2	0	0.19	0.91343
GO:0034708	methyltransferase complex	4	0	0.39	0.91704
GO:0035145	exon-exon junction complex	3	0	0.29	0.92321
GO:0035101	FACT complex	4	0	0.39	0.92934
GO:0005720	nuclear heterochromatin	2	0	0.19	0.93053
GO:0000792	heterochromatin	2	0	0.19	0.93053
GO:0005764	lysosome	1	0	0.1	0.93111
GO:0005742	mitochondrial outer membrane translocase complex	7	0	0.68	0.93646
GO:0034099	luminal surveillance complex	4	0	0.39	0.93769
GO:0000815	ESCRT III complex	4	0	0.39	0.93882
GO:0005628	prospore membrane	5	0	0.48	0.93889
GO:0042763	intracellular immature spore	5	0	0.48	0.93889
GO:0042764	ascospore-type prospore	5	0	0.48	0.93889
GO:0070938	contractile ring	1	0	0.1	0.93956
GO:0000142	cellular bud neck contractile ring	1	0	0.1	0.93956
GO:0000812	Swr1 complex	1	0	0.1	0.93956
GO:0032155	cell division site part	1	0	0.1	0.93956
GO:0005826	actomyosin contractile ring	1	0	0.1	0.93956
GO:0030660	Golgi-associated vesicle membrane	48	0	4.63	0.94284
GO:0070860	RNA polymerase I core factor complex	1	0	0.1	0.94774
GO:0000120	RNA polymerase I transcription factor complex	1	0	0.1	0.94774
GO:0005754	mitochondrial proton-transporting ATP synthase, catalytic core	8	0	0.77	0.9558
GO:0045267	proton-transporting ATP synthase, catalytic core	8	0	0.77	0.9558
GO:0033290	eukaryotic 48S preinitiation complex	40	0	3.86	0.95589
GO:0016282	eukaryotic 43S preinitiation complex	40	0	3.86	0.95589
GO:0030658	transport vesicle membrane	35	0	3.38	0.95803
GO:0044456	synapse part	2	0	0.19	0.95806
GO:0045211	postsynaptic membrane	2	0	0.19	0.95806
GO:0097060	synaptic membrane	2	0	0.19	0.95806
GO:0045202	synapse	2	0	0.19	0.95806
GO:0000329	fungal-type vacuole membrane	7	0	0.68	0.95915
GO:0008250	oligosaccharyltransferase complex	6	0	0.58	0.95917
GO:0044427	chromosomal part	163	0	15.74	0.95966
GO:0030137	COPI-coated vesicle	27	0	2.61	0.96014
GO:0030663	COPI-coated vesicle membrane	27	0	2.61	0.96014
GO:0030126	COPI vesicle coat	26	0	2.51	0.96159
GO:0000407	pre-autophagosomal structure	6	0	0.58	0.96256
GO:0070461	SAGA-type complex	4	0	0.39	0.96587
GO:0009539	photosystem II reaction center	3	0	0.29	0.96634
GO:0005751	mitochondrial respiratory chain complex IV	5	0	0.48	0.96647
GO:0045277	respiratory chain complex IV	5	0	0.48	0.96647
GO:0031970	organelle envelope lumen	17	0	1.64	0.9666
GO:0017087	mitochondrial processing peptidase complex	2	0	0.19	0.9671
GO:0030863	cortical cytoskeleton	19	0	1.83	0.96842
GO:0030929	ADPG pyrophosphorylase complex	2	0	0.19	0.97056
GO:0030931	heterotetrameric ADPG pyrophosphorylase complex	2	0	0.19	0.97056
GO:0000324	fungal-type vacuole	9	0	0.87	0.97201
GO:0030140	trans-Golgi network transport vesicle	23	0	2.22	0.97225
GO:0005640	nuclear outer membrane	1	0	0.1	0.97302
GO:0042406	extrinsic component of endoplasmic reticulum membrane	3	0	0.29	0.97459
GO:0030132	clathrin coat of coated pit	21	0	2.03	0.97463
GO:0005905	coated pit	21	0	2.03	0.97463
GO:0012510	trans-Golgi network transport vesicle membrane	21	0	2.03	0.97463
GO:0030130	clathrin coat of trans-Golgi network vesicle	20	0	1.93	0.97583
GO:0009349	riboflavin synthase complex	1	0	0.1	0.97896
GO:0015030	Cajal body	4	0	0.39	0.97967
GO:0000775	chromosome, centromeric region	22	0	2.12	0.98331
GO:0042555	MCM complex	12	0	1.16	0.98348
GO:0000776	kinetochore	7	0	0.68	0.98619
GO:0031312	extrinsic component of organelle membrane	8	0	0.77	0.98687
GO:0033110	Cvt vesicle membrane	4	0	0.39	0.98747
GO:0033107	CVT vesicle	4	0	0.39	0.98747
GO:0000421	autophagic vacuole membrane	4	0	0.39	0.98747
GO:0000418	DNA-directed RNA polymerase IV complex	19	0	1.83	0.98989
GO:0070993	translation preinitiation complex	44	0	4.25	0.99244
GO:0072588	box H/ACA RNP complex	7	0	0.68	0.99305
GO:1990351	transporter complex	16	0	1.54	0.9941
GO:0033597	mitotic checkpoint complex	1	0	0.1	0.99505
GO:1902495	transmembrane transporter complex	13	0	1.26	0.9952
GO:0005750	mitochondrial respiratory chain complex III	12	0	1.16	0.99557
GO:0045275	respiratory chain complex III	12	0	1.16	0.99557
GO:0005798	Golgi-associated vesicle	52	0	5.02	0.99687
GO:0005666	DNA-directed RNA polymerase III complex	1	0	0.1	0.99688
GO:0044815	DNA packaging complex	77	0	7.43	0.99695
GO:0008023	transcription elongation factor complex	7	0	0.68	0.99789
GO:0031972	chloroplast intermembrane space	1	0	0.1	0.99801
GO:0009529	plastid intermembrane space	1	0	0.1	0.99801
GO:0032126	eisosome	1	0	0.1	0.99844
GO:0005852	eukaryotic translation initiation factor 3 complex	45	0	4.34	0.99854
GO:0000307	cyclin-dependent protein kinase holoenzyme complex	1	0	0.1	0.99889
GO:0044450	microtubule organizing center part	5	0	0.48	0.99902
GO:0032783	ELL-EAF complex	3	0	0.29	0.9991
GO:0000930	gamma-tubulin complex	3	0	0.29	0.99941
GO:0016272	prefoldin complex	9	0	0.87	0.99953
GO:0005787	signal peptidase complex	7	0	0.68	0.99973
GO:0000786	nucleosome	71	0	6.85	0.99981
GO:1990104	DNA bending complex	71	0	6.85	0.99981
GO:0000346	transcription export complex	1	0	0.1	0.99994
GO:0000347	THO complex	1	0	0.1	0.99994
GO:0000445	THO complex part of transcription export complex	1	0	0.1	0.99994
GO:0032993	protein-DNA complex	96	0	9.27	1

## Sheet: young_vs_senescent  MF
GO ID	Term	Annotated	Significant	Expected	KS
GO:0003674	molecular_function	22879	2073	2073	1
GO:0003824	catalytic activity	14977	1458	1357.02	0.00191
GO:0005488	binding	14930	1235	1352.76	0.99848
GO:0043167	ion binding	9498	839	860.59	0.98421
GO:0097159	organic cyclic compound binding	10956	790	992.69	0.88522
GO:1901363	heterocyclic compound binding	10952	789	992.33	0.88775
GO:0016740	transferase activity	5972	525	541.11	0.47494
GO:0036094	small molecule binding	6679	477	605.16	0.94886
GO:0000166	nucleotide binding	6521	464	590.85	0.95846
GO:1901265	nucleoside phosphate binding	6521	464	590.85	0.95846
GO:0043169	cation binding	4303	447	389.88	0.07427
GO:0016787	hydrolase activity	5278	445	478.22	0.15021
GO:0043168	anion binding	5799	439	525.43	0.96001
GO:0046872	metal ion binding	4192	431	379.82	0.12301
GO:0016491	oxidoreductase activity	2882	407	261.13	0.00096
GO:0097367	carbohydrate derivative binding	5153	357	466.9	0.93522
GO:0017076	purine nucleotide binding	5082	355	460.47	0.94376
GO:0032553	ribonucleotide binding	5102	353	462.28	0.95135
GO:0001882	nucleoside binding	5051	348	457.66	0.95376
GO:0032549	ribonucleoside binding	5049	348	457.48	0.95438
GO:0032555	purine ribonucleotide binding	5022	348	455.03	0.96247
GO:0032550	purine ribonucleoside binding	5021	348	454.94	0.96276
GO:0001883	purine nucleoside binding	5021	348	454.94	0.96276
GO:0035639	purine ribonucleoside triphosphate binding	4380	338	396.86	0.92404
GO:0030554	adenyl nucleotide binding	4618	324	418.42	0.91069
GO:0032559	adenyl ribonucleotide binding	4561	317	413.26	0.9366
GO:0005524	ATP binding	3916	307	354.82	6.5e-05
GO:0016772	transferase activity, transferring phosphorus-containing groups	3365	267	304.89	0.94971
GO:0046914	transition metal ion binding	2587	254	234.4	0.31362
GO:0003676	nucleic acid binding	4599	240	416.7	0.44348
GO:0016301	kinase activity	2582	235	233.95	0.07866
GO:0016773	phosphotransferase activity, alcohol group as acceptor	2071	201	187.65	2e-05
GO:0004672	protein kinase activity	1851	188	167.71	0.03761
GO:0005215	transporter activity	1695	153	153.58	0.72457
GO:0005515	protein binding	1673	145	151.59	0.58423
GO:0004674	protein serine/threonine kinase activity	1380	144	125.04	1.2e-15
GO:0003677	DNA binding	1913	137	173.33	3.3e-05
GO:0022857	transmembrane transporter activity	1301	119	117.88	0.6831
GO:0016788	hydrolase activity, acting on ester bonds	1248	111	113.08	0.02595
GO:0009055	electron carrier activity	642	110	58.17	0.00013
GO:0048037	cofactor binding	925	109	83.81	0.00776
GO:0016705	oxidoreductase activity, acting on paired donors, with incorporation or reduction of molecular oxygen	590	103	53.46	0.0002
GO:0046906	tetrapyrrole binding	570	103	51.65	0.6823
GO:0016817	hydrolase activity, acting on acid anhydrides	2092	101	189.55	0.76803
GO:0016818	hydrolase activity, acting on acid anhydrides, in phosphorus-containing anhydrides	2074	101	187.92	0.77911
GO:0016462	pyrophosphatase activity	2061	101	186.74	0.78706
GO:0022892	substrate-specific transporter activity	1110	100	100.57	0.94787
GO:0008270	zinc ion binding	1689	99	153.04	0.00025
GO:0017111	nucleoside-triphosphatase activity	2014	99	182.48	0.79046
GO:0022891	substrate-specific transmembrane transporter activity	1016	99	92.06	0.86375
GO:0016798	hydrolase activity, acting on glycosyl bonds	591	96	53.55	0.53702
GO:0005506	iron ion binding	592	95	53.64	0.0005
GO:0008233	peptidase activity	985	92	89.25	0.10503
GO:0004553	hydrolase activity, hydrolyzing O-glycosyl compounds	543	90	49.2	0.00052
GO:0020037	heme binding	530	87	48.02	0.00049
GO:0005198	structural molecule activity	882	84	79.92	0.60745
GO:0004497	monooxygenase activity	408	81	36.97	0.00065
GO:0015075	ion transmembrane transporter activity	828	80	75.02	0.84472
GO:0016757	transferase activity, transferring glycosyl groups	809	79	73.3	0.00176
GO:0050662	coenzyme binding	652	79	59.08	0.0114
GO:0070011	peptidase activity, acting on L-amino acid peptides	850	78	77.02	0.14719
GO:0016829	lyase activity	567	76	51.37	0.12653
GO:0003700	sequence-specific DNA binding transcription factor activity	679	75	61.52	5.8e-07
GO:0001071	nucleic acid binding transcription factor activity	679	75	61.52	1
GO:0003723	RNA binding	1424	70	129.02	0.25154
GO:0016758	transferase activity, transferring hexosyl groups	648	63	58.71	0.02758
GO:0003735	structural constituent of ribosome	713	59	64.6	0.74551
GO:0016874	ligase activity	569	58	51.56	0.04509
GO:0022804	active transmembrane transporter activity	734	58	66.51	0.35701
GO:0016746	transferase activity, transferring acyl groups	448	57	40.59	0.44114
GO:0046983	protein dimerization activity	502	56	45.48	0.00625
GO:0004175	endopeptidase activity	537	55	48.66	0.55497
GO:0016887	ATPase activity	945	52	85.62	0.37857
GO:0016747	transferase activity, transferring acyl groups other than amino-acyl groups	349	51	31.62	0.15476
GO:0016614	oxidoreductase activity, acting on CH-OH group of donors	447	49	40.5	0.09164
GO:0005507	copper ion binding	233	47	21.11	0.00219
GO:0016627	oxidoreductase activity, acting on the CH-CH group of donors	329	47	29.81	0.02111
GO:0008324	cation transmembrane transporter activity	596	47	54	0.76264
GO:0005509	calcium ion binding	348	44	31.53	0.14605
GO:0042578	phosphoric ester hydrolase activity	424	43	38.42	0.0286
GO:0016616	oxidoreductase activity, acting on the CH-OH group of donors, NAD or NADP as acceptor	381	43	34.52	0.04994
GO:0016853	isomerase activity	402	43	36.42	0.1015
GO:0030234	enzyme regulator activity	289	42	26.19	0.11272
GO:0043565	sequence-specific DNA binding	333	41	30.17	1.2e-06
GO:0060089	molecular transducer activity	306	38	27.73	0.01894
GO:0004871	signal transducer activity	306	38	27.73	0.01894
GO:0050660	flavin adenine dinucleotide binding	233	38	21.11	0.07962
GO:0016741	transferase activity, transferring one-carbon groups	466	38	42.22	0.40072
GO:0008509	anion transmembrane transporter activity	235	37	21.29	0.00537
GO:0016628	oxidoreductase activity, acting on the CH-CH group of donors, NAD or NADP as acceptor	235	37	21.29	0.04683
GO:0051213	dioxygenase activity	274	37	24.83	0.17431
GO:0017171	serine hydrolase activity	282	37	25.55	0.22083
GO:0008236	serine-type peptidase activity	282	37	25.55	0.22083
GO:0008168	methyltransferase activity	448	36	40.59	6.5e-09
GO:0030246	carbohydrate binding	287	35	26	0.04485
GO:0008194	UDP-glycosyltransferase activity	309	35	28	0.08978
GO:0042623	ATPase activity, coupled	737	34	66.78	0.3737
GO:0022890	inorganic cation transmembrane transporter activity	438	34	39.69	0.72411
GO:0016209	antioxidant activity	220	33	19.93	0.02692
GO:0015399	primary active transmembrane transporter activity	473	32	42.86	0.38971
GO:0042802	identical protein binding	234	31	21.2	0.34492
GO:0015405	P-P-bond-hydrolysis-driven transmembrane transporter activity	470	31	42.59	0.39846
GO:0032440	2-alkenal reductase [NAD(P)] activity	188	30	17.03	0.01623
GO:0016791	phosphatase activity	337	30	30.53	0.17055
GO:0019001	guanyl nucleotide binding	465	30	42.13	0.9387
GO:0005525	GTP binding	463	30	41.95	0.95234
GO:0032561	guanyl ribonucleotide binding	463	30	41.95	0.95234
GO:0004857	enzyme inhibitor activity	139	28	12.59	0.00862
GO:0016706	oxidoreductase activity, acting on paired donors, with incorporation or reduction of molecular oxygen, 2-oxoglutarate as one donor, and incorporation of one atom each of oxygen into both donors	170	28	15.4	0.01211
GO:0052689	carboxylic ester hydrolase activity	195	28	17.67	0.08732
GO:0016820	hydrolase activity, acting on acid anhydrides, catalyzing transmembrane movement of substances	421	28	38.15	0.2919
GO:0042626	ATPase activity, coupled to transmembrane movement of substances	414	28	37.51	0.30966
GO:0043492	ATPase activity, coupled to movement of substances	415	28	37.6	0.35582
GO:0015077	monovalent inorganic cation transmembrane transporter activity	325	28	29.45	0.69231
GO:0015291	secondary active transmembrane transporter activity	263	26	23.83	0.01487
GO:0016684	oxidoreductase activity, acting on peroxide as acceptor	176	26	15.95	0.02006
GO:0016903	oxidoreductase activity, acting on the aldehyde or oxo group of donors	163	26	14.77	0.29962
GO:0046527	glucosyltransferase activity	221	26	20.02	0.31643
GO:0035251	UDP-glucosyltransferase activity	204	26	18.48	0.34558
GO:0016835	carbon-oxygen lyase activity	204	26	18.48	0.40307
GO:0003682	chromatin binding	261	25	23.65	0.00377
GO:0004601	peroxidase activity	173	25	15.68	0.02417
GO:0000287	magnesium ion binding	199	25	18.03	0.2301
GO:0004252	serine-type endopeptidase activity	186	25	16.85	0.34535
GO:0008514	organic anion transmembrane transporter activity	132	24	11.96	0.01116
GO:0051540	metal cluster binding	205	24	18.57	0.3958
GO:0051536	iron-sulfur cluster binding	205	24	18.57	0.3958
GO:0016765	transferase activity, transferring alkyl or aryl (other than methyl) groups	138	23	12.5	0.0325
GO:0008289	lipid binding	192	23	17.4	0.1802
GO:0008092	cytoskeletal protein binding	239	22	21.66	0.08032
GO:0016620	oxidoreductase activity, acting on the aldehyde or oxo group of donors, NAD or NADP as acceptor	134	22	12.14	0.35403
GO:0016779	nucleotidyltransferase activity	690	22	62.52	0.41441
GO:0016701	oxidoreductase activity, acting on single donors with incorporation of molecular oxygen	167	22	15.13	0.46009
GO:0016830	carbon-carbon lyase activity	174	22	15.77	0.57965
GO:0030170	pyridoxal phosphate binding	211	21	19.12	0.2629
GO:0016298	lipase activity	117	20	10.6	0.08314
GO:0016667	oxidoreductase activity, acting on a sulfur group of donors	171	20	15.49	0.37715
GO:0003924	GTPase activity	288	20	26.09	0.9846
GO:0046943	carboxylic acid transmembrane transporter activity	85	19	7.7	0.01872
GO:0005342	organic acid transmembrane transporter activity	85	19	7.7	0.01872
GO:0070001	aspartic-type peptidase activity	188	19	17.03	0.32811
GO:0004190	aspartic-type endopeptidase activity	188	19	17.03	0.32811
GO:0005057	receptor signaling protein activity	138	18	12.5	0.06388
GO:0046873	metal ion transmembrane transporter activity	217	18	19.66	0.07823
GO:0016836	hydro-lyase activity	123	18	11.14	0.2969
GO:0042625	ATPase activity, coupled to transmembrane movement of ions	239	18	21.66	0.53731
GO:0016760	cellulose synthase (UDP-forming) activity	72	17	6.52	0.02506
GO:0016759	cellulose synthase activity	74	17	6.7	0.03042
GO:0032403	protein complex binding	185	17	16.76	0.19487
GO:0004518	nuclease activity	382	17	34.61	0.36742
GO:0016679	oxidoreductase activity, acting on diphenols and related substances as donors	49	17	4.44	0.74056
GO:0016168	chlorophyll binding	39	16	3.53	0.00023
GO:0004812	aminoacyl-tRNA ligase activity	126	16	11.42	0.0005
GO:0016651	oxidoreductase activity, acting on NAD(P)H	181	16	16.4	0.03118
GO:0030599	pectinesterase activity	77	16	6.98	0.08175
GO:0016682	oxidoreductase activity, acting on diphenols and related substances as donors, oxygen as acceptor	32	16	2.9	0.22699
GO:0016875	ligase activity, forming carbon-oxygen bonds	126	16	11.42	1
GO:0016876	ligase activity, forming aminoacyl-tRNA and related compounds	126	16	11.42	1
GO:0004872	receptor activity	120	15	10.87	0.03488
GO:0008017	microtubule binding	145	15	13.14	0.06362
GO:0015631	tubulin binding	148	15	13.41	0.0935
GO:0016879	ligase activity, forming carbon-nitrogen bonds	209	15	18.94	0.23659
GO:0019829	cation-transporting ATPase activity	213	15	19.3	0.65685
GO:0015078	hydrogen ion transmembrane transporter activity	237	15	21.47	0.75573
GO:0016702	oxidoreductase activity, acting on single donors with incorporation of molecular oxygen, incorporation of two atoms of oxygen	140	15	12.68	0.83984
GO:0004842	ubiquitin-protein transferase activity	232	14	21.02	0.00515
GO:0038023	signaling receptor activity	112	14	10.15	0.09672
GO:0016859	cis-trans isomerase activity	97	14	8.79	0.10456
GO:0015035	protein disulfide oxidoreductase activity	109	14	9.88	0.28368
GO:0016709	oxidoreductase activity, acting on paired donors, with incorporation or reduction of molecular oxygen, NAD(P)H as one donor, and incorporation of one atom of oxygen	94	14	8.52	0.3275
GO:0003774	motor activity	148	14	13.41	0.40072
GO:0015036	disulfide oxidoreductase activity	118	14	10.69	0.44653
GO:0050661	NADP binding	112	14	10.15	0.54409
GO:0031406	carboxylic acid binding	106	13	9.6	0.0213
GO:0043177	organic acid binding	106	13	9.6	0.0213
GO:0005516	calmodulin binding	124	13	11.24	0.02782
GO:0008081	phosphoric diester hydrolase activity	78	13	7.07	0.04356
GO:0015297	antiporter activity	137	13	12.41	0.0625
GO:0003755	peptidyl-prolyl cis-trans isomerase activity	94	13	8.52	0.10533
GO:0015267	channel activity	118	13	10.69	0.12421
GO:0022803	passive transmembrane transporter activity	118	13	10.69	0.12421
GO:0004721	phosphoprotein phosphatase activity	199	13	18.03	0.35919
GO:0016831	carboxy-lyase activity	104	13	9.42	0.63377
GO:0004713	protein tyrosine kinase activity	199	12	18.03	0.0134
GO:0015103	inorganic anion transmembrane transporter activity	90	12	8.15	0.03207
GO:0008238	exopeptidase activity	149	12	13.5	0.04144
GO:0004364	glutathione transferase activity	43	12	3.9	0.04333
GO:0004702	receptor signaling protein serine/threonine kinase activity	82	12	7.43	0.0515
GO:0030145	manganese ion binding	55	12	4.98	0.06082
GO:0061135	endopeptidase regulator activity	60	12	5.44	0.08937
GO:0004866	endopeptidase inhibitor activity	60	12	5.44	0.08937
GO:0061134	peptidase regulator activity	66	12	5.98	0.14645
GO:0030414	peptidase inhibitor activity	66	12	5.98	0.14645
GO:0022838	substrate-specific channel activity	115	12	10.42	0.19451
GO:0005543	phospholipid binding	133	12	12.05	0.20288
GO:0015926	glucosidase activity	67	12	6.07	0.28448
GO:0003777	microtubule motor activity	108	12	9.79	0.30059
GO:0016769	transferase activity, transferring nitrogenous groups	92	12	8.34	0.3282
GO:0008483	transaminase activity	92	12	8.34	0.3282
GO:0008135	translation factor activity, nucleic acid binding	371	12	33.62	0.51569
GO:0070330	aromatase activity	28	11	2.54	0.00431
GO:0016810	hydrolase activity, acting on carbon-nitrogen (but not peptide) bonds	135	11	12.23	0.00686
GO:0008757	S-adenosylmethionine-dependent methyltransferase activity	145	11	13.14	0.01042
GO:0004565	beta-galactosidase activity	48	11	4.35	0.01285
GO:0015925	galactosidase activity	54	11	4.89	0.03516
GO:0008762	UDP-N-acetylmuramate dehydrogenase activity	49	11	4.44	0.10746
GO:0008237	metallopeptidase activity	135	11	12.23	0.12681
GO:0008234	cysteine-type peptidase activity	141	11	12.78	0.21254
GO:0019843	rRNA binding	78	11	7.07	0.24678
GO:0016877	ligase activity, forming carbon-sulfur bonds	64	11	5.8	0.39913
GO:0051287	NAD binding	127	11	11.51	0.58914
GO:0016712	oxidoreductase activity, acting on paired donors, with incorporation or reduction of molecular oxygen, reduced flavin or flavoprotein as one donor, and incorporation of one atom of oxygen	29	11	2.63	0.86627
GO:0052716	hydroquinone:oxygen oxidoreductase activity	17	10	1.54	7.5e-05
GO:0042803	protein homodimerization activity	89	10	8.06	0.01247
GO:0016597	amino acid binding	73	10	6.61	0.03265
GO:0015171	amino acid transmembrane transporter activity	57	10	5.16	0.07004
GO:0005216	ion channel activity	105	10	9.51	0.07926
GO:0004650	polygalacturonase activity	45	10	4.08	0.08355
GO:0008374	O-acyltransferase activity	63	10	5.71	0.1303
GO:0016854	racemase and epimerase activity	50	10	4.53	0.15481
GO:0045330	aspartyl esterase activity	50	10	4.53	0.27241
GO:0022836	gated channel activity	81	9	7.34	0.01968
GO:0016645	oxidoreductase activity, acting on the CH-NH group of donors	44	9	3.99	0.03804
GO:0004620	phospholipase activity	61	9	5.53	0.05182
GO:0008422	beta-glucosidase activity	38	9	3.44	0.11233
GO:0016857	racemase and epimerase activity, acting on carbohydrates and derivatives	39	9	3.53	0.14049
GO:0008171	O-methyltransferase activity	57	9	5.16	0.15881
GO:0045735	nutrient reservoir activity	49	9	4.44	0.16783
GO:0051537	2 iron, 2 sulfur cluster binding	67	9	6.07	0.59217
GO:0005200	structural constituent of cytoskeleton	61	9	5.53	0.64097
GO:0004519	endonuclease activity	235	9	21.29	0.97781
GO:0043531	ADP binding	816	9	73.94	0.99961
GO:0019825	oxygen binding	39	8	3.53	0.00692
GO:0016411	acylglycerol O-acyltransferase activity	28	8	2.54	0.00848
GO:0004888	transmembrane signaling receptor activity	57	8	5.16	0.0176
GO:0016160	amylase activity	31	8	2.81	0.03238
GO:0004568	chitinase activity	25	8	2.27	0.04385
GO:0016763	transferase activity, transferring pentosyl groups	58	8	5.26	0.05014
GO:0016811	hydrolase activity, acting on carbon-nitrogen (but not peptide) bonds, in linear amides	68	8	6.16	0.06878
GO:0004029	aldehyde dehydrogenase (NAD) activity	27	8	2.45	0.07767
GO:0019203	carbohydrate phosphatase activity	40	8	3.62	0.08742
GO:0004386	helicase activity	459	8	41.59	0.09687
GO:1901677	phosphate transmembrane transporter activity	67	8	6.07	0.17175
GO:0008047	enzyme activator activity	72	8	6.52	0.22019
GO:0015293	symporter activity	84	8	7.61	0.23346
GO:0005319	lipid transporter activity	58	8	5.26	0.32247
GO:0051539	4 iron, 4 sulfur cluster binding	78	8	7.07	0.44468
GO:0016846	carbon-sulfur lyase activity	49	8	4.44	0.56984
GO:0019842	vitamin binding	69	8	6.25	0.62183
GO:0004540	ribonuclease activity	201	8	18.21	0.957
GO:0072509	divalent inorganic cation transmembrane transporter activity	82	7	7.43	0.00245
GO:0004709	MAP kinase kinase kinase activity	46	7	4.17	0.0029
GO:0031072	heat shock protein binding	91	7	8.25	0.00558
GO:0016407	acetyltransferase activity	84	7	7.61	0.0194
GO:0015645	fatty acid ligase activity	19	7	1.72	0.04949
GO:0070008	serine-type exopeptidase activity	52	7	4.71	0.10482
GO:0019899	enzyme binding	157	7	14.23	0.1113
GO:0016884	carbon-nitrogen ligase activity, with glutamine as amido-N-donor	46	7	4.17	0.11905
GO:0004180	carboxypeptidase activity	76	7	6.89	0.1707
GO:0004185	serine-type carboxypeptidase activity	48	7	4.35	0.18075
GO:0004312	fatty acid synthase activity	39	7	3.53	0.21185
GO:0034061	DNA polymerase activity	427	7	38.69	0.21385
GO:0004222	metalloendopeptidase activity	77	7	6.98	0.22528
GO:0003779	actin binding	83	7	7.52	0.25201
GO:0016717	oxidoreductase activity, acting on paired donors, with oxidation of a pair of donors resulting in the reduction of molecular oxygen to two molecules of water	31	7	2.81	0.26558
GO:0015294	solute:cation symporter activity	78	7	7.07	0.30653
GO:0016655	oxidoreductase activity, acting on NAD(P)H, quinone or similar compound as acceptor	85	7	7.7	0.32603
GO:0003746	translation elongation factor activity	155	7	14.04	0.7811
GO:0051082	unfolded protein binding	197	7	17.85	0.79819
GO:0001871	pattern binding	77	7	6.98	0.91541
GO:0030247	polysaccharide binding	77	7	6.98	0.91541
GO:0004521	endoribonuclease activity	161	7	14.59	0.97308
GO:0004806	triglyceride lipase activity	40	6	3.62	5.6e-05
GO:0004722	protein serine/threonine phosphatase activity	102	6	9.24	0.00049
GO:0008447	L-ascorbate oxidase activity	11	6	1	0.00504
GO:0015923	mannosidase activity	26	6	2.36	0.02643
GO:0015605	organophosphate ester transmembrane transporter activity	46	6	4.17	0.03455
GO:1901476	carbohydrate transporter activity	68	6	6.16	0.03524
GO:0015144	carbohydrate transmembrane transporter activity	68	6	6.16	0.03524
GO:0050308	sugar-phosphatase activity	27	6	2.45	0.08613
GO:0004467	long-chain fatty acid-CoA ligase activity	18	6	1.63	0.11291
GO:0016762	xyloglucan:xyloglucosyl transferase activity	23	6	2.08	0.11531
GO:0016703	oxidoreductase activity, acting on single donors with incorporation of molecular oxygen, incorporation of one atom of oxygen (internal monooxygenases or internal mixed function oxidases)	22	6	1.99	0.12623
GO:0004630	phospholipase D activity	22	6	1.99	0.14406
GO:0008028	monocarboxylic acid transmembrane transporter activity	22	6	1.99	0.14499
GO:0060589	nucleoside-triphosphatase regulator activity	74	6	6.7	0.18175
GO:0016860	intramolecular oxidoreductase activity	49	6	4.44	0.21449
GO:0000156	phosphorelay response regulator activity	56	6	5.07	0.25992
GO:0003964	RNA-directed DNA polymerase activity	387	6	35.06	0.33987
GO:0016866	intramolecular transferase activity	87	6	7.88	0.58271
GO:0000155	phosphorelay sensor kinase activity	50	6	4.53	0.60471
GO:0019200	carbohydrate kinase activity	63	6	5.71	0.62339
GO:0016840	carbon-nitrogen lyase activity	39	6	3.53	0.66064
GO:0004673	protein histidine kinase activity	54	6	4.89	0.83727
GO:0016775	phosphotransferase activity, nitrogenous group as acceptor	54	6	4.89	0.83727
GO:0015079	potassium ion transmembrane transporter activity	68	5	6.16	0.00037
GO:0016641	oxidoreductase activity, acting on the CH-NH2 group of donors, oxygen as acceptor	31	5	2.81	0.00406
GO:0015101	organic cation transmembrane transporter activity	15	5	1.36	0.00799
GO:0009922	fatty acid elongase activity	9	5	0.82	0.00901
GO:0008131	primary amine oxidase activity	22	5	1.99	0.01061
GO:0008810	cellulase activity	21	5	1.9	0.0247
GO:0015662	ATPase activity, coupled to transmembrane movement of ions, phosphorylative mechanism	73	5	6.61	0.03051
GO:0004707	MAP kinase activity	34	5	3.08	0.04033
GO:0022832	voltage-gated channel activity	51	5	4.62	0.04133
GO:0005244	voltage-gated ion channel activity	51	5	4.62	0.04133
GO:0000975	regulatory region DNA binding	29	5	2.63	0.05032
GO:0001067	regulatory region nucleic acid binding	29	5	2.63	0.05032
GO:0005310	dicarboxylic acid transmembrane transporter activity	14	5	1.27	0.06794
GO:0044212	transcription regulatory region DNA binding	28	5	2.54	0.08264
GO:0000976	transcription regulatory region sequence-specific DNA binding	19	5	1.72	0.0858
GO:0016668	oxidoreductase activity, acting on a sulfur group of donors, NAD(P) as acceptor	31	5	2.81	0.08913
GO:0004559	alpha-mannosidase activity	20	5	1.81	0.09075
GO:0051119	sugar transmembrane transporter activity	62	5	5.62	0.09182
GO:0003899	DNA-directed RNA polymerase activity	128	5	11.6	0.10618
GO:0044822	poly(A) RNA binding	23	5	2.08	0.14862
GO:0003729	mRNA binding	23	5	2.08	0.14862
GO:0000988	protein binding transcription factor activity	67	5	6.07	0.15407
GO:0004197	cysteine-type endopeptidase activity	30	5	2.72	0.15453
GO:0016165	linoleate 13S-lipoxygenase activity	32	5	2.9	0.17062
GO:0016634	oxidoreductase activity, acting on the CH-CH group of donors, oxygen as acceptor	24	5	2.17	0.18087
GO:0070290	N-acylphosphatidylethanolamine-specific phospholipase D activity	19	5	1.72	0.19493
GO:0034062	RNA polymerase activity	134	5	12.14	0.27267
GO:0010181	FMN binding	87	5	7.88	0.27588
GO:0030695	GTPase regulator activity	67	5	6.07	0.28891
GO:0005085	guanyl-nucleotide exchange factor activity	37	5	3.35	0.29992
GO:0003995	acyl-CoA dehydrogenase activity	31	5	2.81	0.30436
GO:0048038	quinone binding	48	5	4.35	0.3251
GO:0016832	aldehyde-lyase activity	26	5	2.36	0.48879
GO:0090484	drug transporter activity	88	5	7.97	0.59692
GO:0015238	drug transmembrane transporter activity	88	5	7.97	0.59692
GO:0016774	phosphotransferase activity, carboxyl group as acceptor	30	5	2.72	0.61525
GO:0036442	hydrogen-exporting ATPase activity	70	5	6.34	0.68553
GO:0016638	oxidoreductase activity, acting on the CH-NH2 group of donors	66	5	5.98	0.9911
GO:1901505	carbohydrate derivative transporter activity	49	4	4.44	0.00287
GO:0016161	beta-amylase activity	19	4	1.72	0.00398
GO:0008519	ammonium transmembrane transporter activity	10	4	0.91	0.01255
GO:0042171	lysophosphatidic acid acyltransferase activity	10	4	0.91	0.02586
GO:0071617	lysophospholipid acyltransferase activity	10	4	0.91	0.02586
GO:0008375	acetylglucosaminyltransferase activity	55	4	4.98	0.02702
GO:0004144	diacylglycerol O-acyltransferase activity	16	4	1.45	0.02755
GO:0000990	core RNA polymerase binding transcription factor activity	8	4	0.72	0.03178
GO:0000996	core DNA-dependent RNA polymerase binding promoter specificity activity	8	4	0.72	0.03178
GO:0016987	sigma factor activity	8	4	0.72	0.03178
GO:0004556	alpha-amylase activity	12	4	1.09	0.03252
GO:0016885	ligase activity, forming carbon-carbon bonds	23	4	2.08	0.03303
GO:0031957	very long-chain fatty acid-CoA ligase activity	7	4	0.63	0.03532
GO:0042973	glucan endo-1,3-beta-D-glucosidase activity	16	4	1.45	0.0599
GO:0019239	deaminase activity	22	4	1.99	0.06244
GO:0016421	CoA carboxylase activity	19	4	1.72	0.06327
GO:0003841	1-acylglycerol-3-phosphate O-acyltransferase activity	9	4	0.82	0.07088
GO:0008026	ATP-dependent helicase activity	225	4	20.39	0.07102
GO:0070035	purine NTP-dependent helicase activity	225	4	20.39	0.07102
GO:0005199	structural constituent of cell wall	9	4	0.82	0.07235
GO:0004683	calmodulin-dependent protein kinase activity	77	4	6.98	0.09295
GO:0005544	calcium-dependent phospholipid binding	12	4	1.09	0.10262
GO:0005096	GTPase activator activity	48	4	4.35	0.11116
GO:0005088	Ras guanyl-nucleotide exchange factor activity	13	4	1.18	0.13741
GO:0005089	Rho guanyl-nucleotide exchange factor activity	13	4	1.18	0.13741
GO:0004527	exonuclease activity	88	4	7.97	0.14655
GO:0036440	citrate synthase activity	11	4	1	0.14859
GO:0004108	citrate (Si)-synthase activity	11	4	1	0.14859
GO:0016646	oxidoreductase activity, acting on the CH-NH group of donors, NAD or NADP as acceptor	28	4	2.54	0.17043
GO:0004028	3-chloroallyl aldehyde dehydrogenase activity	17	4	1.54	0.17637
GO:0016861	intramolecular oxidoreductase activity, interconverting aldoses and ketoses	21	4	1.9	0.17682
GO:0046915	transition metal ion transmembrane transporter activity	50	4	4.53	0.20939
GO:0080161	auxin transmembrane transporter activity	17	4	1.54	0.22774
GO:0004715	non-membrane spanning protein tyrosine kinase activity	40	4	3.62	0.24293
GO:0008308	voltage-gated anion channel activity	21	4	1.9	0.24808
GO:0005253	anion channel activity	21	4	1.9	0.24808
GO:0015370	solute:sodium symporter activity	14	4	1.27	0.25019
GO:0019202	amino acid kinase activity	20	4	1.81	0.27739
GO:0004089	carbonate dehydratase activity	17	4	1.54	0.28454
GO:0008066	glutamate receptor activity	22	4	1.99	0.2882
GO:0004970	ionotropic glutamate receptor activity	22	4	1.99	0.2882
GO:0005231	excitatory extracellular ligand-gated ion channel activity	22	4	1.99	0.2882
GO:0005234	extracellular-glutamate-gated ion channel activity	22	4	1.99	0.2882
GO:0016744	transferase activity, transferring aldehyde or ketonic groups	32	4	2.9	0.29613
GO:0016671	oxidoreductase activity, acting on a sulfur group of donors, disulfide as acceptor	23	4	2.08	0.3069
GO:0016899	oxidoreductase activity, acting on the CH-OH group of donors, oxygen as acceptor	24	4	2.17	0.33158
GO:0005548	phospholipid transporter activity	32	4	2.9	0.33311
GO:0008061	chitin binding	15	4	1.36	0.39417
GO:0004012	phospholipid-translocating ATPase activity	31	4	2.81	0.42213
GO:0004462	lactoylglutathione lyase activity	16	4	1.45	0.42971
GO:0015276	ligand-gated ion channel activity	37	4	3.35	0.45149
GO:0022834	ligand-gated channel activity	37	4	3.35	0.45149
GO:0005230	extracellular ligand-gated ion channel activity	27	4	2.45	0.48383
GO:0003954	NADH dehydrogenase activity	67	4	6.07	0.507
GO:0004869	cysteine-type endopeptidase inhibitor activity	21	4	1.9	0.53712
GO:0016210	naringenin-chalcone synthase activity	20	4	1.81	0.55024
GO:0070566	adenylyltransferase activity	38	4	3.44	0.56436
GO:0050136	NADH dehydrogenase (quinone) activity	59	4	5.35	0.56872
GO:0046912	transferase activity, transferring acyl groups, acyl groups converted into alkyl on transfer	33	4	2.99	0.5867
GO:0016838	carbon-oxygen lyase activity, acting on phosphates	38	4	3.44	0.62049
GO:0015081	sodium ion transmembrane transporter activity	30	4	2.72	0.64501
GO:0016833	oxo-acid-lyase activity	23	4	2.08	0.67646
GO:0008187	poly-pyrimidine tract binding	26	4	2.36	0.69417
GO:0008266	poly(U) RNA binding	26	4	2.36	0.69417
GO:0019900	kinase binding	75	4	6.8	0.74876
GO:0003743	translation initiation factor activity	206	4	18.67	0.76845
GO:0046982	protein heterodimerization activity	114	4	10.33	0.7985
GO:0016615	malate dehydrogenase activity	36	4	3.26	0.8297
GO:0008565	protein transporter activity	108	4	9.79	0.86808
GO:0003727	single-stranded RNA binding	38	4	3.44	0.89684
GO:0046933	proton-transporting ATP synthase activity, rotational mechanism	59	4	5.35	0.91841
GO:0044769	ATPase activity, coupled to transmembrane movement of ions, rotational mechanism	81	4	7.34	0.92178
GO:0016893	endonuclease activity, active with either ribo- or deoxyribonucleic acids and producing 5'-phosphomonoesters	139	4	12.59	0.93594
GO:0016891	endoribonuclease activity, producing 5'-phosphomonoesters	132	4	11.96	0.93908
GO:0016878	acid-thiol ligase activity	44	4	3.99	0.95956
GO:0016405	CoA-ligase activity	43	4	3.9	0.96595
GO:0008080	N-acetyltransferase activity	65	3	5.89	0.00024
GO:0008883	glutamyl-tRNA reductase activity	5	3	0.45	0.00075
GO:0045548	phenylalanine ammonia-lyase activity	7	3	0.63	0.00094
GO:0008725	DNA-3-methyladenine glycosylase activity	7	3	0.63	0.00201
GO:0019104	DNA N-glycosylase activity	11	3	1	0.00444
GO:0015085	calcium ion transmembrane transporter activity	46	3	4.17	0.0053
GO:0005247	voltage-gated chloride channel activity	11	3	1	0.00544
GO:0000234	phosphoethanolamine N-methyltransferase activity	4	3	0.36	0.00602
GO:0051087	chaperone binding	17	3	1.54	0.00976
GO:0000030	mannosyltransferase activity	14	3	1.27	0.01141
GO:0015932	nucleobase-containing compound transmembrane transporter activity	43	3	3.9	0.01985
GO:0047987	hydroperoxide dehydratase activity	4	3	0.36	0.02216
GO:0008252	nucleotidase activity	10	3	0.91	0.02472
GO:0050567	glutaminyl-tRNA synthase (glutamine-hydrolyzing) activity	4	3	0.36	0.02685
GO:0016720	delta12-fatty acid dehydrogenase activity	4	3	0.36	0.0289
GO:0051020	GTPase binding	49	3	4.44	0.04162
GO:0051753	mannan synthase activity	6	3	0.54	0.05122
GO:0019187	beta-1,4-mannosyltransferase activity	6	3	0.54	0.05122
GO:0050321	tau-protein kinase activity	9	3	0.82	0.06588
GO:0015204	urea transmembrane transporter activity	5	3	0.45	0.07037
GO:0008170	N-methyltransferase activity	52	3	4.71	0.07716
GO:0015172	acidic amino acid transmembrane transporter activity	10	3	0.91	0.08023
GO:0019199	transmembrane receptor protein kinase activity	14	3	1.27	0.08146
GO:0010277	chlorophyllide a oxygenase [overall] activity	10	3	0.91	0.08248
GO:0051139	metal ion:proton antiporter activity	7	3	0.63	0.08341
GO:0050664	oxidoreductase activity, acting on NAD(P)H, oxygen as acceptor	18	3	1.63	0.08548
GO:0004659	prenyltransferase activity	27	3	2.45	0.08804
GO:0043621	protein self-association	13	3	1.18	0.09185
GO:0003989	acetyl-CoA carboxylase activity	16	3	1.45	0.09859
GO:0051002	ligase activity, forming nitrogen-metal bonds	7	3	0.63	0.12941
GO:0051003	ligase activity, forming nitrogen-metal bonds, forming coordination complexes	7	3	0.63	0.12941
GO:0016851	magnesium chelatase activity	7	3	0.63	0.12941
GO:0016624	oxidoreductase activity, acting on the aldehyde or oxo group of donors, disulfide as acceptor	22	3	1.99	0.14613
GO:0042887	amide transmembrane transporter activity	8	3	0.72	0.15843
GO:1901681	sulfur compound binding	41	3	3.71	0.18125
GO:0004049	anthranilate synthase activity	7	3	0.63	0.18559
GO:0033773	isoflavone 2'-hydroxylase activity	8	3	0.72	0.19784
GO:0004177	aminopeptidase activity	39	3	3.53	0.20327
GO:0004034	aldose 1-epimerase activity	10	3	0.91	0.20402
GO:0015416	organic phosphonate transmembrane-transporting ATPase activity	14	3	1.27	0.20575
GO:0015604	organic phosphonate transmembrane transporter activity	14	3	1.27	0.20575
GO:0004033	aldo-keto reductase (NADP) activity	17	3	1.54	0.2064
GO:0008378	galactosyltransferase activity	47	3	4.26	0.23004
GO:0008812	choline dehydrogenase activity	10	3	0.91	0.23438
GO:0016417	S-acyltransferase activity	11	3	1	0.24678
GO:0042132	fructose 1,6-bisphosphate 1-phosphatase activity	12	3	1.09	0.24723
GO:0016799	hydrolase activity, hydrolyzing N-glycosyl compounds	19	3	1.72	0.24759
GO:0019205	nucleobase-containing compound kinase activity	56	3	5.07	0.25586
GO:0043733	DNA-3-methylbase glycosylase activity	8	3	0.72	0.25823
GO:0003905	alkylbase DNA N-glycosylase activity	8	3	0.72	0.25823
GO:0003978	UDP-glucose 4-epimerase activity	9	3	0.82	0.29184
GO:0030976	thiamine pyrophosphate binding	30	3	2.72	0.29904
GO:0051920	peroxiredoxin activity	12	3	1.09	0.30657
GO:0015491	cation:cation antiporter activity	33	3	2.99	0.31512
GO:0016410	N-acyltransferase activity	73	3	6.61	0.31568
GO:0008508	bile acid:sodium symporter activity	10	3	0.91	0.32605
GO:0015125	bile acid transmembrane transporter activity	10	3	0.91	0.32605
GO:0033218	amide binding	35	3	3.17	0.33047
GO:0008172	S-methyltransferase activity	14	3	1.27	0.33673
GO:0016984	ribulose-bisphosphate carboxylase activity	11	3	1	0.34195
GO:0005343	organic acid:sodium symporter activity	11	3	1	0.38096
GO:0009975	cyclase activity	11	3	1	0.39411
GO:0003950	NAD+ ADP-ribosyltransferase activity	18	3	1.63	0.43172
GO:0005083	small GTPase regulator activity	60	3	5.44	0.45478
GO:0015298	solute:cation antiporter activity	51	3	4.62	0.45622
GO:0090599	alpha-glucosidase activity	23	3	2.08	0.46809
GO:0072341	modified amino acid binding	18	3	1.63	0.4782
GO:0015108	chloride transmembrane transporter activity	12	3	1.09	0.49107
GO:0016721	oxidoreductase activity, acting on superoxide radicals as acceptor	22	3	1.99	0.53418
GO:0004784	superoxide dismutase activity	22	3	1.99	0.53418
GO:0016730	oxidoreductase activity, acting on iron-sulfur proteins as donors	13	3	1.18	0.53856
GO:0016843	amine-lyase activity	17	3	1.54	0.55026
GO:0016844	strictosidine synthase activity	17	3	1.54	0.55026
GO:0005375	copper ion transmembrane transporter activity	28	3	2.54	0.58391
GO:0008553	hydrogen-exporting ATPase activity, phosphorylative mechanism	13	3	1.18	0.59087
GO:0008137	NADH dehydrogenase (ubiquinone) activity	56	3	5.07	0.59356
GO:0015299	solute:proton antiporter activity	45	3	4.08	0.62133
GO:0043225	anion transmembrane-transporting ATPase activity	26	3	2.36	0.6299
GO:0030060	L-malate dehydrogenase activity	24	3	2.17	0.63687
GO:0015296	anion:cation symporter activity	18	3	1.63	0.65062
GO:0008320	protein transmembrane transporter activity	38	3	3.44	0.66233
GO:0022884	macromolecule transmembrane transporter activity	38	3	3.44	0.66233
GO:0004867	serine-type endopeptidase inhibitor activity	23	3	2.08	0.66383
GO:0010333	terpene synthase activity	27	3	2.45	0.693
GO:0019901	protein kinase binding	71	3	6.43	0.73518
GO:0016872	intramolecular lyase activity	21	3	1.9	0.77381
GO:0015450	P-P-bond-hydrolysis-driven protein transmembrane transporter activity	37	3	3.35	0.78933
GO:0016776	phosphotransferase activity, phosphate group as acceptor	35	3	3.17	0.80875
GO:0016880	acid-ammonia (or amide) ligase activity	27	3	2.45	0.87519
GO:0004523	RNA-DNA hybrid ribonuclease activity	107	3	9.69	0.95038
GO:0016841	ammonia-lyase activity	12	3	1.09	0.9879
GO:0050897	cobalt ion binding	60	3	5.44	0.9963
GO:0005254	chloride channel activity	11	3	1	1
GO:0004747	ribokinase activity	18	2	1.63	0.00211
GO:0004506	squalene monooxygenase activity	11	2	1	0.00311
GO:0004657	proline dehydrogenase activity	3	2	0.27	0.01168
GO:0008173	RNA methyltransferase activity	37	2	3.35	0.01757
GO:0047134	protein-disulfide reductase activity	11	2	1	0.01796
GO:0052593	tryptamine:oxygen oxidoreductase (deaminating) activity	2	2	0.18	0.02049
GO:0052594	aminoacetone:oxygen oxidoreductase(deaminating) activity	2	2	0.18	0.02049
GO:0052595	aliphatic-amine oxidase activity	2	2	0.18	0.02049
GO:0052596	phenethylamine:oxygen oxidoreductase (deaminating) activity	2	2	0.18	0.02049
GO:0052597	diamine oxidase activity	2	2	0.18	0.02049
GO:0008936	nicotinamidase activity	2	2	0.18	0.02099
GO:0015368	calcium:cation antiporter activity	9	2	0.82	0.02099
GO:0004629	phospholipase C activity	17	2	1.54	0.02284
GO:0047130	saccharopine dehydrogenase (NADP+, L-lysine-forming) activity	2	2	0.18	0.02374
GO:0004755	saccharopine dehydrogenase (NADP+, L-glutamate-forming) activity	2	2	0.18	0.02374
GO:0004066	asparagine synthase (glutamine-hydrolyzing) activity	12	2	1.09	0.02413
GO:0008253	5'-nucleotidase activity	4	2	0.36	0.02477
GO:0046029	mannitol dehydrogenase activity	6	2	0.54	0.02558
GO:0031320	hexitol dehydrogenase activity	6	2	0.54	0.02558
GO:0045485	omega-6 fatty acid desaturase activity	2	2	0.18	0.0277
GO:0033737	1-pyrroline dehydrogenase activity	2	2	0.18	0.02812
GO:0019145	aminobutyraldehyde dehydrogenase activity	2	2	0.18	0.02812
GO:0008601	protein phosphatase type 2A regulator activity	19	2	1.72	0.02821
GO:0009978	allene oxide synthase activity	2	2	0.18	0.02917
GO:0005385	zinc ion transmembrane transporter activity	13	2	1.18	0.02929
GO:0008889	glycerophosphodiester phosphodiesterase activity	8	2	0.72	0.03528
GO:0008395	steroid hydroxylase activity	2	2	0.18	0.03658
GO:0008536	Ran GTPase binding	43	2	3.9	0.03703
GO:0031267	small GTPase binding	45	2	4.08	0.03869
GO:0017016	Ras GTPase binding	45	2	4.08	0.03869
GO:0015112	nitrate transmembrane transporter activity	7	2	0.63	0.03895
GO:0004564	beta-fructofuranosidase activity	15	2	1.36	0.03927
GO:0005337	nucleoside transmembrane transporter activity	26	2	2.36	0.04146
GO:0004373	glycogen (starch) synthase activity	4	2	0.36	0.04833
GO:0015095	magnesium ion transmembrane transporter activity	23	2	2.08	0.04916
GO:0019208	phosphatase regulator activity	22	2	1.99	0.05089
GO:0047262	polygalacturonate 4-alpha-galacturonosyltransferase activity	16	2	1.45	0.05747
GO:0080043	quercetin 3-O-glucosyltransferase activity	5	2	0.45	0.06275
GO:0019207	kinase regulator activity	26	2	2.36	0.06358
GO:0043754	dihydrolipoyllysine-residue (2-methylpropanoyl)transferase activity	3	2	0.27	0.06741
GO:0032441	pheophorbide a oxygenase activity	3	2	0.27	0.07227
GO:0004075	biotin carboxylase activity	18	2	1.63	0.07378
GO:0019888	protein phosphatase regulator activity	21	2	1.9	0.0783
GO:0004834	tryptophan synthase activity	8	2	0.72	0.08598
GO:0046593	mandelonitrile lyase activity	3	2	0.27	0.08832
GO:0004753	saccharopine dehydrogenase activity	3	2	0.27	0.08986
GO:0005542	folic acid binding	4	2	0.36	0.09258
GO:0070547	L-tyrosine aminotransferase activity	3	2	0.27	0.10097
GO:0004838	L-tyrosine:2-oxoglutarate aminotransferase activity	3	2	0.27	0.10097
GO:0004575	sucrose alpha-glucosidase activity	12	2	1.09	0.10451
GO:0031418	L-ascorbic acid binding	21	2	1.9	0.10628
GO:0008169	C-methyltransferase activity	9	2	0.82	0.11404
GO:0004412	homoserine dehydrogenase activity	8	2	0.72	0.11632
GO:0003838	sterol 24-C-methyltransferase activity	3	2	0.27	0.11866
GO:0017150	tRNA dihydrouridine synthase activity	6	2	0.54	0.12321
GO:0015369	calcium:proton antiporter activity	5	2	0.45	0.13225
GO:0034256	chlorophyll(ide) b reductase activity	3	2	0.27	0.13495
GO:0016814	hydrolase activity, acting on carbon-nitrogen (but not peptide) bonds, in cyclic amidines	29	2	2.63	0.13501
GO:0008408	3'-5' exonuclease activity	33	2	2.99	0.13811
GO:0050113	inositol oxygenase activity	4	2	0.36	0.14743
GO:0004072	aspartate kinase activity	7	2	0.63	0.15223
GO:0004366	glycerol-3-phosphate O-acyltransferase activity	9	2	0.82	0.15359
GO:0004805	trehalose-phosphatase activity	12	2	1.09	0.15418
GO:0003993	acid phosphatase activity	45	2	4.08	0.15694
GO:0015367	oxoglutarate:malate antiporter activity	4	2	0.36	0.15967
GO:0004930	G-protein coupled receptor activity	12	2	1.09	0.1601
GO:0045156	electron transporter, transferring electrons within the cyclic electron transport pathway of photosynthesis activity	10	2	0.91	0.16227
GO:0009672	auxin:proton symporter activity	6	2	0.54	0.16417
GO:0005313	L-glutamate transmembrane transporter activity	7	2	0.63	0.17106
GO:0004611	phosphoenolpyruvate carboxykinase activity	22	2	1.99	0.17106
GO:0048029	monosaccharide binding	25	2	2.27	0.17335
GO:0015120	phosphoglycerate transmembrane transporter activity	6	2	0.54	0.17399
GO:0042879	aldonate transmembrane transporter activity	6	2	0.54	0.17399
GO:0045430	chalcone isomerase activity	5	2	0.45	0.18221
GO:0015301	anion:anion antiporter activity	25	2	2.27	0.19217
GO:0004161	dimethylallyltranstransferase activity	4	2	0.36	0.19352
GO:0008271	secondary active sulfate transmembrane transporter activity	20	2	1.81	0.19624
GO:0015142	tricarboxylic acid transmembrane transporter activity	4	2	0.36	0.19735
GO:0030151	molybdenum ion binding	16	2	1.45	0.20701
GO:1901682	sulfur compound transmembrane transporter activity	34	2	3.08	0.21769
GO:0003942	N-acetyl-gamma-glutamyl-phosphate reductase activity	4	2	0.36	0.23234
GO:0004148	dihydrolipoyl dehydrogenase activity	7	2	0.63	0.23251
GO:0031409	pigment binding	4	2	0.36	0.23562
GO:0015140	malate transmembrane transporter activity	5	2	0.45	0.23798
GO:0015556	C4-dicarboxylate transmembrane transporter activity	5	2	0.45	0.23798
GO:0004814	arginine-tRNA ligase activity	12	2	1.09	0.23911
GO:0000049	tRNA binding	20	2	1.81	0.24151
GO:0042586	peptide deformylase activity	4	2	0.36	0.24255
GO:0045431	flavonol synthase activity	10	2	0.91	0.24554
GO:0016418	S-acetyltransferase activity	5	2	0.45	0.2464
GO:0030523	dihydrolipoamide S-acyltransferase activity	5	2	0.45	0.2464
GO:0004742	dihydrolipoyllysine-residue acetyltransferase activity	5	2	0.45	0.2464
GO:0042389	omega-3 fatty acid desaturase activity	4	2	0.36	0.25122
GO:0004751	ribose-5-phosphate isomerase activity	4	2	0.36	0.25246
GO:0042085	5-methyltetrahydropteroyltri-L-glutamate-dependent methyltransferase activity	11	2	1	0.25531
GO:0003871	5-methyltetrahydropteroyltriglutamate-homocysteine S-methyltransferase activity	11	2	1	0.25531
GO:0015288	porin activity	9	2	0.82	0.25545
GO:0022829	wide pore channel activity	9	2	0.82	0.25545
GO:0016847	1-aminocyclopropane-1-carboxylate synthase activity	12	2	1.09	0.26206
GO:0004331	fructose-2,6-bisphosphate 2-phosphatase activity	7	2	0.63	0.26442
GO:0003873	6-phosphofructo-2-kinase activity	7	2	0.63	0.26442
GO:0002161	aminoacyl-tRNA editing activity	16	2	1.45	0.26623
GO:0016229	steroid dehydrogenase activity	19	2	1.72	0.26957
GO:0015116	sulfate transmembrane transporter activity	32	2	2.9	0.27065
GO:0071917	triose-phosphate transmembrane transporter activity	5	2	0.45	0.27173
GO:0004457	lactate dehydrogenase activity	9	2	0.82	0.27872
GO:0003984	acetolactate synthase activity	10	2	0.91	0.28381
GO:0080019	fatty-acyl-CoA reductase (alcohol-forming) activity	8	2	0.72	0.28766
GO:0016713	oxidoreductase activity, acting on paired donors, with incorporation or reduction of molecular oxygen, reduced iron-sulfur protein as one donor, and incorporation of one atom of oxygen	6	2	0.54	0.29708
GO:0018685	alkane 1-monooxygenase activity	6	2	0.54	0.29708
GO:0004853	uroporphyrinogen decarboxylase activity	5	2	0.45	0.30624
GO:0052654	L-leucine transaminase activity	5	2	0.45	0.31293
GO:0052655	L-valine transaminase activity	5	2	0.45	0.31293
GO:0052656	L-isoleucine transaminase activity	5	2	0.45	0.31293
GO:0004084	branched-chain-amino-acid transaminase activity	5	2	0.45	0.31293
GO:0016635	oxidoreductase activity, acting on the CH-CH group of donors, quinone or related compound as acceptor	14	2	1.27	0.31408
GO:0033759	flavone synthase activity	5	2	0.45	0.31967
GO:0045289	luciferin monooxygenase activity	9	2	0.82	0.32858
GO:0047077	Photinus-luciferin 4-monooxygenase (ATP-hydrolyzing) activity	9	2	0.82	0.32858
GO:0046577	long-chain-alcohol oxidase activity	8	2	0.72	0.33066
GO:0051015	actin filament binding	21	2	1.9	0.33398
GO:0004420	hydroxymethylglutaryl-CoA reductase (NADPH) activity	5	2	0.45	0.33827
GO:0050085	mannitol 2-dehydrogenase (NADP+) activity	6	2	0.54	0.33997
GO:0005315	inorganic phosphate transmembrane transporter activity	17	2	1.54	0.34633
GO:0008106	alcohol dehydrogenase (NADP+) activity	8	2	0.72	0.35483
GO:0015181	arginine transmembrane transporter activity	7	2	0.63	0.36642
GO:0015189	L-lysine transmembrane transporter activity	7	2	0.63	0.36642
GO:0015174	basic amino acid transmembrane transporter activity	7	2	0.63	0.36642
GO:0004427	inorganic diphosphatase activity	27	2	2.45	0.36734
GO:0004614	phosphoglucomutase activity	5	2	0.45	0.37181
GO:0008138	protein tyrosine/serine/threonine phosphatase activity	31	2	2.81	0.38562
GO:0015020	glucuronosyltransferase activity	11	2	1	0.40198
GO:0004475	mannose-1-phosphate guanylyltransferase activity	7	2	0.63	0.41063
GO:0016868	intramolecular transferase activity, phosphotransferases	24	2	2.17	0.42336
GO:0035091	phosphatidylinositol binding	58	2	5.26	0.43818
GO:0016796	exonuclease activity, active with either ribo- or deoxyribonucleic acids and producing 5'-phosphomonoesters	31	2	2.81	0.46337
GO:0043424	protein histidine kinase binding	23	2	2.08	0.47073
GO:0008905	mannose-phosphate guanylyltransferase activity	8	2	0.72	0.47263
GO:0016653	oxidoreductase activity, acting on NAD(P)H, heme protein as acceptor	19	2	1.72	0.47746
GO:0004350	glutamate-5-semialdehyde dehydrogenase activity	9	2	0.82	0.48791
GO:0005099	Ras GTPase activator activity	24	2	2.17	0.49258
GO:0019139	cytokinin dehydrogenase activity	7	2	0.63	0.49812
GO:0042277	peptide binding	19	2	1.72	0.50158
GO:0008443	phosphofructokinase activity	25	2	2.27	0.51208
GO:0015179	L-amino acid transmembrane transporter activity	10	2	0.91	0.51529
GO:0010329	auxin efflux transmembrane transporter activity	11	2	1	0.51842
GO:0008515	sucrose transmembrane transporter activity	8	2	0.72	0.51938
GO:0004550	nucleoside diphosphate kinase activity	12	2	1.09	0.53504
GO:0047100	glyceraldehyde-3-phosphate dehydrogenase (NADP+) (phosphorylating) activity	7	2	0.63	0.56607
GO:0003997	acyl-CoA oxidase activity	12	2	1.09	0.57478
GO:0015154	disaccharide transmembrane transporter activity	9	2	0.82	0.57779
GO:0015157	oligosaccharide transmembrane transporter activity	9	2	0.82	0.57779
GO:0015562	efflux transmembrane transporter activity	16	2	1.45	0.58558
GO:0008878	glucose-1-phosphate adenylyltransferase activity	12	2	1.09	0.5906
GO:0004022	alcohol dehydrogenase (NAD) activity	12	2	1.09	0.62114
GO:0004040	amidase activity	13	2	1.18	0.64994
GO:0004349	glutamate 5-kinase activity	11	2	1	0.6535
GO:0003987	acetate-CoA ligase activity	9	2	0.82	0.65356
GO:0016408	C-acyltransferase activity	18	2	1.63	0.65891
GO:0004499	N,N-dimethylaniline monooxygenase activity	16	2	1.45	0.67539
GO:0019904	protein domain specific binding	22	2	1.99	0.6763
GO:0008756	o-succinylbenzoate-CoA ligase activity	9	2	0.82	0.68016
GO:0052633	isocitrate hydro-lyase (cis-aconitate-forming) activity	11	2	1	0.68927
GO:0003988	acetyl-CoA C-acyltransferase activity	12	2	1.09	0.70272
GO:0015250	water channel activity	10	2	0.91	0.71818
GO:0005372	water transmembrane transporter activity	10	2	0.91	0.71818
GO:0005102	receptor binding	12	2	1.09	0.7476
GO:0046961	proton-transporting ATPase activity, rotational mechanism	57	2	5.16	0.79066
GO:0070568	guanylyltransferase activity	18	2	1.63	0.80542
GO:2001070	starch binding	19	2	1.72	0.80828
GO:0004616	phosphogluconate dehydrogenase (decarboxylating) activity	22	2	1.99	0.82013
GO:0097599	xylanase activity	16	2	1.45	0.83216
GO:0009044	xylan 1,4-beta-xylosidase activity	15	2	1.36	0.84178
GO:0004356	glutamate-ammonia ligase activity	25	2	2.27	0.86012
GO:0016211	ammonia ligase activity	25	2	2.27	0.86012
GO:0004332	fructose-bisphosphate aldolase activity	14	2	1.27	0.87912
GO:0030570	pectate lyase activity	16	2	1.45	0.88197
GO:0016208	AMP binding	16	2	1.45	0.90294
GO:0046556	alpha-L-arabinofuranosidase activity	15	2	1.36	0.90442
GO:0016837	carbon-oxygen lyase activity, acting on polysaccharides	18	2	1.63	0.914
GO:0004124	cysteine synthase activity	20	2	1.81	0.95466
GO:0031420	alkali metal ion binding	20	2	1.81	0.97085
GO:0004743	pyruvate kinase activity	20	2	1.81	0.97085
GO:0030955	potassium ion binding	20	2	1.81	0.97085
GO:0005097	Rab GTPase activator activity	22	1	1.99	0.00122
GO:0008441	3'(2'),5'-bisphosphate nucleotidase activity	6	1	0.54	0.00345
GO:0004335	galactokinase activity	4	1	0.36	0.00787
GO:0052832	inositol monophosphate 3-phosphatase activity	3	1	0.27	0.0098
GO:0052833	inositol monophosphate 4-phosphatase activity	3	1	0.27	0.0098
GO:0008934	inositol monophosphate 1-phosphatase activity	3	1	0.27	0.0098
GO:0003684	damaged DNA binding	35	1	3.17	0.00988
GO:0005267	potassium channel activity	32	1	2.9	0.01004
GO:0008974	phosphoribulokinase activity	3	1	0.27	0.0103
GO:0016308	1-phosphatidylinositol-4-phosphate 5-kinase activity	15	1	1.36	0.01069
GO:0016206	catechol O-methyltransferase activity	6	1	0.54	0.01128
GO:0005249	voltage-gated potassium channel activity	28	1	2.54	0.01182
GO:0005261	cation channel activity	38	1	3.44	0.01247
GO:0003887	DNA-directed DNA polymerase activity	40	1	3.62	0.01453
GO:0008276	protein methyltransferase activity	53	1	4.8	0.01522
GO:0022843	voltage-gated cation channel activity	30	1	2.72	0.01861
GO:0005388	calcium-transporting ATPase activity	34	1	3.08	0.02083
GO:0016307	phosphatidylinositol phosphate kinase activity	19	1	1.72	0.02438
GO:0015215	nucleotide transmembrane transporter activity	25	1	2.27	0.02472
GO:0004536	deoxyribonuclease activity	17	1	1.54	0.02565
GO:0010295	(+)-abscisic acid 8'-hydroxylase activity	3	1	0.27	0.02569
GO:0009982	pseudouridine synthase activity	23	1	2.08	0.03044
GO:0051766	inositol trisphosphate kinase activity	7	1	0.63	0.03262
GO:0016538	cyclin-dependent protein serine/threonine kinase regulator activity	16	1	1.45	0.03282
GO:0033549	MAP kinase phosphatase activity	3	1	0.27	0.0349
GO:0005487	nucleocytoplasmic transporter activity	4	1	0.36	0.03852
GO:0004109	coproporphyrinogen oxidase activity	2	1	0.18	0.04001
GO:0004675	transmembrane receptor protein serine/threonine kinase activity	5	1	0.45	0.04155
GO:0035312	5'-3' exodeoxyribonuclease activity	3	1	0.27	0.04393
GO:0045145	single-stranded DNA 5'-3' exodeoxyribonuclease activity	3	1	0.27	0.04393
GO:0016895	exodeoxyribonuclease activity, producing 5'-phosphomonoesters	3	1	0.27	0.04393
GO:0008297	single-stranded DNA exodeoxyribonuclease activity	3	1	0.27	0.04393
GO:0004529	exodeoxyribonuclease activity	3	1	0.27	0.04393
GO:0010347	L-galactose-1-phosphate phosphatase activity	2	1	0.18	0.04401
GO:0070456	galactose-1-phosphate phosphatase activity	2	1	0.18	0.04401
GO:0033808	6'-deoxychalcone synthase activity	2	1	0.18	0.0445
GO:0001053	plastid sigma factor activity	3	1	0.27	0.04685
GO:0016412	serine O-acyltransferase activity	7	1	0.63	0.04801
GO:0009001	serine O-acetyltransferase activity	7	1	0.63	0.04801
GO:0030983	mismatched DNA binding	11	1	1	0.04827
GO:0004703	G-protein coupled receptor kinase activity	3	1	0.27	0.05183
GO:0004402	histone acetyltransferase activity	26	1	2.36	0.05348
GO:0090595	acetyl-CoA:L-lysine N6-acetyltransferase	26	1	2.36	0.05348
GO:0034594	phosphatidylinositol trisphosphate phosphatase activity	2	1	0.18	0.05405
GO:0008661	1-deoxy-D-xylulose-5-phosphate synthase activity	4	1	0.36	0.05559
GO:0017077	oxidative phosphorylation uncoupler activity	4	1	0.36	0.05763
GO:0003960	NADPH:quinone reductase activity	9	1	0.82	0.06138
GO:0004367	glycerol-3-phosphate dehydrogenase [NAD+] activity	9	1	0.82	0.06153
GO:0003999	adenine phosphoribosyltransferase activity	4	1	0.36	0.06397
GO:0008079	translation termination factor activity	20	1	1.81	0.06518
GO:0003747	translation release factor activity	20	1	1.81	0.06518
GO:0008805	carbon-monoxide oxygenase activity	4	1	0.36	0.06585
GO:0016622	oxidoreductase activity, acting on the aldehyde or oxo group of donors, cytochrome as acceptor	4	1	0.36	0.06585
GO:0030620	U2 snRNA binding	2	1	0.18	0.06614
GO:0030619	U1 snRNA binding	2	1	0.18	0.06614
GO:0004789	thiamine-phosphate diphosphorylase activity	2	1	0.18	0.0692
GO:0004652	polynucleotide adenylyltransferase activity	9	1	0.82	0.06984
GO:0004221	ubiquitin thiolesterase activity	58	1	5.26	0.07118
GO:0016790	thiolester hydrolase activity	94	1	8.52	0.07136
GO:0008240	tripeptidyl-peptidase activity	7	1	0.63	0.07177
GO:0005504	fatty acid binding	3	1	0.27	0.0831
GO:0016413	O-acetyltransferase activity	10	1	0.91	0.08459
GO:0009011	starch synthase activity	15	1	1.36	0.085
GO:0000249	C-22 sterol desaturase activity	2	1	0.18	0.08904
GO:0070704	sterol desaturase activity	2	1	0.18	0.08904
GO:0004435	phosphatidylinositol phospholipase C activity	10	1	0.91	0.09185
GO:0004739	pyruvate dehydrogenase (acetyl-transferring) activity	6	1	0.54	0.09441
GO:0004103	choline kinase activity	4	1	0.36	0.0954
GO:0047372	acylglycerol lipase activity	2	1	0.18	0.09899
GO:0051990	(R)-2-hydroxyglutarate dehydrogenase activity	2	1	0.18	0.10005
GO:0015271	outward rectifier potassium channel activity	3	1	0.27	0.10304
GO:0000774	adenyl-nucleotide exchange factor activity	4	1	0.36	0.10509
GO:0016631	enoyl-[acyl-carrier-protein] reductase activity	2	1	0.18	0.10776
GO:0016783	sulfurtransferase activity	18	1	1.63	0.10864
GO:0004455	ketol-acid reductoisomerase activity	8	1	0.72	0.10913
GO:0003962	cystathionine gamma-synthase activity	4	1	0.36	0.10978
GO:0046481	digalactosyldiacylglycerol synthase activity	4	1	0.36	0.11172
GO:0042285	xylosyltransferase activity	11	1	1	0.11933
GO:0005346	purine ribonucleotide transmembrane transporter activity	14	1	1.27	0.12065
GO:0015211	purine nucleoside transmembrane transporter activity	16	1	1.45	0.12085
GO:0080044	quercetin 7-O-glucosyltransferase activity	2	1	0.18	0.12133
GO:0010354	homogentisate prenyltransferase activity	2	1	0.18	0.12332
GO:0004514	nicotinate-nucleotide diphosphorylase (carboxylating) activity	3	1	0.27	0.12473
GO:0036459	ubiquitinyl hydrolase activity	60	1	5.44	0.12605
GO:0032934	sterol binding	4	1	0.36	0.12881
GO:0035250	UDP-galactosyltransferase activity	15	1	1.36	0.13213
GO:0050356	tropine dehydrogenase activity	1	1	0.09	0.13549
GO:0030755	quercetin 3-O-methyltransferase activity	1	1	0.09	0.13556
GO:0033799	myricetin 3'-O-methyltransferase activity	1	1	0.09	0.13556
GO:0048000	isoflavone 3'-hydroxylase activity	1	1	0.09	0.13632
GO:0017017	MAP kinase tyrosine/serine/threonine phosphatase activity	1	1	0.09	0.14246
GO:0004766	spermidine synthase activity	6	1	0.54	0.1439
GO:0004852	uroporphyrinogen-III synthase activity	1	1	0.09	0.14422
GO:0015175	neutral amino acid transmembrane transporter activity	5	1	0.45	0.14441
GO:0070401	NADP+ binding	1	1	0.09	0.14452
GO:0008117	sphinganine-1-phosphate aldolase activity	1	1	0.09	0.14506
GO:0008470	isovaleryl-CoA dehydrogenase activity	1	1	0.09	0.14509
GO:0031679	NADH dehydrogenase (plastoquinone) activity	1	1	0.09	0.14692
GO:0050105	L-gulonolactone oxidase activity	1	1	0.09	0.14699
GO:0051744	3,8-divinyl protochlorophyllide a 8-vinyl reductase activity	1	1	0.09	0.14722
GO:0033855	nicotianamine aminotransferase activity	1	1	0.09	0.15049
GO:0010487	thermospermine synthase activity	1	1	0.09	0.15075
GO:0010355	homogentisate farnesyltransferase activity	1	1	0.09	0.15152
GO:0010356	homogentisate geranylgeranyltransferase activity	1	1	0.09	0.15152
GO:0010357	homogentisate solanesyltransferase activity	1	1	0.09	0.15152
GO:0045435	lycopene epsilon cyclase activity	1	1	0.09	0.15214
GO:0051060	pullulanase activity	1	1	0.09	0.15565
GO:0010303	limit dextrinase activity	1	1	0.09	0.15565
GO:0004655	porphobilinogen synthase activity	1	1	0.09	0.15684
GO:0052631	sphingolipid delta-8 desaturase activity	1	1	0.09	0.15694
GO:0050440	2-methylcitrate synthase activity	1	1	0.09	0.15707
GO:0031559	oxidosqualene cyclase activity	7	1	0.63	0.15905
GO:0005351	sugar:proton symporter activity	50	1	4.53	0.15964
GO:0005402	cation:sugar symporter activity	50	1	4.53	0.15964
GO:0008679	2-hydroxy-3-oxopropionate reductase activity	1	1	0.09	0.16062
GO:0004030	aldehyde dehydrogenase [NAD(P)+] activity	7	1	0.63	0.16108
GO:0004585	ornithine carbamoyltransferase activity	1	1	0.09	0.16232
GO:0009974	zeinoxanthin epsilon hydroxylase activity	1	1	0.09	0.16305
GO:0072374	carotene epsilon hydroxylase activity	1	1	0.09	0.16305
GO:0016917	GABA receptor activity	7	1	0.63	0.1636
GO:0004965	G-protein coupled GABA receptor activity	7	1	0.63	0.1636
GO:0019786	Atg8-specific protease activity	1	1	0.09	0.16367
GO:0019776	Atg8 ligase activity	1	1	0.09	0.16367
GO:0080146	L-cysteine desulfhydrase activity	2	1	0.18	0.16456
GO:0016420	malonyltransferase activity	1	1	0.09	0.16479
GO:0016419	S-malonyltransferase activity	1	1	0.09	0.16479
GO:0004314	[acyl-carrier-protein] S-malonyltransferase activity	1	1	0.09	0.16479
GO:0034485	phosphatidylinositol-3,4,5-trisphosphate 5-phosphatase activity	1	1	0.09	0.16537
GO:0008440	inositol-1,4,5-trisphosphate 3-kinase activity	1	1	0.09	0.16553
GO:0003882	CDP-diacylglycerol-serine O-phosphatidyltransferase activity	1	1	0.09	0.16663
GO:0010328	auxin influx transmembrane transporter activity	1	1	0.09	0.16868
GO:0004058	aromatic-L-amino-acid decarboxylase activity	1	1	0.09	0.16913
GO:0046028	electron transporter, transferring electrons from cytochrome b6/f complex of photosystem II activity	1	1	0.09	0.17016
GO:0008235	metalloexopeptidase activity	24	1	2.17	0.17025
GO:0015043	leghemoglobin reductase activity	1	1	0.09	0.17109
GO:0050833	pyruvate transmembrane transporter activity	1	1	0.09	0.17295
GO:0033946	xyloglucan-specific endo-beta-1,4-glucanase activity	1	1	0.09	0.17383
GO:0016852	sirohydrochlorin cobaltochelatase activity	1	1	0.09	0.17414
GO:0034480	phosphatidylcholine phospholipase C activity	1	1	0.09	0.17471
GO:0008693	3-hydroxydecanoyl-[acyl-carrier-protein] dehydratase activity	1	1	0.09	0.17511
GO:0033926	glycopeptide alpha-N-acetylgalactosaminidase activity	10	1	0.91	0.17519
GO:0015115	silicate transmembrane transporter activity	1	1	0.09	0.1752
GO:0009976	tocopherol cyclase activity	1	1	0.09	0.17537
GO:0016034	maleylacetoacetate isomerase activity	1	1	0.09	0.17649
GO:0003879	ATP phosphoribosyltransferase activity	1	1	0.09	0.17709
GO:0042282	hydroxymethylglutaryl-CoA reductase activity	1	1	0.09	0.17784
GO:0016985	mannan endo-1,4-beta-mannosidase activity	1	1	0.09	0.17793
GO:0004567	beta-mannosidase activity	1	1	0.09	0.17793
GO:0047526	2'-hydroxyisoflavone reductase activity	1	1	0.09	0.17871
GO:0010307	acetylglutamate kinase regulator activity	1	1	0.09	0.17877
GO:0042393	histone binding	27	1	2.45	0.18004
GO:0004448	isocitrate dehydrogenase activity	16	1	1.45	0.18016
GO:0046422	violaxanthin de-epoxidase activity	1	1	0.09	0.18037
GO:0030675	Rac GTPase activator activity	1	1	0.09	0.18345
GO:0005100	Rho GTPase activator activity	1	1	0.09	0.18345
GO:0052727	capsanthin synthase activity	2	1	0.18	0.1835
GO:0052728	capsorubin synthase activity	2	1	0.18	0.1835
GO:0090447	glycerol-3-phosphate 2-O-acyltransferase activity	1	1	0.09	0.18702
GO:0015200	methylammonium transmembrane transporter activity	1	1	0.09	0.18732
GO:0043566	structure-specific DNA binding	46	1	4.17	0.19278
GO:0003863	3-methyl-2-oxobutanoate dehydrogenase (2-methylpropanoyl-transferring) activity	2	1	0.18	0.19429
GO:0052866	phosphatidylinositol phosphate phosphatase activity	5	1	0.45	0.19704
GO:0034979	NAD-dependent protein deacetylase activity	5	1	0.45	0.19868
GO:0015216	purine nucleotide transmembrane transporter activity	15	1	1.36	0.19904
GO:0016743	carboxyl- or carbamoyltransferase activity	8	1	0.72	0.19974
GO:0019887	protein kinase regulator activity	22	1	1.99	0.20295
GO:0018786	haloalkane dehalogenase activity	3	1	0.27	0.20569
GO:0008144	drug binding	9	1	0.82	0.20571
GO:0019783	small conjugating protein-specific protease activity	17	1	1.54	0.20745
GO:0005355	glucose transmembrane transporter activity	3	1	0.27	0.21055
GO:0016768	spermine synthase activity	3	1	0.27	0.21275
GO:0004791	thioredoxin-disulfide reductase activity	4	1	0.36	0.21624
GO:0043495	protein anchor	3	1	0.27	0.21653
GO:0003842	1-pyrroline-5-carboxylate dehydrogenase activity	5	1	0.45	0.22039
GO:0004749	ribose phosphate diphosphokinase activity	4	1	0.36	0.22177
GO:0033293	monocarboxylic acid binding	12	1	1.09	0.22818
GO:0004176	ATP-dependent peptidase activity	22	1	1.99	0.22892
GO:0019779	Atg8 activating enzyme activity	2	1	0.18	0.22968
GO:0004648	O-phospho-L-serine:2-oxoglutarate aminotransferase activity	3	1	0.27	0.23478
GO:0004818	glutamate-tRNA ligase activity	4	1	0.36	0.23538
GO:0047251	thiohydroximate beta-D-glucosyltransferase activity	2	1	0.18	0.23861
GO:0004813	alanine-tRNA ligase activity	9	1	0.82	0.23867
GO:0010178	IAA-amino acid conjugate hydrolase activity	2	1	0.18	0.24243
GO:0060590	ATPase regulator activity	7	1	0.63	0.25157
GO:0017169	CDP-alcohol phosphatidyltransferase activity	3	1	0.27	0.25826
GO:0043813	phosphatidylinositol-3,5-bisphosphate 5-phosphatase activity	2	1	0.18	0.26299
GO:0003724	RNA helicase activity	18	1	1.63	0.26528
GO:0016742	hydroxymethyl-, formyl- and related transferase activity	29	1	2.63	0.26594
GO:0015185	gamma-aminobutyric acid transmembrane transporter activity	4	1	0.36	0.26597
GO:0009977	proton motive force dependent protein transmembrane transporter activity	3	1	0.27	0.26699
GO:0004158	dihydroorotate oxidase activity	3	1	0.27	0.26796
GO:0050505	hydroquinone glucosyltransferase activity	3	1	0.27	0.26987
GO:0003690	double-stranded DNA binding	23	1	2.08	0.27027
GO:0004439	phosphatidylinositol-4,5-bisphosphate 5-phosphatase activity	4	1	0.36	0.27269
GO:0034593	phosphatidylinositol bisphosphate phosphatase activity	4	1	0.36	0.27269
GO:0034595	phosphatidylinositol phosphate 5-phosphatase activity	4	1	0.36	0.27269
GO:0070283	radical SAM enzyme activity	7	1	0.63	0.27464
GO:0004826	phenylalanine-tRNA ligase activity	5	1	0.45	0.27791
GO:0015137	citrate transmembrane transporter activity	2	1	0.18	0.27874
GO:0004738	pyruvate dehydrogenase activity	7	1	0.63	0.28221
GO:0008898	S-adenosylmethionine-homocysteine S-methyltransferase activity	3	1	0.27	0.284
GO:0004478	methionine adenosyltransferase activity	16	1	1.45	0.28449
GO:0005496	steroid binding	7	1	0.63	0.29386
GO:0070546	L-phenylalanine aminotransferase activity	14	1	1.27	0.29527
GO:0080130	L-phenylalanine:2-oxoglutarate aminotransferase activity	14	1	1.27	0.29527
GO:0051740	ethylene binding	2	1	0.18	0.2979
GO:0072328	alkene binding	2	1	0.18	0.2979
GO:0008864	formyltetrahydrofolate deformylase activity	2	1	0.18	0.29819
GO:0004612	phosphoenolpyruvate carboxykinase (ATP) activity	10	1	0.91	0.29887
GO:0015145	monosaccharide transmembrane transporter activity	5	1	0.45	0.30427
GO:0015149	hexose transmembrane transporter activity	5	1	0.45	0.30427
GO:0016780	phosphotransferase activity, for other substituted phosphate groups	13	1	1.18	0.30841
GO:0003857	3-hydroxyacyl-CoA dehydrogenase activity	9	1	0.82	0.31097
GO:0004831	tyrosine-tRNA ligase activity	8	1	0.72	0.31105
GO:0008124	4-alpha-hydroxytetrahydrobiopterin dehydratase activity	3	1	0.27	0.31829
GO:0004827	proline-tRNA ligase activity	7	1	0.63	0.31889
GO:0004459	L-lactate dehydrogenase activity	4	1	0.36	0.32532
GO:0015131	oxaloacetate transmembrane transporter activity	3	1	0.27	0.32859
GO:0000295	adenine nucleotide transmembrane transporter activity	12	1	1.09	0.32881
GO:0005347	ATP transmembrane transporter activity	12	1	1.09	0.32881
GO:0005217	intracellular ligand-gated ion channel activity	11	1	1	0.32897
GO:0017069	snRNA binding	16	1	1.45	0.32965
GO:0009916	alternative oxidase activity	6	1	0.54	0.32998
GO:0004152	dihydroorotate dehydrogenase activity	4	1	0.36	0.33003
GO:0016992	lipoate synthase activity	6	1	0.54	0.33034
GO:0016979	lipoate-protein ligase activity	6	1	0.54	0.33034
GO:0004821	histidine-tRNA ligase activity	4	1	0.36	0.3333
GO:0003856	3-dehydroquinate synthase activity	3	1	0.27	0.33986
GO:0010285	L,L-diaminopimelate aminotransferase activity	4	1	0.36	0.34152
GO:0004450	isocitrate dehydrogenase (NADP+) activity	10	1	0.91	0.3427
GO:0052745	inositol phosphate phosphatase activity	8	1	0.72	0.34489
GO:0004822	isoleucine-tRNA ligase activity	4	1	0.36	0.35011
GO:0016453	C-acetyltransferase activity	3	1	0.27	0.35096
GO:0003985	acetyl-CoA C-acetyltransferase activity	3	1	0.27	0.35096
GO:0008886	glyceraldehyde-3-phosphate dehydrogenase (NADP+) (non-phosphorylating) activity	4	1	0.36	0.35389
GO:0004725	protein tyrosine phosphatase activity	30	1	2.72	0.35402
GO:0004337	geranyltranstransferase activity	4	1	0.36	0.35421
GO:0030674	protein binding, bridging	12	1	1.09	0.3591
GO:0060090	binding, bridging	12	1	1.09	0.3591
GO:0004318	enoyl-[acyl-carrier-protein] reductase (NADH) activity	3	1	0.27	0.35942
GO:0019171	3-hydroxyacyl-[acyl-carrier-protein] dehydratase activity	2	1	0.18	0.36186
GO:0004097	catechol oxidase activity	2	1	0.18	0.3681
GO:0045550	geranylgeranyl reductase activity	7	1	0.63	0.372
GO:0015245	fatty acid transporter activity	2	1	0.18	0.37392
GO:0042561	alpha-amyrin synthase activity	4	1	0.36	0.37526
GO:0004347	glucose-6-phosphate isomerase activity	5	1	0.45	0.37577
GO:0015139	alpha-ketoglutarate transmembrane transporter activity	2	1	0.18	0.37671
GO:0015002	heme-copper terminal oxidase activity	34	1	3.08	0.37673
GO:0004602	glutathione peroxidase activity	14	1	1.27	0.37861
GO:0005484	SNAP receptor activity	17	1	1.54	0.37871
GO:0080124	pheophytinase activity	2	1	0.18	0.38397
GO:0016905	myosin heavy chain kinase activity	23	1	2.08	0.38483
GO:0008463	formylmethionine deformylase activity	2	1	0.18	0.38551
GO:0019166	trans-2-enoyl-CoA reductase (NADPH) activity	3	1	0.27	0.38897
GO:0004485	methylcrotonoyl-CoA carboxylase activity	3	1	0.27	0.39181
GO:0046408	chlorophyll synthetase activity	2	1	0.18	0.39199
GO:0000989	transcription factor binding transcription factor activity	59	1	5.35	0.3934
GO:0003712	transcription cofactor activity	59	1	5.35	0.3934
GO:0016532	superoxide dismutase copper chaperone activity	2	1	0.18	0.39355
GO:0004069	L-aspartate:2-oxoglutarate aminotransferase activity	19	1	1.72	0.39518
GO:0015295	solute:proton symporter activity	55	1	4.98	0.39588
GO:0080046	quercetin 4'-O-glucosyltransferase activity	3	1	0.27	0.3962
GO:0047039	tetrahydroxynaphthalene reductase activity	2	1	0.18	0.39748
GO:0045439	isopenicillin-N epimerase activity	2	1	0.18	0.39985
GO:0047763	caffeate O-methyltransferase activity	5	1	0.45	0.40093
GO:0004035	alkaline phosphatase activity	2	1	0.18	0.40163
GO:0016508	long-chain-enoyl-CoA hydratase activity	2	1	0.18	0.40304
GO:0004129	cytochrome-c oxidase activity	33	1	2.99	0.40429
GO:0016675	oxidoreductase activity, acting on a heme group of donors	33	1	2.99	0.40429
GO:0016676	oxidoreductase activity, acting on a heme group of donors, oxygen as acceptor	33	1	2.99	0.40429
GO:0004587	ornithine-oxo-acid transaminase activity	2	1	0.18	0.40485
GO:0004418	hydroxymethylbilane synthase activity	2	1	0.18	0.40633
GO:0047623	adenosine-phosphate deaminase activity	2	1	0.18	0.41432
GO:0003876	AMP deaminase activity	2	1	0.18	0.41432
GO:0017113	dihydropyrimidine dehydrogenase (NADP+) activity	2	1	0.18	0.41565
GO:0004073	aspartate-semialdehyde dehydrogenase activity	2	1	0.18	0.41971
GO:0032296	double-stranded RNA-specific ribonuclease activity	16	1	1.45	0.42316
GO:0004525	ribonuclease III activity	16	1	1.45	0.42316
GO:0004174	electron-transferring-flavoprotein dehydrogenase activity	2	1	0.18	0.42657
GO:0016649	oxidoreductase activity, acting on the CH-NH group of donors, quinone or similar compound as acceptor	2	1	0.18	0.42657
GO:0004828	serine-tRNA ligase activity	5	1	0.45	0.42868
GO:0008198	ferrous iron binding	2	1	0.18	0.43078
GO:0080097	L-tryptophan:pyruvate aminotransferase activity	2	1	0.18	0.43563
GO:0070529	L-tryptophan aminotransferase activity	2	1	0.18	0.43563
GO:0050362	L-tryptophan:2-oxoglutarate aminotransferase activity	2	1	0.18	0.43563
GO:0003830	beta-1,4-mannosylglycoprotein 4-beta-N-acetylglucosaminyltransferase activity	5	1	0.45	0.43617
GO:0047760	butyrate-CoA ligase activity	3	1	0.27	0.44684
GO:0019170	methylglyoxal reductase (NADH-dependent) activity	2	1	0.18	0.44707
GO:0003885	D-arabinono-1,4-lactone oxidase activity	3	1	0.27	0.44801
GO:0032129	histone deacetylase activity (H3-K9 specific)	4	1	0.36	0.44931
GO:0017136	NAD-dependent histone deacetylase activity	4	1	0.36	0.44931
GO:0034739	histone deacetylase activity (H4-K16 specific)	4	1	0.36	0.44931
GO:0046969	NAD-dependent histone deacetylase activity (H3-K9 specific)	4	1	0.36	0.44931
GO:0046970	NAD-dependent histone deacetylase activity (H4-K16 specific)	4	1	0.36	0.44931
GO:0097372	NAD-dependent histone deacetylase activity (H3-K18 specific)	4	1	0.36	0.44931
GO:0032041	NAD-dependent histone deacetylase activity (H3-K14 specific)	4	1	0.36	0.44931
GO:0031078	histone deacetylase activity (H3-K14 specific)	4	1	0.36	0.44931
GO:0017118	lipoyltransferase activity	2	1	0.18	0.45263
GO:0016530	metallochaperone activity	10	1	0.91	0.4593
GO:0033770	2-hydroxyisoflavanone synthase activity	3	1	0.27	0.46448
GO:0004854	xanthine dehydrogenase activity	2	1	0.18	0.47058
GO:0033765	steroid dehydrogenase activity, acting on the CH-CH group of donors	4	1	0.36	0.47233
GO:0003865	3-oxo-5-alpha-steroid 4-dehydrogenase activity	4	1	0.36	0.47233
GO:0004096	catalase activity	15	1	1.36	0.47935
GO:0016725	oxidoreductase activity, acting on CH or CH2 groups	12	1	1.09	0.47939
GO:0010486	manganese:proton antiporter activity	2	1	0.18	0.47997
GO:0004032	alditol:NADP+ 1-oxidoreductase activity	6	1	0.54	0.48094
GO:0008839	4-hydroxy-tetrahydrodipicolinate reductase	2	1	0.18	0.4827
GO:0016778	diphosphotransferase activity	10	1	0.91	0.48422
GO:0051738	xanthophyll binding	2	1	0.18	0.48544
GO:0008466	glycogenin glucosyltransferase activity	9	1	0.82	0.49136
GO:0016898	oxidoreductase activity, acting on the CH-OH group of donors, cytochrome as acceptor	5	1	0.45	0.49183
GO:0047918	GDP-mannose 3,5-epimerase activity	2	1	0.18	0.49274
GO:0080023	3R-hydroxyacyl-CoA dehydratase activity	2	1	0.18	0.49695
GO:0004458	D-lactate dehydrogenase (cytochrome) activity	4	1	0.36	0.49932
GO:0015217	ADP transmembrane transporter activity	11	1	1	0.50045
GO:0048027	mRNA 5'-UTR binding	4	1	0.36	0.5045
GO:0043864	indoleacetamide hydrolase activity	2	1	0.18	0.50555
GO:0000036	ACP phosphopantetheine attachment site binding involved in fatty acid biosynthetic process	5	1	0.45	0.51809
GO:0044620	ACP phosphopantetheine attachment site binding	5	1	0.45	0.51809
GO:0051192	prosthetic group binding	5	1	0.45	0.51809
GO:0019840	isoprenoid binding	5	1	0.45	0.51865
GO:0047268	galactinol-raffinose galactosyltransferase activity	14	1	1.27	0.52126
GO:0005048	signal sequence binding	14	1	1.27	0.5216
GO:0046406	magnesium protoporphyrin IX methyltransferase activity	3	1	0.27	0.52814
GO:0050392	vicianin beta-glucosidase activity	3	1	0.27	0.52823
GO:0030385	ferredoxin:thioredoxin reductase activity	3	1	0.27	0.52863
GO:0008937	ferredoxin-NAD(P) reductase activity	3	1	0.27	0.52863
GO:0004591	oxoglutarate dehydrogenase (succinyl-transferring) activity	11	1	1	0.53079
GO:0004750	ribulose-phosphate 3-epimerase activity	4	1	0.36	0.53289
GO:0042300	beta-amyrin synthase activity	5	1	0.45	0.53521
GO:0005527	macrolide binding	4	1	0.36	0.5388
GO:0005528	FK506 binding	4	1	0.36	0.5388
GO:0005275	amine transmembrane transporter activity	3	1	0.27	0.53907
GO:0005384	manganese ion transmembrane transporter activity	5	1	0.45	0.54169
GO:0008442	3-hydroxyisobutyrate dehydrogenase activity	5	1	0.45	0.54611
GO:0000104	succinate dehydrogenase activity	15	1	1.36	0.54638
GO:0003913	DNA photolyase activity	15	1	1.36	0.55127
GO:0030551	cyclic nucleotide binding	17	1	1.54	0.55315
GO:0016855	racemase and epimerase activity, acting on amino acids and derivatives	6	1	0.54	0.56193
GO:0045158	electron transporter, transferring electrons within cytochrome b6/f complex of photosystem II activity	7	1	0.63	0.56615
GO:0018580	nitronate monooxygenase activity	3	1	0.27	0.57339
GO:0019120	hydrolase activity, acting on acid halide bonds, in C-halide compounds	4	1	0.36	0.57411
GO:0016824	hydrolase activity, acting on acid halide bonds	4	1	0.36	0.57411
GO:0070402	NADPH binding	9	1	0.82	0.57803
GO:0003938	IMP dehydrogenase activity	4	1	0.36	0.58734
GO:0048529	magnesium-protoporphyrin IX monomethyl ester (oxidative) cyclase activity	3	1	0.27	0.5899
GO:0047911	galacturan 1,4-alpha-galacturonidase activity	6	1	0.54	0.5911
GO:0050236	pyridoxine:NADP 4-dehydrogenase activity	5	1	0.45	0.59239
GO:0003973	(S)-2-hydroxy-acid oxidase activity	9	1	0.82	0.6003
GO:0046423	allene-oxide cyclase activity	4	1	0.36	0.60359
GO:0004807	triose-phosphate isomerase activity	6	1	0.54	0.6063
GO:0004824	lysine-tRNA ligase activity	6	1	0.54	0.61357
GO:0070569	uridylyltransferase activity	8	1	0.72	0.61634
GO:0004654	polyribonucleotide nucleotidyltransferase activity	4	1	0.36	0.62257
GO:0030751	licodione 2'-O-methyltransferase activity	4	1	0.36	0.62471
GO:0033802	isoliquiritigenin 2'-O-methyltransferase activity	4	1	0.36	0.62471
GO:0004830	tryptophan-tRNA ligase activity	3	1	0.27	0.62524
GO:0004365	glyceraldehyde-3-phosphate dehydrogenase (NAD+) (phosphorylating) activity	13	1	1.18	0.62548
GO:0016415	octanoyltransferase activity	3	1	0.27	0.62791
GO:0050278	sedoheptulose-bisphosphatase activity	3	1	0.27	0.62956
GO:0004590	orotidine-5'-phosphate decarboxylase activity	5	1	0.45	0.63496
GO:0052852	very-long-chain-(S)-2-hydroxy-acid oxidase activity	5	1	0.45	0.63579
GO:0052853	long-chain-(S)-2-hydroxy-long-chain-acid oxidase activity	5	1	0.45	0.63579
GO:0052854	medium-chain-(S)-2-hydroxy-acid oxidase activity	5	1	0.45	0.63579
GO:0052880	oxidoreductase activity, acting on diphenols and related substances as donors, with copper protein as acceptor	3	1	0.27	0.63661
GO:0009496	plastoquinol--plastocyanin reductase activity	3	1	0.27	0.63661
GO:0008242	omega peptidase activity	18	1	1.63	0.63677
GO:0051741	2-methyl-6-phytyl-1,4-benzoquinone methyltransferase activity	4	1	0.36	0.6394
GO:0003862	3-isopropylmalate dehydrogenase activity	3	1	0.27	0.64238
GO:0004816	asparagine-tRNA ligase activity	5	1	0.45	0.6442
GO:0042286	glutamate-1-semialdehyde 2,1-aminomutase activity	3	1	0.27	0.65015
GO:0016869	intramolecular transferase activity, transferring amino groups	3	1	0.27	0.65015
GO:0008802	betaine-aldehyde dehydrogenase activity	4	1	0.36	0.65038
GO:0016726	oxidoreductase activity, acting on CH or CH2 groups, NAD or NADP as acceptor	3	1	0.27	0.65107
GO:0042562	hormone binding	9	1	0.82	0.65148
GO:0008177	succinate dehydrogenase (ubiquinone) activity	10	1	0.91	0.65214
GO:0008928	mannose-1-phosphate guanylyltransferase (GDP) activity	4	1	0.36	0.66315
GO:0008409	5'-3' exonuclease activity	16	1	1.45	0.67557
GO:0046863	ribulose-1,5-bisphosphate carboxylase/oxygenase activator activity	4	1	0.36	0.68033
GO:0033897	ribonuclease T2 activity	9	1	0.82	0.68129
GO:0004856	xylulokinase activity	3	1	0.27	0.68134
GO:0004451	isocitrate lyase activity	7	1	0.63	0.6832
GO:0004489	methylenetetrahydrofolate reductase (NAD(P)H) activity	4	1	0.36	0.69033
GO:0050616	secologanin synthase activity	4	1	0.36	0.69085
GO:0004634	phosphopyruvate hydratase activity	14	1	1.27	0.69659
GO:0004055	argininosuccinate synthase activity	5	1	0.45	0.69905
GO:0004767	sphingomyelin phosphodiesterase activity	4	1	0.36	0.70082
GO:0008465	glycerate dehydrogenase activity	4	1	0.36	0.70534
GO:0047672	anthranilate N-benzoyltransferase activity	5	1	0.45	0.70823
GO:0004325	ferrochelatase activity	8	1	0.72	0.70988
GO:0016896	exoribonuclease activity, producing 5'-phosphomonoesters	28	1	2.54	0.71873
GO:0004532	exoribonuclease activity	28	1	2.54	0.71873
GO:0004491	methylmalonate-semialdehyde dehydrogenase (acylating) activity	4	1	0.36	0.72713
GO:0004823	leucine-tRNA ligase activity	8	1	0.72	0.72814
GO:0004300	enoyl-CoA hydratase activity	11	1	1	0.73043
GO:0016531	copper chaperone activity	6	1	0.54	0.73206
GO:0050815	phosphoserine binding	5	1	0.45	0.7348
GO:0016618	hydroxypyruvate reductase activity	6	1	0.54	0.739
GO:0008083	growth factor activity	4	1	0.36	0.74136
GO:0004047	aminomethyltransferase activity	8	1	0.72	0.74345
GO:0016892	endoribonuclease activity, producing 3'-phosphomonoesters	12	1	1.09	0.7486
GO:0016894	endonuclease activity, active with either ribo- or deoxyribonucleic acids and producing 3'-phosphomonoesters	12	1	1.09	0.7486
GO:0047800	cysteamine dioxygenase activity	17	1	1.54	0.74897
GO:0030267	glyoxylate reductase (NADP) activity	6	1	0.54	0.75026
GO:0004017	adenylate kinase activity	9	1	0.82	0.75037
GO:0050378	UDP-glucuronate 4-epimerase activity	8	1	0.72	0.75115
GO:0010011	auxin binding	6	1	0.54	0.75154
GO:0051219	phosphoprotein binding	7	1	0.63	0.75396
GO:0045309	protein phosphorylated amino acid binding	7	1	0.63	0.75396
GO:0033612	receptor serine/threonine kinase binding	7	1	0.63	0.75731
GO:0008430	selenium binding	10	1	0.91	0.76751
GO:0004801	sedoheptulose-7-phosphate:D-glyceraldehyde-3-phosphate glyceronetransferase activity	8	1	0.72	0.76856
GO:0008312	7S RNA binding	12	1	1.09	0.77128
GO:0050373	UDP-arabinose 4-epimerase activity	4	1	0.36	0.77565
GO:0003983	UTP:glucose-1-phosphate uridylyltransferase activity	5	1	0.45	0.78109
GO:0000175	3'-5'-exoribonuclease activity	17	1	1.54	0.80014
GO:0004820	glycine-tRNA ligase activity	5	1	0.45	0.80245
GO:0046992	oxidoreductase activity, acting on X-H and Y-H to form an X-Y bond	6	1	0.54	0.80777
GO:0046993	oxidoreductase activity, acting on X-H and Y-H to form an X-Y bond, with oxygen as acceptor	6	1	0.54	0.80777
GO:0050468	reticuline oxidase activity	6	1	0.54	0.80777
GO:0051748	UTP-monosaccharide-1-phosphate uridylyltransferase activity	6	1	0.54	0.83188
GO:0031177	phosphopantetheine binding	12	1	1.09	0.83192
GO:0015018	galactosylgalactosylxylosylprotein 3-beta-glucuronosyltransferase activity	7	1	0.63	0.83624
GO:0003868	4-hydroxyphenylpyruvate dioxygenase activity	6	1	0.54	0.8431
GO:0003688	DNA replication origin binding	8	1	0.72	0.85067
GO:0008453	alanine-glyoxylate transaminase activity	7	1	0.63	0.85338
GO:0004737	pyruvate decarboxylase activity	7	1	0.63	0.85652
GO:0004588	orotate phosphoribosyltransferase activity	6	1	0.54	0.85768
GO:0008641	small protein activating enzyme activity	10	1	0.91	0.85769
GO:0016782	transferase activity, transferring sulfur-containing groups	35	1	3.17	0.85862
GO:0016707	gibberellin 3-beta-dioxygenase activity	9	1	0.82	0.86365
GO:0004781	sulfate adenylyltransferase (ATP) activity	12	1	1.09	0.86407
GO:0004779	sulfate adenylyltransferase activity	12	1	1.09	0.86407
GO:0005094	Rho GDP-dissociation inhibitor activity	5	1	0.45	0.87497
GO:0016630	protochlorophyllide reductase activity	5	1	0.45	0.88283
GO:0019201	nucleotide kinase activity	23	1	2.08	0.88819
GO:0004128	cytochrome-b5 reductase activity, acting on NAD(P)H	9	1	0.82	0.88872
GO:0045486	naringenin 3-dioxygenase activity	8	1	0.72	0.89592
GO:0043178	alcohol binding	19	1	1.72	0.8983
GO:0050734	hydroxycinnamoyltransferase activity	8	1	0.72	0.90157
GO:0004618	phosphoglycerate kinase activity	10	1	0.91	0.91334
GO:0015205	nucleobase transmembrane transporter activity	6	1	0.54	0.91836
GO:0008835	diaminohydroxyphosphoribosylaminopyrimidine deaminase activity	8	1	0.72	0.91846
GO:0045543	gibberellin 2-beta-dioxygenase activity	7	1	0.63	0.92017
GO:0032450	maltose alpha-glucosidase activity	7	1	0.63	0.92279
GO:0008568	microtubule-severing ATPase activity	33	1	2.99	0.92367
GO:0016731	oxidoreductase activity, acting on iron-sulfur proteins as donors, NAD or NADP as acceptor	9	1	0.82	0.93087
GO:0003825	alpha,alpha-trehalose-phosphate synthase (UDP-forming) activity	13	1	1.18	0.93343
GO:0019213	deacetylase activity	17	1	1.54	0.95021
GO:0005092	GDP-dissociation inhibitor activity	12	1	1.09	0.95252
GO:0033558	protein deacetylase activity	16	1	1.45	0.96894
GO:0052736	beta-glucanase activity	20	1	1.81	0.9793
GO:0004407	histone deacetylase activity	15	1	1.36	0.98417
GO:0008121	ubiquinol-cytochrome-c reductase activity	13	1	1.18	0.99119
GO:0016681	oxidoreductase activity, acting on diphenols and related substances as donors, cytochrome as acceptor	13	1	1.18	0.99119
GO:0052834	inositol monophosphate phosphatase activity	3	1	0.27	1
GO:0047617	acyl-CoA hydrolase activity	10	0	0.91	0.00153
GO:0001104	RNA polymerase II transcription cofactor activity	20	0	1.81	0.00215
GO:0008060	ARF GTPase activator activity	17	0	1.54	0.00377
GO:0005452	inorganic anion exchanger activity	8	0	0.72	0.00398
GO:0004003	ATP-dependent DNA helicase activity	23	0	2.08	0.00882
GO:0008417	fucosyltransferase activity	6	0	0.54	0.01642
GO:0003906	DNA-(apurinic or apyrimidinic site) lyase activity	5	0	0.45	0.01773
GO:0008865	fructokinase activity	8	0	0.72	0.02137
GO:0016812	hydrolase activity, acting on carbon-nitrogen (but not peptide) bonds, in cyclic amides	16	0	1.45	0.0214
GO:0005432	calcium:sodium antiporter activity	4	0	0.36	0.0233
GO:0003725	double-stranded RNA binding	18	0	1.63	0.02698
GO:0016207	4-coumarate-CoA ligase activity	9	0	0.82	0.03081
GO:0031683	G-protein beta/gamma-subunit complex binding	7	0	0.63	0.03256
GO:0031127	alpha-(1,2)-fucosyltransferase activity	4	0	0.36	0.03301
GO:0008107	galactoside 2-alpha-L-fucosyltransferase activity	4	0	0.36	0.03301
GO:0035252	UDP-xylosyltransferase activity	5	0	0.45	0.03319
GO:0016661	oxidoreductase activity, acting on other nitrogenous compounds as donors	8	0	0.72	0.03706
GO:0004143	diacylglycerol kinase activity	12	0	1.09	0.03819
GO:0016636	oxidoreductase activity, acting on the CH-CH group of donors, iron-sulfur protein as acceptor	3	0	0.27	0.03844
GO:0033843	xyloglucan 6-xylosyltransferase activity	2	0	0.18	0.04551
GO:0004198	calcium-dependent cysteine-type endopeptidase activity	2	0	0.18	0.0456
GO:0008649	rRNA methyltransferase activity	7	0	0.63	0.04579
GO:0035197	siRNA binding	4	0	0.36	0.04794
GO:0017176	phosphatidylinositol N-acetylglucosaminyltransferase activity	4	0	0.36	0.04819
GO:0008967	phosphoglycolate phosphatase activity	10	0	0.91	0.05568
GO:0000210	NAD+ diphosphatase activity	2	0	0.18	0.05673
GO:0016794	diphosphoric monoester hydrolase activity	4	0	0.36	0.05778
GO:0008893	guanosine-3',5'-bis(diphosphate) 3'-diphosphatase activity	4	0	0.36	0.05778
GO:0008534	oxidized purine nucleobase lesion DNA N-glycosylase activity	2	0	0.18	0.06149
GO:0000702	oxidized base lesion DNA N-glycosylase activity	2	0	0.18	0.06149
GO:0015198	oligopeptide transporter activity	9	0	0.82	0.06153
GO:0004664	prephenate dehydratase activity	3	0	0.27	0.06158
GO:0016670	oxidoreductase activity, acting on a sulfur group of donors, oxygen as acceptor	8	0	0.72	0.06174
GO:0052742	phosphatidylinositol kinase activity	5	0	0.45	0.06261
GO:0004746	riboflavin synthase activity	2	0	0.18	0.06528
GO:0030158	protein xylosyltransferase activity	4	0	0.36	0.06559
GO:0033840	NDP-glucose-starch glucosyltransferase activity	2	0	0.18	0.06783
GO:0004340	glucokinase activity	2	0	0.18	0.07181
GO:0004395	hexaprenyldihydroxybenzoate methyltransferase activity	2	0	0.18	0.08149
GO:0030580	quinone cofactor methyltransferase activity	2	0	0.18	0.08149
GO:0008425	2-polyprenyl-6-methoxy-1,4-benzoquinone methyltransferase activity	2	0	0.18	0.08149
GO:0010420	polyprenyldihydroxybenzoate methyltransferase activity	2	0	0.18	0.08149
GO:0000285	1-phosphatidylinositol-3-phosphate 5-kinase activity	6	0	0.54	0.08183
GO:0001716	L-amino-acid oxidase activity	4	0	0.36	0.08239
GO:0009703	nitrate reductase (NADH) activity	6	0	0.54	0.08449
GO:0008940	nitrate reductase activity	6	0	0.54	0.08449
GO:0046857	oxidoreductase activity, acting on other nitrogenous compounds as donors, with NAD or NADP as acceptor	6	0	0.54	0.08449
GO:0004660	protein farnesyltransferase activity	2	0	0.18	0.0847
GO:0005262	calcium channel activity	4	0	0.36	0.08537
GO:0052725	inositol-1,3,4-trisphosphate 6-kinase activity	5	0	0.45	0.08675
GO:0052726	inositol-1,3,4-trisphosphate 5-kinase activity	5	0	0.45	0.08675
GO:0047325	inositol tetrakisphosphate 1-kinase activity	5	0	0.45	0.08675
GO:0051765	inositol tetrakisphosphate kinase activity	5	0	0.45	0.08675
GO:0015386	potassium:proton antiporter activity	6	0	0.54	0.08764
GO:0022821	potassium ion antiporter activity	6	0	0.54	0.08764
GO:0004526	ribonuclease P activity	4	0	0.36	0.08941
GO:0004697	protein kinase C activity	13	0	1.18	0.09116
GO:0005338	nucleotide-sugar transmembrane transporter activity	9	0	0.82	0.09265
GO:0050619	phytochromobilin:ferredoxin oxidoreductase activity	2	0	0.18	0.09434
GO:0004045	aminoacyl-tRNA hydrolase activity	7	0	0.63	0.09472
GO:0003919	FMN adenylyltransferase activity	2	0	0.18	0.09639
GO:0005034	osmosensor activity	4	0	0.36	0.09904
GO:0004396	hexokinase activity	12	0	1.09	0.10048
GO:0004416	hydroxyacylglutathione hydrolase activity	7	0	0.63	0.10206
GO:0016972	thiol oxidase activity	2	0	0.18	0.10311
GO:0033772	flavonoid 3',5'-hydroxylase activity	5	0	0.45	0.10436
GO:0004181	metallocarboxypeptidase activity	4	0	0.36	0.10497
GO:0015197	peptide transporter activity	12	0	1.09	0.1068
GO:0019210	kinase inhibitor activity	7	0	0.63	0.1069
GO:0008373	sialyltransferase activity	3	0	0.27	0.10771
GO:0004733	pyridoxamine-phosphate oxidase activity	4	0	0.36	0.10841
GO:0042054	histone methyltransferase activity	38	0	3.44	0.11174
GO:0016621	cinnamoyl-CoA reductase activity	10	0	0.91	0.11487
GO:0016688	L-ascorbate peroxidase activity	7	0	0.63	0.11541
GO:0008970	phosphatidylcholine 1-acylhydrolase activity	2	0	0.18	0.11669
GO:0016423	tRNA (guanine) methyltransferase activity	11	0	1	0.11714
GO:0004322	ferroxidase activity	4	0	0.36	0.11766
GO:0016722	oxidoreductase activity, oxidizing metal ions	4	0	0.36	0.11766
GO:0016724	oxidoreductase activity, oxidizing metal ions, oxygen as acceptor	4	0	0.36	0.11766
GO:0008142	oxysterol binding	2	0	0.18	0.12263
GO:0016906	sterol 3-beta-glucosyltransferase activity	3	0	0.27	0.12644
GO:0004551	nucleotide diphosphatase activity	5	0	0.45	0.12689
GO:0003904	deoxyribodipyrimidine photo-lyase activity	2	0	0.18	0.12826
GO:0004809	tRNA (guanine-N2-)-methyltransferase activity	3	0	0.27	0.1284
GO:0004046	aminoacylase activity	3	0	0.27	0.13303
GO:0008831	dTDP-4-dehydrorhamnose reductase activity	8	0	0.72	0.13463
GO:0004000	adenosine deaminase activity	3	0	0.27	0.1377
GO:0004520	endodeoxyribonuclease activity	14	0	1.27	0.13962
GO:0016454	C-palmitoyltransferase activity	4	0	0.36	0.14196
GO:0016409	palmitoyltransferase activity	4	0	0.36	0.14196
GO:0004758	serine C-palmitoyltransferase activity	4	0	0.36	0.14196
GO:0004656	procollagen-proline 4-dioxygenase activity	3	0	0.27	0.14642
GO:0031543	peptidyl-proline dioxygenase activity	3	0	0.27	0.14642
GO:0031545	peptidyl-proline 4-dioxygenase activity	3	0	0.27	0.14642
GO:0019798	procollagen-proline dioxygenase activity	3	0	0.27	0.14642
GO:0051879	Hsp90 protein binding	6	0	0.54	0.14647
GO:0004334	fumarylacetoacetase activity	2	0	0.18	0.1469
GO:0016822	hydrolase activity, acting on acid carbon-carbon bonds	2	0	0.18	0.1469
GO:0016823	hydrolase activity, acting on acid carbon-carbon bonds, in ketonic substances	2	0	0.18	0.1469
GO:0015398	high-affinity secondary active ammonium transmembrane transporter activity	3	0	0.27	0.14859
GO:0044183	protein binding involved in protein folding	4	0	0.36	0.14951
GO:0042936	dipeptide transporter activity	4	0	0.36	0.15069
GO:0042937	tripeptide transporter activity	4	0	0.36	0.15069
GO:0016278	lysine N-methyltransferase activity	37	0	3.35	0.15097
GO:0016279	protein-lysine N-methyltransferase activity	37	0	3.35	0.15097
GO:0018024	histone-lysine N-methyltransferase activity	37	0	3.35	0.15097
GO:0016632	oxidoreductase activity, acting on the CH-CH group of donors, cytochrome as acceptor	2	0	0.18	0.15206
GO:0016633	galactonolactone dehydrogenase activity	2	0	0.18	0.15206
GO:0003714	transcription corepressor activity	2	0	0.18	0.15592
GO:0047769	arogenate dehydratase activity	2	0	0.18	0.15596
GO:0004020	adenylylsulfate kinase activity	2	0	0.18	0.15697
GO:0004594	pantothenate kinase activity	2	0	0.18	0.15816
GO:0008175	tRNA methyltransferase activity	17	0	1.54	0.1604
GO:0008199	ferric iron binding	6	0	0.54	0.16251
GO:0004765	shikimate kinase activity	3	0	0.27	0.16288
GO:0009378	four-way junction helicase activity	3	0	0.27	0.16315
GO:0019238	cyclohydrolase activity	12	0	1.09	0.16318
GO:0009884	cytokinin receptor activity	3	0	0.27	0.16329
GO:0017056	structural constituent of nuclear pore	3	0	0.27	0.16528
GO:0003883	CTP synthase activity	6	0	0.54	0.16687
GO:0080116	glucuronoxylan glucuronosyltransferase activity	2	0	0.18	0.1678
GO:0004845	uracil phosphoribosyltransferase activity	2	0	0.18	0.17048
GO:0047501	(+)-neomenthol dehydrogenase activity	2	0	0.18	0.17107
GO:0047504	(-)-menthol dehydrogenase activity	2	0	0.18	0.17107
GO:0009881	photoreceptor activity	22	0	1.99	0.17158
GO:0047622	adenosine nucleosidase activity	3	0	0.27	0.17277
GO:0045437	uridine nucleosidase activity	3	0	0.27	0.17277
GO:0072585	xanthosine nucleotidase activity	3	0	0.27	0.17277
GO:0050263	ribosylpyrimidine nucleosidase activity	3	0	0.27	0.17277
GO:0004421	hydroxymethylglutaryl-CoA synthase activity	4	0	0.36	0.17387
GO:0004057	arginyltransferase activity	2	0	0.18	0.17411
GO:0004379	glycylpeptide N-tetradecanoyltransferase activity	2	0	0.18	0.17829
GO:0019107	myristoyltransferase activity	2	0	0.18	0.17829
GO:0050486	intramolecular transferase activity, transferring hydroxy groups	2	0	0.18	0.17928
GO:0008318	protein prenyltransferase activity	9	0	0.82	0.17942
GO:0004329	formate-tetrahydrofolate ligase activity	6	0	0.54	0.18597
GO:0015232	heme transporter activity	5	0	0.45	0.18734
GO:0015165	pyrimidine nucleotide-sugar transmembrane transporter activity	4	0	0.36	0.18797
GO:0003796	lysozyme activity	3	0	0.27	0.18845
GO:0004430	1-phosphatidylinositol 4-kinase activity	3	0	0.27	0.18969
GO:0004315	3-oxoacyl-[acyl-carrier-protein] synthase activity	8	0	0.72	0.19065
GO:0042800	histone methyltransferase activity (H3-K4 specific)	6	0	0.54	0.19092
GO:0032794	GTPase activating protein binding	1	0	0.09	0.19252
GO:0051731	polynucleotide 5'-hydroxyl-kinase activity	2	0	0.18	0.19325
GO:0004113	2',3'-cyclic-nucleotide 3'-phosphodiesterase activity	2	0	0.18	0.19325
GO:0003972	RNA ligase (ATP) activity	2	0	0.18	0.19325
GO:0008452	RNA ligase activity	2	0	0.18	0.19325
GO:0043765	T/G mismatch-specific endonuclease activity	1	0	0.09	0.1935
GO:0004001	adenosine kinase activity	3	0	0.27	0.19359
GO:0046592	polyamine oxidase activity	2	0	0.18	0.19464
GO:0004343	glucosamine 6-phosphate N-acetyltransferase activity	1	0	0.09	0.19479
GO:0015136	sialic acid transmembrane transporter activity	1	0	0.09	0.19519
GO:0005456	CMP-N-acetylneuraminate transmembrane transporter activity	1	0	0.09	0.19519
GO:0000014	single-stranded DNA endodeoxyribonuclease activity	2	0	0.18	0.19529
GO:0019206	nucleoside kinase activity	19	0	1.72	0.19603
GO:0016433	rRNA (adenine) methyltransferase activity	5	0	0.45	0.19662
GO:0000179	rRNA (adenine-N6,N6-)-dimethyltransferase activity	5	0	0.45	0.19662
GO:0004633	phosphopantothenoylcysteine decarboxylase activity	1	0	0.09	0.19811
GO:0030544	Hsp70 protein binding	1	0	0.09	0.19839
GO:0004133	glycogen debranching enzyme activity	6	0	0.54	0.19845
GO:0031210	phosphatidylcholine binding	1	0	0.09	0.19951
GO:0050997	quaternary ammonium group binding	1	0	0.09	0.19951
GO:0004496	mevalonate kinase activity	1	0	0.09	0.1997
GO:0010292	GTP:GDP antiporter activity	2	0	0.18	0.19995
GO:0004623	phospholipase A2 activity	3	0	0.27	0.20006
GO:0047947	glutamine N-phenylacetyltransferase activity	1	0	0.09	0.20033
GO:0008526	phosphatidylinositol transporter activity	1	0	0.09	0.20045
GO:0008809	carnitine racemase activity	2	0	0.18	0.20164
GO:0004165	dodecenoyl-CoA delta-isomerase activity	2	0	0.18	0.20164
GO:0030731	guanidinoacetate N-methyltransferase activity	1	0	0.09	0.20253
GO:0005547	phosphatidylinositol-3,4,5-trisphosphate binding	1	0	0.09	0.20393
GO:0043325	phosphatidylinositol-3,4-bisphosphate binding	1	0	0.09	0.20393
GO:0000035	acyl binding	1	0	0.09	0.20619
GO:0034038	deoxyhypusine synthase activity	2	0	0.18	0.20677
GO:0051011	microtubule minus-end binding	4	0	0.36	0.20937
GO:0004401	histidinol-phosphatase activity	1	0	0.09	0.2098
GO:0046316	gluconokinase activity	1	0	0.09	0.21006
GO:0019146	arabinose-5-phosphate isomerase activity	1	0	0.09	0.21074
GO:0004301	epoxide hydrolase activity	1	0	0.09	0.21215
GO:0030623	U5 snRNA binding	8	0	0.72	0.21232
GO:0017070	U6 snRNA binding	8	0	0.72	0.21232
GO:0070818	protoporphyrinogen oxidase activity	2	0	0.18	0.21236
GO:0004729	oxygen-dependent protoporphyrinogen oxidase activity	2	0	0.18	0.21236
GO:0016728	oxidoreductase activity, acting on CH or CH2 groups, disulfide as acceptor	2	0	0.18	0.21241
GO:0004748	ribonucleoside-diphosphate reductase activity, thioredoxin disulfide as acceptor	2	0	0.18	0.21241
GO:0004605	phosphatidate cytidylyltransferase activity	5	0	0.45	0.21242
GO:0004666	prostaglandin-endoperoxide synthase activity	1	0	0.09	0.21257
GO:0004849	uridine kinase activity	13	0	1.18	0.21405
GO:0047427	cyanoalanine nitrilase activity	2	0	0.18	0.21459
GO:0009000	selenocysteine lyase activity	3	0	0.27	0.21617
GO:0047956	glycerol dehydrogenase [NADP+] activity	1	0	0.09	0.21645
GO:0001735	prenylcysteine oxidase activity	1	0	0.09	0.21649
GO:0003785	actin monomer binding	1	0	0.09	0.21791
GO:0009678	hydrogen-translocating pyrophosphatase activity	19	0	1.72	0.21959
GO:0030552	cAMP binding	1	0	0.09	0.22196
GO:0050342	tocopherol O-methyltransferase activity	1	0	0.09	0.2224
GO:0046715	borate transmembrane transporter activity	5	0	0.45	0.22251
GO:0019177	dihydroneopterin triphosphate pyrophosphohydrolase activity	1	0	0.09	0.22375
GO:0008413	8-oxo-7,8-dihydroguanosine triphosphate pyrophosphatase activity	1	0	0.09	0.22375
GO:0005053	peroxisome matrix targeting signal-2 binding	1	0	0.09	0.22395
GO:0005201	extracellular matrix structural constituent	1	0	0.09	0.22456
GO:0015121	phosphoenolpyruvate:phosphate antiporter activity	3	0	0.27	0.22611
GO:0030786	(RS)-norcoclaurine 6-O-methyltransferase activity	1	0	0.09	0.22627
GO:0016656	monodehydroascorbate reductase (NADH) activity	4	0	0.36	0.22651
GO:0015439	heme-transporting ATPase activity	2	0	0.18	0.22658
GO:0009022	tRNA nucleotidyltransferase activity	1	0	0.09	0.22811
GO:0050630	(iso)eugenol O-methyltransferase activity	3	0	0.27	0.2289
GO:0008428	ribonuclease inhibitor activity	3	0	0.27	0.22926
GO:0047952	glycerol-3-phosphate dehydrogenase [NAD(P)+] activity	2	0	0.18	0.22929
GO:0050372	ubiquitin-calmodulin ligase activity	1	0	0.09	0.23035
GO:0016314	phosphatidylinositol-3,4,5-trisphosphate 3-phosphatase activity	1	0	0.09	0.23249
GO:0008022	protein C-terminus binding	5	0	0.45	0.23307
GO:0016166	phytoene dehydrogenase activity	1	0	0.09	0.2335
GO:0016803	ether hydrolase activity	2	0	0.18	0.23419
GO:0008746	NAD(P)+ transhydrogenase activity	5	0	0.45	0.23505
GO:0035402	histone kinase activity (H3-T11 specific)	1	0	0.09	0.23567
GO:0035184	histone threonine kinase activity	1	0	0.09	0.23567
GO:0072354	histone kinase activity (H3-T3 specific)	1	0	0.09	0.23567
GO:0008773	[protein-PII] uridylyltransferase activity	1	0	0.09	0.23623
GO:0032542	sulfiredoxin activity	1	0	0.09	0.23763
GO:0016303	1-phosphatidylinositol-3-kinase activity	2	0	0.18	0.23781
GO:0035004	phosphatidylinositol 3-kinase activity	2	0	0.18	0.23781
GO:0010945	CoA pyrophosphatase activity	1	0	0.09	0.2382
GO:0004376	glycolipid mannosyltransferase activity	2	0	0.18	0.23846
GO:0008793	aromatic-amino-acid:2-oxoglutarate aminotransferase activity	2	0	0.18	0.24223
GO:0047724	inosine nucleosidase activity	4	0	0.36	0.24359
GO:0004088	carbamoyl-phosphate synthase (glutamine-hydrolyzing) activity	7	0	0.63	0.2443
GO:0004070	aspartate carbamoyltransferase activity	7	0	0.63	0.2443
GO:0008800	beta-lactamase activity	1	0	0.09	0.24554
GO:0031219	levanase activity	1	0	0.09	0.24586
GO:0051670	inulinase activity	1	0	0.09	0.24586
GO:0004479	methionyl-tRNA formyltransferase activity	1	0	0.09	0.2464
GO:0030785	[ribulose-bisphosphate carboxylase]-lysine N-methyltransferase activity	4	0	0.36	0.24688
GO:0000033	alpha-1,3-mannosyltransferase activity	1	0	0.09	0.24795
GO:0015924	mannosyl-oligosaccharide mannosidase activity	5	0	0.45	0.248
GO:0004571	mannosyl-oligosaccharide 1,2-alpha-mannosidase activity	5	0	0.45	0.248
GO:0008477	purine nucleosidase activity	8	0	0.72	0.24807
GO:0004326	tetrahydrofolylpolyglutamate synthase activity	3	0	0.27	0.24922
GO:0004516	nicotinate phosphoribosyltransferase activity	2	0	0.18	0.24966
GO:0019135	deoxyhypusine monooxygenase activity	1	0	0.09	0.24969
GO:0008840	4-hydroxy-tetrahydrodipicolinate synthase	3	0	0.27	0.25061
GO:0001888	glucuronyl-galactosyl-proteoglycan 4-alpha-N-acetylglucosaminyltransferase activity	3	0	0.27	0.25067
GO:0016871	cycloartenol synthase activity	1	0	0.09	0.25119
GO:0080139	borate efflux transmembrane transporter activity	2	0	0.18	0.25126
GO:0008830	dTDP-4-dehydrorhamnose 3,5-epimerase activity	3	0	0.27	0.25244
GO:0010490	UDP-4-keto-rhamnose-4-keto-reductase activity	3	0	0.27	0.25244
GO:0010489	UDP-4-keto-6-deoxy-glucose-3,5-epimerase activity	3	0	0.27	0.25244
GO:0017151	DEAD/H-box RNA helicase binding	5	0	0.45	0.2533
GO:0008964	phosphoenolpyruvate carboxylase activity	9	0	0.82	0.25444
GO:0005483	soluble NSF attachment protein activity	3	0	0.27	0.25486
GO:0047714	galactolipase activity	3	0	0.27	0.25652
GO:0004835	tubulin-tyrosine ligase activity	2	0	0.18	0.25771
GO:0016463	zinc-exporting ATPase activity	1	0	0.09	0.25826
GO:0003949	1-(5-phosphoribosyl)-5-[(5-phosphoribosylamino)methylideneamino]imidazole-4-carboxamide isomerase activity	1	0	0.09	0.25882
GO:0046524	sucrose-phosphate synthase activity	8	0	0.72	0.2595
GO:0046027	phospholipid:diacylglycerol acyltransferase activity	1	0	0.09	0.26057
GO:0008915	lipid-A-disaccharide synthase activity	1	0	0.09	0.26199
GO:0019808	polyamine binding	1	0	0.09	0.26233
GO:0008972	phosphomethylpyrimidine kinase activity	1	0	0.09	0.26308
GO:0008902	hydroxymethylpyrimidine kinase activity	1	0	0.09	0.26308
GO:0016901	oxidoreductase activity, acting on the CH-OH group of donors, quinone or similar compound as acceptor	3	0	0.27	0.26311
GO:0070567	cytidylyltransferase activity	9	0	0.82	0.26358
GO:0004126	cytidine deaminase activity	2	0	0.18	0.26432
GO:0010428	methyl-CpNpG binding	1	0	0.09	0.26504
GO:0010429	methyl-CpNpN binding	1	0	0.09	0.26504
GO:0008484	sulfuric ester hydrolase activity	2	0	0.18	0.26625
GO:0017057	6-phosphogluconolactonase activity	4	0	0.36	0.26808
GO:0050613	delta14-sterol reductase activity	1	0	0.09	0.2686
GO:0035514	DNA demethylase activity	1	0	0.09	0.26864
GO:0034618	arginine binding	2	0	0.18	0.26893
GO:0098599	palmitoyl hydrolase activity	3	0	0.27	0.27095
GO:0008474	palmitoyl-(protein) hydrolase activity	3	0	0.27	0.27095
GO:0004860	protein kinase inhibitor activity	6	0	0.54	0.2746
GO:0004861	cyclin-dependent protein serine/threonine kinase inhibitor activity	6	0	0.54	0.2746
GO:0030291	protein serine/threonine kinase inhibitor activity	6	0	0.54	0.2746
GO:0004607	phosphatidylcholine-sterol O-acyltransferase activity	7	0	0.63	0.27659
GO:0015422	oligosaccharide-transporting ATPase activity	1	0	0.09	0.27881
GO:0015423	maltose-transporting ATPase activity	1	0	0.09	0.27881
GO:0005363	maltose transmembrane transporter activity	1	0	0.09	0.27881
GO:0004360	glutamine-fructose-6-phosphate transaminase (isomerizing) activity	3	0	0.27	0.27889
GO:0070548	L-glutamine aminotransferase activity	3	0	0.27	0.27889
GO:0004671	protein C-terminal S-isoprenylcysteine carboxyl O-methyltransferase activity	2	0	0.18	0.28006
GO:0003880	protein C-terminal carboxyl O-methyltransferase activity	2	0	0.18	0.28006
GO:0016273	arginine N-methyltransferase activity	1	0	0.09	0.28154
GO:0016274	protein-arginine N-methyltransferase activity	1	0	0.09	0.28154
GO:0008469	histone-arginine N-methyltransferase activity	1	0	0.09	0.28154
GO:0015168	glycerol transmembrane transporter activity	1	0	0.09	0.28374
GO:0015146	pentose transmembrane transporter activity	1	0	0.09	0.28374
GO:0015148	D-xylose transmembrane transporter activity	1	0	0.09	0.28374
GO:0015591	D-ribose transmembrane transporter activity	1	0	0.09	0.28374
GO:0015575	mannitol transmembrane transporter activity	1	0	0.09	0.28374
GO:0015576	sorbitol transmembrane transporter activity	1	0	0.09	0.28374
GO:0010997	anaphase-promoting complex binding	1	0	0.09	0.28382
GO:0004735	pyrroline-5-carboxylate reductase activity	1	0	0.09	0.28386
GO:0045140	inositol phosphoceramide synthase activity	1	0	0.09	0.28429
GO:0005460	UDP-glucose transmembrane transporter activity	3	0	0.27	0.28548
GO:0042299	lupeol synthase activity	1	0	0.09	0.28619
GO:0003837	beta-ureidopropionase activity	3	0	0.27	0.28672
GO:0050638	taxadien-5-alpha-ol O-acetyltransferase activity	1	0	0.09	0.28742
GO:0002094	polyprenyltransferase activity	2	0	0.18	0.28893
GO:0033858	N-acetylgalactosamine kinase activity	1	0	0.09	0.28988
GO:0043916	DNA-7-methylguanine glycosylase activity	1	0	0.09	0.29084
GO:0052821	DNA-7-methyladenine glycosylase activity	1	0	0.09	0.29084
GO:0052822	DNA-3-methylguanine glycosylase activity	1	0	0.09	0.29084
GO:0033971	hydroxyisourate hydrolase activity	2	0	0.18	0.29113
GO:0004348	glucosylceramidase activity	2	0	0.18	0.29226
GO:0016149	translation release factor activity, codon specific	13	0	1.18	0.29298
GO:0042781	3'-tRNA processing endoribonuclease activity	2	0	0.18	0.29408
GO:0032182	small conjugating protein binding	4	0	0.36	0.29529
GO:0043130	ubiquitin binding	4	0	0.36	0.29529
GO:0043874	acireductone synthase activity	1	0	0.09	0.2955
GO:0046570	methylthioribulose 1-phosphate dehydratase activity	1	0	0.09	0.2955
GO:0046522	S-methyl-5-thioribose kinase activity	4	0	0.36	0.29551
GO:0004345	glucose-6-phosphate dehydrogenase activity	11	0	1	0.29556
GO:0016647	oxidoreductase activity, acting on the CH-NH group of donors, oxygen as acceptor	4	0	0.36	0.29681
GO:0009374	biotin binding	1	0	0.09	0.29772
GO:0047341	fucose-1-phosphate guanylyltransferase activity	1	0	0.09	0.29788
GO:0050201	fucokinase activity	1	0	0.09	0.29788
GO:0036310	annealing helicase activity	2	0	0.18	0.29859
GO:0097617	annealing activity	2	0	0.18	0.29859
GO:0004832	valine-tRNA ligase activity	2	0	0.18	0.29865
GO:0052662	zeaxanthin epoxidase activity	8	0	0.72	0.29893
GO:0052663	antheraxanthin epoxidase activity	8	0	0.72	0.29893
GO:0009540	zeaxanthin epoxidase [overall] activity	8	0	0.72	0.29893
GO:0016312	inositol bisphosphate phosphatase activity	1	0	0.09	0.3
GO:0004441	inositol-1,4-bisphosphate 1-phosphatase activity	1	0	0.09	0.3
GO:0008834	di-trans,poly-cis-decaprenylcistransferase activity	1	0	0.09	0.30036
GO:0047215	indole-3-acetate beta-glucosyltransferase activity	2	0	0.18	0.30211
GO:0008859	exoribonuclease II activity	1	0	0.09	0.30396
GO:0050126	N-carbamoylputrescine amidase activity	1	0	0.09	0.30568
GO:0004777	succinate-semialdehyde dehydrogenase (NAD+) activity	2	0	0.18	0.30687
GO:0000987	core promoter proximal region sequence-specific DNA binding	2	0	0.18	0.30692
GO:0001159	core promoter proximal region DNA binding	2	0	0.18	0.30692
GO:0051751	alpha-1,4-mannosyltransferase activity	2	0	0.18	0.30821
GO:0010313	phytochrome binding	2	0	0.18	0.30821
GO:0004817	cysteine-tRNA ligase activity	3	0	0.27	0.30825
GO:0004641	phosphoribosylformylglycinamidine cyclo-ligase activity	1	0	0.09	0.30866
GO:0000900	translation repressor activity, nucleic acid binding	1	0	0.09	0.30952
GO:0045182	translation regulator activity	1	0	0.09	0.30952
GO:0030371	translation repressor activity	1	0	0.09	0.30952
GO:0090079	translation regulator activity, nucleic acid binding	1	0	0.09	0.30952
GO:0019784	NEDD8-specific protease activity	1	0	0.09	0.31035
GO:0004146	dihydrofolate reductase activity	7	0	0.63	0.31042
GO:0008531	riboflavin kinase activity	1	0	0.09	0.31048
GO:0004490	methylglutaconyl-CoA hydratase activity	1	0	0.09	0.31297
GO:0008675	2-dehydro-3-deoxy-phosphogluconate aldolase activity	1	0	0.09	0.31348
GO:0008750	NAD(P)+ transhydrogenase (AB-specific) activity	4	0	0.36	0.31401
GO:0009882	blue light photoreceptor activity	17	0	1.54	0.31426
GO:0080132	fatty acid alpha-hydroxylase activity	1	0	0.09	0.31456
GO:2001080	chitosan binding	1	0	0.09	0.31485
GO:0004031	aldehyde oxidase activity	2	0	0.18	0.31492
GO:0055041	cyclopentanol dehydrogenase activity	1	0	0.09	0.31544
GO:0047429	nucleoside-triphosphate diphosphatase activity	3	0	0.27	0.31683
GO:0008327	methyl-CpG binding	4	0	0.36	0.31743
GO:0001729	ceramide kinase activity	2	0	0.18	0.31764
GO:0047940	glucuronokinase activity	1	0	0.09	0.31825
GO:0044390	small protein conjugating enzyme binding	1	0	0.09	0.31927
GO:0031624	ubiquitin conjugating enzyme binding	1	0	0.09	0.31927
GO:0033721	aldehyde dehydrogenase (NADP+) activity	1	0	0.09	0.31956
GO:0008892	guanine deaminase activity	1	0	0.09	0.32371
GO:0004549	tRNA-specific ribonuclease activity	7	0	0.63	0.32409
GO:0004399	histidinol dehydrogenase activity	4	0	0.36	0.32464
GO:0033164	glycolipid 6-alpha-mannosyltransferase activity	1	0	0.09	0.3249
GO:0004378	GDP-Man:Man1GlcNAc2-PP-Dol alpha-1,3-mannosyltransferase activity	1	0	0.09	0.3249
GO:0000009	alpha-1,6-mannosyltransferase activity	1	0	0.09	0.3249
GO:0050598	taxane 13-alpha-hydroxylase activity	4	0	0.36	0.32503
GO:0008478	pyridoxal kinase activity	1	0	0.09	0.32674
GO:0016262	protein N-acetylglucosaminyltransferase activity	1	0	0.09	0.32708
GO:0003827	alpha-1,3-mannosylglycoprotein 2-beta-N-acetylglucosaminyltransferase activity	1	0	0.09	0.32708
GO:0004802	transketolase activity	10	0	0.91	0.32963
GO:0003998	acylphosphatase activity	1	0	0.09	0.33021
GO:0004359	glutaminase activity	1	0	0.09	0.33128
GO:0052668	farnesol kinase activity	1	0	0.09	0.33232
GO:0052669	CTP:2-trans,-6-trans-farnesol kinase activity	1	0	0.09	0.33232
GO:0052670	geraniol kinase activity	1	0	0.09	0.33232
GO:0052671	geranylgeraniol kinase activity	1	0	0.09	0.33232
GO:0052673	prenol kinase activity	1	0	0.09	0.33232
GO:0016652	oxidoreductase activity, acting on NAD(P)H, NAD(P) as acceptor	7	0	0.63	0.33243
GO:0016422	mRNA (2'-O-methyladenosine-N6-)-methyltransferase activity	4	0	0.36	0.33456
GO:0004141	dethiobiotin synthase activity	1	0	0.09	0.33474
GO:0004015	adenosylmethionine-8-amino-7-oxononanoate transaminase activity	1	0	0.09	0.33474
GO:0070063	RNA polymerase binding	1	0	0.09	0.33487
GO:0008686	3,4-dihydroxy-2-butanone-4-phosphate synthase activity	4	0	0.36	0.33529
GO:0003935	GTP cyclohydrolase II activity	4	0	0.36	0.33529
GO:0015408	ferric-transporting ATPase activity	2	0	0.18	0.33669
GO:0072510	trivalent inorganic cation transmembrane transporter activity	2	0	0.18	0.33669
GO:0015091	ferric iron transmembrane transporter activity	2	0	0.18	0.33669
GO:0010485	H4 histone acetyltransferase activity	1	0	0.09	0.33743
GO:0051743	red chlorophyll catabolite reductase activity	1	0	0.09	0.33751
GO:0048307	ferredoxin-nitrite reductase activity	1	0	0.09	0.3376
GO:0050421	nitrite reductase (NO-forming) activity	1	0	0.09	0.3376
GO:0047889	ferredoxin-nitrate reductase activity	1	0	0.09	0.3376
GO:0016662	oxidoreductase activity, acting on other nitrogenous compounds as donors, cytochrome as acceptor	1	0	0.09	0.3376
GO:0016664	oxidoreductase activity, acting on other nitrogenous compounds as donors, iron-sulfur protein as acceptor	1	0	0.09	0.3376
GO:0004076	biotin synthase activity	1	0	0.09	0.33851
GO:0016174	NAD(P)H oxidase activity	7	0	0.63	0.3389
GO:0033919	glucan 1,3-alpha-glucosidase activity	1	0	0.09	0.33899
GO:0090600	alpha-1,3-glucosidase activity	1	0	0.09	0.33899
GO:0004362	glutathione-disulfide reductase activity	6	0	0.54	0.33904
GO:0030750	putrescine N-methyltransferase activity	1	0	0.09	0.33921
GO:0010283	pinoresinol reductase activity	1	0	0.09	0.33991
GO:0004686	elongation factor-2 kinase activity	1	0	0.09	0.34008
GO:0008696	4-amino-4-deoxychorismate lyase activity	1	0	0.09	0.34056
GO:0047810	D-alanine:2-oxoglutarate aminotransferase activity	1	0	0.09	0.34056
GO:0004661	protein geranylgeranyltransferase activity	7	0	0.63	0.3411
GO:0016708	oxidoreductase activity, acting on paired donors, with incorporation or reduction of molecular oxygen, NAD(P)H as one donor, and incorporation of two atoms of oxygen into one donor	1	0	0.09	0.34148
GO:0042084	5-methyltetrahydrofolate-dependent methyltransferase activity	3	0	0.27	0.3421
GO:0008705	methionine synthase activity	3	0	0.27	0.3421
GO:0008239	dipeptidyl-peptidase activity	1	0	0.09	0.34319
GO:0052692	raffinose alpha-galactosidase activity	6	0	0.54	0.34397
GO:0004557	alpha-galactosidase activity	6	0	0.54	0.34397
GO:0080131	hydroxyjasmonate sulfotransferase activity	1	0	0.09	0.3446
GO:0004027	alcohol sulfotransferase activity	1	0	0.09	0.3446
GO:0034212	peptide N-acetyltransferase activity	1	0	0.09	0.34495
GO:0004596	peptide alpha-N-acetyltransferase activity	1	0	0.09	0.34495
GO:0004843	ubiquitin-specific protease activity	15	0	1.36	0.34538
GO:0004662	CAAX-protein geranylgeranyltransferase activity	3	0	0.27	0.34698
GO:0016864	intramolecular oxidoreductase activity, transposing S-S bonds	13	0	1.18	0.34741
GO:0003756	protein disulfide isomerase activity	13	0	1.18	0.34741
GO:0004151	dihydroorotase activity	2	0	0.18	0.34809
GO:0000254	C-4 methylsterol oxidase activity	4	0	0.36	0.34852
GO:0046910	pectinesterase inhibitor activity	2	0	0.18	0.34884
GO:0017168	5-oxoprolinase (ATP-hydrolyzing) activity	3	0	0.27	0.34897
GO:0016151	nickel cation binding	6	0	0.54	0.34995
GO:0015928	fucosidase activity	10	0	0.91	0.35075
GO:0004560	alpha-L-fucosidase activity	10	0	0.91	0.35075
GO:0008108	UDP-glucose:hexose-1-phosphate uridylyltransferase activity	1	0	0.09	0.35096
GO:0010176	homogentisate phytyltransferase activity	1	0	0.09	0.35118
GO:0010301	xanthoxin dehydrogenase activity	2	0	0.18	0.35122
GO:0000247	C-8 sterol isomerase activity	2	0	0.18	0.35311
GO:0047750	cholestenol delta-isomerase activity	2	0	0.18	0.35311
GO:0042162	telomeric DNA binding	5	0	0.45	0.35346
GO:0047652	allantoate deiminase activity	1	0	0.09	0.35479
GO:0015269	calcium-activated potassium channel activity	2	0	0.18	0.355
GO:0022839	ion gated channel activity	2	0	0.18	0.355
GO:0005227	calcium activated cation channel activity	2	0	0.18	0.355
GO:0008837	diaminopimelate epimerase activity	1	0	0.09	0.35546
GO:0003923	GPI-anchor transamidase activity	4	0	0.36	0.35624
GO:0004736	pyruvate carboxylase activity	4	0	0.36	0.35635
GO:0015412	molybdate transmembrane-transporting ATPase activity	2	0	0.18	0.3569
GO:0047560	3-dehydrosphinganine reductase activity	1	0	0.09	0.35712
GO:0050313	sulfur dioxygenase activity	1	0	0.09	0.35729
GO:0000010	trans-hexaprenyltranstransferase activity	1	0	0.09	0.3581
GO:0004168	dolichol kinase activity	1	0	0.09	0.35895
GO:0052381	tRNA dimethylallyltransferase activity	4	0	0.36	0.36201
GO:0004140	dephospho-CoA kinase activity	1	0	0.09	0.36206
GO:0008419	RNA lariat debranching enzyme activity	1	0	0.09	0.36215
GO:0008977	prephenate dehydrogenase activity	3	0	0.27	0.36309
GO:0004665	prephenate dehydrogenase (NADP+) activity	3	0	0.27	0.36309
GO:0008193	tRNA guanylyltransferase activity	1	0	0.09	0.36618
GO:0003730	mRNA 3'-UTR binding	1	0	0.09	0.36627
GO:0004038	allantoinase activity	3	0	0.27	0.36652
GO:0015098	molybdate ion transmembrane transporter activity	7	0	0.63	0.36773
GO:0080122	AMP transmembrane transporter activity	1	0	0.09	0.36904
GO:0004617	phosphoglycerate dehydrogenase activity	4	0	0.36	0.3731
GO:0004424	imidazoleglycerol-phosphate dehydratase activity	2	0	0.18	0.37376
GO:0003922	GMP synthase (glutamine-hydrolyzing) activity	2	0	0.18	0.37402
GO:0004798	thymidylate kinase activity	1	0	0.09	0.37434
GO:0005245	voltage-gated calcium channel activity	1	0	0.09	0.37444
GO:0004105	choline-phosphate cytidylyltransferase activity	2	0	0.18	0.37622
GO:0008020	G-protein coupled photoreceptor activity	1	0	0.09	0.37646
GO:0009883	red or far-red light photoreceptor activity	1	0	0.09	0.37646
GO:0031516	far-red light photoreceptor activity	1	0	0.09	0.37646
GO:0000150	recombinase activity	1	0	0.09	0.3765
GO:0050366	tyramine N-feruloyltransferase activity	1	0	0.09	0.37664
GO:0045552	dihydrokaempferol 4-reductase activity	14	0	1.27	0.37917
GO:0004799	thymidylate synthase activity	7	0	0.63	0.37918
GO:0042083	5,10-methylenetetrahydrofolate-dependent methyltransferase activity	7	0	0.63	0.37918
GO:0000268	peroxisome targeting sequence binding	2	0	0.18	0.38
GO:0004610	phosphoacetylglucosamine mutase activity	1	0	0.09	0.38038
GO:0008676	3-deoxy-8-phosphooctulonate synthase activity	1	0	0.09	0.38047
GO:0033925	mannosyl-glycoprotein endo-beta-N-acetylglucosaminidase activity	1	0	0.09	0.38075
GO:0004639	phosphoribosylaminoimidazolesuccinocarboxamide synthase activity	1	0	0.09	0.38112
GO:0015410	manganese-transporting ATPase activity	2	0	0.18	0.38256
GO:0004615	phosphomannomutase activity	6	0	0.54	0.38543
GO:0030942	endoplasmic reticulum signal peptide binding	2	0	0.18	0.38696
GO:0004368	glycerol-3-phosphate dehydrogenase activity	1	0	0.09	0.38711
GO:0004369	glycerol-3-phosphate oxidase activity	1	0	0.09	0.38711
GO:0010297	heteropolysaccharide binding	1	0	0.09	0.38818
GO:0004637	phosphoribosylamine-glycine ligase activity	1	0	0.09	0.39071
GO:0003854	3-beta-hydroxy-delta5-steroid dehydrogenase activity	13	0	1.18	0.39207
GO:0004328	formamidase activity	3	0	0.27	0.39275
GO:0005044	scavenger receptor activity	3	0	0.27	0.39316
GO:0038024	cargo receptor activity	3	0	0.27	0.39316
GO:0004795	threonine synthase activity	3	0	0.27	0.39324
GO:0050403	trans-zeatin O-beta-D-glucosyltransferase activity	4	0	0.36	0.39331
GO:0061630	ubiquitin protein ligase activity	3	0	0.27	0.39511
GO:0034450	ubiquitin-ubiquitin ligase activity	3	0	0.27	0.39511
GO:0009029	tetraacyldisaccharide 4'-kinase activity	1	0	0.09	0.39569
GO:0004363	glutathione synthase activity	1	0	0.09	0.39847
GO:0008887	glycerate kinase activity	2	0	0.18	0.40052
GO:0004134	4-alpha-glucanotransferase activity	3	0	0.27	0.40183
GO:0005242	inward rectifier potassium channel activity	9	0	0.82	0.4027
GO:0008759	UDP-3-O-[3-hydroxymyristoyl] N-acetylglucosamine deacetylase activity	1	0	0.09	0.40492
GO:0050080	malonyl-CoA decarboxylase activity	1	0	0.09	0.40501
GO:0046624	sphingolipid transporter activity	3	0	0.27	0.40531
GO:0010175	sphingosine transmembrane transporter activity	3	0	0.27	0.40531
GO:0003881	CDP-diacylglycerol-inositol 3-phosphatidyltransferase activity	2	0	0.18	0.40556
GO:0004123	cystathionine gamma-lyase activity	1	0	0.09	0.40568
GO:0044540	L-cystine L-cysteine-lyase (deaminating)	1	0	0.09	0.40568
GO:0004044	amidophosphoribosyltransferase activity	1	0	0.09	0.40659
GO:0070300	phosphatidic acid binding	4	0	0.36	0.40706
GO:0009905	ent-copalyl diphosphate synthase activity	2	0	0.18	0.40873
GO:0009899	ent-kaurene synthase activity	4	0	0.36	0.40943
GO:0046975	histone methyltransferase activity (H3-K36 specific)	1	0	0.09	0.41074
GO:0030337	DNA polymerase processivity factor activity	3	0	0.27	0.41149
GO:0009673	low-affinity phosphate transmembrane transporter activity	2	0	0.18	0.41225
GO:0031491	nucleosome binding	7	0	0.63	0.41544
GO:0052731	phosphocholine phosphatase activity	1	0	0.09	0.41569
GO:0052732	phosphoethanolamine phosphatase activity	1	0	0.09	0.41569
GO:0003991	acetylglutamate kinase activity	3	0	0.27	0.41674
GO:0050529	polyneuridine-aldehyde esterase activity	2	0	0.18	0.41742
GO:0019211	phosphatase activator activity	1	0	0.09	0.41791
GO:1901981	phosphatidylinositol phosphate binding	13	0	1.18	0.41877
GO:0003957	NAD(P)+ transhydrogenase (B-specific) activity	3	0	0.27	0.41949
GO:0052622	ATP dimethylallyltransferase activity	2	0	0.18	0.42043
GO:0052623	ADP dimethylallyltransferase activity	2	0	0.18	0.42043
GO:0070006	metalloaminopeptidase activity	2	0	0.18	0.42262
GO:0008909	isochorismate synthase activity	1	0	0.09	0.42343
GO:0047216	inositol 3-alpha-galactosyltransferase activity	3	0	0.27	0.42377
GO:0047884	FAD diphosphatase activity	1	0	0.09	0.42474
GO:0010334	sesquiterpene synthase activity	2	0	0.18	0.42612
GO:0004445	inositol-polyphosphate 5-phosphatase activity	4	0	0.36	0.42683
GO:0046030	inositol trisphosphate phosphatase activity	4	0	0.36	0.42683
GO:0015930	glutamate synthase activity	9	0	0.82	0.42755
GO:0000095	S-adenosyl-L-methionine transmembrane transporter activity	1	0	0.09	0.42834
GO:0072349	modified amino acid transmembrane transporter activity	1	0	0.09	0.42834
GO:0051185	coenzyme transporter activity	1	0	0.09	0.42834
GO:0046428	1,4-dihydroxy-2-naphthoate octaprenyltransferase activity	1	0	0.09	0.42917
GO:0010174	nucleoside transmembrane transporter activity, against a concentration gradient	1	0	0.09	0.42941
GO:0004635	phosphoribosyl-AMP cyclohydrolase activity	3	0	0.27	0.4301
GO:0004636	phosphoribosyl-ATP diphosphatase activity	3	0	0.27	0.4301
GO:0004846	urate oxidase activity	1	0	0.09	0.43132
GO:0016663	oxidoreductase activity, acting on other nitrogenous compounds as donors, oxygen as acceptor	1	0	0.09	0.43132
GO:0008963	phospho-N-acetylmuramoyl-pentapeptide-transferase activity	5	0	0.45	0.43228
GO:0052743	inositol tetrakisphosphate phosphatase activity	3	0	0.27	0.43275
GO:0052658	inositol-1,4,5-trisphosphate 5-phosphatase activity	3	0	0.27	0.43275
GO:0052659	inositol-1,3,4,5-tetrakisphosphate 5-phosphatase activity	3	0	0.27	0.43275
GO:0050254	rhodopsin kinase activity	1	0	0.09	0.43293
GO:0005459	UDP-galactose transmembrane transporter activity	2	0	0.18	0.43358
GO:0008891	glycolate oxidase activity	3	0	0.27	0.4336
GO:0043015	gamma-tubulin binding	2	0	0.18	0.434
GO:0050017	L-3-cyanoalanine synthase activity	3	0	0.27	0.43468
GO:0043141	ATP-dependent 5'-3' DNA helicase activity	4	0	0.36	0.43494
GO:0043139	5'-3' DNA helicase activity	4	0	0.36	0.43494
GO:0031071	cysteine desulfurase activity	7	0	0.63	0.43518
GO:0001409	guanine nucleotide transmembrane transporter activity	3	0	0.27	0.43587
GO:0010013	N-1-naphthylphthalamic acid binding	2	0	0.18	0.43761
GO:0016801	hydrolase activity, acting on ether bonds	13	0	1.18	0.43843
GO:0009019	tRNA (guanine-N1-)-methyltransferase activity	4	0	0.36	0.43848
GO:0000224	peptide-N4-(N-acetyl-beta-glucosaminyl)asparagine amidase activity	1	0	0.09	0.43922
GO:0004392	heme oxygenase (decyclizing) activity	2	0	0.18	0.44298
GO:0019156	isoamylase activity	3	0	0.27	0.44552
GO:0051980	iron-nicotianamine transmembrane transporter activity	1	0	0.09	0.44628
GO:0015603	iron chelate transmembrane transporter activity	1	0	0.09	0.44628
GO:0008691	3-hydroxybutyryl-CoA dehydrogenase activity	2	0	0.18	0.44711
GO:0016603	glutaminyl-peptide cyclotransferase activity	1	0	0.09	0.4506
GO:0030899	calcium-dependent ATPase activity	1	0	0.09	0.45105
GO:0004792	thiosulfate sulfurtransferase activity	4	0	0.36	0.45175
GO:0050512	lactosylceramide 4-alpha-galactosyltransferase activity	1	0	0.09	0.4519
GO:0009039	urease activity	1	0	0.09	0.45314
GO:0003914	DNA (6-4) photolyase activity	1	0	0.09	0.45369
GO:0050514	homospermidine synthase (spermidine-specific) activity	1	0	0.09	0.45474
GO:0015180	L-alanine transmembrane transporter activity	1	0	0.09	0.45479
GO:0022858	alanine transmembrane transporter activity	1	0	0.09	0.45479
GO:0004579	dolichyl-diphosphooligosaccharide-protein glycotransferase activity	18	0	1.63	0.45599
GO:0050307	sucrose-phosphate phosphatase activity	4	0	0.36	0.45624
GO:0051861	glycolipid binding	8	0	0.72	0.45673
GO:0017089	glycolipid transporter activity	8	0	0.72	0.45673
GO:0008381	mechanically-gated ion channel activity	1	0	0.09	0.45729
GO:0022833	mechanically gated channel activity	1	0	0.09	0.45729
GO:0010484	H3 histone acetyltransferase activity	1	0	0.09	0.45809
GO:0047681	aryl-alcohol dehydrogenase (NADP+) activity	1	0	0.09	0.45884
GO:0019212	phosphatase inhibitor activity	1	0	0.09	0.45934
GO:0004864	protein phosphatase inhibitor activity	1	0	0.09	0.45934
GO:0004156	dihydropteroate synthase activity	2	0	0.18	0.46001
GO:0003848	2-amino-4-hydroxy-6-hydroxymethyldihydropteridine diphosphokinase activity	2	0	0.18	0.46001
GO:0004316	3-oxoacyl-[acyl-carrier-protein] reductase (NADPH) activity	10	0	0.91	0.46033
GO:0008446	GDP-mannose 4,6-dehydratase activity	3	0	0.27	0.46176
GO:0052684	L-serine hydro-lyase (adding indole, L-tryptophan-forming) activity	1	0	0.09	0.46179
GO:0050515	4-(cytidine 5'-diphospho)-2-C-methyl-D-erythritol kinase activity	1	0	0.09	0.46185
GO:0032451	demethylase activity	4	0	0.36	0.462
GO:0003958	NADPH-hemoprotein reductase activity	9	0	0.82	0.46212
GO:0004613	phosphoenolpyruvate carboxykinase (GTP) activity	3	0	0.27	0.46271
GO:0004643	phosphoribosylaminoimidazolecarboxamide formyltransferase activity	3	0	0.27	0.46324
GO:0003937	IMP cyclohydrolase activity	3	0	0.27	0.46324
GO:0008603	cAMP-dependent protein kinase regulator activity	2	0	0.18	0.46363
GO:0031369	translation initiation factor binding	10	0	0.91	0.46734
GO:0008987	quinolinate synthetase A activity	2	0	0.18	0.47047
GO:0046608	carotenoid isomerase activity	1	0	0.09	0.47066
GO:0051721	protein phosphatase 2A binding	1	0	0.09	0.47268
GO:0048487	beta-tubulin binding	1	0	0.09	0.47268
GO:0042903	tubulin deacetylase activity	1	0	0.09	0.47268
GO:0019902	phosphatase binding	1	0	0.09	0.47268
GO:0019903	protein phosphatase binding	1	0	0.09	0.47268
GO:0043014	alpha-tubulin binding	1	0	0.09	0.47268
GO:0043682	copper-transporting ATPase activity	17	0	1.54	0.4728
GO:0046523	S-methyl-5-thioribose-1-phosphate isomerase activity	1	0	0.09	0.47323
GO:0003992	N2-acetyl-L-ornithine:2-oxoglutarate 5-aminotransferase activity	1	0	0.09	0.4748
GO:0004563	beta-N-acetylhexosaminidase activity	3	0	0.27	0.47533
GO:0016018	cyclosporin A binding	1	0	0.09	0.47633
GO:0090415	7-hydroxymethyl chlorophyll a reductase activity	1	0	0.09	0.47643
GO:0046995	oxidoreductase activity, acting on hydrogen as donor, with other known acceptors	1	0	0.09	0.47643
GO:0050454	coenzyme F420 hydrogenase activity	1	0	0.09	0.47643
GO:0033910	glucan 1,4-alpha-maltotetraohydrolase activity	4	0	0.36	0.47859
GO:0009041	uridylate kinase activity	3	0	0.27	0.47893
GO:0009671	nitrate:proton symporter activity	1	0	0.09	0.47973
GO:0016289	CoA hydrolase activity	16	0	1.45	0.48119
GO:0017005	3'-tyrosyl-DNA phosphodiesterase activity	1	0	0.09	0.48125
GO:0070259	tyrosyl-DNA phosphodiesterase activity	1	0	0.09	0.48125
GO:0003860	3-hydroxyisobutyryl-CoA hydrolase activity	6	0	0.54	0.48171
GO:0047412	N-(long-chain-acyl)ethanolamine deacylase activity	1	0	0.09	0.48222
GO:0008174	mRNA methyltransferase activity	5	0	0.45	0.48251
GO:0030604	1-deoxy-D-xylulose-5-phosphate reductoisomerase activity	4	0	0.36	0.48319
GO:0004463	leukotriene-A4 hydrolase activity	1	0	0.09	0.48395
GO:0035299	inositol pentakisphosphate 2-kinase activity	3	0	0.27	0.48431
GO:0016886	ligase activity, forming phosphoric ester bonds	18	0	1.63	0.4845
GO:0000339	RNA cap binding	6	0	0.54	0.48487
GO:0004642	phosphoribosylformylglycinamidine synthase activity	2	0	0.18	0.48555
GO:0009020	tRNA (guanosine-2'-O-)-methyltransferase activity	1	0	0.09	0.48609
GO:0003852	2-isopropylmalate synthase activity	2	0	0.18	0.4862
GO:0042030	ATPase inhibitor activity	1	0	0.09	0.48717
GO:0080095	phosphatidylethanolamine-sterol O-acyltransferase activity	2	0	0.18	0.4875
GO:0080096	phosphatidate-sterol O-acyltransferase activity	2	0	0.18	0.4875
GO:0004377	GDP-Man:Man3GlcNAc2-PP-Dol alpha-1,2-mannosyltransferase activity	1	0	0.09	0.48834
GO:0000026	alpha-1,2-mannosyltransferase activity	1	0	0.09	0.48834
GO:0015419	sulfate transmembrane-transporting ATPase activity	2	0	0.18	0.48887
GO:0005354	galactose transmembrane transporter activity	3	0	0.27	0.48976
GO:0015377	cation:chloride symporter activity	1	0	0.09	0.49126
GO:0008511	sodium:potassium:chloride symporter activity	1	0	0.09	0.49126
GO:0003939	L-iditol 2-dehydrogenase activity	2	0	0.18	0.49169
GO:0047980	hippurate hydrolase activity	1	0	0.09	0.49238
GO:0043855	cyclic nucleotide-gated ion channel activity	7	0	0.63	0.49294
GO:0005221	intracellular cyclic nucleotide activated cation channel activity	7	0	0.63	0.49294
GO:0050513	glycoprotein 2-beta-D-xylosyltransferase activity	1	0	0.09	0.49351
GO:0016863	intramolecular oxidoreductase activity, transposing C=C bonds	7	0	0.63	0.494
GO:0008801	beta-phosphoglucomutase activity	2	0	0.18	0.49408
GO:0030504	inorganic diphosphate transmembrane transporter activity	1	0	0.09	0.49418
GO:0010488	UDP-galactose:N-glycan beta-1,3-galactosyltransferase activity	1	0	0.09	0.49495
GO:0003910	DNA ligase (ATP) activity	15	0	1.36	0.49554
GO:0003909	DNA ligase activity	15	0	1.36	0.49554
GO:0004476	mannose-6-phosphate isomerase activity	1	0	0.09	0.49592
GO:0032947	protein complex scaffold	1	0	0.09	0.49644
GO:0004417	hydroxyethylthiazole kinase activity	1	0	0.09	0.49762
GO:0047746	chlorophyllase activity	4	0	0.36	0.49819
GO:0008556	potassium-transporting ATPase activity	2	0	0.18	0.49822
GO:0008900	hydrogen:potassium-exchanging ATPase activity	2	0	0.18	0.49822
GO:0008455	alpha-1,6-mannosylglycoprotein 2-beta-N-acetylglucosaminyltransferase activity	1	0	0.09	0.49824
GO:0008184	glycogen phosphorylase activity	10	0	0.91	0.49836
GO:0031386	protein tag	4	0	0.36	0.49845
GO:0047458	beta-pyrazolylalanine synthase activity	1	0	0.09	0.50256
GO:0047389	glycerophosphocholine phosphodiesterase activity	1	0	0.09	0.50374
GO:0046920	alpha-(1->3)-fucosyltransferase activity	1	0	0.09	0.50421
GO:0018392	glycoprotein 3-alpha-L-fucosyltransferase activity	1	0	0.09	0.50421
GO:0004357	glutamate-cysteine ligase activity	4	0	0.36	0.50587
GO:0004100	chitin synthase activity	3	0	0.27	0.50588
GO:0008841	dihydrofolate synthase activity	1	0	0.09	0.50648
GO:0003980	UDP-glucose:glycoprotein glucosyltransferase activity	2	0	0.18	0.50777
GO:0008418	protein-N-terminal asparagine amidohydrolase activity	1	0	0.09	0.50782
GO:0003955	NAD(P)H dehydrogenase (quinone) activity	3	0	0.27	0.50946
GO:0004400	histidinol-phosphate transaminase activity	1	0	0.09	0.50963
GO:0001727	lipid kinase activity	3	0	0.27	0.50964
GO:0004411	homogentisate 1,2-dioxygenase activity	4	0	0.36	0.51031
GO:0004582	dolichyl-phosphate beta-D-mannosyltransferase activity	2	0	0.18	0.51033
GO:0018662	phenol 2-monooxygenase activity	2	0	0.18	0.51041
GO:0070180	large ribosomal subunit rRNA binding	1	0	0.09	0.51139
GO:0004663	Rab geranylgeranyltransferase activity	5	0	0.45	0.5115
GO:1902936	phosphatidylinositol bisphosphate binding	10	0	0.91	0.51198
GO:0008718	D-amino-acid dehydrogenase activity	1	0	0.09	0.51232
GO:0043546	molybdopterin cofactor binding	5	0	0.45	0.51303
GO:0010309	acireductone dioxygenase [iron(II)-requiring] activity	5	0	0.45	0.51459
GO:0004449	isocitrate dehydrogenase (NAD+) activity	6	0	0.54	0.51557
GO:0047085	hydroxyphenylacetonitrile 2-monooxygenase activity	2	0	0.18	0.51583
GO:0050592	4-hydroxyphenylacetaldehyde oxime monooxygenase activity	2	0	0.18	0.51583
GO:0010340	carboxyl-O-methyltransferase activity	5	0	0.45	0.51939
GO:0051998	protein carboxyl O-methyltransferase activity	5	0	0.45	0.51939
GO:0008176	tRNA (guanine-N7-)-methyltransferase activity	3	0	0.27	0.52063
GO:0016856	racemase and epimerase activity, acting on hydroxy acids and derivatives	5	0	0.45	0.52267
GO:0042301	phosphate ion binding	3	0	0.27	0.52375
GO:0033764	steroid dehydrogenase activity, acting on the CH-OH group of donors, NAD or NADP as acceptor	14	0	1.27	0.52679
GO:0003951	NAD+ kinase activity	8	0	0.72	0.52934
GO:0080025	phosphatidylinositol-3,5-bisphosphate binding	4	0	0.36	0.53002
GO:0046509	1,2-diacylglycerol 3-beta-galactosyltransferase activity	3	0	0.27	0.53101
GO:0003896	DNA primase activity	7	0	0.63	0.53301
GO:0016749	N-succinyltransferase activity	2	0	0.18	0.53373
GO:0003870	5-aminolevulinate synthase activity	2	0	0.18	0.53373
GO:0048244	phytanoyl-CoA dioxygenase activity	2	0	0.18	0.53392
GO:0004056	argininosuccinate lyase activity	2	0	0.18	0.53432
GO:0000062	fatty-acyl-CoA binding	7	0	0.63	0.53434
GO:0015922	aspartate oxidase activity	1	0	0.09	0.53581
GO:0008734	L-aspartate oxidase activity	1	0	0.09	0.53581
GO:0004810	tRNA adenylyltransferase activity	2	0	0.18	0.53606
GO:0050379	UDP-glucuronate 5'-epimerase activity	3	0	0.27	0.53677
GO:0047293	4-hydroxybenzoate nonaprenyltransferase activity	1	0	0.09	0.53754
GO:0052906	tRNA (guanine(37)-N(1))-methyltransferase activity	3	0	0.27	0.53886
GO:0000170	sphingosine hydroxylase activity	1	0	0.09	0.539
GO:0050291	sphingosine N-acyltransferase activity	2	0	0.18	0.53906
GO:0005222	intracellular cAMP activated cation channel activity	1	0	0.09	0.54057
GO:0004723	calcium-dependent protein serine/threonine phosphatase activity	6	0	0.54	0.54074
GO:0046820	4-amino-4-deoxychorismate synthase activity	1	0	0.09	0.54136
GO:0009917	sterol 5-alpha reductase activity	1	0	0.09	0.54251
GO:0050213	progesterone 5-alpha-reductase activity	1	0	0.09	0.54251
GO:0050521	alpha-glucan, water dikinase activity	3	0	0.27	0.54449
GO:0005046	KDEL sequence binding	1	0	0.09	0.54456
GO:0004644	phosphoribosylglycinamide formyltransferase activity	1	0	0.09	0.54608
GO:0008690	3-deoxy-manno-octulosonate cytidylyltransferase activity	1	0	0.09	0.54666
GO:0030746	isoflavone 4'-O-methyltransferase activity	2	0	0.18	0.54667
GO:0015152	glucose-6-phosphate transmembrane transporter activity	1	0	0.09	0.54803
GO:0015119	hexose phosphate transmembrane transporter activity	1	0	0.09	0.54803
GO:0003849	3-deoxy-7-phosphoheptulonate synthase activity	5	0	0.45	0.55194
GO:0004690	cyclic nucleotide-dependent protein kinase activity	1	0	0.09	0.55271
GO:0004692	cGMP-dependent protein kinase activity	1	0	0.09	0.55271
GO:0004371	glycerone kinase activity	2	0	0.18	0.55332
GO:0004081	bis(5'-nucleosyl)-tetraphosphatase (asymmetrical) activity	2	0	0.18	0.5541
GO:0008796	bis(5'-nucleosyl)-tetraphosphatase activity	2	0	0.18	0.5541
GO:0003948	N4-(beta-N-acetylglucosaminyl)-L-asparaginase activity	1	0	0.09	0.55429
GO:0070191	methionine-R-sulfoxide reductase activity	2	0	0.18	0.55511
GO:0008143	poly(A) binding	6	0	0.54	0.55599
GO:0008897	holo-[acyl-carrier-protein] synthase activity	2	0	0.18	0.55727
GO:0070626	(S)-2-(5-amino-1-(5-phospho-D-ribosyl)imidazole-4-carboxamido)succinate AMP-lyase (fumarate-forming) activity	2	0	0.18	0.5592
GO:0070003	threonine-type peptidase activity	53	0	4.8	0.56021
GO:0004298	threonine-type endopeptidase activity	53	0	4.8	0.56021
GO:0003861	3-isopropylmalate dehydratase activity	7	0	0.63	0.56047
GO:0004106	chorismate mutase activity	5	0	0.45	0.56152
GO:0016805	dipeptidase activity	4	0	0.36	0.56357
GO:0097157	pre-mRNA intronic binding	2	0	0.18	0.56405
GO:0036002	pre-mRNA binding	2	0	0.18	0.56405
GO:0004043	L-aminoadipate-semialdehyde dehydrogenase activity	2	0	0.18	0.56652
GO:0050242	pyruvate, phosphate dikinase activity	4	0	0.36	0.56663
GO:0004160	dihydroxy-acid dehydratase activity	4	0	0.36	0.56748
GO:0047490	pectin lyase activity	2	0	0.18	0.57018
GO:0070403	NAD+ binding	5	0	0.45	0.57054
GO:0004815	aspartate-tRNA ligase activity	6	0	0.54	0.57105
GO:0008158	hedgehog receptor activity	3	0	0.27	0.57324
GO:0008398	sterol 14-demethylase activity	2	0	0.18	0.57361
GO:0015415	phosphate ion transmembrane-transporting ATPase activity	6	0	0.54	0.5774
GO:0004576	oligosaccharyl transferase activity	23	0	2.08	0.5787
GO:0050377	UDP-glucose 4,6-dehydratase activity	4	0	0.36	0.58006
GO:0008460	dTDP-glucose 4,6-dehydratase activity	4	0	0.36	0.58006
GO:0010280	UDP-L-rhamnose synthase activity	4	0	0.36	0.58006
GO:0019787	small conjugating protein transferase activity	5	0	0.45	0.58296
GO:0019789	SUMO transferase activity	5	0	0.45	0.58296
GO:0004042	acetyl-CoA:L-glutamate N-acetyltransferase activity	3	0	0.27	0.58341
GO:0004310	farnesyl-diphosphate farnesyltransferase activity	4	0	0.36	0.58387
GO:0050062	long-chain-fatty-acyl-CoA reductase activity	1	0	0.09	0.58603
GO:0010291	carotene beta-ring hydroxylase activity	2	0	0.18	0.58701
GO:0009045	xylose isomerase activity	2	0	0.18	0.58862
GO:0002020	protease binding	6	0	0.54	0.58881
GO:0071813	lipoprotein particle binding	1	0	0.09	0.58926
GO:0071814	protein-lipid complex binding	1	0	0.09	0.58926
GO:0030169	low-density lipoprotein particle binding	1	0	0.09	0.58926
GO:0031490	chromatin DNA binding	3	0	0.27	0.58938
GO:0004474	malate synthase activity	2	0	0.18	0.58986
GO:0005344	oxygen transporter activity	2	0	0.18	0.59019
GO:0004413	homoserine kinase activity	2	0	0.18	0.59132
GO:0004372	glycine hydroxymethyltransferase activity	21	0	1.9	0.59233
GO:0016404	15-hydroxyprostaglandin dehydrogenase (NAD+) activity	2	0	0.18	0.59286
GO:0004304	estrone sulfotransferase activity	1	0	0.09	0.59435
GO:0080123	jasmonate-amino synthetase activity	1	0	0.09	0.59467
GO:0005356	hydrogen:glucose symporter activity	1	0	0.09	0.59493
GO:0005358	high-affinity hydrogen:glucose symporter activity	1	0	0.09	0.59493
GO:0009679	hexose:proton symporter activity	1	0	0.09	0.59493
GO:0016767	geranylgeranyl-diphosphate geranylgeranyltransferase activity	2	0	0.18	0.59518
GO:0046905	phytoene synthase activity	2	0	0.18	0.59518
GO:0005047	signal recognition particle binding	3	0	0.27	0.59537
GO:0004638	phosphoribosylaminoimidazole carboxylase activity	2	0	0.18	0.59653
GO:0034023	5-(carboxyamino)imidazole ribonucleotide mutase activity	2	0	0.18	0.59653
GO:0080041	ADP-ribose pyrophosphohydrolase activity	2	0	0.18	0.5996
GO:0019144	ADP-sugar diphosphatase activity	2	0	0.18	0.5996
GO:0016882	cyclo-ligase activity	6	0	0.54	0.59989
GO:0004008	copper-exporting ATPase activity	9	0	0.82	0.60248
GO:0004333	fumarate hydratase activity	4	0	0.36	0.60285
GO:0047453	ATP-dependent NAD(P)H-hydrate dehydratase activity	2	0	0.18	0.60508
GO:0008824	cyanate hydratase activity	2	0	0.18	0.60534
GO:0015927	trehalase activity	5	0	0.45	0.60598
GO:0004555	alpha,alpha-trehalase activity	5	0	0.45	0.60598
GO:0004351	glutamate decarboxylase activity	9	0	0.82	0.60644
GO:0008672	2-dehydro-3-deoxyglucarate aldolase activity	1	0	0.09	0.60771
GO:0016719	carotene 7,8-desaturase activity	2	0	0.18	0.60781
GO:0009670	triose-phosphate:phosphate antiporter activity	1	0	0.09	0.60925
GO:0003933	GTP cyclohydrolase activity	6	0	0.54	0.61013
GO:0000257	nitrilase activity	3	0	0.27	0.61016
GO:0016815	hydrolase activity, acting on carbon-nitrogen (but not peptide) bonds, in nitriles	3	0	0.27	0.61016
GO:0047513	1,2-alpha-L-fucosidase activity	3	0	0.27	0.61227
GO:0035173	histone kinase activity	2	0	0.18	0.61246
GO:0008836	diaminopimelate decarboxylase activity	2	0	0.18	0.61437
GO:0016842	amidine-lyase activity	8	0	0.72	0.61504
GO:0005052	peroxisome matrix targeting signal-1 binding	1	0	0.09	0.61646
GO:0008301	DNA binding, bending	1	0	0.09	0.61996
GO:0034387	4-aminobutyrate:pyruvate transaminase activity	2	0	0.18	0.62239
GO:0003867	4-aminobutyrate transaminase activity	2	0	0.18	0.62239
GO:0004609	phosphatidylserine decarboxylase activity	2	0	0.18	0.62318
GO:0046424	ferulate 5-hydroxylase activity	1	0	0.09	0.62409
GO:0005546	phosphatidylinositol-4,5-bisphosphate binding	7	0	0.63	0.62589
GO:0050589	leucocyanidin oxygenase activity	2	0	0.18	0.62678
GO:0015088	copper uptake transmembrane transporter activity	2	0	0.18	0.62753
GO:0005093	Rab GDP-dissociation inhibitor activity	7	0	0.63	0.62828
GO:0017137	Rab GTPase binding	2	0	0.18	0.62947
GO:0047213	anthocyanidin 3-O-glucosyltransferase activity	11	0	1	0.63032
GO:0051749	indole acetic acid carboxyl methyltransferase activity	1	0	0.09	0.63272
GO:0004320	oleoyl-[acyl-carrier-protein] hydrolase activity	5	0	0.45	0.63411
GO:0016295	myristoyl-[acyl-carrier-protein] hydrolase activity	5	0	0.45	0.63411
GO:0016296	palmitoyl-[acyl-carrier-protein] hydrolase activity	5	0	0.45	0.63411
GO:0004819	glutamine-tRNA ligase activity	2	0	0.18	0.63415
GO:0005086	ARF guanyl-nucleotide exchange factor activity	19	0	1.72	0.63458
GO:0033828	glucosylglycerol-phosphate synthase activity	1	0	0.09	0.63648
GO:0004087	carbamoyl-phosphate synthase (ammonia) activity	1	0	0.09	0.63759
GO:0017050	D-erythro-sphingosine kinase activity	2	0	0.18	0.63804
GO:0003697	single-stranded DNA binding	24	0	2.17	0.63863
GO:0034040	lipid-transporting ATPase activity	1	0	0.09	0.63997
GO:0015123	acetate transmembrane transporter activity	1	0	0.09	0.64224
GO:0050412	cinnamate beta-D-glucosyltransferase activity	1	0	0.09	0.64298
GO:0016157	sucrose synthase activity	17	0	1.54	0.64329
GO:0003952	NAD+ synthase (glutamine-hydrolyzing) activity	3	0	0.27	0.64351
GO:0008728	GTP diphosphokinase activity	3	0	0.27	0.64369
GO:0048032	galacturonate binding	2	0	0.18	0.64447
GO:0052592	oxidoreductase activity, acting on CH or CH2 groups, with an iron-sulfur protein as acceptor	5	0	0.45	0.64642
GO:0016781	phosphotransferase activity, paired acceptors	9	0	0.82	0.6476
GO:0018465	vanillyl-alcohol oxidase activity	1	0	0.09	0.64768
GO:1900750	oligopeptide binding	2	0	0.18	0.64783
GO:0043295	glutathione binding	2	0	0.18	0.64783
GO:0004714	transmembrane receptor protein tyrosine kinase activity	5	0	0.45	0.64786
GO:0030797	24-methylenesterol C-methyltransferase activity	3	0	0.27	0.64827
GO:0047180	salutaridinol 7-O-acetyltransferase activity	1	0	0.09	0.64857
GO:0004622	lysophospholipase activity	3	0	0.27	0.65064
GO:0003846	2-acylglycerol O-acyltransferase activity	3	0	0.27	0.65064
GO:0000773	phosphatidyl-N-methylethanolamine N-methyltransferase activity	1	0	0.09	0.65137
GO:0080101	phosphatidyl-N-dimethylethanolamine N-methyltransferase activity	1	0	0.09	0.65137
GO:0080018	anthocyanin 5-O-glucosyltransferase activity	1	0	0.09	0.65211
GO:0080002	UDP-glucose:4-aminobenzoate acylglucosyltransferase activity	1	0	0.09	0.65211
GO:0010294	abscisic acid glucosyltransferase activity	1	0	0.09	0.65211
GO:0034002	(R)-limonene synthase activity	1	0	0.09	0.65279
GO:0015385	sodium:proton antiporter activity	10	0	0.91	0.65289
GO:0016290	palmitoyl-CoA hydrolase activity	1	0	0.09	0.65369
GO:0008265	Mo-molybdopterin cofactor sulfurase activity	3	0	0.27	0.65478
GO:0047635	alanine-oxo-acid transaminase activity	2	0	0.18	0.6567
GO:0047958	glycine:2-oxoglutarate aminotransferase activity	2	0	0.18	0.6567
GO:0004021	L-alanine:2-oxoglutarate aminotransferase activity	2	0	0.18	0.6567
GO:0050311	sulfite reductase (ferredoxin) activity	3	0	0.27	0.65767
GO:0016673	oxidoreductase activity, acting on a sulfur group of donors, iron-sulfur protein as acceptor	3	0	0.27	0.65767
GO:0010349	L-galactose dehydrogenase activity	2	0	0.18	0.65893
GO:0008660	1-aminocyclopropane-1-carboxylate deaminase activity	2	0	0.18	0.66094
GO:0019148	D-cysteine desulfhydrase activity	2	0	0.18	0.66094
GO:0050072	m7G(5')pppN diphosphatase activity	1	0	0.09	0.66195
GO:0047641	aldose-6-phosphate reductase (NADPH) activity	2	0	0.18	0.66254
GO:0004783	sulfite reductase (NADPH) activity	1	0	0.09	0.66327
GO:0016748	succinyltransferase activity	6	0	0.54	0.665
GO:0030795	jasmonate O-methyltransferase activity	2	0	0.18	0.66503
GO:0004754	saccharopine dehydrogenase (NAD+, L-lysine-forming) activity	1	0	0.09	0.66521
GO:0016802	trialkylsulfonium hydrolase activity	11	0	1	0.66527
GO:0004013	adenosylhomocysteinase activity	11	0	1	0.66527
GO:0008677	2-dehydropantoate 2-reductase activity	1	0	0.09	0.66626
GO:0004311	farnesyltranstransferase activity	9	0	0.82	0.66641
GO:0047334	diphosphate-fructose-6-phosphate 1-phosphotransferase activity	9	0	0.82	0.66706
GO:0018826	methionine gamma-lyase activity	2	0	0.18	0.66759
GO:0051996	squalene synthase activity	3	0	0.27	0.66795
[truncated: 469 more rows]
