# Supplementary material for: Global transcriptome analysis of alfalfa reveals six key biological processes of senescent leaves
Source: PeerJ. 2020 Jan 21;8:e8426. doi: 10.7717/peerj.8426 (PMC6979412; doi:10.7717/peerj.8426)
Supplement: Supplemental Information 1 [file peerj-08-8426-s001.zip › peerj-37563-supplemental_data/supplemental data/Table S1-S11/Table S5.xlsx]

## Sheet:  mature_vs_young BP
Table S5 DEGs GO enrichment analysis in mature and young
GO ID	Term	Annotated	Significant	Expected	KS
GO:0006468	protein phosphorylation	1711	13	17.48	6.5e-19
GO:0010228	vegetative to reproductive phase transition of meristem	306	3	3.13	1.6e-08
GO:0006355	regulation of transcription, DNA-templated	1607	13	16.42	4.3e-08
GO:0007062	sister chromatid cohesion	91	0	0.93	2.2e-07
GO:0009793	embryo development ending in seed dormancy	400	2	4.09	3.3e-07
GO:0000394	RNA splicing, via endonucleolytic cleavage and ligation	102	0	1.04	4.1e-07
GO:0009909	regulation of flower development	223	0	2.28	4.2e-07
GO:0000956	nuclear-transcribed mRNA catabolic process	69	0	0.7	1.1e-06
GO:0043687	post-translational protein modification	72	0	0.74	1.3e-06
GO:0016556	mRNA modification	99	1	1.01	1.3e-06
GO:0009560	embryo sac egg cell differentiation	85	0	0.87	1.8e-06
GO:0006306	DNA methylation	131	0	1.34	2.4e-06
GO:0007131	reciprocal meiotic recombination	79	0	0.81	2.4e-06
GO:0032259	methylation	718	1	7.34	3.1e-06
GO:0006486	protein glycosylation	177	0	1.81	4.7e-06
GO:0033044	regulation of chromosome organization	98	0	1	6.9e-06
GO:0031048	chromatin silencing by small RNA	70	0	0.72	7.3e-06
GO:0006629	lipid metabolic process	1438	26	14.69	9.8e-06
GO:0007129	synapsis	50	0	0.51	2.8e-05
GO:0050665	hydrogen peroxide biosynthetic process	43	2	0.44	3.7e-05
GO:0045893	positive regulation of transcription, DNA-templated	267	4	2.73	3.8e-05
GO:0035196	production of miRNAs involved in gene silencing by miRNA	98	0	1	4.2e-05
GO:0010090	trichome morphogenesis	119	1	1.22	4.3e-05
GO:0016926	protein desumoylation	42	2	0.43	6.2e-05
GO:0048573	photoperiodism, flowering	92	0	0.94	6.5e-05
GO:0006487	protein N-linked glycosylation	67	0	0.68	7.3e-05
GO:0000226	microtubule cytoskeleton organization	175	1	1.79	7.7e-05
GO:0010182	sugar mediated signaling pathway	98	0	1	8.9e-05
GO:0042138	meiotic DNA double-strand break formation	55	0	0.56	0.0001
GO:0048825	cotyledon development	45	0	0.46	0.0001
GO:0009825	multidimensional cell growth	49	2	0.5	0.0001
GO:0007155	cell adhesion	78	0	0.8	0.00012
GO:0090305	nucleic acid phosphodiester bond hydrolysis	124	0	1.27	0.00013
GO:0010016	shoot system morphogenesis	299	2	3.05	0.00014
GO:0006284	base-excision repair	17	0	0.17	0.00014
GO:0009933	meristem structural organization	186	2	1.9	0.00016
GO:0050826	response to freezing	66	0	0.67	0.00017
GO:0010048	vernalization response	53	0	0.54	0.00018
GO:0000911	cytokinesis by cell plate formation	137	0	1.4	0.00019
GO:0016567	protein ubiquitination	329	0	3.36	0.00021
GO:0051567	histone H3-K9 methylation	109	0	1.11	0.00025
GO:0048193	Golgi vesicle transport	247	0	2.52	0.00027
GO:0009658	chloroplast organization	243	0	2.48	0.00029
GO:0045132	meiotic chromosome segregation	65	0	0.66	0.0003
GO:0030422	production of siRNA involved in RNA interference	105	0	1.07	0.00034
GO:0048765	root hair cell differentiation	150	4	1.53	0.00034
GO:0010638	positive regulation of organelle organization	131	0	1.34	0.00037
GO:0008033	tRNA processing	81	0	0.83	0.00038
GO:0031507	heterochromatin assembly	10	0	0.1	0.00039
GO:0000278	mitotic cell cycle	310	0	3.17	0.00041
GO:0046777	protein autophosphorylation	99	1	1.01	0.00044
GO:0009220	pyrimidine ribonucleotide biosynthetic process	130	0	1.33	0.00044
GO:0019915	lipid storage	66	0	0.67	0.00046
GO:0009627	systemic acquired resistance	158	2	1.61	0.00048
GO:0008284	positive regulation of cell proliferation	38	0	0.39	0.00051
GO:0009880	embryonic pattern specification	42	0	0.43	0.00056
GO:0016444	somatic cell DNA recombination	26	0	0.27	0.00065
GO:0045787	positive regulation of cell cycle	11	0	0.11	0.00068
GO:0031047	gene silencing by RNA	245	0	2.5	0.00074
GO:0032851	positive regulation of Rab GTPase activity	22	0	0.22	0.00085
GO:0009630	gravitropism	112	0	1.14	0.0009
GO:0048509	regulation of meristem development	157	5	1.6	0.00091
GO:0015698	inorganic anion transport	142	0	1.45	0.00095
GO:0043412	macromolecule modification	3332	17	34.04	0.00101
GO:0006014	D-ribose metabolic process	18	1	0.18	0.00106
GO:0009086	methionine biosynthetic process	100	0	1.02	0.00109
GO:0007140	male meiosis	10	0	0.1	0.00111
GO:0000398	mRNA splicing, via spliceosome	116	0	1.19	0.00113
GO:0043900	regulation of multi-organism process	61	0	0.62	0.00123
GO:0009416	response to light stimulus	725	8	7.41	0.00123
GO:0016572	histone phosphorylation	37	0	0.38	0.00125
GO:0009968	negative regulation of signal transduction	36	0	0.37	0.00126
GO:0006261	DNA-dependent DNA replication	134	0	1.37	0.00138
GO:0006816	calcium ion transport	116	3	1.19	0.00143
GO:0042793	transcription from plastid promoter	84	0	0.86	0.00155
GO:0009893	positive regulation of metabolic process	397	6	4.06	0.00172
GO:0000059	protein import into nucleus, docking	8	0	0.08	0.00172
GO:2000113	negative regulation of cellular macromolecule biosynthetic process	250	0	2.55	0.00183
GO:0006664	glycolipid metabolic process	88	1	0.9	0.00201
GO:0031347	regulation of defense response	188	1	1.92	0.00206
GO:0030001	metal ion transport	476	6	4.86	0.00222
GO:0048364	root development	305	7	3.12	0.00225
GO:0006672	ceramide metabolic process	16	0	0.16	0.00226
GO:0006821	chloride transport	12	0	0.12	0.00231
GO:0032312	regulation of ARF GTPase activity	17	0	0.17	0.00266
GO:0009887	organ morphogenesis	313	4	3.2	0.00268
GO:0071805	potassium ion transmembrane transport	46	0	0.47	0.0027
GO:0006605	protein targeting	609	1	6.22	0.00284
GO:0048449	floral organ formation	90	0	0.92	0.00285
GO:0006396	RNA processing	876	2	8.95	0.00288
GO:0009697	salicylic acid biosynthetic process	79	1	0.81	0.00289
GO:0046854	phosphatidylinositol phosphorylation	35	0	0.36	0.00293
GO:0071901	negative regulation of protein serine/threonine kinase activity	26	0	0.27	0.00293
GO:0009845	seed germination	136	1	1.39	0.00295
GO:0016126	sterol biosynthetic process	87	1	0.89	0.00318
GO:0072594	establishment of protein localization to organelle	491	0	5.02	0.00321
GO:0009555	pollen development	151	1	1.54	0.0033
GO:0043967	histone H4 acetylation	7	0	0.07	0.00332
GO:0010440	stomatal lineage progression	21	0	0.21	0.00344
GO:0016571	histone methylation	206	0	2.1	0.0035
GO:0009687	abscisic acid metabolic process	23	0	0.23	0.00353
GO:0016106	sesquiterpenoid biosynthetic process	23	0	0.23	0.00353
GO:0006839	mitochondrial transport	120	0	1.23	0.00367
GO:0009800	cinnamic acid biosynthetic process	7	2	0.07	0.00373
GO:0014070	response to organic cyclic compound	343	1	3.5	0.00374
GO:0044238	primary metabolic process	13087	129	133.71	0.00377
GO:0015837	amine transport	6	1	0.06	0.00381
GO:0048638	regulation of developmental growth	153	5	1.56	0.00381
GO:0006289	nucleotide-excision repair	31	0	0.32	0.00381
GO:0052542	defense response by callose deposition	22	0	0.22	0.00401
GO:0030243	cellulose metabolic process	163	4	1.67	0.00401
GO:0048645	organ formation	127	1	1.3	0.0041
GO:0045017	glycerolipid biosynthetic process	176	1	1.8	0.00415
GO:0035065	regulation of histone acetylation	4	0	0.04	0.00416
GO:0006661	phosphatidylinositol biosynthetic process	75	0	0.77	0.00416
GO:0045010	actin nucleation	87	0	0.89	0.00416
GO:0010264	myo-inositol hexakisphosphate biosynthetic process	49	0	0.5	0.00417
GO:0006418	tRNA aminoacylation for protein translation	119	0	1.22	0.00417
GO:0006406	mRNA export from nucleus	55	0	0.56	0.00422
GO:0009567	double fertilization forming a zygote and endosperm	11	0	0.11	0.00442
GO:0045934	negative regulation of nucleobase-containing compound metabolic process	244	0	2.49	0.0048
GO:0019375	galactolipid biosynthetic process	57	1	0.58	0.00482
GO:0010564	regulation of cell cycle process	98	0	1	0.00501
GO:0016132	brassinosteroid biosynthetic process	52	1	0.53	0.00512
GO:0000271	polysaccharide biosynthetic process	538	8	5.5	0.00513
GO:0006312	mitotic recombination	43	0	0.44	0.00532
GO:0016482	cytoplasmic transport	620	0	6.33	0.0054
GO:0010267	production of ta-siRNAs involved in RNA interference	80	0	0.82	0.00541
GO:0032535	regulation of cellular component size	138	2	1.41	0.00547
GO:0046467	membrane lipid biosynthetic process	103	1	1.05	0.00548
GO:0007276	gamete generation	100	0	1.02	0.00557
GO:0010817	regulation of hormone levels	232	5	2.37	0.00563
GO:0043067	regulation of programmed cell death	131	1	1.34	0.00573
GO:0043408	regulation of MAPK cascade	61	0	0.62	0.00573
GO:0007169	transmembrane receptor protein tyrosine kinase signaling pathway	69	4	0.7	0.00574
GO:0006302	double-strand break repair	80	0	0.82	0.00594
GO:0044255	cellular lipid metabolic process	1147	14	11.72	0.00614
GO:0010162	seed dormancy process	92	0	0.94	0.00618
GO:0009616	virus induced gene silencing	64	0	0.65	0.00622
GO:0006275	regulation of DNA replication	102	0	1.04	0.00627
GO:2000242	negative regulation of reproductive process	22	0	0.22	0.0063
GO:0052541	plant-type cell wall cellulose metabolic process	10	0	0.1	0.00643
GO:0055085	transmembrane transport	1291	11	13.19	0.00662
GO:0006366	transcription from RNA polymerase II promoter	98	0	1	0.00669
GO:0006862	nucleotide transport	38	0	0.39	0.0067
GO:0009640	photomorphogenesis	171	0	1.75	0.00674
GO:0042819	vitamin B6 biosynthetic process	12	0	0.12	0.00686
GO:0042814	monopolar cell growth	5	0	0.05	0.00687
GO:0090421	embryonic meristem initiation	42	0	0.43	0.00688
GO:0071407	cellular response to organic cyclic compound	256	0	2.62	0.00693
GO:0009791	post-embryonic development	1292	13	13.2	0.007
GO:0007623	circadian rhythm	84	0	0.86	0.00719
GO:0015804	neutral amino acid transport	29	0	0.3	0.0075
GO:0051241	negative regulation of multicellular organismal process	35	0	0.36	0.00763
GO:0000724	double-strand break repair via homologous recombination	54	0	0.55	0.00777
GO:0052543	callose deposition in cell wall	21	0	0.21	0.00777
GO:0006787	porphyrin-containing compound catabolic process	70	2	0.72	0.00786
GO:0008283	cell proliferation	139	0	1.42	0.00789
GO:0044711	single-organism biosynthetic process	2970	34	30.34	0.00803
GO:0009585	red, far-red light phototransduction	16	0	0.16	0.00808
GO:0007389	pattern specification process	234	3	2.39	0.00857
GO:1901362	organic cyclic compound biosynthetic process	2925	25	29.88	0.00861
GO:0006497	protein lipidation	93	0	0.95	0.0088
GO:0048278	vesicle docking	26	0	0.27	0.00893
GO:0048569	post-embryonic organ development	359	4	3.67	0.00895
GO:0009751	response to salicylic acid	135	0	1.38	0.00904
GO:0010342	endosperm cellularization	4	0	0.04	0.00913
GO:0033692	cellular polysaccharide biosynthetic process	510	6	5.21	0.00926
GO:0048827	phyllome development	479	4	4.89	0.00933
GO:0006354	DNA-templated transcription, elongation	40	0	0.41	0.00954
GO:0061640	cytoskeleton-dependent cytokinesis	252	6	2.57	0.0097
GO:0031110	regulation of microtubule polymerization or depolymerization	3	0	0.03	0.01006
GO:0031112	positive regulation of microtubule polymerization or depolymerization	3	0	0.03	0.01006
GO:0031113	regulation of microtubule polymerization	3	0	0.03	0.01006
GO:0008654	phospholipid biosynthetic process	373	2	3.81	0.01006
GO:0051495	positive regulation of cytoskeleton organization	90	0	0.92	0.01008
GO:0006909	phagocytosis	5	0	0.05	0.01016
GO:0006479	protein methylation	220	0	2.25	0.01042
GO:0008213	protein alkylation	220	0	2.25	0.01042
GO:0051302	regulation of cell division	49	0	0.5	0.01065
GO:0006308	DNA catabolic process	6	0	0.06	0.01081
GO:0045814	negative regulation of gene expression, epigenetic	165	0	1.69	0.01086
GO:0044087	regulation of cellular component biogenesis	115	1	1.17	0.01107
GO:0072527	pyrimidine-containing compound metabolic process	185	0	1.89	0.01129
GO:0009832	plant-type cell wall biogenesis	118	6	1.21	0.01144
GO:1902679	negative regulation of RNA biosynthetic process	234	0	2.39	0.01164
GO:0045892	negative regulation of transcription, DNA-templated	234	0	2.39	0.01164
GO:0051253	negative regulation of RNA metabolic process	234	0	2.39	0.01164
GO:0032271	regulation of protein polymerization	107	0	1.09	0.01167
GO:0043254	regulation of protein complex assembly	107	0	1.09	0.01167
GO:0016036	cellular response to phosphate starvation	61	1	0.62	0.01168
GO:0007051	spindle organization	32	0	0.33	0.01183
GO:0072488	ammonium transmembrane transport	10	0	0.1	0.01186
GO:0009411	response to UV	123	4	1.26	0.012
GO:0006346	methylation-dependent chromatin silencing	60	0	0.61	0.01213
GO:0009668	plastid membrane organization	206	1	2.1	0.01216
GO:0010027	thylakoid membrane organization	206	1	2.1	0.01216
GO:0009910	negative regulation of flower development	20	0	0.2	0.0122
GO:0046474	glycerophospholipid biosynthetic process	157	0	1.6	0.0124
GO:0043269	regulation of ion transport	130	1	1.33	0.0125
GO:0019742	pentacyclic triterpenoid metabolic process	22	0	0.22	0.01255
GO:0019745	pentacyclic triterpenoid biosynthetic process	22	0	0.22	0.01255
GO:1902645	tertiary alcohol biosynthetic process	20	0	0.2	0.01259
GO:0009688	abscisic acid biosynthetic process	20	0	0.2	0.01259
GO:0043289	apocarotenoid biosynthetic process	20	0	0.2	0.01259
GO:0010583	response to cyclopentenone	33	0	0.34	0.01261
GO:0006829	zinc ion transport	14	0	0.14	0.01267
GO:0046149	pigment catabolic process	68	2	0.69	0.01288
GO:0015996	chlorophyll catabolic process	68	2	0.69	0.01288
GO:0006081	cellular aldehyde metabolic process	347	2	3.55	0.01294
GO:0051570	regulation of histone H3-K9 methylation	3	0	0.03	0.01306
GO:0090239	regulation of histone H4 acetylation	3	0	0.03	0.01306
GO:0060918	auxin transport	79	2	0.81	0.01328
GO:0010072	primary shoot apical meristem specification	37	0	0.38	0.01335
GO:0006904	vesicle docking involved in exocytosis	25	0	0.26	0.01346
GO:0006400	tRNA modification	38	0	0.39	0.01355
GO:1901264	carbohydrate derivative transport	34	0	0.35	0.01359
GO:0009963	positive regulation of flavonoid biosynthetic process	18	1	0.18	0.01377
GO:0051225	spindle assembly	30	0	0.31	0.01377
GO:0045292	mRNA cis splicing, via spliceosome	4	0	0.04	0.01396
GO:0019438	aromatic compound biosynthetic process	2747	22	28.07	0.01416
GO:1902532	negative regulation of intracellular signal transduction	9	0	0.09	0.01418
GO:0043407	negative regulation of MAP kinase activity	9	0	0.09	0.01418
GO:0043409	negative regulation of MAPK cascade	9	0	0.09	0.01418
GO:0000272	polysaccharide catabolic process	120	10	1.23	0.01426
GO:0045229	external encapsulating structure organization	347	15	3.55	0.01428
GO:0009595	detection of biotic stimulus	39	0	0.4	0.01436
GO:0006342	chromatin silencing	164	0	1.68	0.01445
GO:0016558	protein import into peroxisome matrix	87	0	0.89	0.01446
GO:0051239	regulation of multicellular organismal process	478	6	4.88	0.01448
GO:0070588	calcium ion transmembrane transport	26	0	0.27	0.01457
GO:0006505	GPI anchor metabolic process	24	0	0.25	0.0146
GO:0019243	methylglyoxal catabolic process to D-lactate	70	0	0.72	0.01479
GO:2000024	regulation of leaf development	7	0	0.07	0.01498
GO:0048437	floral organ development	312	3	3.19	0.01504
GO:0009926	auxin polar transport	74	2	0.76	0.01522
GO:0019720	Mo-molybdopterin cofactor metabolic process	7	0	0.07	0.01529
GO:0043545	molybdopterin cofactor metabolic process	7	0	0.07	0.01529
GO:0006777	Mo-molybdopterin cofactor biosynthetic process	7	0	0.07	0.01529
GO:0051189	prosthetic group metabolic process	7	0	0.07	0.01529
GO:0032324	molybdopterin cofactor biosynthetic process	7	0	0.07	0.01529
GO:0071555	cell wall organization	330	15	3.37	0.01535
GO:0010310	regulation of hydrogen peroxide metabolic process	67	0	0.68	0.01561
GO:0051596	methylglyoxal catabolic process	72	0	0.74	0.01579
GO:0009438	methylglyoxal metabolic process	72	0	0.74	0.01579
GO:0016579	protein deubiquitination	40	0	0.41	0.01589
GO:0042817	pyridoxal metabolic process	3	0	0.03	0.01589
GO:0010212	response to ionizing radiation	55	0	0.56	0.01594
GO:0002237	response to molecule of bacterial origin	37	1	0.38	0.01605
GO:0009736	cytokinin-activated signaling pathway	32	0	0.33	0.01608
GO:0071368	cellular response to cytokinin stimulus	32	0	0.33	0.01608
GO:0006644	phospholipid metabolic process	456	3	4.66	0.01617
GO:0009888	tissue development	716	14	7.32	0.01621
GO:0035067	negative regulation of histone acetylation	3	0	0.03	0.01637
GO:1901984	negative regulation of protein acetylation	3	0	0.03	0.01637
GO:2000757	negative regulation of peptidyl-lysine acetylation	3	0	0.03	0.01637
GO:0031057	negative regulation of histone modification	3	0	0.03	0.01637
GO:1903309	negative regulation of chromatin modification	3	0	0.03	0.01637
GO:0048585	negative regulation of response to stimulus	150	0	1.53	0.01641
GO:0009247	glycolipid biosynthetic process	81	1	0.83	0.01662
GO:0009094	L-phenylalanine biosynthetic process	4	0	0.04	0.01675
GO:1902223	erythrose 4-phosphate/phosphoenolpyruvate family amino acid biosynthetic process	4	0	0.04	0.01675
GO:0048438	floral whorl development	256	3	2.62	0.01696
GO:0048581	negative regulation of post-embryonic development	33	0	0.34	0.0171
GO:0017038	protein import	260	0	2.66	0.01747
GO:0046785	microtubule polymerization	38	1	0.39	0.01756
GO:0031109	microtubule polymerization or depolymerization	38	1	0.39	0.01756
GO:0009914	hormone transport	80	2	0.82	0.01761
GO:0006820	anion transport	404	1	4.13	0.01761
GO:0006558	L-phenylalanine metabolic process	16	2	0.16	0.01766
GO:1902221	erythrose 4-phosphate/phosphoenolpyruvate family amino acid metabolic process	16	2	0.16	0.01766
GO:0098661	inorganic anion transmembrane transport	13	0	0.13	0.01768
GO:0006357	regulation of transcription from RNA polymerase II promoter	38	0	0.39	0.01782
GO:0009962	regulation of flavonoid biosynthetic process	23	1	0.23	0.01784
GO:0045927	positive regulation of growth	4	0	0.04	0.01788
GO:0008380	RNA splicing	252	0	2.57	0.01811
GO:0006464	cellular protein modification process	3028	16	30.94	0.0182
GO:0036211	protein modification process	3028	16	30.94	0.0182
GO:0019058	viral life cycle	10	0	0.1	0.01855
GO:0015693	magnesium ion transport	24	0	0.25	0.01856
GO:0034214	protein hexamerization	2	2	0.02	0.01868
GO:0006650	glycerophospholipid metabolic process	228	1	2.33	0.01875
GO:1901879	regulation of protein depolymerization	10	0	0.1	0.01889
GO:0005982	starch metabolic process	215	2	2.2	0.01896
GO:0008361	regulation of cell size	38	2	0.39	0.01914
GO:0009886	post-embryonic morphogenesis	268	2	2.74	0.01933
GO:2001251	negative regulation of chromosome organization	5	0	0.05	0.0194
GO:0030163	protein catabolic process	549	0	5.61	0.01981
GO:0015843	methylammonium transport	4	1	0.04	0.01986
GO:0051568	histone H3-K4 methylation	13	0	0.13	0.01992
GO:0009620	response to fungus	210	2	2.15	0.01997
GO:0030244	cellulose biosynthetic process	133	3	1.36	0.02024
GO:0090329	regulation of DNA-dependent DNA replication	20	0	0.2	0.02031
GO:0048767	root hair elongation	83	3	0.85	0.02047
GO:0031425	chloroplast RNA processing	17	0	0.17	0.02049
GO:0009067	aspartate family amino acid biosynthetic process	134	0	1.37	0.0206
GO:0031667	response to nutrient levels	124	1	1.27	0.02063
GO:0090501	RNA phosphodiester bond hydrolysis	12	0	0.12	0.02063
GO:0000469	cleavage involved in rRNA processing	12	0	0.12	0.02063
GO:0016104	triterpenoid biosynthetic process	23	0	0.23	0.02103
GO:0006722	triterpenoid metabolic process	23	0	0.23	0.02103
GO:0010073	meristem maintenance	194	5	1.98	0.0211
GO:0080147	root hair cell development	86	3	0.88	0.02122
GO:0010311	lateral root formation	20	1	0.2	0.02126
GO:0015780	nucleotide-sugar transport	11	0	0.11	0.0215
GO:0009991	response to extracellular stimulus	150	1	1.53	0.0218
GO:0006720	isoprenoid metabolic process	411	3	4.2	0.02183
GO:0006089	lactate metabolic process	71	0	0.73	0.02255
GO:0052803	imidazole-containing compound metabolic process	13	0	0.13	0.02269
GO:0006547	histidine metabolic process	13	0	0.13	0.02269
GO:0007020	microtubule nucleation	35	1	0.36	0.02302
GO:0015711	organic anion transport	231	1	2.36	0.02307
GO:0051052	regulation of DNA metabolic process	137	0	1.4	0.02358
GO:0008614	pyridoxine metabolic process	9	0	0.09	0.02386
GO:0008615	pyridoxine biosynthetic process	9	0	0.09	0.02386
GO:0044265	cellular macromolecule catabolic process	567	0	5.79	0.02402
GO:0009863	salicylic acid mediated signaling pathway	114	0	1.16	0.02406
GO:0071446	cellular response to salicylic acid stimulus	114	0	1.16	0.02406
GO:0007166	cell surface receptor signaling pathway	136	4	1.39	0.02417
GO:0055065	metal ion homeostasis	94	1	0.96	0.02484
GO:0048582	positive regulation of post-embryonic development	45	1	0.46	0.02555
GO:0010235	guard mother cell cytokinesis	2	0	0.02	0.02559
GO:0009057	macromolecule catabolic process	774	10	7.91	0.02592
GO:0051726	regulation of cell cycle	221	0	2.26	0.02626
GO:0010031	circumnutation	2	0	0.02	0.02632
GO:0050879	multicellular organismal movement	2	0	0.02	0.02632
GO:0009755	hormone-mediated signaling pathway	383	0	3.91	0.02647
GO:0032875	regulation of DNA endoreduplication	17	0	0.17	0.02648
GO:0031167	rRNA methylation	10	0	0.1	0.02649
GO:0051049	regulation of transport	158	1	1.61	0.02667
GO:0031053	primary miRNA processing	8	0	0.08	0.02691
GO:0031537	regulation of anthocyanin metabolic process	12	0	0.12	0.02699
GO:0009066	aspartate family amino acid metabolic process	155	0	1.58	0.02701
GO:0043090	amino acid import	34	0	0.35	0.02707
GO:0031348	negative regulation of defense response	103	0	1.05	0.02711
GO:0045595	regulation of cell differentiation	99	0	1.01	0.02716
GO:0044257	cellular protein catabolic process	474	0	4.84	0.02728
GO:0030258	lipid modification	211	0	2.16	0.0273
GO:0072593	reactive oxygen species metabolic process	213	4	2.18	0.02741
GO:0098656	anion transmembrane transport	79	0	0.81	0.0277
GO:0000165	MAPK cascade	167	0	1.71	0.02772
GO:0009894	regulation of catabolic process	87	0	0.89	0.02781
GO:1901615	organic hydroxy compound metabolic process	507	3	5.18	0.02793
GO:0015937	coenzyme A biosynthetic process	6	0	0.06	0.02825
GO:0033866	nucleoside bisphosphate biosynthetic process	6	0	0.06	0.02825
GO:0034030	ribonucleoside bisphosphate biosynthetic process	6	0	0.06	0.02825
GO:0034033	purine nucleoside bisphosphate biosynthetic process	6	0	0.06	0.02825
GO:0009691	cytokinin biosynthetic process	12	0	0.12	0.02838
GO:0045931	positive regulation of mitotic cell cycle	2	0	0.02	0.02881
GO:0006388	tRNA splicing, via endonucleolytic cleavage and ligation	4	0	0.04	0.02902
GO:0051493	regulation of cytoskeleton organization	109	0	1.11	0.02909
GO:0009772	photosynthetic electron transport in photosystem II	13	0	0.13	0.02913
GO:0071669	plant-type cell wall organization or biogenesis	229	12	2.34	0.02964
GO:0031401	positive regulation of protein modification process	59	0	0.6	0.02978
GO:0051259	protein oligomerization	20	3	0.2	0.03033
GO:0051170	nuclear import	127	0	1.3	0.03038
GO:0055076	transition metal ion homeostasis	61	1	0.62	0.03088
GO:2000377	regulation of reactive oxygen species metabolic process	71	0	0.73	0.03102
GO:0071495	cellular response to endogenous stimulus	386	0	3.94	0.03109
GO:0060560	developmental growth involved in morphogenesis	237	5	2.42	0.03152
GO:0032509	endosome transport via multivesicular body sorting pathway	4	0	0.04	0.0317
GO:0006807	nitrogen compound metabolic process	6812	41	69.6	0.03171
GO:0051603	proteolysis involved in cellular protein catabolic process	448	0	4.58	0.03197
GO:0006656	phosphatidylcholine biosynthetic process	11	0	0.11	0.03225
GO:1901703	protein localization involved in auxin polar transport	3	0	0.03	0.03237
GO:0010219	regulation of vernalization response	3	0	0.03	0.03246
GO:0080135	regulation of cellular response to stress	118	1	1.21	0.03255
GO:0044281	small molecule metabolic process	3796	39	38.78	0.03274
GO:0046942	carboxylic acid transport	182	1	1.86	0.03287
GO:0015849	organic acid transport	182	1	1.86	0.03287
GO:0022403	cell cycle phase	67	0	0.68	0.0329
GO:0000085	mitotic G2 phase	67	0	0.68	0.0329
GO:0051325	interphase	67	0	0.68	0.0329
GO:0051329	mitotic interphase	67	0	0.68	0.0329
GO:0051319	G2 phase	67	0	0.68	0.0329
GO:0008299	isoprenoid biosynthetic process	397	3	4.06	0.03305
GO:0010363	regulation of plant-type hypersensitive response	111	1	1.13	0.03326
GO:0046519	sphingoid metabolic process	20	0	0.2	0.03327
GO:0002679	respiratory burst involved in defense response	21	0	0.21	0.03334
GO:0010101	post-embryonic root morphogenesis	25	1	0.26	0.03379
GO:0010102	lateral root morphogenesis	25	1	0.26	0.03379
GO:0015706	nitrate transport	52	0	0.53	0.03384
GO:0006470	protein dephosphorylation	220	0	2.25	0.03451
GO:0048015	phosphatidylinositol-mediated signaling	6	0	0.06	0.03463
GO:0048017	inositol lipid-mediated signaling	6	0	0.06	0.03463
GO:0009610	response to symbiotic fungus	17	0	0.17	0.03475
GO:0045088	regulation of innate immune response	138	1	1.41	0.03485
GO:0032787	monocarboxylic acid metabolic process	1168	15	11.93	0.03497
GO:0006082	organic acid metabolic process	2116	26	21.62	0.03501
GO:0015802	basic amino acid transport	20	1	0.2	0.03513
GO:0032870	cellular response to hormone stimulus	385	0	3.93	0.03529
GO:0009735	response to cytokinin	52	0	0.53	0.03543
GO:0010075	regulation of meristem growth	115	5	1.17	0.03556
GO:0060429	epithelium development	365	6	3.73	0.03564
GO:0031669	cellular response to nutrient levels	120	1	1.23	0.03576
GO:0008610	lipid biosynthetic process	902	11	9.22	0.03587
GO:0007205	protein kinase C-activating G-protein coupled receptor signaling pathway	12	0	0.12	0.03587
GO:0000186	activation of MAPKK activity	46	0	0.47	0.03599
GO:0009744	response to sucrose	141	3	1.44	0.03607
GO:0034285	response to disaccharide	141	3	1.44	0.03607
GO:0046165	alcohol biosynthetic process	203	1	2.07	0.03669
GO:0043436	oxoacid metabolic process	2112	26	21.58	0.03699
GO:0051301	cell division	629	7	6.43	0.03707
GO:0008544	epidermis development	363	6	3.71	0.03713
GO:0043588	skin development	363	6	3.71	0.03713
GO:0071704	organic substance metabolic process	13730	141	140.28	0.03724
GO:0006344	maintenance of chromatin silencing	4	0	0.04	0.03732
GO:0048598	embryonic morphogenesis	6	0	0.06	0.03777
GO:0009911	positive regulation of flower development	27	0	0.28	0.03784
GO:0006903	vesicle targeting	4	0	0.04	0.03797
GO:0048199	vesicle targeting, to, from or within Golgi	4	0	0.04	0.03797
GO:0051240	positive regulation of multicellular organismal process	46	1	0.47	0.03828
GO:0042547	cell wall modification involved in multidimensional cell growth	7	0	0.07	0.03832
GO:0051053	negative regulation of DNA metabolic process	9	0	0.09	0.03882
GO:0045492	xylan biosynthetic process	109	5	1.11	0.03891
GO:0010413	glucuronoxylan metabolic process	109	5	1.11	0.03891
GO:0006084	acetyl-CoA metabolic process	55	1	0.56	0.03898
GO:0006352	DNA-templated transcription, initiation	56	0	0.57	0.03907
GO:0097306	cellular response to alcohol	121	0	1.24	0.03908
GO:0072662	protein localization to peroxisome	96	0	0.98	0.03938
GO:0072663	establishment of protein localization to peroxisome	96	0	0.98	0.03938
GO:0043574	peroxisomal transport	96	0	0.98	0.03938
GO:0006625	protein targeting to peroxisome	96	0	0.98	0.03938
GO:0071229	cellular response to acid chemical	266	1	2.72	0.03944
GO:0031668	cellular response to extracellular stimulus	145	1	1.48	0.03956
GO:0071496	cellular response to external stimulus	145	1	1.48	0.03956
GO:0043405	regulation of MAP kinase activity	15	0	0.15	0.03959
GO:0032957	inositol trisphosphate metabolic process	14	0	0.14	0.0398
GO:0043631	RNA polyadenylation	15	0	0.15	0.03988
GO:0048608	reproductive structure development	1033	9	10.55	0.04006
GO:0061458	reproductive system development	1033	9	10.55	0.04006
GO:0009646	response to absence of light	17	2	0.17	0.04007
GO:0009082	branched-chain amino acid biosynthetic process	36	0	0.37	0.04008
GO:0010015	root morphogenesis	213	7	2.18	0.04033
GO:0000912	assembly of actomyosin apparatus involved in cytokinesis	5	0	0.05	0.04055
GO:0000914	phragmoplast assembly	5	0	0.05	0.04055
GO:1902407	assembly of actomyosin apparatus involved in mitotic cytokinesis	5	0	0.05	0.04055
GO:0007267	cell-cell signaling	69	2	0.7	0.04062
GO:0000105	histidine biosynthetic process	11	0	0.11	0.04063
GO:2001252	positive regulation of chromosome organization	8	0	0.08	0.04079
GO:0009451	RNA modification	285	1	2.91	0.0412
GO:0046185	aldehyde catabolic process	76	0	0.78	0.04121
GO:0018130	heterocycle biosynthetic process	2665	20	27.23	0.04135
GO:0031325	positive regulation of cellular metabolic process	379	5	3.87	0.04153
GO:0010604	positive regulation of macromolecule metabolic process	368	4	3.76	0.04166
GO:0044271	cellular nitrogen compound biosynthetic process	2643	19	27	0.04167
GO:0007000	nucleolus organization	8	0	0.08	0.04186
GO:0038032	termination of G-protein coupled receptor signaling pathway	8	0	0.08	0.0431
GO:0045744	negative regulation of G-protein coupled receptor protein signaling pathway	8	0	0.08	0.0431
GO:0008277	regulation of G-protein coupled receptor protein signaling pathway	8	0	0.08	0.0431
GO:0023021	termination of signal transduction	8	0	0.08	0.0431
GO:0009960	endosperm development	13	0	0.13	0.04312
GO:0034660	ncRNA metabolic process	528	2	5.39	0.04324
GO:0072529	pyrimidine-containing compound catabolic process	13	0	0.13	0.04327
GO:0044710	single-organism metabolic process	7915	103	80.87	0.04338
GO:0006298	mismatch repair	11	0	0.11	0.04346
GO:0000338	protein deneddylation	70	0	0.72	0.04358
GO:0010388	cullin deneddylation	70	0	0.72	0.04358
GO:0043414	macromolecule methylation	393	0	4.02	0.04367
GO:0034654	nucleobase-containing compound biosynthetic process	2290	18	23.4	0.04369
GO:0032886	regulation of microtubule-based process	4	0	0.04	0.0437
GO:0070507	regulation of microtubule cytoskeleton organization	4	0	0.04	0.0437
GO:0051054	positive regulation of DNA metabolic process	2	0	0.02	0.04401
GO:0045736	negative regulation of cyclin-dependent protein serine/threonine kinase activity	17	0	0.17	0.04405
GO:0009965	leaf morphogenesis	132	2	1.35	0.04468
GO:0010498	proteasomal protein catabolic process	146	0	1.49	0.04482
GO:0001887	selenium compound metabolic process	6	0	0.06	0.04487
GO:0006725	cellular aromatic compound metabolic process	6264	38	64	0.04507
GO:0019752	carboxylic acid metabolic process	2102	26	21.48	0.04508
GO:0048354	mucilage biosynthetic process involved in seed coat development	7	1	0.07	0.04511
GO:0010192	mucilage biosynthetic process	7	1	0.07	0.04511
GO:0071577	zinc ion transmembrane transport	12	0	0.12	0.04517
GO:0032147	activation of protein kinase activity	52	0	0.53	0.04522
GO:0044802	single-organism membrane organization	364	2	3.72	0.04527
GO:0006826	iron ion transport	40	0	0.41	0.04528
GO:0010118	stomatal movement	81	0	0.83	0.04574
GO:0051171	regulation of nitrogen compound metabolic process	1761	13	17.99	0.04583
GO:0035265	organ growth	5	0	0.05	0.04616
GO:0050776	regulation of immune response	140	1	1.43	0.04622
GO:0001578	microtubule bundle formation	2	0	0.02	0.0466
GO:0031116	positive regulation of microtubule polymerization	2	0	0.02	0.0466
GO:0032273	positive regulation of protein polymerization	89	0	0.91	0.04667
GO:0031334	positive regulation of protein complex assembly	89	0	0.91	0.04667
GO:0006506	GPI anchor biosynthetic process	19	0	0.19	0.04711
GO:0030036	actin cytoskeleton organization	149	1	1.52	0.04726
GO:0045488	pectin metabolic process	68	6	0.69	0.04762
GO:0010393	galacturonan metabolic process	68	6	0.69	0.04762
GO:0042594	response to starvation	113	1	1.15	0.04773
GO:0009267	cellular response to starvation	113	1	1.15	0.04773
GO:0090502	RNA phosphodiester bond hydrolysis, endonucleolytic	11	0	0.11	0.04778
GO:0000478	endonucleolytic cleavage involved in rRNA processing	11	0	0.11	0.04778
GO:1902593	single-organism nuclear import	125	0	1.28	0.04826
GO:0044744	protein targeting to nucleus	125	0	1.28	0.04826
GO:0006606	protein import into nucleus	125	0	1.28	0.04826
GO:0048366	leaf development	252	2	2.57	0.04838
GO:0043572	plastid fission	15	0	0.15	0.04878
GO:0010020	chloroplast fission	15	0	0.15	0.04878
GO:0019252	starch biosynthetic process	181	0	1.85	0.04909
GO:0009741	response to brassinosteroid	58	0	0.59	0.0493
GO:0006566	threonine metabolic process	18	0	0.18	0.04939
GO:0010214	seed coat development	14	1	0.14	0.04951
GO:0009072	aromatic amino acid family metabolic process	192	4	1.96	0.04962
GO:0051445	regulation of meiotic cell cycle	6	0	0.06	0.0498
GO:0048589	developmental growth	357	9	3.65	0.04983
GO:0035194	posttranscriptional gene silencing by RNA	144	0	1.47	0.05091
GO:0009068	aspartate family amino acid catabolic process	9	0	0.09	0.05095
GO:0006508	proteolysis	1202	18	12.28	0.05104
GO:0046786	viral replication complex formation and maintenance	7	0	0.07	0.05119
GO:0046133	pyrimidine ribonucleoside catabolic process	5	0	0.05	0.05178
GO:0046135	pyrimidine nucleoside catabolic process	5	0	0.05	0.05178
GO:0030328	prenylcysteine catabolic process	3	0	0.03	0.05181
GO:0030329	prenylcysteine metabolic process	3	0	0.03	0.05181
GO:0019860	uracil metabolic process	7	0	0.07	0.0519
GO:0051503	adenine nucleotide transport	5	0	0.05	0.05234
GO:0002682	regulation of immune system process	144	1	1.47	0.05234
GO:0010452	histone H3-K36 methylation	4	0	0.04	0.05237
GO:0006270	DNA replication initiation	57	0	0.58	0.05282
GO:2000026	regulation of multicellular organismal development	457	6	4.67	0.05298
GO:0042752	regulation of circadian rhythm	35	0	0.36	0.05306
GO:0009826	unidimensional cell growth	192	4	1.96	0.05313
GO:0042743	hydrogen peroxide metabolic process	181	3	1.85	0.05314
GO:0009862	systemic acquired resistance, salicylic acid mediated signaling pathway	74	0	0.76	0.05328
GO:0009934	regulation of meristem structural organization	18	1	0.18	0.05332
GO:0072330	monocarboxylic acid biosynthetic process	444	10	4.54	0.05404
GO:0031062	positive regulation of histone methylation	3	0	0.03	0.05415
GO:0031058	positive regulation of histone modification	3	0	0.03	0.05415
GO:1903310	positive regulation of chromatin modification	3	0	0.03	0.05415
GO:0034976	response to endoplasmic reticulum stress	141	1	1.44	0.05429
GO:0019365	pyridine nucleotide salvage	4	2	0.04	0.05459
GO:0016568	chromatin modification	395	0	4.04	0.05476
GO:0015846	polyamine transport	3	0	0.03	0.05496
GO:0010639	negative regulation of organelle organization	23	0	0.23	0.05523
GO:0051129	negative regulation of cellular component organization	23	0	0.23	0.05523
GO:0032197	transposition, RNA-mediated	2	0	0.02	0.05547
GO:0051574	positive regulation of histone H3-K9 methylation	2	0	0.02	0.05547
GO:0090241	negative regulation of histone H4 acetylation	2	0	0.02	0.05547
GO:0010224	response to UV-B	54	2	0.55	0.05577
GO:0010050	vegetative phase change	39	0	0.4	0.05652
GO:0036065	fucosylation	4	0	0.04	0.05681
GO:0051667	establishment of plastid localization	123	0	1.26	0.05697
GO:0009902	chloroplast relocation	123	0	1.26	0.05697
GO:0016246	RNA interference	129	0	1.32	0.05712
GO:0042440	pigment metabolic process	366	5	3.74	0.05736
GO:0016311	dephosphorylation	283	1	2.89	0.05753
GO:0031329	regulation of cellular catabolic process	65	0	0.66	0.05761
GO:0031145	anaphase-promoting complex-dependent proteasomal ubiquitin-dependent protein catabolic process	2	0	0.02	0.05772
GO:0042559	pteridine-containing compound biosynthetic process	34	0	0.35	0.05818
GO:0043543	protein acylation	119	0	1.22	0.05828
GO:0006562	proline catabolic process	4	1	0.04	0.05835
GO:0046168	glycerol-3-phosphate catabolic process	9	0	0.09	0.05874
GO:0072655	establishment of protein localization to mitochondrion	83	0	0.85	0.05889
GO:0006626	protein targeting to mitochondrion	83	0	0.85	0.05889
GO:0070585	protein localization to mitochondrion	83	0	0.85	0.05889
GO:0009873	ethylene-activated signaling pathway	38	0	0.39	0.05921
GO:0071369	cellular response to ethylene stimulus	38	0	0.39	0.05921
GO:0007568	aging	74	1	0.76	0.05929
GO:0006888	ER to Golgi vesicle-mediated transport	78	0	0.8	0.0593
GO:0016197	endosomal transport	37	0	0.38	0.05942
GO:0061024	membrane organization	375	2	3.83	0.05945
GO:0043173	nucleotide salvage	14	2	0.14	0.05973
GO:0009606	tropism	131	0	1.34	0.06014
GO:0034440	lipid oxidation	151	0	1.54	0.06054
GO:0051644	plastid localization	125	0	1.28	0.06057
GO:0051252	regulation of RNA metabolic process	1616	13	16.51	0.06071
GO:0045730	respiratory burst	22	0	0.22	0.06104
GO:0071396	cellular response to lipid	143	0	1.46	0.06149
GO:1901617	organic hydroxy compound biosynthetic process	336	2	3.43	0.06151
GO:0036092	phosphatidylinositol-3-phosphate biosynthetic process	4	0	0.04	0.06205
GO:0010359	regulation of anion channel activity	30	0	0.31	0.06232
GO:0046040	IMP metabolic process	16	0	0.16	0.06245
GO:0006188	IMP biosynthetic process	16	0	0.16	0.06245
GO:0010374	stomatal complex development	126	1	1.29	0.06249
GO:0090558	plant epidermis development	126	1	1.29	0.06249
GO:0016226	iron-sulfur cluster assembly	99	1	1.01	0.06249
GO:0031163	metallo-sulfur cluster assembly	99	1	1.01	0.06249
GO:0090056	regulation of chlorophyll metabolic process	8	0	0.08	0.06252
GO:1901401	regulation of tetrapyrrole metabolic process	8	0	0.08	0.06252
GO:0051193	regulation of cofactor metabolic process	8	0	0.08	0.06252
GO:2000243	positive regulation of reproductive process	28	0	0.29	0.06263
GO:0015824	proline transport	25	0	0.26	0.06289
GO:0010103	stomatal complex morphogenesis	99	0	1.01	0.06324
GO:0071554	cell wall organization or biogenesis	616	20	6.29	0.0635
GO:0048831	regulation of shoot system development	239	0	2.44	0.06393
GO:0048232	male gamete generation	11	0	0.11	0.06411
GO:0007034	vacuolar transport	128	0	1.31	0.06417
GO:0010506	regulation of autophagy	4	0	0.04	0.06455
GO:0051247	positive regulation of protein metabolic process	97	0	0.99	0.06461
GO:0048571	long-day photoperiodism	25	0	0.26	0.06462
GO:0048574	long-day photoperiodism, flowering	25	0	0.26	0.06462
GO:0030834	regulation of actin filament depolymerization	9	0	0.09	0.06481
GO:0032272	negative regulation of protein polymerization	9	0	0.09	0.06481
GO:0051494	negative regulation of cytoskeleton organization	9	0	0.09	0.06481
GO:0031333	negative regulation of protein complex assembly	9	0	0.09	0.06481
GO:0046520	sphingoid biosynthetic process	19	0	0.19	0.06529
GO:0000041	transition metal ion transport	106	0	1.08	0.0654
GO:0043069	negative regulation of programmed cell death	51	0	0.52	0.06555
GO:0043200	response to amino acid	5	0	0.05	0.06571
GO:0042991	transcription factor import into nucleus	18	0	0.18	0.06593
GO:0015936	coenzyme A metabolic process	11	0	0.11	0.06606
GO:0009624	response to nematode	34	0	0.35	0.0663
GO:0010232	vascular transport	5	0	0.05	0.06632
GO:0010233	phloem transport	5	0	0.05	0.06632
GO:0050832	defense response to fungus	149	2	1.52	0.06667
GO:0006865	amino acid transport	144	1	1.47	0.06704
GO:0032844	regulation of homeostatic process	36	0	0.37	0.06756
GO:0006139	nucleobase-containing compound metabolic process	5713	28	58.37	0.06769
GO:0044283	small molecule biosynthetic process	1288	15	13.16	0.06814
GO:0060548	negative regulation of cell death	53	0	0.54	0.06818
GO:0006559	L-phenylalanine catabolic process	12	2	0.12	0.06844
GO:1902222	erythrose 4-phosphate/phosphoenolpyruvate family amino acid catabolic process	12	2	0.12	0.06844
GO:0006290	pyrimidine dimer repair	7	0	0.07	0.06908
GO:0006189	'de novo' IMP biosynthetic process	10	0	0.1	0.06916
GO:0009664	plant-type cell wall organization	151	9	1.54	0.0694
GO:0071215	cellular response to abscisic acid stimulus	93	0	0.95	0.06966
GO:0042546	cell wall biogenesis	245	7	2.5	0.06971
GO:0009097	isoleucine biosynthetic process	20	0	0.2	0.06978
GO:0010091	trichome branching	16	1	0.16	0.0702
GO:0006571	tyrosine biosynthetic process	5	0	0.05	0.07052
GO:0009773	photosynthetic electron transport in photosystem I	56	0	0.57	0.07145
GO:0009908	flower development	531	5	5.43	0.0717
GO:2000605	positive regulation of secondary growth	2	0	0.02	0.0718
GO:0015800	acidic amino acid transport	10	0	0.1	0.07223
GO:0033531	stachyose metabolic process	2	0	0.02	0.07307
GO:0033532	stachyose biosynthetic process	2	0	0.02	0.07307
GO:0048513	organ development	1124	18	11.48	0.07339
GO:0006493	protein O-linked glycosylation	2	0	0.02	0.07371
GO:0070085	glycosylation	186	0	1.9	0.07411
GO:0019219	regulation of nucleobase-containing compound metabolic process	1748	13	17.86	0.07465
GO:0040030	regulation of molecular function, epigenetic	2	0	0.02	0.07505
GO:0045857	negative regulation of molecular function, epigenetic	2	0	0.02	0.07505
GO:0046620	regulation of organ growth	2	0	0.02	0.07516
GO:0046621	negative regulation of organ growth	2	0	0.02	0.07516
GO:0017148	negative regulation of translation	9	0	0.09	0.0753
GO:0009868	jasmonic acid and ethylene-dependent systemic resistance, jasmonic acid mediated signaling pathway	2	0	0.02	0.07562
GO:0032260	response to jasmonic acid stimulus involved in jasmonic acid and ethylene-dependent systemic resistance	2	0	0.02	0.07562
GO:0030259	lipid glycosylation	9	0	0.09	0.07562
GO:0090567	reproductive shoot system development	539	5	5.51	0.07599
GO:0033865	nucleoside bisphosphate metabolic process	18	0	0.18	0.07615
GO:0033875	ribonucleoside bisphosphate metabolic process	18	0	0.18	0.07615
GO:0034032	purine nucleoside bisphosphate metabolic process	18	0	0.18	0.07615
GO:0031146	SCF-dependent proteasomal ubiquitin-dependent protein catabolic process	8	0	0.08	0.07633
GO:0046131	pyrimidine ribonucleoside metabolic process	44	0	0.45	0.07649
GO:0006213	pyrimidine nucleoside metabolic process	44	0	0.45	0.07649
GO:0010332	response to gamma radiation	43	0	0.44	0.07669
GO:0007154	cell communication	2056	9	21.01	0.07707
GO:0044848	biological phase	70	0	0.72	0.07712
GO:0009088	threonine biosynthetic process	8	0	0.08	0.07718
GO:0006813	potassium ion transport	77	0	0.79	0.07729
GO:0071806	protein transmembrane transport	143	0	1.46	0.07753
GO:0065002	intracellular protein transmembrane transport	143	0	1.46	0.07753
GO:0006887	exocytosis	49	0	0.5	0.07799
GO:0051094	positive regulation of developmental process	52	1	0.53	0.0782
GO:0046483	heterocycle metabolic process	6130	32	62.63	0.07854
GO:0009112	nucleobase metabolic process	38	0	0.39	0.07862
GO:0009410	response to xenobiotic stimulus	20	0	0.2	0.07873
GO:0035383	thioester metabolic process	67	1	0.68	0.07925
GO:0006637	acyl-CoA metabolic process	67	1	0.68	0.07925
GO:0009608	response to symbiont	18	0	0.18	0.07934
GO:0034641	cellular nitrogen compound metabolic process	6171	32	63.05	0.07956
GO:0034470	ncRNA processing	369	2	3.77	0.07976
GO:0009443	pyridoxal 5'-phosphate salvage	2	0	0.02	0.07991
GO:0009831	plant-type cell wall modification involved in multidimensional cell growth	6	0	0.06	0.07992
GO:0000188	inactivation of MAPK activity	2	0	0.02	0.07998
GO:0016053	organic acid biosynthetic process	1051	14	10.74	0.08001
GO:0046394	carboxylic acid biosynthetic process	1051	14	10.74	0.08001
GO:0042176	regulation of protein catabolic process	18	0	0.18	0.08037
GO:0052646	alditol phosphate metabolic process	18	0	0.18	0.08169
GO:1901605	alpha-amino acid metabolic process	701	7	7.16	0.0818
GO:0006875	cellular metal ion homeostasis	63	1	0.64	0.08185
GO:1901678	iron coordination entity transport	3	0	0.03	0.08203
GO:0015886	heme transport	3	0	0.03	0.08203
GO:0051261	protein depolymerization	18	0	0.18	0.08212
GO:0006567	threonine catabolic process	7	0	0.07	0.08213
GO:0090407	organophosphate biosynthetic process	838	6	8.56	0.08215
GO:0044699	single-organism process	12238	136	125.03	0.08253
GO:0072503	cellular divalent inorganic cation homeostasis	25	0	0.26	0.08255
GO:0080060	integument development	3	0	0.03	0.08263
GO:0048508	embryonic meristem development	50	0	0.51	0.08315
GO:0043480	pigment accumulation in tissues	49	2	0.5	0.08323
GO:0043481	anthocyanin accumulation in tissues in response to UV light	49	2	0.5	0.08323
GO:0043476	pigment accumulation	49	2	0.5	0.08323
GO:0043478	pigment accumulation in response to UV light	49	2	0.5	0.08323
GO:0043479	pigment accumulation in tissues in response to UV light	49	2	0.5	0.08323
GO:0048527	lateral root development	50	1	0.51	0.08338
GO:0006949	syncytium formation	11	1	0.11	0.08416
GO:0071324	cellular response to disaccharide stimulus	4	0	0.04	0.08442
GO:0071329	cellular response to sucrose stimulus	4	0	0.04	0.08442
GO:0031060	regulation of histone methylation	5	0	0.05	0.08446
GO:1901607	alpha-amino acid biosynthetic process	501	4	5.12	0.08498
GO:0097305	response to alcohol	314	3	3.21	0.08505
GO:0015758	glucose transport	2	0	0.02	0.08546
GO:0052546	cell wall pectin metabolic process	28	1	0.29	0.08567
GO:0031123	RNA 3'-end processing	24	0	0.25	0.08568
GO:0010135	ureide metabolic process	3	0	0.03	0.0867
GO:0010136	ureide catabolic process	3	0	0.03	0.0867
GO:0080119	ER body organization	2	0	0.02	0.08677
GO:0097354	prenylation	11	0	0.11	0.08682
GO:0018342	protein prenylation	11	0	0.11	0.08682
GO:0031365	N-terminal protein amino acid modification	75	0	0.77	0.08704
GO:0006730	one-carbon metabolic process	76	0	0.78	0.08721
GO:0006768	biotin metabolic process	2	0	0.02	0.08773
GO:0009102	biotin biosynthetic process	2	0	0.02	0.08773
GO:0009081	branched-chain amino acid metabolic process	59	0	0.6	0.08776
GO:0035266	meristem growth	121	5	1.24	0.08801
GO:0015696	ammonium transport	27	0	0.28	0.08837
GO:0009638	phototropism	18	0	0.18	0.08857
GO:0006612	protein targeting to membrane	142	1	1.45	0.08894
GO:1902582	single-organism intracellular transport	858	1	8.77	0.08927
GO:0009250	glucan biosynthetic process	381	3	3.89	0.08932
GO:0080134	regulation of response to stress	202	1	2.06	0.0894
GO:0009314	response to radiation	764	8	7.81	0.08949
GO:0009626	plant-type hypersensitive response	138	1	1.41	0.08985
GO:0000902	cell morphogenesis	346	5	3.54	0.08989
GO:0032270	positive regulation of cellular protein metabolic process	96	0	0.98	0.09061
GO:0001934	positive regulation of protein phosphorylation	54	0	0.55	0.09087
GO:0033674	positive regulation of kinase activity	54	0	0.55	0.09087
GO:0045860	positive regulation of protein kinase activity	54	0	0.55	0.09087
GO:0043647	inositol phosphate metabolic process	61	0	0.62	0.09106
GO:0071514	genetic imprinting	12	0	0.12	0.09115
GO:0006349	regulation of gene expression by genetic imprinting	12	0	0.12	0.09115
GO:0010199	organ boundary specification between lateral organs and the meristem	7	0	0.07	0.09148
GO:0010562	positive regulation of phosphorus metabolic process	56	0	0.57	0.0916
GO:0042327	positive regulation of phosphorylation	56	0	0.57	0.0916
GO:0045937	positive regulation of phosphate metabolic process	56	0	0.57	0.0916
GO:0019395	fatty acid oxidation	145	0	1.48	0.09218
GO:0072528	pyrimidine-containing compound biosynthetic process	171	0	1.75	0.0927
GO:0009749	response to glucose	55	0	0.56	0.09343
GO:2000011	regulation of adaxial/abaxial pattern formation	4	0	0.04	0.09397
GO:0019432	triglyceride biosynthetic process	11	0	0.11	0.09406
GO:0009855	determination of bilateral symmetry	66	0	0.67	0.0942
GO:0009799	specification of symmetry	66	0	0.67	0.0942
GO:0022603	regulation of anatomical structure morphogenesis	82	1	0.84	0.09468
GO:0006891	intra-Golgi vesicle-mediated transport	46	0	0.47	0.0947
GO:0000023	maltose metabolic process	144	1	1.47	0.09484
GO:0010260	organ senescence	45	1	0.46	0.09498
GO:0046493	lipid A metabolic process	4	0	0.04	0.09566
GO:1901269	lipooligosaccharide metabolic process	4	0	0.04	0.09566
GO:1901271	lipooligosaccharide biosynthetic process	4	0	0.04	0.09566
GO:0009245	lipid A biosynthetic process	4	0	0.04	0.09566
GO:0016049	cell growth	336	6	3.43	0.09583
GO:0046471	phosphatidylglycerol metabolic process	65	0	0.66	0.09594
GO:0006655	phosphatidylglycerol biosynthetic process	65	0	0.66	0.09594
GO:0071705	nitrogen compound transport	391	2	3.99	0.09598
GO:1901404	regulation of tetrapyrrole catabolic process	4	0	0.04	0.096
GO:0010271	regulation of chlorophyll catabolic process	4	0	0.04	0.096
GO:0032879	regulation of localization	185	1	1.89	0.09683
GO:0010143	cutin biosynthetic process	13	4	0.13	0.0969
GO:0072657	protein localization to membrane	159	1	1.62	0.09696
GO:0090150	establishment of protein localization to membrane	159	1	1.62	0.09696
GO:0043473	pigmentation	50	2	0.51	0.097
GO:0044743	intracellular protein transmembrane import	133	0	1.36	0.0976
GO:0006498	N-terminal protein lipidation	72	0	0.74	0.09763
GO:0006499	N-terminal protein myristoylation	72	0	0.74	0.09763
GO:0018377	protein myristoylation	72	0	0.74	0.09763
GO:0006631	fatty acid metabolic process	473	9	4.83	0.09826
GO:0043547	positive regulation of GTPase activity	31	0	0.32	0.09847
GO:0032774	RNA biosynthetic process	1880	14	19.21	0.09894
GO:0048235	pollen sperm cell differentiation	6	0	0.06	0.09908
GO:0030968	endoplasmic reticulum unfolded protein response	46	0	0.47	0.09921
GO:0034620	cellular response to unfolded protein	46	0	0.47	0.09921
GO:0035967	cellular response to topologically incorrect protein	46	0	0.47	0.09921
GO:0040014	regulation of multicellular organism growth	3	0	0.03	0.10003
GO:0035264	multicellular organism growth	3	0	0.03	0.10003
GO:0005976	polysaccharide metabolic process	728	19	7.44	0.10065
GO:0070592	cell wall polysaccharide biosynthetic process	126	5	1.29	0.10108
GO:0032204	regulation of telomere maintenance	35	0	0.36	0.10159
GO:0010220	positive regulation of vernalization response	2	0	0.02	0.10178
GO:0010155	regulation of proton transport	71	1	0.73	0.102
GO:0006598	polyamine catabolic process	21	1	0.21	0.10233
GO:0032409	regulation of transporter activity	31	0	0.32	0.10315
GO:0022898	regulation of transmembrane transporter activity	31	0	0.32	0.10315
GO:0032412	regulation of ion transmembrane transporter activity	31	0	0.32	0.10315
GO:0046108	uridine metabolic process	3	0	0.03	0.10397
GO:0006218	uridine catabolic process	3	0	0.03	0.10397
GO:0071214	cellular response to abiotic stimulus	97	1	0.99	0.10429
GO:0072665	protein localization to vacuole	113	0	1.15	0.10479
GO:0072666	establishment of protein localization to vacuole	113	0	1.15	0.10479
GO:0006623	protein targeting to vacuole	113	0	1.15	0.10479
GO:0080171	lytic vacuole organization	3	0	0.03	0.10483
GO:1902580	single-organism cellular localization	267	1	2.73	0.10526
GO:1902578	single-organism localization	267	1	2.73	0.10526
GO:0009648	photoperiodism	99	0	1.01	0.1055
GO:0006694	steroid biosynthetic process	114	1	1.16	0.10581
GO:0070646	protein modification by small protein removal	122	2	1.25	0.10596
GO:0007010	cytoskeleton organization	390	2	3.98	0.10599
GO:0000018	regulation of DNA recombination	2	0	0.02	0.10636
GO:0045910	negative regulation of DNA recombination	2	0	0.02	0.10636
GO:0051093	negative regulation of developmental process	91	0	0.93	0.10662
GO:0009062	fatty acid catabolic process	169	1	1.73	0.10687
GO:0042493	response to drug	67	1	0.68	0.10696
GO:0007186	G-protein coupled receptor signaling pathway	47	0	0.48	0.10731
GO:0034050	host programmed cell death induced by symbiont	144	1	1.47	0.10751
GO:0006750	glutathione biosynthetic process	11	0	0.11	0.10755
GO:0009611	response to wounding	109	0	1.11	0.10776
GO:0030148	sphingolipid biosynthetic process	23	0	0.23	0.10808
GO:0044070	regulation of anion transport	41	0	0.42	0.1082
GO:0048359	mucilage metabolic process involved in seed coat development	9	1	0.09	0.1084
GO:0010191	mucilage metabolic process	9	1	0.09	0.1084
GO:0043247	telomere maintenance in response to DNA damage	33	0	0.34	0.10878
GO:0009767	photosynthetic electron transport chain	83	0	0.85	0.10899
GO:0009725	response to hormone	704	7	7.19	0.1097
GO:0019079	viral genome replication	8	0	0.08	0.10994
GO:0030833	regulation of actin filament polymerization	104	0	1.06	0.11135
GO:0009719	response to endogenous stimulus	742	7	7.58	0.11166
GO:0046113	nucleobase catabolic process	9	0	0.09	0.11223
GO:0022412	cellular process involved in reproduction in multicellular organism	89	0	0.91	0.11253
GO:0019184	nonribosomal peptide biosynthetic process	12	0	0.12	0.11301
GO:0070838	divalent metal ion transport	187	3	1.91	0.11309
GO:0042335	cuticle development	32	2	0.33	0.11324
GO:0009396	folic acid-containing compound biosynthetic process	31	0	0.32	0.11331
GO:0016072	rRNA metabolic process	289	2	2.95	0.11364
GO:0042023	DNA endoreduplication	69	0	0.7	0.114
GO:0015893	drug transport	61	1	0.62	0.11455
GO:0006855	drug transmembrane transport	61	1	0.62	0.11455
GO:0006351	transcription, DNA-templated	1863	13	19.03	0.11498
GO:0000154	rRNA modification	12	0	0.12	0.11631
GO:0000079	regulation of cyclin-dependent protein serine/threonine kinase activity	54	0	0.55	0.11654
GO:0009738	abscisic acid-activated signaling pathway	88	0	0.9	0.11668
GO:0006378	mRNA polyadenylation	9	0	0.09	0.11681
GO:0031124	mRNA 3'-end processing	9	0	0.09	0.11681
GO:0050684	regulation of mRNA processing	2	0	0.02	0.11697
GO:1903311	regulation of mRNA metabolic process	2	0	0.02	0.11697
GO:0045490	pectin catabolic process	35	4	0.36	0.1173
GO:0000038	very long-chain fatty acid metabolic process	28	1	0.29	0.11735
GO:0044264	cellular polysaccharide metabolic process	603	12	6.16	0.11778
GO:0006072	glycerol-3-phosphate metabolic process	17	0	0.17	0.11803
GO:0010351	lithium ion transport	27	0	0.28	0.11832
GO:0010394	homogalacturonan metabolic process	8	0	0.08	0.11986
GO:0010289	homogalacturonan biosynthetic process	8	0	0.08	0.11986
GO:0010065	primary meristem tissue development	5	0	0.05	0.11994
GO:0006212	uracil catabolic process	5	0	0.05	0.12087
GO:0006817	phosphate ion transport	16	0	0.16	0.12116
GO:1901701	cellular response to oxygen-containing compound	490	2	5.01	0.12117
GO:0006882	cellular zinc ion homeostasis	11	0	0.11	0.12148
GO:0055069	zinc ion homeostasis	11	0	0.11	0.12148
GO:0010769	regulation of cell morphogenesis involved in differentiation	13	0	0.13	0.12249
GO:0009700	indole phytoalexin biosynthetic process	4	0	0.04	0.12307
GO:0046217	indole phytoalexin metabolic process	4	0	0.04	0.12307
GO:0010044	response to aluminum ion	3	1	0.03	0.12312
GO:0019755	one-carbon compound transport	8	1	0.08	0.12324
GO:0006749	glutathione metabolic process	37	0	0.38	0.12333
GO:0051347	positive regulation of transferase activity	55	0	0.56	0.12348
GO:0072511	divalent inorganic cation transport	188	3	1.92	0.12415
GO:0010014	meristem initiation	111	1	1.13	0.12423
GO:0009225	nucleotide-sugar metabolic process	39	0	0.4	0.12472
GO:0009785	blue light signaling pathway	20	0	0.2	0.12487
GO:0030522	intracellular receptor signaling pathway	20	0	0.2	0.12487
GO:0033993	response to lipid	345	5	3.52	0.1249
GO:0042631	cellular response to water deprivation	41	1	0.42	0.1261
GO:0071462	cellular response to water stimulus	41	1	0.42	0.1261
GO:0006743	ubiquinone metabolic process	17	1	0.17	0.12747
GO:0006744	ubiquinone biosynthetic process	17	1	0.17	0.12747
GO:0000025	maltose catabolic process	2	0	0.02	0.12762
GO:0045786	negative regulation of cell cycle	26	0	0.27	0.12762
GO:0009896	positive regulation of catabolic process	3	0	0.03	0.12808
GO:0048826	cotyledon morphogenesis	2	0	0.02	0.12902
GO:0009645	response to low light intensity stimulus	2	0	0.02	0.12944
GO:0010244	response to low fluence blue light stimulus by blue low-fluence system	2	0	0.02	0.12944
GO:0023014	signal transduction by phosphorylation	218	0	2.23	0.12964
GO:0080036	regulation of cytokinin-activated signaling pathway	5	0	0.05	0.13004
GO:2000241	regulation of reproductive process	254	0	2.6	0.13027
GO:0070813	hydrogen sulfide metabolic process	2	0	0.02	0.13072
GO:0070814	hydrogen sulfide biosynthetic process	2	0	0.02	0.13072
GO:0009625	response to insect	22	1	0.22	0.13114
GO:0017006	protein-tetrapyrrole linkage	6	0	0.06	0.13151
GO:0044030	regulation of DNA methylation	5	0	0.05	0.13164
GO:0006528	asparagine metabolic process	12	0	0.12	0.13174
GO:0006529	asparagine biosynthetic process	12	0	0.12	0.13174
GO:0052544	defense response by callose deposition in cell wall	11	0	0.11	0.13176
GO:0052482	defense response by cell wall thickening	11	0	0.11	0.13176
GO:0044763	single-organism cellular process	9192	82	93.91	0.13216
GO:0051656	establishment of organelle localization	141	0	1.44	0.13217
GO:0009605	response to external stimulus	1024	12	10.46	0.13224
GO:0010054	trichoblast differentiation	152	4	1.55	0.13301
GO:0043241	protein complex disassembly	49	0	0.5	0.13321
GO:0043624	cellular protein complex disassembly	49	0	0.5	0.13321
GO:0032984	macromolecular complex disassembly	49	0	0.5	0.13321
GO:0010321	regulation of vegetative phase change	3	0	0.03	0.13336
GO:0015714	phosphoenolpyruvate transport	4	0	0.04	0.1335
GO:0070297	regulation of phosphorelay signal transduction system	9	0	0.09	0.13366
GO:0010104	regulation of ethylene-activated signaling pathway	9	0	0.09	0.13366
GO:0009635	response to herbicide	5	0	0.05	0.1337
GO:0030307	positive regulation of cell growth	2	0	0.02	0.13374
GO:0000963	mitochondrial RNA processing	2	0	0.02	0.13378
GO:0009753	response to jasmonic acid	137	0	1.4	0.13408
GO:0015858	nucleoside transport	7	0	0.07	0.13443
GO:0006635	fatty acid beta-oxidation	141	0	1.44	0.13523
GO:0009173	pyrimidine ribonucleoside monophosphate metabolic process	27	0	0.28	0.13538
GO:2000104	negative regulation of DNA-dependent DNA replication	5	0	0.05	0.13556
GO:0046049	UMP metabolic process	25	0	0.26	0.13578
GO:0006222	UMP biosynthetic process	25	0	0.26	0.13578
GO:0009174	pyrimidine ribonucleoside monophosphate biosynthetic process	25	0	0.26	0.13578
GO:0007015	actin filament organization	127	0	1.3	0.1366
GO:0040020	regulation of meiosis	4	0	0.04	0.13697
GO:0010338	leaf formation	6	0	0.06	0.13699
GO:0055114	oxidation-reduction process	2811	52	28.72	0.13724
GO:0006624	vacuolar protein processing	1	1	0.01	0.13751
GO:0043085	positive regulation of catalytic activity	200	0	2.04	0.13891
GO:0010395	rhamnogalacturonan I metabolic process	1	1	0.01	0.13923
GO:0010400	rhamnogalacturonan I side chain metabolic process	1	1	0.01	0.13923
GO:1901259	chloroplast rRNA processing	3	0	0.03	0.13966
GO:0010239	chloroplast mRNA processing	3	0	0.03	0.13966
GO:0048533	sporocyte differentiation	1	1	0.01	0.13987
GO:0010480	microsporocyte differentiation	1	1	0.01	0.13987
GO:0072489	methylammonium transmembrane transport	1	1	0.01	0.14011
GO:0045333	cellular respiration	204	3	2.08	0.14034
GO:0050793	regulation of developmental process	543	6	5.55	0.14047
GO:0009891	positive regulation of biosynthetic process	333	5	3.4	0.14098
GO:0051172	negative regulation of nitrogen compound metabolic process	246	0	2.51	0.14108
GO:0042886	amide transport	71	1	0.73	0.14125
GO:0009867	jasmonic acid mediated signaling pathway	94	0	0.96	0.14137
GO:0071395	cellular response to jasmonic acid stimulus	94	0	0.96	0.14137
GO:0019637	organophosphate metabolic process	1983	14	20.26	0.14169
GO:0047484	regulation of response to osmotic stress	5	0	0.05	0.14224
GO:1900912	negative regulation of olefin biosynthetic process	2	0	0.02	0.14225
GO:1900909	negative regulation of olefin metabolic process	2	0	0.02	0.14225
GO:0033239	negative regulation of cellular amine metabolic process	2	0	0.02	0.14225
GO:0045763	negative regulation of cellular amino acid metabolic process	2	0	0.02	0.14225
GO:0010366	negative regulation of ethylene biosynthetic process	2	0	0.02	0.14225
GO:0031336	negative regulation of sulfur amino acid metabolic process	2	0	0.02	0.14225
GO:0051175	negative regulation of sulfur metabolic process	2	0	0.02	0.14225
GO:0006007	glucose catabolic process	275	1	2.81	0.14231
GO:0019320	hexose catabolic process	275	1	2.81	0.14231
GO:0048759	xylem vessel member cell differentiation	1	0	0.01	0.14235
GO:0045037	protein import into chloroplast stroma	21	0	0.21	0.14248
GO:0030811	regulation of nucleotide catabolic process	52	0	0.53	0.14257
GO:0033121	regulation of purine nucleotide catabolic process	52	0	0.53	0.14257
GO:1900542	regulation of purine nucleotide metabolic process	52	0	0.53	0.14257
GO:0009118	regulation of nucleoside metabolic process	52	0	0.53	0.14257
GO:0010216	maintenance of DNA methylation	8	0	0.08	0.14265
GO:0015867	ATP transport	4	0	0.04	0.14293
GO:0045036	protein targeting to chloroplast	74	0	0.76	0.14297
GO:0072596	establishment of protein localization to chloroplast	74	0	0.76	0.14297
GO:0072598	protein localization to chloroplast	74	0	0.76	0.14297
GO:0000380	alternative mRNA splicing, via spliceosome	2	0	0.02	0.14315
GO:0006549	isoleucine metabolic process	21	0	0.21	0.14318
GO:0051345	positive regulation of hydrolase activity	35	0	0.36	0.14323
GO:0080180	2-methylguanosine metabolic process	1	0	0.01	0.14398
GO:0006364	rRNA processing	285	2	2.91	0.1443
GO:0080159	zygote elongation	1	0	0.01	0.14451
GO:1902047	polyamine transmembrane transport	2	0	0.02	0.14457
GO:0043100	pyrimidine nucleobase salvage	2	0	0.02	0.14472
GO:0046107	uracil biosynthetic process	2	0	0.02	0.14472
GO:0006223	uracil salvage	2	0	0.02	0.14472
GO:0006044	N-acetylglucosamine metabolic process	1	0	0.01	0.1448
GO:0006553	lysine metabolic process	17	0	0.17	0.1449
GO:0051090	regulation of sequence-specific DNA binding transcription factor activity	4	0	0.04	0.1449
GO:0052805	imidazole-containing compound catabolic process	2	0	0.02	0.1449
GO:0019556	histidine catabolic process to glutamate and formamide	2	0	0.02	0.1449
GO:0043606	formamide metabolic process	2	0	0.02	0.1449
GO:0006548	histidine catabolic process	2	0	0.02	0.1449
GO:1900150	regulation of defense response to fungus	1	0	0.01	0.1451
GO:0015782	CMP-N-acetylneuraminate transport	1	0	0.01	0.14526
GO:0015739	sialic acid transport	1	0	0.01	0.14526
GO:0042873	aldonate transport	6	0	0.06	0.14535
GO:0015713	phosphoglycerate transport	6	0	0.06	0.14535
GO:0009073	aromatic amino acid family biosynthetic process	94	1	0.96	0.1459
GO:0001736	establishment of planar polarity	4	0	0.04	0.14607
GO:0001738	morphogenesis of a polarized epithelium	4	0	0.04	0.14607
GO:0007164	establishment of tissue polarity	4	0	0.04	0.14607
GO:0002009	morphogenesis of an epithelium	4	0	0.04	0.14607
GO:0048729	tissue morphogenesis	4	0	0.04	0.14607
GO:0046490	isopentenyl diphosphate metabolic process	237	2	2.42	0.14625
GO:0009240	isopentenyl diphosphate biosynthetic process	237	2	2.42	0.14625
GO:0031086	nuclear-transcribed mRNA catabolic process, deadenylation-independent decay	3	0	0.03	0.14645
GO:0031087	deadenylation-independent decapping of nuclear-transcribed mRNA	3	0	0.03	0.14645
GO:0032989	cellular component morphogenesis	367	5	3.75	0.14682
GO:0042938	dipeptide transport	4	0	0.04	0.1473
GO:0017007	protein-bilin linkage	1	0	0.01	0.14734
GO:0017009	protein-phycocyanobilin linkage	1	0	0.01	0.14734
GO:0048478	replication fork protection	1	0	0.01	0.14737
GO:0071840	cellular component organization or biogenesis	3076	31	31.43	0.14745
GO:1901564	organonitrogen compound metabolic process	2849	25	29.11	0.14832
GO:0051510	regulation of unidimensional cell growth	41	0	0.42	0.14856
GO:0000103	sulfate assimilation	6	0	0.06	0.14864
GO:0032890	regulation of organic acid transport	1	0	0.01	0.14867
GO:0051952	regulation of amine transport	1	0	0.01	0.14867
GO:0051955	regulation of amino acid transport	1	0	0.01	0.14867
GO:0032973	amino acid export	1	0	0.01	0.14867
GO:0080143	regulation of amino acid export	1	0	0.01	0.14867
GO:0010603	regulation of cytoplasmic mRNA processing body assembly	1	0	0.01	0.14872
GO:0010606	positive regulation of cytoplasmic mRNA processing body assembly	1	0	0.01	0.14872
GO:0033962	cytoplasmic mRNA processing body assembly	1	0	0.01	0.14872
GO:1902115	regulation of organelle assembly	1	0	0.01	0.14872
GO:1902117	positive regulation of organelle assembly	1	0	0.01	0.14872
GO:0016598	protein arginylation	2	0	0.02	0.14931
GO:0006986	response to unfolded protein	50	0	0.51	0.15058
GO:0019676	ammonia assimilation cycle	5	0	0.05	0.1508
GO:0006206	pyrimidine nucleobase metabolic process	25	0	0.26	0.15096
GO:0046466	membrane lipid catabolic process	3	0	0.03	0.1511
GO:0030149	sphingolipid catabolic process	3	0	0.03	0.1511
GO:0008653	lipopolysaccharide metabolic process	5	0	0.05	0.15215
GO:0009103	lipopolysaccharide biosynthetic process	5	0	0.05	0.15215
GO:0000738	DNA catabolic process, exonucleolytic	2	0	0.02	0.15276
GO:0019288	isopentenyl diphosphate biosynthetic process, methylerythritol 4-phosphate pathway	235	2	2.4	0.15305
GO:0019682	glyceraldehyde-3-phosphate metabolic process	235	2	2.4	0.15305
GO:0019748	secondary metabolic process	347	9	3.55	0.15326
GO:0008156	negative regulation of DNA replication	7	0	0.07	0.15384
GO:1902583	multi-organism intracellular transport	1	0	0.01	0.15391
GO:0051511	negative regulation of unidimensional cell growth	1	0	0.01	0.15391
GO:0048640	negative regulation of developmental growth	1	0	0.01	0.15391
GO:0007019	microtubule depolymerization	1	0	0.01	0.15391
GO:0075733	intracellular transport of virus	1	0	0.01	0.15391
GO:1901881	positive regulation of protein depolymerization	1	0	0.01	0.15391
GO:0031111	negative regulation of microtubule polymerization or depolymerization	1	0	0.01	0.15391
GO:0031114	regulation of microtubule depolymerization	1	0	0.01	0.15391
GO:0031115	negative regulation of microtubule polymerization	1	0	0.01	0.15391
GO:0031117	positive regulation of microtubule depolymerization	1	0	0.01	0.15391
GO:0001510	RNA methylation	118	0	1.21	0.15401
GO:0030832	regulation of actin filament length	105	0	1.07	0.15406
GO:0008064	regulation of actin polymerization or depolymerization	105	0	1.07	0.15406
GO:0030041	actin filament polymerization	105	0	1.07	0.15406
GO:0032956	regulation of actin cytoskeleton organization	105	0	1.07	0.15406
GO:0032970	regulation of actin filament-based process	105	0	1.07	0.15406
GO:0016441	posttranscriptional gene silencing	151	0	1.54	0.15443
GO:0015980	energy derivation by oxidation of organic compounds	242	3	2.47	0.15456
GO:0000374	Group III intron splicing	1	0	0.01	0.1548
GO:0048766	root hair initiation	2	0	0.02	0.15504
GO:0030641	regulation of cellular pH	7	0	0.07	0.15528
GO:0051453	regulation of intracellular pH	7	0	0.07	0.15528
GO:0043461	proton-transporting ATP synthase complex assembly	2	0	0.02	0.15575
GO:0070272	proton-transporting ATP synthase complex biogenesis	2	0	0.02	0.15575
GO:0070298	negative regulation of phosphorelay signal transduction system	3	0	0.03	0.1559
GO:0010105	negative regulation of ethylene-activated signaling pathway	3	0	0.03	0.1559
GO:0010150	leaf senescence	30	0	0.31	0.15627
GO:0043271	negative regulation of ion transport	3	0	0.03	0.15663
GO:0034757	negative regulation of iron ion transport	3	0	0.03	0.15663
GO:0008652	cellular amino acid biosynthetic process	647	5	6.61	0.15681
GO:0006399	tRNA metabolic process	232	0	2.37	0.15729
GO:0009790	embryo development	453	2	4.63	0.15744
GO:0006140	regulation of nucleotide metabolic process	54	0	0.55	0.15782
GO:0031538	negative regulation of anthocyanin metabolic process	3	0	0.03	0.158
GO:0007031	peroxisome organization	119	0	1.22	0.15839
GO:0080172	petal epidermis patterning	1	0	0.01	0.15868
GO:0015961	diadenosine polyphosphate catabolic process	1	0	0.01	0.1588
GO:0015965	diadenosine tetraphosphate metabolic process	1	0	0.01	0.1588
GO:0015967	diadenosine tetraphosphate catabolic process	1	0	0.01	0.1588
GO:0015959	diadenosine polyphosphate metabolic process	1	0	0.01	0.1588
GO:0015813	L-glutamate transport	7	0	0.07	0.15894
GO:0034762	regulation of transmembrane transport	32	0	0.33	0.15998
GO:0034765	regulation of ion transmembrane transport	32	0	0.33	0.15998
GO:0006984	ER-nucleus signaling pathway	52	0	0.53	0.16031
GO:0006278	RNA-dependent DNA replication	335	1	3.42	0.16037
GO:0043555	regulation of translation in response to stress	1	0	0.01	0.16068
GO:0080149	sucrose induced translational repression	1	0	0.01	0.16068
GO:0032055	negative regulation of translation in response to stress	1	0	0.01	0.16068
GO:0072661	protein targeting to plasma membrane	2	0	0.02	0.16162
GO:0071483	cellular response to blue light	21	0	0.21	0.16239
GO:0042981	regulation of apoptotic process	5	0	0.05	0.16263
GO:0019628	urate catabolic process	2	0	0.02	0.16268
GO:0046415	urate metabolic process	2	0	0.02	0.16268
GO:0048229	gametophyte development	277	2	2.83	0.16297
GO:0042147	retrograde transport, endosome to Golgi	3	0	0.03	0.16311
GO:0009750	response to fructose	90	1	0.92	0.16317
GO:0046460	neutral lipid biosynthetic process	12	0	0.12	0.16336
GO:0046463	acylglycerol biosynthetic process	12	0	0.12	0.16336
GO:0046085	adenosine metabolic process	2	0	0.02	0.1635
GO:0010037	response to carbon dioxide	1	0	0.01	0.16368
GO:0030104	water homeostasis	1	0	0.01	0.16368
GO:0050891	multicellular organismal water homeostasis	1	0	0.01	0.16368
GO:0050878	regulation of body fluid levels	1	0	0.01	0.16368
GO:0009270	response to humidity	1	0	0.01	0.16368
GO:0019674	NAD metabolic process	18	0	0.18	0.16404
GO:0043549	regulation of kinase activity	120	0	1.23	0.16511
GO:0045859	regulation of protein kinase activity	120	0	1.23	0.16511
GO:0006144	purine nucleobase metabolic process	13	0	0.13	0.16548
GO:0015695	organic cation transport	10	1	0.1	0.16548
GO:0030327	prenylated protein catabolic process	1	0	0.01	0.16567
GO:1900911	regulation of olefin biosynthetic process	6	0	0.06	0.16631
GO:1900908	regulation of olefin metabolic process	6	0	0.06	0.16631
GO:0010364	regulation of ethylene biosynthetic process	6	0	0.06	0.16631
GO:0031335	regulation of sulfur amino acid metabolic process	6	0	0.06	0.16631
GO:0055081	anion homeostasis	4	0	0.04	0.16631
GO:0006208	pyrimidine nucleobase catabolic process	8	0	0.08	0.16659
GO:0034968	histone lysine methylation	176	0	1.8	0.16667
GO:0017004	cytochrome complex assembly	33	0	0.34	0.16692
GO:0010200	response to chitin	81	0	0.83	0.16702
GO:0015833	peptide transport	66	0	0.67	0.16715
GO:0006857	oligopeptide transport	66	0	0.67	0.16715
GO:0042759	long-chain fatty acid biosynthetic process	1	0	0.01	0.1672
GO:0010119	regulation of stomatal movement	43	0	0.44	0.16729
GO:0000719	photoreactive repair	4	0	0.04	0.16749
GO:0001558	regulation of cell growth	52	0	0.53	0.16752
GO:0046365	monosaccharide catabolic process	278	1	2.84	0.1678
GO:0031935	regulation of chromatin silencing	2	0	0.02	0.16823
GO:0080188	RNA-directed DNA methylation	2	0	0.02	0.16823
GO:0010188	response to microbial phytotoxin	1	0	0.01	0.1685
GO:0009690	cytokinin metabolic process	25	0	0.26	0.1689
GO:0022411	cellular component disassembly	51	0	0.52	0.16909
GO:0009694	jasmonic acid metabolic process	54	0	0.55	0.16973
GO:1901992	positive regulation of mitotic cell cycle phase transition	1	0	0.01	0.16975
GO:0007064	mitotic sister chromatid cohesion	1	0	0.01	0.16975
GO:1901989	positive regulation of cell cycle phase transition	1	0	0.01	0.16975
GO:0034182	regulation of maintenance of mitotic sister chromatid cohesion	1	0	0.01	0.16975
GO:0034184	positive regulation of maintenance of mitotic sister chromatid cohesion	1	0	0.01	0.16975
GO:0080038	positive regulation of cytokinin-activated signaling pathway	1	0	0.01	0.16975
GO:0045840	positive regulation of mitosis	1	0	0.01	0.16975
GO:0045842	positive regulation of mitotic metaphase/anaphase transition	1	0	0.01	0.16975
GO:0060250	germ-line stem-cell niche homeostasis	1	0	0.01	0.16975
GO:0033045	regulation of sister chromatid segregation	1	0	0.01	0.16975
GO:0033047	regulation of mitotic sister chromatid segregation	1	0	0.01	0.16975
GO:1902101	positive regulation of metaphase/anaphase transition of cell cycle	1	0	0.01	0.16975
GO:0034091	regulation of maintenance of sister chromatid cohesion	1	0	0.01	0.16975
GO:0034093	positive regulation of maintenance of sister chromatid cohesion	1	0	0.01	0.16975
GO:0034086	maintenance of sister chromatid cohesion	1	0	0.01	0.16975
GO:0034088	maintenance of mitotic sister chromatid cohesion	1	0	0.01	0.16975
GO:0051785	positive regulation of nuclear division	1	0	0.01	0.16975
GO:0000712	resolution of meiotic recombination intermediates	1	0	0.01	0.16987
GO:0033124	regulation of GTP catabolic process	49	0	0.5	0.17016
GO:0043087	regulation of GTPase activity	49	0	0.5	0.17016
GO:0006997	nucleus organization	48	0	0.49	0.17026
GO:2000037	regulation of stomatal complex patterning	3	0	0.03	0.1704
GO:0052317	camalexin metabolic process	3	0	0.03	0.1704
GO:0010120	camalexin biosynthetic process	3	0	0.03	0.1704
GO:0044093	positive regulation of molecular function	202	0	2.06	0.17068
GO:2001293	malonyl-CoA metabolic process	3	0	0.03	0.17077
GO:0010863	positive regulation of phospholipase C activity	1	0	0.01	0.17097
GO:0010517	regulation of phospholipase activity	1	0	0.01	0.17097
GO:0010518	positive regulation of phospholipase activity	1	0	0.01	0.17097
GO:0010919	regulation of inositol phosphate biosynthetic process	1	0	0.01	0.17097
GO:0032960	regulation of inositol trisphosphate biosynthetic process	1	0	0.01	0.17097
GO:0032959	inositol trisphosphate biosynthetic process	1	0	0.01	0.17097
GO:1900274	regulation of phospholipase C activity	1	0	0.01	0.17097
GO:0060191	regulation of lipase activity	1	0	0.01	0.17097
GO:0060193	positive regulation of lipase activity	1	0	0.01	0.17097
GO:0007202	activation of phospholipase C activity	1	0	0.01	0.17097
GO:0032958	inositol phosphate biosynthetic process	50	0	0.51	0.171
GO:2000067	regulation of root morphogenesis	7	0	0.07	0.17117
GO:0022406	membrane docking	30	0	0.31	0.17131
GO:0035435	phosphate ion transmembrane transport	1	0	0.01	0.17157
GO:0022615	protein to membrane docking	4	0	0.04	0.17174
GO:0016560	protein import into peroxisome matrix, docking	4	0	0.04	0.17174
GO:0030042	actin filament depolymerization	17	0	0.17	0.172
GO:0030865	cortical cytoskeleton organization	13	0	0.13	0.17206
GO:0009915	phloem sucrose loading	2	0	0.02	0.17314
GO:0090068	positive regulation of cell cycle process	7	0	0.07	0.17316
GO:0098602	single organism cell adhesion	1	0	0.01	0.17351
GO:0016337	single organismal cell-cell adhesion	1	0	0.01	0.17351
GO:0070328	triglyceride homeostasis	1	0	0.01	0.17354
GO:0055090	acylglycerol homeostasis	1	0	0.01	0.17354
GO:0055091	phospholipid homeostasis	1	0	0.01	0.17354
GO:0055089	fatty acid homeostasis	1	0	0.01	0.17354
GO:0042549	photosystem II stabilization	7	0	0.07	0.17366
GO:0009303	rRNA transcription	2	0	0.02	0.17391
GO:0072512	trivalent inorganic cation transport	1	0	0.01	0.17393
GO:0015690	aluminum cation transport	1	0	0.01	0.17393
GO:0046473	phosphatidic acid metabolic process	2	0	0.02	0.17417
GO:0035281	pre-miRNA export from nucleus	2	0	0.02	0.17434
GO:0048545	response to steroid hormone	32	1	0.33	0.17509
GO:0010337	regulation of salicylic acid metabolic process	5	0	0.05	0.17512
GO:0051156	glucose 6-phosphate metabolic process	3	0	0.03	0.1758
GO:0000375	RNA splicing, via transesterification reactions	126	0	1.29	0.17636
GO:0000377	RNA splicing, via transesterification reactions with bulged adenosine as nucleophile	126	0	1.29	0.17636
GO:0000373	Group II intron splicing	10	0	0.1	0.1775
GO:0009226	nucleotide-sugar biosynthetic process	19	0	0.19	0.17765
GO:0048209	regulation of vesicle targeting, to, from or within Golgi	2	0	0.02	0.17807
GO:0016973	poly(A)+ mRNA export from nucleus	9	0	0.09	0.17813
GO:0010495	long-distance posttranscriptional gene silencing	2	0	0.02	0.17816
GO:0009113	purine nucleobase biosynthetic process	7	0	0.07	0.17834
GO:0000733	DNA strand renaturation	3	0	0.03	0.17932
GO:0008272	sulfate transport	27	0	0.28	0.17934
GO:0051051	negative regulation of transport	16	0	0.16	0.17949
GO:0009742	brassinosteroid mediated signaling pathway	30	0	0.31	0.17961
GO:0043401	steroid hormone mediated signaling pathway	30	0	0.31	0.17961
GO:0071367	cellular response to brassinosteroid stimulus	30	0	0.31	0.17961
GO:0071383	cellular response to steroid hormone stimulus	30	0	0.31	0.17961
GO:0000098	sulfur amino acid catabolic process	8	0	0.08	0.17992
GO:0080162	intracellular auxin transport	1	0	0.01	0.18008
GO:0055072	iron ion homeostasis	33	0	0.34	0.18011
GO:0045176	apical protein localization	2	0	0.02	0.18035
GO:0008105	asymmetric protein localization	2	0	0.02	0.18035
GO:0072348	sulfur compound transport	34	0	0.35	0.18127
GO:0009085	lysine biosynthetic process	16	0	0.16	0.18131
GO:0009311	oligosaccharide metabolic process	243	1	2.48	0.18152
GO:0080186	developmental vegetative growth	1	0	0.01	0.18176
GO:0006491	N-glycan processing	4	0	0.04	0.18205
GO:0010254	nectary development	1	0	0.01	0.18223
GO:2000027	regulation of organ morphogenesis	5	0	0.05	0.18239
GO:0009165	nucleotide biosynthetic process	389	3	3.97	0.18255
GO:0090399	replicative senescence	3	0	0.03	0.18327
GO:0015781	pyrimidine nucleotide-sugar transport	4	0	0.04	0.18345
GO:0006733	oxidoreduction coenzyme metabolic process	284	3	2.9	0.18359
GO:0018958	phenol-containing compound metabolic process	93	1	0.95	0.18368
GO:0052863	1-deoxy-D-xylulose 5-phosphate metabolic process	1	0	0.01	0.1839
GO:0052865	1-deoxy-D-xylulose 5-phosphate biosynthetic process	1	0	0.01	0.1839
GO:0046112	nucleobase biosynthetic process	26	0	0.27	0.18404
GO:0070589	cellular component macromolecule biosynthetic process	130	5	1.33	0.18409
GO:0044038	cell wall macromolecule biosynthetic process	130	5	1.33	0.18409
GO:0009695	jasmonic acid biosynthetic process	48	0	0.49	0.18412
GO:0043696	dedifferentiation	1	0	0.01	0.18425
GO:0043697	cell dedifferentiation	1	0	0.01	0.18425
GO:0060184	cell cycle switching	1	0	0.01	0.18425
GO:0009301	snRNA transcription	1	0	0.01	0.18425
GO:0035405	histone-threonine phosphorylation	1	0	0.01	0.18447
GO:0035407	histone H3-T11 phosphorylation	1	0	0.01	0.18447
GO:0072355	histone H3-T3 phosphorylation	1	0	0.01	0.18447
GO:0018107	peptidyl-threonine phosphorylation	1	0	0.01	0.18447
GO:0018210	peptidyl-threonine modification	1	0	0.01	0.18447
GO:0031399	regulation of protein modification process	249	0	2.54	0.18491
GO:0050983	deoxyhypusine biosynthetic process from spermidine	2	0	0.02	0.18542
GO:0046203	spermidine catabolic process	2	0	0.02	0.18542
GO:0001676	long-chain fatty acid metabolic process	24	1	0.25	0.18544
GO:0070071	proton-transporting two-sector ATPase complex assembly	3	0	0.03	0.18558
GO:0071482	cellular response to light stimulus	43	0	0.44	0.18577
GO:0071478	cellular response to radiation	43	0	0.44	0.18577
GO:0000160	phosphorelay signal transduction system	115	0	1.17	0.18636
GO:0048838	release of seed from dormancy	2	0	0.02	0.18668
GO:0097438	exit from dormancy	2	0	0.02	0.18668
GO:0006740	NADPH regeneration	229	1	2.34	0.18681
GO:0015938	coenzyme A catabolic process	1	0	0.01	0.18711
GO:0033869	nucleoside bisphosphate catabolic process	1	0	0.01	0.18711
GO:0036115	fatty-acyl-CoA catabolic process	1	0	0.01	0.18711
GO:2001294	malonyl-CoA catabolic process	1	0	0.01	0.18711
GO:0009109	coenzyme catabolic process	1	0	0.01	0.18711
GO:0034031	ribonucleoside bisphosphate catabolic process	1	0	0.01	0.18711
GO:0034034	purine nucleoside bisphosphate catabolic process	1	0	0.01	0.18711
GO:0051187	cofactor catabolic process	71	2	0.73	0.1872
GO:0035690	cellular response to drug	6	0	0.06	0.18748
GO:0052325	cell wall pectin biosynthetic process	10	0	0.1	0.18789
GO:0010067	procambium histogenesis	3	0	0.03	0.18873
GO:0045764	positive regulation of cellular amino acid metabolic process	1	0	0.01	0.18936
GO:0090354	regulation of auxin metabolic process	1	0	0.01	0.18936
GO:0090355	positive regulation of auxin metabolic process	1	0	0.01	0.18936
GO:0090357	regulation of tryptophan metabolic process	1	0	0.01	0.18936
GO:0090358	positive regulation of tryptophan metabolic process	1	0	0.01	0.18936
GO:0032352	positive regulation of hormone metabolic process	1	0	0.01	0.18936
GO:0006633	fatty acid biosynthetic process	253	6	2.58	0.18975
GO:0045087	innate immune response	375	6	3.83	0.19021
GO:0019363	pyridine nucleotide biosynthetic process	19	2	0.19	0.19046
GO:0006721	terpenoid metabolic process	208	0	2.13	0.19088
GO:0009745	sucrose mediated signaling	1	0	0.01	0.19097
GO:0042214	terpene metabolic process	19	0	0.19	0.19102
GO:0048102	autophagic cell death	1	0	0.01	0.19123
GO:0009130	pyrimidine nucleoside monophosphate biosynthetic process	32	0	0.33	0.19134
GO:0032504	multicellular organism reproduction	218	0	2.23	0.19244
GO:0006086	acetyl-CoA biosynthetic process from pyruvate	3	0	0.03	0.19249
GO:0030835	negative regulation of actin filament depolymerization	8	0	0.08	0.19344
GO:0030837	negative regulation of actin filament polymerization	8	0	0.08	0.19344
GO:0051693	actin filament capping	8	0	0.08	0.19344
GO:0043242	negative regulation of protein complex disassembly	8	0	0.08	0.19344
GO:1901880	negative regulation of protein depolymerization	8	0	0.08	0.19344
GO:0090057	root radial pattern formation	2	0	0.02	0.19363
GO:0009737	response to abscisic acid	265	3	2.71	0.19395
GO:0010358	leaf shaping	4	0	0.04	0.19419
GO:0009129	pyrimidine nucleoside monophosphate metabolic process	34	0	0.35	0.19424
GO:0009870	defense response signaling pathway, resistance gene-dependent	12	0	0.12	0.19426
GO:0009308	amine metabolic process	204	3	2.08	0.19438
GO:0002103	endonucleolytic cleavage of tetracistronic rRNA transcript (SSU-rRNA, LSU-rRNA, 4.5S-rRNA, 5S-rRNA)	1	0	0.01	0.19443
GO:0072660	maintenance of protein location in plasma membrane	1	0	0.01	0.19473
GO:0072658	maintenance of protein location in membrane	1	0	0.01	0.19473
GO:0090114	COPII-coated vesicle budding	2	0	0.02	0.19488
GO:0048207	vesicle targeting, rough ER to cis-Golgi	2	0	0.02	0.19488
GO:0048208	COPII vesicle coating	2	0	0.02	0.19488
GO:0009788	negative regulation of abscisic acid-activated signaling pathway	14	0	0.14	0.19537
GO:1901420	negative regulation of response to alcohol	14	0	0.14	0.19537
GO:0009556	microsporogenesis	21	1	0.21	0.1954
GO:0048236	plant-type spore development	21	1	0.21	0.1954
GO:0019941	modification-dependent protein catabolic process	356	0	3.64	0.1954
GO:0043632	modification-dependent macromolecule catabolic process	356	0	3.64	0.1954
GO:1901293	nucleoside phosphate biosynthetic process	392	4	4.01	0.19541
GO:0071951	conversion of methionyl-tRNA to N-formyl-methionyl-tRNA	1	0	0.01	0.19581
GO:0019988	charged-tRNA amino acid modification	1	0	0.01	0.19581
GO:0043484	regulation of RNA splicing	5	0	0.05	0.19704
GO:0006268	DNA unwinding involved in DNA replication	9	0	0.09	0.19715
GO:0043488	regulation of mRNA stability	2	0	0.02	0.1983
GO:0048255	mRNA stabilization	2	0	0.02	0.1983
GO:0009895	negative regulation of catabolic process	2	0	0.02	0.19929
GO:0010507	negative regulation of autophagy	2	0	0.02	0.19929
GO:0031330	negative regulation of cellular catabolic process	2	0	0.02	0.19929
GO:0055070	copper ion homeostasis	17	1	0.17	0.19942
GO:0033478	UDP-rhamnose metabolic process	7	0	0.07	0.19953
GO:0010253	UDP-rhamnose biosynthetic process	7	0	0.07	0.19953
GO:0046713	borate transport	5	0	0.05	0.19957
GO:0006013	mannose metabolic process	17	0	0.17	0.19976
GO:0006098	pentose-phosphate shunt	226	1	2.31	0.19987
GO:0051865	protein autoubiquitination	4	0	0.04	0.20041
GO:0010360	negative regulation of anion channel activity	7	0	0.07	0.2005
GO:0010361	regulation of anion channel activity by blue light	7	0	0.07	0.2005
GO:0010362	negative regulation of anion channel activity by blue light	7	0	0.07	0.2005
GO:0032410	negative regulation of transporter activity	7	0	0.07	0.2005
GO:0032413	negative regulation of ion transmembrane transporter activity	7	0	0.07	0.2005
GO:0034330	cell junction organization	6	0	0.06	0.20057
GO:0009663	plasmodesma organization	6	0	0.06	0.20057
GO:0045216	cell-cell junction organization	6	0	0.06	0.20057
GO:0001932	regulation of protein phosphorylation	122	0	1.25	0.2008
GO:0080092	regulation of pollen tube growth	12	0	0.12	0.20107
GO:0032196	transposition	3	0	0.03	0.20121
GO:0010028	xanthophyll cycle	1	0	0.01	0.20168
GO:0033306	phytol metabolic process	1	0	0.01	0.20185
GO:1903173	fatty alcohol metabolic process	1	0	0.01	0.20185
GO:0016070	RNA metabolic process	2918	16	29.81	0.2021
GO:0043604	amide biosynthetic process	44	0	0.45	0.20214
GO:0042542	response to hydrogen peroxide	179	2	1.83	0.20216
GO:2000021	regulation of ion homeostasis	1	0	0.01	0.20239
GO:0042821	pyridoxal biosynthetic process	1	0	0.01	0.20259
GO:0033043	regulation of organelle organization	222	0	2.27	0.20314
GO:0009649	entrainment of circadian clock	7	0	0.07	0.20337
GO:0006536	glutamate metabolic process	39	1	0.4	0.20376
GO:0030029	actin filament-based process	173	1	1.77	0.20394
GO:0046916	cellular transition metal ion homeostasis	34	1	0.35	0.20438
GO:0042762	regulation of sulfur metabolic process	9	0	0.09	0.20484
GO:0030091	protein repair	7	0	0.07	0.20524
GO:0010206	photosystem II repair	7	0	0.07	0.20524
GO:0019877	diaminopimelate biosynthetic process	2	0	0.02	0.20617
GO:0043966	histone H3 acetylation	1	0	0.01	0.2064
GO:0006099	tricarboxylic acid cycle	115	2	1.17	0.20685
GO:0003002	regionalization	153	1	1.56	0.20767
GO:0010087	phloem or xylem histogenesis	57	3	0.58	0.2079
GO:0010243	response to organonitrogen compound	93	0	0.95	0.20809
GO:0033169	histone H3-K9 demethylation	2	0	0.02	0.20845
GO:0070076	histone lysine demethylation	2	0	0.02	0.20845
GO:0006482	protein demethylation	2	0	0.02	0.20845
GO:0008214	protein dealkylation	2	0	0.02	0.20845
GO:0016577	histone demethylation	2	0	0.02	0.20845
GO:0070475	rRNA base methylation	2	0	0.02	0.20855
GO:1901360	organic cyclic compound metabolic process	6424	42	65.63	0.20925
GO:0009435	NAD biosynthetic process	10	0	0.1	0.20938
GO:0034220	ion transmembrane transport	368	2	3.76	0.20941
GO:0032877	positive regulation of DNA endoreduplication	1	0	0.01	0.20967
GO:2000105	positive regulation of DNA-dependent DNA replication	1	0	0.01	0.20967
GO:0045740	positive regulation of DNA replication	1	0	0.01	0.20967
GO:2001022	positive regulation of response to DNA damage stimulus	1	0	0.01	0.20981
GO:0045739	positive regulation of DNA repair	1	0	0.01	0.20981
GO:0010160	formation of organ boundary	8	0	0.08	0.20983
GO:0048859	formation of anatomical boundary	8	0	0.08	0.20983
GO:0072329	monocarboxylic acid catabolic process	176	1	1.8	0.21087
GO:0042538	hyperosmotic salinity response	51	1	0.52	0.2113
GO:1900140	regulation of seedling development	31	0	0.32	0.21141
GO:0048466	androecium development	97	2	0.99	0.21148
GO:0048443	stamen development	97	2	0.99	0.21148
GO:2001289	lipid X metabolic process	1	0	0.01	0.21217
GO:0048522	positive regulation of cellular process	557	5	5.69	0.21225
GO:0010106	cellular response to iron ion starvation	22	0	0.22	0.21289
GO:0003333	amino acid transmembrane transport	52	0	0.53	0.21415
GO:0022604	regulation of cell morphogenesis	50	0	0.51	0.21418
GO:0042372	phylloquinone biosynthetic process	2	0	0.02	0.2143
GO:0042374	phylloquinone metabolic process	2	0	0.02	0.2143
GO:0010256	endomembrane system organization	150	1	1.53	0.21437
GO:1901600	strigolactone metabolic process	3	0	0.03	0.21448
GO:1901601	strigolactone biosynthetic process	3	0	0.03	0.21448
GO:0009553	embryo sac development	161	1	1.64	0.21556
GO:0031508	pericentric heterochromatin assembly	1	0	0.01	0.2156
GO:0031055	chromatin remodeling at centromere	1	0	0.01	0.2156
GO:0034508	centromere complex assembly	1	0	0.01	0.2156
GO:0090306	spindle assembly involved in meiosis	2	0	0.02	0.2159
GO:0000212	meiotic spindle organization	2	0	0.02	0.2159
GO:0010941	regulation of cell death	135	1	1.38	0.21595
GO:0042545	cell wall modification	147	7	1.5	0.21602
GO:0008202	steroid metabolic process	125	1	1.28	0.21649
GO:0051606	detection of stimulus	73	0	0.75	0.21668
GO:0009798	axis specification	51	0	0.52	0.21691
GO:0046271	phenylpropanoid catabolic process	17	3	0.17	0.21753
GO:0046274	lignin catabolic process	17	3	0.17	0.21753
GO:0051554	flavonol metabolic process	16	0	0.16	0.21781
GO:0051555	flavonol biosynthetic process	16	0	0.16	0.21781
GO:0019255	glucose 1-phosphate metabolic process	1	0	0.01	0.2184
GO:0019388	galactose catabolic process	1	0	0.01	0.2184
GO:0009833	plant-type primary cell wall biogenesis	3	0	0.03	0.2184
GO:0044700	single organism signaling	1798	8	18.37	0.21885
GO:0009747	hexokinase-dependent signaling	1	0	0.01	0.21886
GO:0044085	cellular component biogenesis	1348	15	13.77	0.21917
GO:0009642	response to light intensity	178	4	1.82	0.21926
GO:0009161	ribonucleoside monophosphate metabolic process	650	7	6.64	0.2196
GO:0006641	triglyceride metabolic process	15	0	0.15	0.2197
GO:0019068	virion assembly	1	0	0.01	0.21986
GO:0019069	viral capsid assembly	1	0	0.01	0.21986
GO:0018315	molybdenum incorporation into molybdenum-molybdopterin complex	2	0	0.02	0.21991
GO:0042040	metal incorporation into metallo-molybdopterin complex	2	0	0.02	0.21991
GO:0015742	alpha-ketoglutarate transport	4	0	0.04	0.22017
GO:0016180	snRNA processing	2	0	0.02	0.22057
GO:0006511	ubiquitin-dependent protein catabolic process	353	0	3.61	0.22058
GO:0048451	petal formation	33	0	0.34	0.22077
GO:0048453	sepal formation	33	0	0.34	0.22077
GO:0048447	sepal morphogenesis	33	0	0.34	0.22077
GO:0006575	cellular modified amino acid metabolic process	156	1	1.59	0.2213
GO:0060284	regulation of cell development	17	0	0.17	0.22168
GO:0007135	meiosis II	3	0	0.03	0.22174
GO:0006515	misfolded or incompletely synthesized protein catabolic process	8	0	0.08	0.22214
GO:0035304	regulation of protein dephosphorylation	110	0	1.12	0.22219
GO:0010675	regulation of cellular carbohydrate metabolic process	7	0	0.07	0.22269
GO:0003156	regulation of organ formation	2	0	0.02	0.22301
GO:0051026	chiasma assembly	7	0	0.07	0.22314
GO:0009723	response to ethylene	100	0	1.02	0.22334
GO:0034284	response to monosaccharide	105	1	1.07	0.2234
GO:0006520	cellular amino acid metabolic process	1055	10	10.78	0.22388
GO:0009083	branched-chain amino acid catabolic process	10	0	0.1	0.22391
GO:0040007	growth	492	11	5.03	0.224
GO:0006066	alcohol metabolic process	294	2	3	0.22426
GO:0009804	coumarin metabolic process	23	0	0.23	0.22436
GO:0009805	coumarin biosynthetic process	23	0	0.23	0.22436
GO:0009095	aromatic amino acid family biosynthetic process, prephenate pathway	11	0	0.11	0.2249
GO:0006671	phytosphingosine metabolic process	1	0	0.01	0.22508
GO:0009662	etioplast organization	2	0	0.02	0.22526
GO:0009404	toxin metabolic process	86	1	0.88	0.22692
GO:0042178	xenobiotic catabolic process	1	0	0.01	0.22693
GO:0070417	cellular response to cold	5	0	0.05	0.22725
GO:0002831	regulation of response to biotic stimulus	12	0	0.12	0.22763
GO:0009817	defense response to fungus, incompatible interaction	22	0	0.22	0.22763
GO:0006419	alanyl-tRNA aminoacylation	9	0	0.09	0.22765
GO:0010493	Lewis a epitope biosynthetic process	2	0	0.02	0.2283
GO:0051186	cofactor metabolic process	684	6	6.99	0.22838
GO:0008356	asymmetric cell division	21	1	0.21	0.22841
GO:0052837	thiazole biosynthetic process	6	0	0.06	0.22855
GO:0052838	thiazole metabolic process	6	0	0.06	0.22855
GO:0046484	oxazole or thiazole metabolic process	6	0	0.06	0.22855
GO:0018131	oxazole or thiazole biosynthetic process	6	0	0.06	0.22855
GO:0016122	xanthophyll metabolic process	10	0	0.1	0.22857
GO:0070408	carbamoyl phosphate metabolic process	7	0	0.07	0.22921
GO:0070409	carbamoyl phosphate biosynthetic process	7	0	0.07	0.22921
GO:0006543	glutamine catabolic process	7	0	0.07	0.22921
GO:0000184	nuclear-transcribed mRNA catabolic process, nonsense-mediated decay	9	0	0.09	0.22996
GO:0031426	polycistronic mRNA processing	2	0	0.02	0.23017
GO:0097437	maintenance of dormancy	5	0	0.05	0.23045
GO:0010231	maintenance of seed dormancy	5	0	0.05	0.23045
GO:0042219	cellular modified amino acid catabolic process	16	0	0.16	0.23113
GO:0035303	regulation of dephosphorylation	112	0	1.14	0.23219
GO:0034969	histone arginine methylation	1	0	0.01	0.23252
GO:0006220	pyrimidine nucleotide metabolic process	147	0	1.5	0.23258
GO:0006221	pyrimidine nucleotide biosynthetic process	147	0	1.5	0.23258
GO:0006884	cell volume homeostasis	1	0	0.01	0.23263
GO:0048532	anatomical structure arrangement	189	2	1.93	0.23296
GO:0090304	nucleic acid metabolic process	4319	17	44.13	0.23351
GO:0051640	organelle localization	166	0	1.7	0.23351
GO:0016052	carbohydrate catabolic process	625	13	6.39	0.23354
GO:0017126	nucleologenesis	1	0	0.01	0.2336
GO:0046497	nicotinate nucleotide metabolic process	2	0	0.02	0.23367
GO:0019357	nicotinate nucleotide biosynthetic process	2	0	0.02	0.23367
GO:0019358	nicotinate nucleotide salvage	2	0	0.02	0.23367
GO:0080168	abscisic acid transport	1	0	0.01	0.23371
GO:0046864	isoprenoid transport	1	0	0.01	0.23371
GO:0046865	terpenoid transport	1	0	0.01	0.23371
GO:0009292	genetic transfer	23	0	0.23	0.23371
GO:0009294	DNA mediated transformation	23	0	0.23	0.23371
GO:0019310	inositol catabolic process	3	0	0.03	0.23371
GO:0006109	regulation of carbohydrate metabolic process	14	0	0.14	0.23461
GO:0016569	covalent chromatin modification	350	0	3.58	0.23466
GO:0015793	glycerol transport	1	0	0.01	0.23479
GO:0015795	sorbitol transport	1	0	0.01	0.23479
GO:0015797	mannitol transport	1	0	0.01	0.23479
GO:0015750	pentose transport	1	0	0.01	0.23479
GO:0015752	D-ribose transport	1	0	0.01	0.23479
GO:0015753	D-xylose transport	1	0	0.01	0.23479
GO:0045732	positive regulation of protein catabolic process	1	0	0.01	0.23486
GO:0007050	cell cycle arrest	7	0	0.07	0.23534
GO:0009123	nucleoside monophosphate metabolic process	657	7	6.71	0.23549
GO:0018871	1-aminocyclopropane-1-carboxylate metabolic process	12	0	0.12	0.2355
GO:0042218	1-aminocyclopropane-1-carboxylate biosynthetic process	12	0	0.12	0.2355
GO:0007033	vacuole organization	61	0	0.62	0.23554
GO:0007032	endosome organization	2	0	0.02	0.23631
GO:2000038	regulation of stomatal complex development	5	1	0.05	0.23685
GO:0010375	stomatal complex patterning	5	1	0.05	0.23685
GO:0018343	protein farnesylation	4	0	0.04	0.2371
GO:0035434	copper ion transmembrane transport	20	0	0.2	0.23711
GO:0019362	pyridine nucleotide metabolic process	259	3	2.65	0.23714
GO:0010074	maintenance of meristem identity	43	0	0.44	0.23738
GO:0019321	pentose metabolic process	60	1	0.61	0.23769
GO:0043201	response to leucine	3	0	0.03	0.23779
GO:0080052	response to histidine	3	0	0.03	0.23779
GO:0080053	response to phenylalanine	3	0	0.03	0.23779
GO:2000029	regulation of proanthocyanidin biosynthetic process	1	0	0.01	0.23801
GO:0080154	regulation of fertilization	1	0	0.01	0.23801
GO:0080155	regulation of double fertilization forming a zygote and endosperm	1	0	0.01	0.23801
GO:0015868	purine ribonucleotide transport	5	0	0.05	0.23853
GO:0034219	carbohydrate transmembrane transport	40	0	0.41	0.23871
GO:0010133	proline catabolic process to glutamate	1	0	0.01	0.23903
GO:0040008	regulation of growth	176	5	1.8	0.23918
GO:0005983	starch catabolic process	22	2	0.22	0.23928
GO:0002252	immune effector process	117	1	1.2	0.23933
GO:0051103	DNA ligation involved in DNA repair	8	0	0.08	0.23966
GO:0012502	induction of programmed cell death	1	0	0.01	0.23993
GO:0009190	cyclic nucleotide biosynthetic process	5	0	0.05	0.23997
GO:0009187	cyclic nucleotide metabolic process	5	0	0.05	0.23997
GO:0009108	coenzyme biosynthetic process	186	3	1.9	0.24004
GO:0043161	proteasome-mediated ubiquitin-dependent protein catabolic process	84	0	0.86	0.24106
GO:0010024	phytochromobilin biosynthetic process	3	0	0.03	0.24139
GO:0051202	phytochromobilin metabolic process	3	0	0.03	0.24139
GO:0006071	glycerol metabolic process	15	0	0.15	0.24198
GO:0048315	conidium formation	6	0	0.06	0.24204
GO:0055086	nucleobase-containing small molecule metabolic process	1586	12	16.2	0.24213
GO:0009834	plant-type secondary cell wall biogenesis	31	5	0.32	0.24221
GO:0036385	nucleoid DNA packaging	1	0	0.01	0.24255
GO:1900160	plastid DNA packaging	1	0	0.01	0.24255
GO:0006526	arginine biosynthetic process	20	0	0.2	0.24321
GO:0036079	purine nucleotide-sugar transport	1	0	0.01	0.24328
GO:0015784	GDP-mannose transport	1	0	0.01	0.24328
GO:0009969	xyloglucan biosynthetic process	3	0	0.03	0.24383
GO:0043622	cortical microtubule organization	11	0	0.11	0.24414
GO:0019319	hexose biosynthetic process	150	0	1.53	0.24441
GO:0046900	tetrahydrofolylpolyglutamate metabolic process	3	0	0.03	0.24476
GO:0046901	tetrahydrofolylpolyglutamate biosynthetic process	3	0	0.03	0.24476
GO:0010112	regulation of systemic acquired resistance	3	0	0.03	0.24502
GO:0010113	negative regulation of systemic acquired resistance	3	0	0.03	0.24502
GO:0006665	sphingolipid metabolic process	45	0	0.46	0.24524
GO:0009650	UV protection	5	0	0.05	0.24576
GO:0006119	oxidative phosphorylation	52	1	0.53	0.24588
GO:0046835	carbohydrate phosphorylation	9	0	0.09	0.24591
GO:0046383	dTDP-rhamnose metabolic process	3	0	0.03	0.24789
GO:0019305	dTDP-rhamnose biosynthetic process	3	0	0.03	0.24789
GO:0071108	protein K48-linked deubiquitination	1	0	0.01	0.248
GO:0044090	positive regulation of vacuole organization	1	0	0.01	0.248
GO:0070536	protein K63-linked deubiquitination	1	0	0.01	0.248
GO:0052746	inositol phosphorylation	1	0	0.01	0.24823
GO:0006658	phosphatidylserine metabolic process	1	0	0.01	0.24831
GO:0006659	phosphatidylserine biosynthetic process	1	0	0.01	0.24831
GO:0006556	S-adenosylmethionine biosynthetic process	16	0	0.16	0.24888
GO:0050794	regulation of cellular process	3935	23	40.2	0.24891
GO:0080165	callose deposition in phloem sieve plate	1	0	0.01	0.24936
GO:0052545	callose localization	33	0	0.34	0.24937
GO:0033037	polysaccharide localization	33	0	0.34	0.24937
GO:0042168	heme metabolic process	44	1	0.45	0.24949
GO:0042446	hormone biosynthetic process	117	1	1.2	0.24971
GO:0007178	transmembrane receptor protein serine/threonine kinase signaling pathway	5	0	0.05	0.24991
GO:0046368	GDP-L-fucose metabolic process	1	0	0.01	0.25013
GO:0042350	GDP-L-fucose biosynthetic process	1	0	0.01	0.25013
GO:0042352	GDP-L-fucose salvage	1	0	0.01	0.25013
GO:0009584	detection of visible light	5	0	0.05	0.25017
GO:0023052	signaling	1801	8	18.4	0.25025
GO:0006041	glucosamine metabolic process	3	0	0.03	0.25031
GO:0006042	glucosamine biosynthetic process	3	0	0.03	0.25031
GO:0046087	cytidine metabolic process	2	0	0.02	0.25079
GO:0009972	cytidine deamination	2	0	0.02	0.25079
GO:0006216	cytidine catabolic process	2	0	0.02	0.25079
GO:0048832	specification of organ number	1	0	0.01	0.25157
GO:0048833	specification of floral organ number	1	0	0.01	0.25157
GO:0042732	D-xylose metabolic process	24	0	0.25	0.25229
GO:0006732	coenzyme metabolic process	504	4	5.15	0.25229
GO:0043255	regulation of carbohydrate biosynthetic process	5	0	0.05	0.25252
GO:0051028	mRNA transport	62	0	0.63	0.25265
GO:0030048	actin filament-based movement	26	1	0.27	0.25278
GO:0070919	production of siRNA involved in chromatin silencing by small RNA	1	0	0.01	0.25306
GO:0009607	response to biotic stimulus	729	13	7.45	0.25345
GO:0043650	dicarboxylic acid biosynthetic process	28	1	0.29	0.25352
GO:0048024	regulation of mRNA splicing, via spliceosome	1	0	0.01	0.25376
GO:0000381	regulation of alternative mRNA splicing, via spliceosome	1	0	0.01	0.25376
GO:0019478	D-amino acid catabolic process	3	0	0.03	0.25396
GO:2001020	regulation of response to DNA damage stimulus	4	0	0.04	0.25405
GO:0006282	regulation of DNA repair	4	0	0.04	0.25405
GO:0010508	positive regulation of autophagy	2	0	0.02	0.2541
GO:0031331	positive regulation of cellular catabolic process	2	0	0.02	0.2541
GO:0048440	carpel development	122	1	1.25	0.25414
GO:0032103	positive regulation of response to external stimulus	2	0	0.02	0.25416
GO:0032106	positive regulation of response to extracellular stimulus	2	0	0.02	0.25416
GO:0032109	positive regulation of response to nutrient levels	2	0	0.02	0.25416
GO:0080040	positive regulation of cellular response to phosphate starvation	2	0	0.02	0.25416
GO:0009554	megasporogenesis	2	1	0.02	0.25438
GO:0080144	amino acid homeostasis	1	0	0.01	0.25525
GO:2000280	regulation of root development	19	0	0.19	0.25547
GO:0006739	NADP metabolic process	239	1	2.44	0.25569
GO:0010029	regulation of seed germination	28	0	0.29	0.25595
GO:0009746	response to hexose	104	1	1.06	0.25632
GO:0019359	nicotinamide nucleotide biosynthetic process	15	0	0.15	0.25655
GO:0015812	gamma-aminobutyric acid transport	4	0	0.04	0.25666
GO:0009099	valine biosynthetic process	14	0	0.14	0.25682
GO:0070925	organelle assembly	59	0	0.6	0.25687
GO:0044786	cell cycle DNA replication	76	0	0.78	0.25722
GO:0043244	regulation of protein complex disassembly	22	0	0.22	0.25746
GO:0051234	establishment of localization	3686	24	37.66	0.25749
GO:0043968	histone H2A acetylation	3	0	0.03	0.25799
GO:0009200	deoxyribonucleoside triphosphate metabolic process	4	0	0.04	0.25801
GO:0007067	mitotic nuclear division	79	0	0.81	0.25896
GO:0050691	regulation of defense response to virus by host	1	0	0.01	0.25925
GO:0030472	mitotic spindle organization in nucleus	1	0	0.01	0.25925
GO:0006094	gluconeogenesis	149	0	1.52	0.25961
GO:0043044	ATP-dependent chromatin remodeling	10	0	0.1	0.2597
GO:0045338	farnesyl diphosphate metabolic process	3	0	0.03	0.26019
GO:0042439	ethanolamine-containing compound metabolic process	34	1	0.35	0.26127
GO:0051260	protein homooligomerization	17	1	0.17	0.26191
GO:0045489	pectin biosynthetic process	13	1	0.13	0.26196
GO:0008618	7-methylguanosine metabolic process	1	0	0.01	0.26248
GO:0006415	translational termination	31	0	0.32	0.26365
GO:0072659	protein localization to plasma membrane	3	0	0.03	0.26435
GO:0090002	establishment of protein localization to plasma membrane	3	0	0.03	0.26435
GO:0048510	regulation of timing of transition from vegetative to reproductive phase	18	0	0.18	0.26438
GO:0048506	regulation of timing of meristematic phase transition	18	0	0.18	0.26438
GO:0031327	negative regulation of cellular biosynthetic process	254	0	2.6	0.26491
GO:0010431	seed maturation	109	0	1.11	0.26512
GO:0007052	mitotic spindle organization	2	0	0.02	0.2657
GO:0080175	phragmoplast microtubule organization	2	0	0.02	0.2657
GO:0032465	regulation of cytokinesis	2	0	0.02	0.2657
GO:0032101	regulation of response to external stimulus	14	0	0.14	0.26638
GO:0046184	aldehyde biosynthetic process	14	0	0.14	0.26698
GO:0010930	negative regulation of auxin mediated signaling pathway	1	0	0.01	0.26707
GO:0060777	compound leaf morphogenesis	1	0	0.01	0.26707
GO:0043171	peptide catabolic process	15	0	0.15	0.26708
GO:0010288	response to lead ion	2	0	0.02	0.26759
GO:0048878	chemical homeostasis	188	1	1.92	0.26779
GO:0010555	response to mannitol	6	0	0.06	0.268
GO:0015746	citrate transport	2	0	0.02	0.26805
GO:0042939	tripeptide transport	6	0	0.06	0.26815
GO:0006657	CDP-choline pathway	6	0	0.06	0.2684
GO:0046283	anthocyanin-containing compound metabolic process	50	2	0.51	0.26863
GO:0051938	L-glutamate import	5	0	0.05	0.26884
GO:0019692	deoxyribose phosphate metabolic process	8	0	0.08	0.26885
GO:0046385	deoxyribose phosphate biosynthetic process	8	0	0.08	0.26885
GO:0009394	2'-deoxyribonucleotide metabolic process	8	0	0.08	0.26885
GO:0009262	deoxyribonucleotide metabolic process	8	0	0.08	0.26885
GO:0009263	deoxyribonucleotide biosynthetic process	8	0	0.08	0.26885
GO:0009265	2'-deoxyribonucleotide biosynthetic process	8	0	0.08	0.26885
GO:0009221	pyrimidine deoxyribonucleotide biosynthetic process	8	0	0.08	0.26885
GO:0009219	pyrimidine deoxyribonucleotide metabolic process	8	0	0.08	0.26885
GO:0002220	innate immune response activating cell surface receptor signaling pathway	1	0	0.01	0.26894
GO:0002221	pattern recognition receptor signaling pathway	1	0	0.01	0.26894
GO:0002764	immune response-regulating signaling pathway	1	0	0.01	0.26894
GO:0002768	immune response-regulating cell surface receptor signaling pathway	1	0	0.01	0.26894
GO:0002752	cell surface pattern recognition receptor signaling pathway	1	0	0.01	0.26894
GO:0002757	immune response-activating signal transduction	1	0	0.01	0.26894
GO:0002758	innate immune response-activating signal transduction	1	0	0.01	0.26894
GO:0002429	immune response-activating cell surface receptor signaling pathway	1	0	0.01	0.26894
GO:0032490	detection of molecule of bacterial origin	1	0	0.01	0.26894
GO:0032494	response to peptidoglycan	1	0	0.01	0.26894
GO:0032499	detection of peptidoglycan	1	0	0.01	0.26894
GO:0044375	regulation of peroxisome size	1	0	0.01	0.26906
GO:0042407	cristae formation	1	0	0.01	0.2691
GO:0006481	C-terminal protein methylation	2	0	0.02	0.26954
GO:0018410	C-terminal protein amino acid modification	2	0	0.02	0.26954
GO:0006120	mitochondrial electron transport, NADH to ubiquinone	10	0	0.1	0.26977
GO:0009861	jasmonic acid and ethylene-dependent systemic resistance	17	0	0.17	0.26985
GO:0009698	phenylpropanoid metabolic process	136	8	1.39	0.27003
GO:0090332	stomatal closure	8	0	0.08	0.27009
GO:0005975	carbohydrate metabolic process	2101	36	21.47	0.27015
GO:0048314	embryo sac morphogenesis	1	0	0.01	0.27118
GO:0055047	generative cell mitosis	1	0	0.01	0.27131
GO:0032269	negative regulation of cellular protein metabolic process	48	0	0.49	0.27138
GO:0051248	negative regulation of protein metabolic process	48	0	0.49	0.27138
GO:0043446	cellular alkane metabolic process	1	0	0.01	0.27163
GO:0043447	alkane biosynthetic process	1	0	0.01	0.27163
GO:0006695	cholesterol biosynthetic process	1	0	0.01	0.27184
GO:0008203	cholesterol metabolic process	1	0	0.01	0.27184
GO:0048467	gynoecium development	129	1	1.32	0.27185
GO:0010540	basipetal auxin transport	13	0	0.13	0.27195
GO:0046482	para-aminobenzoic acid metabolic process	24	0	0.25	0.27361
GO:0097184	response to azide	2	0	0.02	0.274
GO:0097185	cellular response to azide	2	0	0.02	0.274
GO:0006168	adenine salvage	4	0	0.04	0.27404
GO:0043096	purine nucleobase salvage	4	0	0.04	0.27404
GO:0006294	nucleotide-excision repair, preincision complex assembly	1	0	0.01	0.27414
GO:0010213	non-photoreactive DNA repair	1	0	0.01	0.27414
GO:0015718	monocarboxylic acid transport	23	0	0.23	0.27416
GO:0006325	chromatin organization	502	0	5.13	0.27444
GO:0050657	nucleic acid transport	67	0	0.68	0.27461
GO:0050658	RNA transport	67	0	0.68	0.27461
GO:0006403	RNA localization	67	0	0.68	0.27461
GO:0051236	establishment of RNA localization	67	0	0.68	0.27461
GO:0042753	positive regulation of circadian rhythm	3	0	0.03	0.27465
GO:0006458	'de novo' protein folding	3	0	0.03	0.27494
GO:0061077	chaperone-mediated protein folding	3	0	0.03	0.27494
GO:0040034	regulation of development, heterochronic	21	0	0.21	0.27498
GO:0032386	regulation of intracellular transport	6	0	0.06	0.27522
GO:0090333	regulation of stomatal closure	6	0	0.06	0.27567
GO:0006040	amino sugar metabolic process	37	0	0.38	0.27668
GO:0080179	1-methylguanosine metabolic process	1	0	0.01	0.27707
GO:0016574	histone ubiquitination	5	0	0.05	0.27775
GO:0009866	induced systemic resistance, ethylene mediated signaling pathway	1	0	0.01	0.27806
GO:0034504	protein localization to nucleus	1	0	0.01	0.27864
GO:0051457	maintenance of protein location in nucleus	1	0	0.01	0.27864
GO:0019318	hexose metabolic process	471	2	4.81	0.27869
GO:0007009	plasma membrane organization	5	0	0.05	0.27887
GO:0016233	telomere capping	4	0	0.04	0.27897
GO:0046836	glycolipid transport	8	0	0.08	0.27986
GO:0009652	thigmotropism	5	0	0.05	0.28017
GO:0071322	cellular response to carbohydrate stimulus	103	0	1.05	0.28031
GO:0046451	diaminopimelate metabolic process	14	0	0.14	0.28032
GO:0009089	lysine biosynthetic process via diaminopimelate	14	0	0.14	0.28032
GO:1901679	nucleotide transmembrane transport	3	0	0.03	0.28032
GO:0072531	pyrimidine-containing compound transmembrane transport	3	0	0.03	0.28032
GO:0015786	UDP-glucose transport	3	0	0.03	0.28032
GO:0090481	pyrimidine nucleotide-sugar transmembrane transport	3	0	0.03	0.28032
GO:0060341	regulation of cellular localization	8	0	0.08	0.2806
GO:0009074	aromatic amino acid family catabolic process	47	2	0.48	0.28077
GO:0048578	positive regulation of long-day photoperiodism, flowering	7	0	0.07	0.2812
GO:0018904	ether metabolic process	58	0	0.59	0.28142
GO:0006662	glycerol ether metabolic process	58	0	0.59	0.28142
GO:0018106	peptidyl-histidine phosphorylation	5	0	0.05	0.28185
GO:0046246	terpene biosynthetic process	16	0	0.16	0.28222
GO:0001709	cell fate determination	1	0	0.01	0.28244
GO:0048865	stem cell fate commitment	1	0	0.01	0.28244
GO:0048867	stem cell fate determination	1	0	0.01	0.28244
GO:0046167	glycerol-3-phosphate biosynthetic process	2	0	0.02	0.28323
GO:0009310	amine catabolic process	57	1	0.58	0.28334
GO:0042402	cellular biogenic amine catabolic process	57	1	0.58	0.28334
GO:0033383	geranyl diphosphate metabolic process	3	0	0.03	0.28337
GO:0032876	negative regulation of DNA endoreduplication	4	0	0.04	0.28338
GO:0007263	nitric oxide mediated signal transduction	2	0	0.02	0.28364
GO:0046477	glycosylceramide catabolic process	2	0	0.02	0.2837
GO:0046479	glycosphingolipid catabolic process	2	0	0.02	0.2837
GO:0019377	glycolipid catabolic process	2	0	0.02	0.2837
GO:0046514	ceramide catabolic process	2	0	0.02	0.2837
GO:0006680	glucosylceramide catabolic process	2	0	0.02	0.2837
GO:0006687	glycosphingolipid metabolic process	2	0	0.02	0.2837
GO:0006677	glycosylceramide metabolic process	2	0	0.02	0.2837
GO:0006678	glucosylceramide metabolic process	2	0	0.02	0.2837
GO:0042822	pyridoxal phosphate metabolic process	12	0	0.12	0.28384
GO:0042823	pyridoxal phosphate biosynthetic process	12	0	0.12	0.28384
GO:0051338	regulation of transferase activity	126	0	1.29	0.28395
GO:0007165	signal transduction	1747	7	17.85	0.2841
GO:0009060	aerobic respiration	150	3	1.53	0.28431
GO:0006279	premeiotic DNA replication	1	0	0.01	0.28446
GO:0005996	monosaccharide metabolic process	523	3	5.34	0.2848
GO:0008153	para-aminobenzoic acid biosynthetic process	2	0	0.02	0.28483
GO:0046655	folic acid metabolic process	2	0	0.02	0.28483
GO:0046656	folic acid biosynthetic process	2	0	0.02	0.28483
GO:0042780	tRNA 3'-end processing	2	0	0.02	0.28591
GO:0001101	response to acid chemical	626	7	6.4	0.28602
GO:0048528	post-embryonic root development	55	1	0.56	0.28609
GO:0090487	secondary metabolite catabolic process	78	1	0.8	0.28617
GO:0009407	toxin catabolic process	78	1	0.8	0.28617
GO:0006979	response to oxidative stress	453	6	4.63	0.28751
GO:0009639	response to red or far red light	306	1	3.13	0.28788
GO:0080090	regulation of primary metabolic process	2140	14	21.86	0.28793
GO:0048658	anther wall tapetum development	3	0	0.03	0.28805
GO:0009167	purine ribonucleoside monophosphate metabolic process	621	7	6.34	0.28829
GO:0009126	purine nucleoside monophosphate metabolic process	621	7	6.34	0.28829
GO:0008655	pyrimidine-containing compound salvage	10	0	0.1	0.28831
GO:0048481	ovule development	97	1	0.99	0.28847
GO:0035670	plant-type ovary development	97	1	0.99	0.28847
GO:0030198	extracellular matrix organization	12	1	0.12	0.28859
GO:0043062	extracellular structure organization	12	1	0.12	0.28859
GO:0015749	monosaccharide transport	5	0	0.05	0.28949
GO:0018298	protein-chromophore linkage	23	0	0.23	0.28967
GO:0016114	terpenoid biosynthetic process	194	0	1.98	0.29014
GO:0048464	flower calyx development	36	0	0.37	0.29023
GO:0048442	sepal development	36	0	0.37	0.29023
GO:0006438	valyl-tRNA aminoacylation	2	0	0.02	0.29046
GO:0015669	gas transport	3	0	0.03	0.29062
GO:0015671	oxygen transport	3	0	0.03	0.29062
GO:0045454	cell redox homeostasis	161	0	1.64	0.29127
GO:0033554	cellular response to stress	902	4	9.22	0.29141
GO:1901575	organic substance catabolic process	2473	30	25.27	0.29195
GO:0048530	fruit morphogenesis	2	0	0.02	0.29228
GO:0080178	5-carbamoylmethyluridine metabolic process	2	0	0.02	0.29228
GO:0051646	mitochondrion localization	19	0	0.19	0.29233
GO:1990066	energy quenching	8	0	0.08	0.29236
GO:0010196	nonphotochemical quenching	8	0	0.08	0.29236
GO:0031056	regulation of histone modification	7	0	0.07	0.29241
GO:1903308	regulation of chromatin modification	7	0	0.07	0.29241
GO:1902275	regulation of chromatin organization	7	0	0.07	0.29241
GO:0015712	hexose phosphate transport	2	0	0.02	0.29258
GO:0007346	regulation of mitotic cell cycle	63	0	0.64	0.29258
GO:0046488	phosphatidylinositol metabolic process	127	0	1.3	0.2926
GO:0010098	suspensor development	3	0	0.03	0.29277
GO:0065001	specification of axis polarity	39	0	0.4	0.29335
GO:0016310	phosphorylation	2607	19	26.64	0.29385
GO:0010053	root epidermal cell differentiation	156	4	1.59	0.2942
GO:0042026	protein refolding	22	0	0.22	0.29498
GO:0006348	chromatin silencing at telomere	1	0	0.01	0.29501
GO:0015708	silicate transport	1	0	0.01	0.29522
GO:0010305	leaf vascular tissue pattern formation	14	0	0.14	0.2958
GO:0048580	regulation of post-embryonic development	279	1	2.85	0.29621
GO:0072507	divalent inorganic cation homeostasis	28	0	0.29	0.29624
GO:0046379	extracellular polysaccharide metabolic process	9	0	0.09	0.29634
GO:0045226	extracellular polysaccharide biosynthetic process	9	0	0.09	0.29634
GO:0006914	autophagy	54	0	0.55	0.29706
GO:0010262	somatic embryogenesis	3	0	0.03	0.29716
GO:0009720	detection of hormone stimulus	7	0	0.07	0.29725
GO:0009726	detection of endogenous stimulus	7	0	0.07	0.29725
GO:0006573	valine metabolic process	22	0	0.22	0.29801
GO:1990019	protein storage vacuole organization	1	0	0.01	0.29855
GO:0006541	glutamine metabolic process	51	0	0.52	0.29915
GO:0006433	prolyl-tRNA aminoacylation	7	0	0.07	0.29941
GO:0006545	glycine biosynthetic process	7	0	0.07	0.29989
GO:0051179	localization	3806	24	38.89	0.29997
GO:0019295	coenzyme M biosynthetic process	1	0	0.01	0.30015
GO:0019296	coenzyme M metabolic process	1	0	0.01	0.30015
GO:0008154	actin polymerization or depolymerization	115	0	1.17	0.30063
GO:1900055	regulation of leaf senescence	2	0	0.02	0.30119
GO:1900056	negative regulation of leaf senescence	2	0	0.02	0.30119
GO:0042554	superoxide anion generation	1	0	0.01	0.3012
GO:0006145	purine nucleobase catabolic process	1	0	0.01	0.3012
GO:0046110	xanthine metabolic process	1	0	0.01	0.3012
GO:0046352	disaccharide catabolic process	8	0	0.08	0.30162
GO:0009313	oligosaccharide catabolic process	8	0	0.08	0.30162
GO:0016043	cellular component organization	2788	25	28.48	0.30164
GO:0009970	cellular response to sulfate starvation	9	0	0.09	0.30189
GO:0006423	cysteinyl-tRNA aminoacylation	3	0	0.03	0.30205
GO:0006552	leucine catabolic process	8	0	0.08	0.30207
GO:0065009	regulation of molecular function	539	9	5.51	0.30285
GO:0010381	attachment of peroxisome to chloroplast	1	0	0.01	0.30294
GO:0035335	peptidyl-tyrosine dephosphorylation	29	0	0.3	0.30433
GO:0010581	regulation of starch biosynthetic process	1	0	0.01	0.30461
GO:0032881	regulation of polysaccharide metabolic process	1	0	0.01	0.30461
GO:0032885	regulation of polysaccharide biosynthetic process	1	0	0.01	0.30461
GO:0010962	regulation of glucan biosynthetic process	1	0	0.01	0.30461
GO:2000904	regulation of starch metabolic process	1	0	0.01	0.30461
GO:0016075	rRNA catabolic process	4	0	0.04	0.30545
GO:1901334	lactone metabolic process	4	0	0.04	0.30609
GO:1901336	lactone biosynthetic process	4	0	0.04	0.30609
GO:0016999	antibiotic metabolic process	4	0	0.04	0.30609
GO:0030653	beta-lactam antibiotic metabolic process	4	0	0.04	0.30609
GO:0030654	beta-lactam antibiotic biosynthetic process	4	0	0.04	0.30609
GO:0017000	antibiotic biosynthetic process	4	0	0.04	0.30609
GO:0017144	drug metabolic process	4	0	0.04	0.30609
GO:0072338	cellular lactam metabolic process	4	0	0.04	0.30609
GO:0072339	cellular lactam biosynthetic process	4	0	0.04	0.30609
GO:0042316	penicillin metabolic process	4	0	0.04	0.30609
GO:0042318	penicillin biosynthetic process	4	0	0.04	0.30609
GO:0006260	DNA replication	656	1	6.7	0.30657
GO:0032855	positive regulation of Rac GTPase activity	1	0	0.01	0.30671
GO:0032321	positive regulation of Rho GTPase activity	1	0	0.01	0.30671
GO:0032319	regulation of Rho GTPase activity	1	0	0.01	0.30671
GO:0080136	priming of cellular response to stress	2	0	0.02	0.30738
GO:0000169	activation of MAPK activity involved in osmosensory signaling pathway	2	0	0.02	0.30738
GO:0032784	regulation of DNA-templated transcription, elongation	14	0	0.14	0.30764
GO:0007005	mitochondrion organization	125	0	1.28	0.30766
GO:0006906	vesicle fusion	1	0	0.01	0.30892
GO:0032527	protein exit from endoplasmic reticulum	1	0	0.01	0.30892
GO:0048280	vesicle fusion with Golgi apparatus	1	0	0.01	0.30892
GO:0001522	pseudouridine synthesis	30	0	0.31	0.30895
GO:0046496	nicotinamide nucleotide metabolic process	256	1	2.62	0.30898
GO:0010163	high-affinity potassium ion import	1	0	0.01	0.30932
GO:0006638	neutral lipid metabolic process	16	0	0.16	0.30959
GO:0006639	acylglycerol metabolic process	16	0	0.16	0.30959
GO:0010345	suberin biosynthetic process	8	2	0.08	0.311
GO:0010430	fatty acid omega-oxidation	3	0	0.03	0.31119
GO:0071545	inositol phosphate catabolic process	8	0	0.08	0.31141
GO:0046855	inositol phosphate dephosphorylation	8	0	0.08	0.31141
GO:0046838	phosphorylated carbohydrate dephosphorylation	8	0	0.08	0.31141
GO:0009643	photosynthetic acclimation	3	0	0.03	0.31143
GO:0046219	indolalkylamine biosynthetic process	21	0	0.21	0.3115
GO:0000162	tryptophan biosynthetic process	21	0	0.21	0.3115
GO:0046146	tetrahydrobiopterin metabolic process	3	0	0.03	0.3115
GO:0006729	tetrahydrobiopterin biosynthetic process	3	0	0.03	0.3115
GO:1901700	response to oxygen-containing compound	1130	15	11.55	0.3115
GO:0046470	phosphatidylcholine metabolic process	29	1	0.3	0.31312
GO:0046719	regulation by virus of viral protein levels in host cell	1	0	0.01	0.31331
GO:0043903	regulation of symbiosis, encompassing mutualism through parasitism	1	0	0.01	0.31331
GO:0050792	regulation of viral process	1	0	0.01	0.31331
GO:0009617	response to bacterium	293	4	2.99	0.31393
GO:0010346	shoot axis formation	7	0	0.07	0.31445
GO:0010223	secondary shoot formation	7	0	0.07	0.31445
GO:0001763	morphogenesis of a branching structure	7	0	0.07	0.31445
GO:0051262	protein tetramerization	4	1	0.04	0.31545
GO:0051289	protein homotetramerization	4	1	0.04	0.31545
GO:0009409	response to cold	321	3	3.28	0.31564
GO:0010021	amylopectin biosynthetic process	5	0	0.05	0.31565
GO:2000896	amylopectin metabolic process	5	0	0.05	0.31565
GO:0042964	thioredoxin biosynthetic process	1	0	0.01	0.31675
GO:0043562	cellular response to nitrogen levels	11	0	0.11	0.31723
GO:0080158	chloroplast ribulose bisphosphate carboxylase complex biogenesis	2	0	0.02	0.31725
GO:0019673	GDP-mannose metabolic process	8	0	0.08	0.31785
GO:0010089	xylem development	42	3	0.43	0.31849
GO:0018345	protein palmitoylation	1	0	0.01	0.32008
GO:0050801	ion homeostasis	174	1	1.78	0.3209
GO:0048563	post-embryonic organ morphogenesis	100	0	1.02	0.32109
GO:0048444	floral organ morphogenesis	100	0	1.02	0.32109
GO:0015729	oxaloacetate transport	3	0	0.03	0.32143
GO:0034314	Arp2/3 complex-mediated actin nucleation	8	0	0.08	0.32159
GO:0006560	proline metabolic process	23	2	0.23	0.32176
GO:0071423	malate transmembrane transport	4	0	0.04	0.32197
GO:0070988	demethylation	4	0	0.04	0.32249
GO:0035337	fatty-acyl-CoA metabolic process	4	0	0.04	0.32255
GO:0042180	cellular ketone metabolic process	63	1	0.64	0.32308
GO:0046401	lipopolysaccharide core region metabolic process	3	0	0.03	0.32316
GO:0009244	lipopolysaccharide core region biosynthetic process	3	0	0.03	0.32316
GO:0006874	cellular calcium ion homeostasis	14	0	0.14	0.3247
GO:0018022	peptidyl-lysine methylation	1	0	0.01	0.3251
GO:0018023	peptidyl-lysine trimethylation	1	0	0.01	0.3251
GO:0080182	histone H3-K4 trimethylation	1	0	0.01	0.3251
GO:0006810	transport	3600	24	36.78	0.32518
GO:0060631	regulation of meiosis I	1	0	0.01	0.32615
GO:0010520	regulation of reciprocal meiotic recombination	1	0	0.01	0.32615
GO:0045128	negative regulation of reciprocal meiotic recombination	1	0	0.01	0.32615
GO:0045835	negative regulation of meiosis	1	0	0.01	0.32615
GO:0098586	cellular response to virus	65	0	0.66	0.32638
GO:0060154	cellular process regulating host cell cycle in response to virus	1	0	0.01	0.32642
GO:0006540	glutamate decarboxylation to succinate	4	0	0.04	0.3271
GO:0006760	folic acid-containing compound metabolic process	60	0	0.61	0.32749
GO:0042724	thiamine-containing compound biosynthetic process	17	0	0.17	0.3279
GO:0009228	thiamine biosynthetic process	17	0	0.17	0.3279
GO:0006935	chemotaxis	11	0	0.11	0.32791
GO:0042330	taxis	11	0	0.11	0.32791
GO:0006379	mRNA cleavage	7	0	0.07	0.32882
GO:0006303	double-strand break repair via nonhomologous end joining	3	0	0.03	0.32884
GO:0000726	non-recombinational repair	3	0	0.03	0.32884
GO:0006006	glucose metabolic process	421	2	4.3	0.3289
GO:0044364	disruption of cells of other organism	5	0	0.05	0.32901
GO:0031640	killing of cells of other organism	5	0	0.05	0.32901
GO:0001906	cell killing	5	0	0.05	0.32901
GO:0043648	dicarboxylic acid metabolic process	126	4	1.29	0.32909
GO:0071588	hydrogen peroxide mediated signaling pathway	2	0	0.02	0.32963
GO:1901527	abscisic acid-activated signaling pathway involved in stomatal movement	2	0	0.02	0.32963
GO:1901528	hydrogen peroxide mediated signaling pathway involved in stomatal movement	2	0	0.02	0.32963
GO:0032411	positive regulation of transporter activity	2	0	0.02	0.32963
GO:1901529	positive regulation of anion channel activity	2	0	0.02	0.32963
GO:0032414	positive regulation of ion transmembrane transporter activity	2	0	0.02	0.32963
GO:0009875	pollen-pistil interaction	127	0	1.3	0.32985
GO:0048311	mitochondrion distribution	4	0	0.04	0.33026
GO:0018344	protein geranylgeranylation	7	0	0.07	0.33026
GO:0080094	response to trehalose-6-phosphate	2	0	0.02	0.33041
GO:0046683	response to organophosphorus	2	0	0.02	0.33041
GO:0080121	AMP transport	1	0	0.01	0.33141
GO:0009944	polarity specification of adaxial/abaxial axis	38	0	0.39	0.33145
GO:0007584	response to nutrient	7	0	0.07	0.3317
GO:0033615	mitochondrial proton-transporting ATP synthase complex assembly	1	0	0.01	0.33284
GO:1901616	organic hydroxy compound catabolic process	23	0	0.23	0.33345
GO:0035970	peptidyl-threonine dephosphorylation	1	0	0.01	0.33431
GO:0019220	regulation of phosphate metabolic process	297	0	3.03	0.33461
GO:0051174	regulation of phosphorus metabolic process	297	0	3.03	0.33461
GO:0034035	purine ribonucleoside bisphosphate metabolic process	7	0	0.07	0.33487
GO:0015969	guanosine tetraphosphate metabolic process	7	0	0.07	0.33487
GO:0018202	peptidyl-histidine modification	9	0	0.09	0.33556
GO:0016554	cytidine to uridine editing	5	0	0.05	0.33611
GO:0006004	fucose metabolic process	1	0	0.01	0.33625
GO:0042353	fucose biosynthetic process	1	0	0.01	0.33625
GO:0006428	isoleucyl-tRNA aminoacylation	4	0	0.04	0.33634
GO:0046072	dTDP metabolic process	1	0	0.01	0.33672
GO:0006233	dTDP biosynthetic process	1	0	0.01	0.33672
GO:0009196	pyrimidine deoxyribonucleoside diphosphate metabolic process	1	0	0.01	0.33672
GO:0009197	pyrimidine deoxyribonucleoside diphosphate biosynthetic process	1	0	0.01	0.33672
GO:0009189	deoxyribonucleoside diphosphate biosynthetic process	1	0	0.01	0.33672
GO:0009133	nucleoside diphosphate biosynthetic process	1	0	0.01	0.33672
GO:0009138	pyrimidine nucleoside diphosphate metabolic process	1	0	0.01	0.33672
GO:0009139	pyrimidine nucleoside diphosphate biosynthetic process	1	0	0.01	0.33672
GO:0080140	regulation of jasmonic acid metabolic process	1	0	0.01	0.33681
GO:0080141	regulation of jasmonic acid biosynthetic process	1	0	0.01	0.33681
GO:0045491	xylan metabolic process	145	7	1.48	0.33692
GO:0046500	S-adenosylmethionine metabolic process	21	0	0.21	0.33731
GO:0006450	regulation of translational fidelity	19	0	0.19	0.33744
GO:1901073	glucosamine-containing compound biosynthetic process	12	0	0.12	0.33751
GO:0046349	amino sugar biosynthetic process	12	0	0.12	0.33751
GO:1990052	ER to chloroplast lipid transport	2	0	0.02	0.33752
GO:1901965	endoplasmic reticulum to chloroplast transport	2	0	0.02	0.33752
GO:0034196	acylglycerol transport	2	0	0.02	0.33752
GO:0006955	immune response	379	6	3.87	0.33798
GO:0048446	petal morphogenesis	38	0	0.39	0.33854
GO:0043450	alkene biosynthetic process	38	0	0.39	0.33865
GO:0043449	cellular alkene metabolic process	38	0	0.39	0.33865
GO:0009692	ethylene metabolic process	38	0	0.39	0.33865
GO:0009693	ethylene biosynthetic process	38	0	0.39	0.33865
GO:1900673	olefin metabolic process	38	0	0.39	0.33865
GO:1900674	olefin biosynthetic process	38	0	0.39	0.33865
GO:0048653	anther development	44	2	0.45	0.33922
GO:0055122	response to very low light intensity stimulus	1	0	0.01	0.33927
GO:0010018	far-red light signaling pathway	1	0	0.01	0.33927
GO:0071490	cellular response to far red light	1	0	0.01	0.33927
GO:0071491	cellular response to red light	1	0	0.01	0.33927
GO:0010161	red light signaling pathway	1	0	0.01	0.33927
GO:0010201	response to continuous far red light stimulus by the high-irradiance response system	1	0	0.01	0.33927
GO:0010203	response to very low fluence red light stimulus	1	0	0.01	0.33927
GO:0016553	base conversion or substitution editing	8	0	0.08	0.33929
GO:0007143	female meiotic division	1	0	0.01	0.33932
GO:0031929	TOR signaling	4	0	0.04	0.33978
GO:0006068	ethanol catabolic process	1	0	0.01	0.33988
GO:0034310	primary alcohol catabolic process	1	0	0.01	0.33988
GO:0035445	borate transmembrane transport	4	0	0.04	0.34104
GO:0098581	detection of external biotic stimulus	4	0	0.04	0.34153
GO:2000014	regulation of endosperm development	1	0	0.01	0.34193
GO:1900363	regulation of mRNA polyadenylation	1	0	0.01	0.34203
GO:0031440	regulation of mRNA 3'-end processing	1	0	0.01	0.34203
GO:0051883	killing of cells in other organism involved in symbiotic interaction	2	0	0.02	0.34233
GO:0051818	disruption of cells of other organism involved in symbiotic interaction	2	0	0.02	0.34233
GO:0001897	cytolysis by symbiont of host cells	2	0	0.02	0.34233
GO:0051801	cytolysis in other organism involved in symbiotic interaction	2	0	0.02	0.34233
GO:0019835	cytolysis	2	0	0.02	0.34233
GO:0019836	hemolysis by symbiont of host erythrocytes	2	0	0.02	0.34233
GO:0044179	hemolysis in other organism	2	0	0.02	0.34233
GO:0001907	killing by symbiont of host cells	2	0	0.02	0.34233
GO:0052331	hemolysis in other organism involved in symbiotic interaction	2	0	0.02	0.34233
GO:0044004	disruption by symbiont of host cell	2	0	0.02	0.34233
GO:0051715	cytolysis in other organism	2	0	0.02	0.34233
GO:0005984	disaccharide metabolic process	219	1	2.24	0.34278
GO:0018065	protein-cofactor linkage	5	1	0.05	0.34298
GO:0019511	peptidyl-proline hydroxylation	4	0	0.04	0.34375
GO:0018401	peptidyl-proline hydroxylation to 4-hydroxy-L-proline	4	0	0.04	0.34375
GO:0018126	protein hydroxylation	4	0	0.04	0.34375
GO:0019471	4-hydroxyproline metabolic process	4	0	0.04	0.34375
GO:0080051	cutin transport	3	0	0.03	0.34376
GO:0007063	regulation of sister chromatid cohesion	5	0	0.05	0.34393
GO:0051983	regulation of chromosome segregation	5	0	0.05	0.34393
GO:0045876	positive regulation of sister chromatid cohesion	5	0	0.05	0.34393
GO:0046400	keto-3-deoxy-D-manno-octulosonic acid metabolic process	1	0	0.01	0.34399
GO:0010396	rhamnogalacturonan II metabolic process	1	0	0.01	0.34399
GO:0010306	rhamnogalacturonan II biosynthetic process	1	0	0.01	0.34399
GO:0019294	keto-3-deoxy-D-manno-octulosonic acid biosynthetic process	1	0	0.01	0.34399
GO:0006432	phenylalanyl-tRNA aminoacylation	4	0	0.04	0.34427
GO:0042558	pteridine-containing compound metabolic process	64	0	0.65	0.34451
GO:0006783	heme biosynthetic process	42	1	0.43	0.34472
GO:0006568	tryptophan metabolic process	58	0	0.59	0.34487
GO:0006586	indolalkylamine metabolic process	58	0	0.59	0.34487
GO:0007035	vacuolar acidification	4	0	0.04	0.34502
GO:0045851	pH reduction	4	0	0.04	0.34502
GO:0051452	intracellular pH reduction	4	0	0.04	0.34502
GO:0048518	positive regulation of biological process	662	7	6.76	0.34629
GO:1901698	response to nitrogen compound	257	0	2.63	0.34695
GO:0002097	tRNA wobble base modification	4	0	0.04	0.34718
GO:0002098	tRNA wobble uridine modification	4	0	0.04	0.34718
GO:0009657	plastid organization	395	2	4.04	0.34764
GO:0007585	respiratory gaseous exchange	4	0	0.04	0.34799
GO:0019856	pyrimidine nucleobase biosynthetic process	19	0	0.19	0.3487
GO:0009864	induced systemic resistance, jasmonic acid mediated signaling pathway	2	0	0.02	0.34871
GO:0048588	developmental cell growth	158	5	1.61	0.34884
GO:0019424	sulfide oxidation, using siroheme sulfite reductase	2	0	0.02	0.34971
GO:0019418	sulfide oxidation	2	0	0.02	0.34971
GO:1901071	glucosamine-containing compound metabolic process	35	0	0.36	0.34984
GO:0006564	L-serine biosynthetic process	7	1	0.07	0.35056
GO:0072506	trivalent inorganic anion homeostasis	1	0	0.01	0.35102
GO:0055062	phosphate ion homeostasis	1	0	0.01	0.35102
GO:0006127	glycerophosphate shuttle	1	0	0.01	0.35121
GO:0009696	salicylic acid metabolic process	82	1	0.84	0.35127
[truncated: 2,321 more rows]

## Sheet:  mature_vs_young CC
GO ID	Term	Annotated	Significant	Expected	KS
GO:0080008	Cul4-RING E3 ubiquitin ligase complex	70	0	0.77	5.6e-07
GO:0000151	ubiquitin ligase complex	182	0	2	1.9e-06
GO:0016021	integral component of membrane	2510	28	27.53	3.3e-06
GO:0046658	anchored component of plasma membrane	30	3	0.33	6.7e-05
GO:0005802	trans-Golgi network	140	1	1.54	0.00023
GO:0005768	endosome	195	1	2.14	0.00031
GO:0005643	nuclear pore	32	0	0.35	0.00045
GO:0090575	RNA polymerase II transcription factor complex	28	0	0.31	0.00057
GO:0031300	intrinsic component of organelle membrane	56	0	0.61	0.00388
GO:0005795	Golgi stack	22	0	0.24	0.00548
GO:0009506	plasmodesma	416	3	4.56	0.00563
GO:0009706	chloroplast inner membrane	68	2	0.75	0.00662
GO:0043660	bacteroid-containing symbiosome	8	0	0.09	0.0108
GO:0043659	symbiosome	8	0	0.09	0.0108
GO:0005669	transcription factor TFIID complex	8	0	0.09	0.012
GO:0031301	integral component of organelle membrane	42	0	0.46	0.01317
GO:0031227	intrinsic component of endoplasmic reticulum membrane	21	0	0.23	0.0142
GO:0030139	endocytic vesicle	9	0	0.1	0.01575
GO:0042646	plastid nucleoid	24	0	0.26	0.01633
GO:0008287	protein serine/threonine phosphatase complex	36	0	0.39	0.01869
GO:1903293	phosphatase complex	36	0	0.39	0.01869
GO:0000795	synaptonemal complex	2	0	0.02	0.02106
GO:0044435	plastid part	1307	11	14.33	0.02167
GO:0016592	mediator complex	31	0	0.34	0.02252
GO:0009507	chloroplast	2135	18	23.41	0.0249
GO:0005846	nuclear cap binding complex	3	0	0.03	0.02497
GO:0034518	RNA cap binding complex	3	0	0.03	0.02497
GO:0044438	microbody part	33	0	0.36	0.02709
GO:0044439	peroxisomal part	33	0	0.36	0.02709
GO:0033095	aleurone grain	3	0	0.03	0.03133
GO:0005778	peroxisomal membrane	24	0	0.26	0.03178
GO:0031903	microbody membrane	24	0	0.26	0.03178
GO:0009705	plant-type vacuole membrane	32	1	0.35	0.0322
GO:0031985	Golgi cisterna	8	0	0.09	0.03256
GO:0009574	preprophase band	9	0	0.1	0.03267
GO:0016602	CCAAT-binding factor complex	11	0	0.12	0.03285
GO:0019005	SCF ubiquitin ligase complex	20	0	0.22	0.03367
GO:0000159	protein phosphatase type 2A complex	15	0	0.16	0.03659
GO:0009331	glycerol-3-phosphate dehydrogenase complex	10	0	0.11	0.04096
GO:0009532	plastid stroma	711	7	7.8	0.04123
GO:0043076	megasporocyte nucleus	3	0	0.03	0.04253
GO:0043078	polar nucleus	3	0	0.03	0.04253
GO:0044434	chloroplast part	1283	11	14.07	0.04368
GO:0033186	CAF-1 complex	3	0	0.03	0.04538
GO:0070603	SWI/SNF superfamily-type complex	7	0	0.08	0.04649
GO:0031978	plastid thylakoid lumen	65	0	0.71	0.04656
GO:0009543	chloroplast thylakoid lumen	65	0	0.71	0.04656
GO:0000932	cytoplasmic mRNA processing body	13	0	0.14	0.04938
GO:0005834	heterotrimeric G-protein complex	34	0	0.37	0.05175
GO:0000439	core TFIIH complex	7	0	0.08	0.05337
GO:0030176	integral component of endoplasmic reticulum membrane	9	0	0.1	0.05395
GO:0031228	intrinsic component of Golgi membrane	10	0	0.11	0.0542
GO:0030173	integral component of Golgi membrane	10	0	0.11	0.0542
GO:0090404	pollen tube tip	6	0	0.07	0.05466
GO:0060187	cell pole	6	0	0.07	0.05466
GO:0051286	cell tip	6	0	0.07	0.05466
GO:0035838	growing cell tip	6	0	0.07	0.05466
GO:0032580	Golgi cisterna membrane	4	0	0.04	0.06316
GO:0005576	extracellular region	534	28	5.86	0.06352
GO:0017119	Golgi transport complex	7	0	0.08	0.06609
GO:0009570	chloroplast stroma	691	7	7.58	0.06676
GO:0030688	preribosome, small subunit precursor	2	0	0.02	0.06704
GO:0005783	endoplasmic reticulum	472	5	5.18	0.07284
GO:0045177	apical part of cell	11	0	0.12	0.07582
GO:0005777	peroxisome	194	0	2.13	0.07693
GO:0042579	microbody	194	0	2.13	0.07693
GO:0000178	exosome (RNase complex)	8	0	0.09	0.07731
GO:0000229	cytoplasmic chromosome	14	0	0.15	0.08233
GO:0009508	plastid chromosome	14	0	0.15	0.08233
GO:0031519	PcG protein complex	5	0	0.05	0.08858
GO:0030666	endocytic vesicle membrane	6	0	0.07	0.08939
GO:0043661	peribacteroid membrane	6	0	0.07	0.08939
GO:0031461	cullin-RING ubiquitin ligase complex	117	0	1.28	0.08966
GO:0042644	chloroplast nucleoid	7	0	0.08	0.09084
GO:0033185	dolichol-phosphate-mannose synthase complex	2	0	0.02	0.0929
GO:0031501	mannosyltransferase complex	2	0	0.02	0.0929
GO:0033202	DNA helicase complex	6	0	0.07	0.09355
GO:0097346	INO80-type complex	6	0	0.07	0.09355
GO:0031011	Ino80 complex	6	0	0.07	0.09355
GO:0030093	chloroplast photosystem I	5	0	0.05	0.09386
GO:1990391	DNA repair complex	5	0	0.05	0.09541
GO:0009512	cytochrome b6f complex	5	0	0.05	0.09578
GO:0005801	cis-Golgi network	12	0	0.13	0.09634
GO:0009531	secondary cell wall	2	0	0.02	0.09791
GO:0005761	mitochondrial ribosome	5	0	0.05	0.10365
GO:0000502	proteasome complex	131	0	1.44	0.10406
GO:0005744	mitochondrial inner membrane presequence translocase complex	10	0	0.11	0.1049
GO:0008290	F-actin capping protein complex	3	0	0.03	0.1063
GO:0071203	WASH complex	3	0	0.03	0.1063
GO:0045178	basal part of cell	3	0	0.03	0.10655
GO:0009925	basal plasma membrane	3	0	0.03	0.10655
GO:0016323	basolateral plasma membrane	3	0	0.03	0.10655
GO:0031234	extrinsic component of cytoplasmic side of plasma membrane	36	0	0.39	0.10757
GO:0019897	extrinsic component of plasma membrane	36	0	0.39	0.10757
GO:0005881	cytoplasmic microtubule	11	0	0.12	0.11311
GO:0005663	DNA replication factor C complex	2	0	0.02	0.11481
GO:0000152	nuclear ubiquitin ligase complex	13	0	0.14	0.11494
GO:0031897	Tic complex	8	0	0.09	0.11527
GO:0071944	cell periphery	1798	37	19.72	0.12222
GO:0005657	replication fork	6	0	0.07	0.1273
GO:0044462	external encapsulating structure part	8	0	0.09	0.12774
GO:0000922	spindle pole	11	0	0.12	0.13114
GO:0009897	external side of plasma membrane	5	0	0.05	0.13375
GO:0045281	succinate dehydrogenase complex	10	0	0.11	0.1344
GO:0045273	respiratory chain complex II	10	0	0.11	0.1344
GO:0042807	central vacuole	1	1	0.01	0.1404
GO:0016591	DNA-directed RNA polymerase II, holoenzyme	44	0	0.48	0.14135
GO:0042575	DNA polymerase complex	5	0	0.05	0.14307
GO:0031209	SCAR complex	2	0	0.02	0.14461
GO:0030123	AP-3 adaptor complex	3	0	0.03	0.15243
GO:0010445	nuclear dicing body	8	0	0.09	0.15526
GO:0009504	cell plate	23	0	0.25	0.15609
GO:0010005	cortical microtubule, transverse to long axis	7	0	0.08	0.15757
GO:0005618	cell wall	434	22	4.76	0.1595
GO:0005680	anaphase-promoting complex	11	0	0.12	0.16038
GO:0005762	mitochondrial large ribosomal subunit	2	0	0.02	0.16069
GO:0031977	thylakoid lumen	86	0	0.94	0.16115
GO:0009537	proplastid	1	0	0.01	0.16117
GO:0000808	origin recognition complex	7	0	0.08	0.16589
GO:0044214	spanning component of plasma membrane	1	0	0.01	0.17159
GO:0043235	receptor complex	2	0	0.02	0.17226
GO:0009930	longitudinal side of cell surface	1	0	0.01	0.17515
GO:0032592	integral component of mitochondrial membrane	6	0	0.07	0.17655
GO:0005797	Golgi medial cisterna	4	0	0.04	0.1766
GO:0035770	ribonucleoprotein granule	16	0	0.18	0.17815
GO:0036464	cytoplasmic ribonucleoprotein granule	16	0	0.18	0.17815
GO:0030312	external encapsulating structure	439	22	4.81	0.17869
GO:0005950	anthranilate synthase complex	1	0	0.01	0.18619
GO:0016471	vacuolar proton-transporting V-type ATPase complex	24	0	0.26	0.18692
GO:0000325	plant-type vacuole	58	1	0.64	0.18715
GO:0098552	side of membrane	12	0	0.13	0.18787
GO:0005782	peroxisomal matrix	9	0	0.1	0.18876
GO:0031907	microbody lumen	9	0	0.1	0.18876
GO:0009277	fungal-type cell wall	7	0	0.08	0.18877
GO:0005885	Arp2/3 protein complex	10	0	0.11	0.19089
GO:0009317	acetyl-CoA carboxylase complex	7	0	0.08	0.19371
GO:0000506	glycosylphosphatidylinositol-N-acetylglucosaminyltransferase (GPI-GnT) complex	1	0	0.01	0.19755
GO:0005749	mitochondrial respiratory chain complex II	8	0	0.09	0.20083
GO:0045257	succinate dehydrogenase complex (ubiquinone)	8	0	0.09	0.20083
GO:0045283	fumarate reductase complex	8	0	0.09	0.20083
GO:0005971	ribonucleoside-diphosphate reductase complex	2	0	0.02	0.20288
GO:0009330	DNA topoisomerase complex (ATP-hydrolyzing)	3	0	0.03	0.20613
GO:0000814	ESCRT II complex	2	0	0.02	0.20799
GO:0005958	DNA-dependent protein kinase-DNA ligase 4 complex	1	0	0.01	0.20859
GO:0070419	nonhomologous end joining complex	1	0	0.01	0.20859
GO:0009986	cell surface	16	0	0.18	0.21211
GO:0042597	periplasmic space	6	0	0.07	0.21372
GO:0005675	holo TFIIH complex	4	0	0.04	0.21508
GO:0032806	carboxy-terminal domain protein kinase complex	4	0	0.04	0.21508
GO:0009505	plant-type cell wall	122	6	1.34	0.2157
GO:0044420	extracellular matrix part	1	0	0.01	0.21598
GO:0043667	pollen wall	1	0	0.01	0.21598
GO:0043668	exine	1	0	0.01	0.21598
GO:0043673	sexine	1	0	0.01	0.21598
GO:0043674	columella	1	0	0.01	0.21598
GO:0005951	carbamoyl-phosphate synthase complex	6	0	0.07	0.21744
GO:0042765	GPI-anchor transamidase complex	2	0	0.02	0.21905
GO:0044463	cell projection part	13	0	0.14	0.22108
GO:0034705	potassium channel complex	1	0	0.01	0.23006
GO:0034702	ion channel complex	1	0	0.01	0.23006
GO:0008076	voltage-gated potassium channel complex	1	0	0.01	0.23006
GO:0034703	cation channel complex	1	0	0.01	0.23006
GO:0030981	cortical microtubule cytoskeleton	10	0	0.11	0.23457
GO:0055028	cortical microtubule	10	0	0.11	0.23457
GO:0044451	nucleoplasm part	148	0	1.62	0.23807
GO:0009536	plastid	2332	19	25.57	0.2392
GO:0098573	intrinsic component of mitochondrial membrane	8	0	0.09	0.24424
GO:0032300	mismatch repair complex	3	0	0.03	0.24426
GO:0030089	phycobilisome	2	0	0.02	0.24728
GO:0065010	extracellular membrane-bounded organelle	9	0	0.1	0.25123
GO:0070062	extracellular vesicular exosome	9	0	0.1	0.25123
GO:0043230	extracellular organelle	9	0	0.1	0.25123
GO:0005965	protein farnesyltransferase complex	4	0	0.04	0.25234
GO:0033588	Elongator holoenzyme complex	5	0	0.05	0.25579
GO:0010007	magnesium chelatase complex	3	0	0.03	0.25675
GO:0005615	extracellular space	7	1	0.08	0.2603
GO:0000940	condensed chromosome outer kinetochore	1	0	0.01	0.2645
GO:0000942	condensed nuclear chromosome outer kinetochore	1	0	0.01	0.2645
GO:0072686	mitotic spindle	1	0	0.01	0.2645
GO:0042729	DASH complex	1	0	0.01	0.2645
GO:0000145	exocyst	39	0	0.43	0.26623
GO:0009509	chromoplast	5	0	0.05	0.26734
GO:0009501	amyloplast	13	0	0.14	0.2698
GO:0030684	preribosome	14	0	0.15	0.27108
GO:0000813	ESCRT I complex	1	0	0.01	0.27189
GO:0044426	cell wall part	3	0	0.03	0.27374
GO:0030313	cell envelope	5	0	0.05	0.27643
GO:0030288	outer membrane-bounded periplasmic space	5	0	0.05	0.27643
GO:0043227	membrane-bounded organelle	6603	49	72.41	0.28269
GO:0032040	small-subunit processome	8	0	0.09	0.2858
GO:0030681	multimeric ribonuclease P complex	1	0	0.01	0.28657
GO:0030677	ribonuclease P complex	1	0	0.01	0.28657
GO:0000172	ribonuclease MRP complex	1	0	0.01	0.28657
GO:0005655	nucleolar ribonuclease P complex	1	0	0.01	0.28657
GO:0000313	organellar ribosome	12	0	0.13	0.28981
GO:0000228	nuclear chromosome	43	0	0.47	0.29279
GO:0009360	DNA polymerase III complex	4	0	0.04	0.29446
GO:0005876	spindle microtubule	7	0	0.08	0.29654
GO:0005634	nucleus	2421	10	26.55	0.29754
GO:0031306	intrinsic component of mitochondrial outer membrane	5	0	0.05	0.3004
GO:0031307	integral component of mitochondrial outer membrane	5	0	0.05	0.3004
GO:0048226	Casparian strip	1	0	0.01	0.30185
GO:0043231	intracellular membrane-bounded organelle	6596	49	72.34	0.30196
GO:0030880	RNA polymerase complex	53	0	0.58	0.30262
GO:0055029	nuclear DNA-directed RNA polymerase complex	53	0	0.58	0.30262
GO:0000428	DNA-directed RNA polymerase complex	53	0	0.58	0.30262
GO:0019031	viral envelope	18	0	0.2	0.30911
GO:0036338	viral membrane	18	0	0.2	0.30911
GO:0070971	endoplasmic reticulum exit site	2	0	0.02	0.31455
GO:0090544	BAF-type complex	1	0	0.01	0.31656
GO:0016514	SWI/SNF complex	1	0	0.01	0.31656
GO:0009341	beta-galactosidase complex	2	0	0.02	0.31685
GO:0031012	extracellular matrix	16	1	0.18	0.3215
GO:0070382	exocytic vesicle	1	0	0.01	0.32493
GO:0009528	plastid inner membrane	72	2	0.79	0.32742
GO:0010319	stromule	51	0	0.56	0.32873
GO:0031350	intrinsic component of plastid membrane	9	0	0.1	0.33014
GO:0031351	integral component of plastid membrane	9	0	0.1	0.33014
GO:0005672	transcription factor TFIIA complex	1	0	0.01	0.33128
GO:0000176	nuclear exosome (RNase complex)	2	0	0.02	0.33217
GO:0030427	site of polarized growth	15	0	0.16	0.33226
GO:0032302	MutSbeta complex	1	0	0.01	0.33242
GO:0005853	eukaryotic translation elongation factor 1 complex	9	0	0.1	0.33518
GO:0009524	phragmoplast	34	0	0.37	0.33969
GO:0031463	Cul3-RING ubiquitin ligase complex	3	0	0.03	0.3405
GO:0043564	Ku70:Ku80 complex	3	0	0.03	0.34063
GO:0045121	membrane raft	1	0	0.01	0.3411
GO:0005901	caveola	1	0	0.01	0.3411
GO:0016328	lateral plasma membrane	3	0	0.03	0.34143
GO:0097525	spliceosomal snRNP complex	6	0	0.07	0.34272
GO:0097526	spliceosomal tri-snRNP complex	6	0	0.07	0.34272
GO:0046540	U4/U6 x U5 tri-snRNP complex	6	0	0.07	0.34272
GO:0032389	MutLalpha complex	1	0	0.01	0.34559
GO:0005654	nucleoplasm	157	0	1.72	0.34653
GO:0030904	retromer complex	7	0	0.08	0.35243
GO:0098687	chromosomal region	2	0	0.02	0.3542
GO:0000781	chromosome, telomeric region	2	0	0.02	0.3542
GO:0000784	nuclear chromosome, telomeric region	2	0	0.02	0.3542
GO:0005763	mitochondrial small ribosomal subunit	3	0	0.03	0.35496
GO:0005953	CAAX-protein geranylgeranyltransferase complex	3	0	0.03	0.35606
GO:0038201	TOR complex	4	0	0.04	0.3561
GO:0031931	TORC1 complex	4	0	0.04	0.3561
GO:0005886	plasma membrane	1447	18	15.87	0.35671
GO:0030894	replisome	3	0	0.03	0.35688
GO:0009526	plastid envelope	634	7	6.95	0.35909
GO:0000791	euchromatin	7	0	0.08	0.36557
GO:1902562	H4 histone acetyltransferase complex	8	0	0.09	0.36845
GO:0043189	H4/H2A histone acetyltransferase complex	8	0	0.09	0.36845
GO:0072546	ER membrane protein complex	1	0	0.01	0.37015
GO:0000220	vacuolar proton-transporting V-type ATPase, V0 domain	14	0	0.15	0.37624
GO:0000326	protein storage vacuole	2	1	0.02	0.38159
GO:0030286	dynein complex	5	0	0.05	0.38804
GO:0036452	ESCRT complex	8	0	0.09	0.39037
GO:0032301	MutSalpha complex	2	0	0.02	0.39078
GO:0043033	isoamylase complex	1	0	0.01	0.39265
GO:0010368	chloroplast isoamylase complex	1	0	0.01	0.39265
GO:0010006	Toc complex	1	0	0.01	0.39664
GO:0030870	Mre11 complex	3	0	0.03	0.40135
GO:0019008	molybdopterin synthase complex	1	0	0.01	0.40198
GO:0005774	vacuolar membrane	307	5	3.37	0.40382
GO:0010598	NAD(P)H dehydrogenase complex (plastoquinone)	12	0	0.13	0.4043
GO:0000109	nucleotide-excision repair complex	1	0	0.01	0.40728
GO:0008622	epsilon DNA polymerase complex	1	0	0.01	0.40728
GO:0043601	nuclear replisome	1	0	0.01	0.40728
GO:0098590	plasma membrane region	10	0	0.11	0.4108
GO:0044432	endoplasmic reticulum part	146	2	1.6	0.41194
GO:1902554	serine/threonine protein kinase complex	6	0	0.07	0.4126
GO:0031352	intrinsic component of plastid inner membrane	2	0	0.02	0.41282
GO:0031353	integral component of plastid inner membrane	2	0	0.02	0.41282
GO:0031356	intrinsic component of chloroplast inner membrane	2	0	0.02	0.41282
GO:0031357	integral component of chloroplast inner membrane	2	0	0.02	0.41282
GO:0009941	chloroplast envelope	610	7	6.69	0.41283
GO:0005819	spindle	47	0	0.52	0.41325
GO:0008305	integrin complex	1	0	0.01	0.41507
GO:0098636	protein complex involved in cell adhesion	1	0	0.01	0.41507
GO:0044454	nuclear chromosome part	37	0	0.41	0.41658
GO:0044796	DNA polymerase processivity factor complex	3	0	0.03	0.41687
GO:0043626	PCNA complex	3	0	0.03	0.41687
GO:0030076	light-harvesting complex	22	0	0.24	0.41744
GO:0044437	vacuolar part	309	5	3.39	0.41926
GO:0043680	filiform apparatus	2	0	0.02	0.42162
GO:0000315	organellar large ribosomal subunit	5	0	0.05	0.42185
GO:0008278	cohesin complex	7	0	0.08	0.42232
GO:0010009	cytoplasmic side of endosome membrane	1	0	0.01	0.42524
GO:0009295	nucleoid	47	0	0.52	0.42817
GO:0000793	condensed chromosome	34	0	0.37	0.4287
GO:0005667	transcription factor complex	35	0	0.38	0.42903
GO:0044423	virion part	19	0	0.21	0.43302
GO:0019012	virion	19	0	0.21	0.43302
GO:0045254	pyruvate dehydrogenase complex	3	0	0.03	0.43503
GO:0009782	photosystem I antenna complex	2	0	0.02	0.44056
GO:0005791	rough endoplasmic reticulum	1	0	0.01	0.44248
GO:0005785	signal recognition particle receptor complex	1	0	0.01	0.44248
GO:0030867	rough endoplasmic reticulum membrane	1	0	0.01	0.44248
GO:0005681	spliceosomal complex	37	0	0.41	0.4455
GO:0005673	transcription factor TFIIE complex	2	0	0.02	0.44723
GO:0000221	vacuolar proton-transporting V-type ATPase, V1 domain	7	0	0.08	0.45097
GO:0000123	histone acetyltransferase complex	13	0	0.14	0.45698
GO:0031248	protein acetyltransferase complex	13	0	0.14	0.45698
GO:1902493	acetyltransferase complex	13	0	0.14	0.45698
GO:0009544	chloroplast ATP synthase complex	1	0	0.01	0.45865
GO:0005689	U12-type spliceosomal complex	2	0	0.02	0.45881
GO:0010168	ER body	1	0	0.01	0.45918
GO:0070985	TFIIK complex	2	0	0.02	0.45944
GO:0031305	integral component of mitochondrial inner membrane	1	0	0.01	0.45997
GO:0043596	nuclear replication fork	2	0	0.02	0.46107
GO:0031967	organelle envelope	1028	11	11.27	0.4613
GO:0045239	tricarboxylic acid cycle enzyme complex	11	0	0.12	0.46164
GO:0042170	plastid membrane	135	2	1.48	0.46265
GO:0042645	mitochondrial nucleoid	12	0	0.13	0.46306
GO:0080085	signal recognition particle, chloroplast targeting	3	0	0.03	0.46361
GO:0048046	apoplast	293	13	3.21	0.46403
GO:0005851	eukaryotic translation initiation factor 2B complex	1	0	0.01	0.4645
GO:0005829	cytosol	1210	8	13.27	0.46892
GO:0005952	cAMP-dependent protein kinase complex	2	0	0.02	0.47138
GO:0005789	endoplasmic reticulum membrane	121	2	1.33	0.47211
GO:0009921	auxin efflux carrier complex	1	0	0.01	0.47413
GO:0031975	envelope	1033	11	11.33	0.47464
GO:0031984	organelle subcompartment	489	3	5.36	0.47839
GO:0005942	phosphatidylinositol 3-kinase complex	1	0	0.01	0.48175
GO:0032039	integrator complex	1	0	0.01	0.48247
GO:0005871	kinesin complex	105	1	1.15	0.48433
GO:0005769	early endosome	8	0	0.09	0.48556
GO:0005839	proteasome core complex	55	0	0.6	0.48636
GO:0005786	signal recognition particle, endoplasmic reticulum targeting	11	0	0.12	0.49022
GO:0031969	chloroplast membrane	128	2	1.4	0.49029
GO:0048471	perinuclear region of cytoplasm	1	0	0.01	0.49285
GO:0009328	phenylalanine-tRNA ligase complex	1	0	0.01	0.4934
GO:1902911	protein kinase complex	7	0	0.08	0.4954
GO:0045259	proton-transporting ATP synthase complex	64	1	0.7	0.49637
GO:0098562	cytoplasmic side of membrane	7	0	0.08	0.49814
GO:0000790	nuclear chromatin	15	0	0.16	0.50021
GO:0012507	ER to Golgi transport vesicle membrane	14	0	0.15	0.50262
GO:0030134	ER to Golgi transport vesicle	14	0	0.15	0.50262
GO:1990077	primosome complex	2	0	0.02	0.50316
GO:0000015	phosphopyruvate hydratase complex	14	1	0.15	0.50471
GO:0019773	proteasome core complex, alpha-subunit complex	30	0	0.33	0.50813
GO:0042175	nuclear outer membrane-endoplasmic reticulum membrane network	123	2	1.35	0.5091
GO:0044464	cell part	10219	95	112.07	0.50917
GO:0005623	cell	10219	95	112.07	0.50917
GO:0032588	trans-Golgi network membrane	5	0	0.05	0.51233
GO:0030119	AP-type membrane coat adaptor complex	36	0	0.39	0.51499
GO:0005884	actin filament	13	0	0.14	0.51748
GO:0030915	Smc5-Smc6 complex	10	0	0.11	0.5179
GO:0046861	glyoxysomal membrane	1	0	0.01	0.51793
GO:0005968	Rab-protein geranylgeranyltransferase complex	2	0	0.02	0.51933
GO:0098589	membrane region	133	2	1.46	0.52069
GO:0005779	integral component of peroxisomal membrane	7	0	0.08	0.52077
GO:0031231	intrinsic component of peroxisomal membrane	7	0	0.08	0.52077
GO:0005828	kinetochore microtubule	1	0	0.01	0.52823
GO:0009513	etioplast	5	0	0.05	0.52972
GO:0005847	mRNA cleavage and polyadenylation specificity factor complex	6	0	0.07	0.53578
GO:0005937	mating projection	6	0	0.07	0.536
GO:0000124	SAGA complex	1	0	0.01	0.53636
GO:0031229	intrinsic component of nuclear inner membrane	2	0	0.02	0.5385
GO:0044453	nuclear membrane part	2	0	0.02	0.5385
GO:0005637	nuclear inner membrane	2	0	0.02	0.5385
GO:0005639	integral component of nuclear inner membrane	2	0	0.02	0.5385
GO:0044440	endosomal part	19	0	0.21	0.54245
GO:0009707	chloroplast outer membrane	43	0	0.47	0.54246
GO:0005674	transcription factor TFIIF complex	2	0	0.02	0.54374
GO:0005788	endoplasmic reticulum lumen	21	0	0.23	0.54743
GO:0009898	cytoplasmic side of plasma membrane	6	0	0.07	0.55031
GO:0009514	glyoxysome	7	0	0.08	0.55336
GO:0009517	PSII associated light-harvesting complex II	4	0	0.04	0.55819
GO:0009503	thylakoid light-harvesting complex	4	0	0.04	0.55819
GO:0030896	checkpoint clamp complex	2	0	0.02	0.56123
GO:0031358	intrinsic component of chloroplast outer membrane	7	0	0.08	0.56808
GO:0031359	integral component of chloroplast outer membrane	7	0	0.08	0.56808
GO:0031354	intrinsic component of plastid outer membrane	7	0	0.08	0.56808
GO:0031355	integral component of plastid outer membrane	7	0	0.08	0.56808
GO:0048492	ribulose bisphosphate carboxylase complex	1	0	0.01	0.56992
GO:0009573	chloroplast ribulose bisphosphate carboxylase complex	1	0	0.01	0.56992
GO:0043662	peribacteroid fluid	1	0	0.01	0.57057
GO:0033176	proton-transporting V-type ATPase complex	58	0	0.64	0.57413
GO:0005665	DNA-directed RNA polymerase II, core complex	25	0	0.27	0.5743
GO:0042720	mitochondrial inner membrane peptidase complex	3	0	0.03	0.57464
GO:0010008	endosome membrane	18	0	0.2	0.57522
GO:0035618	root hair	1	0	0.01	0.57777
GO:0035619	root hair tip	1	0	0.01	0.57777
GO:0035267	NuA4 histone acetyltransferase complex	7	0	0.08	0.58334
GO:0000314	organellar small ribosomal subunit	7	0	0.08	0.58568
GO:0005875	microtubule associated complex	122	1	1.34	0.59133
GO:0005955	calcineurin complex	5	0	0.05	0.5939
GO:0005850	eukaryotic translation initiation factor 2 complex	3	0	0.03	0.59474
GO:0008541	proteasome regulatory particle, lid subcomplex	1	0	0.01	0.59536
GO:0030127	COPII vesicle coat	13	0	0.14	0.59966
GO:0032777	Piccolo NuA4 histone acetyltransferase complex	3	0	0.03	0.60074
GO:0031976	plastid thylakoid	481	3	5.28	0.60326
GO:0009534	chloroplast thylakoid	481	3	5.28	0.60326
GO:0031304	intrinsic component of mitochondrial inner membrane	3	0	0.03	0.60415
GO:0033557	Slx1-Slx4 complex	2	0	0.02	0.60434
GO:0045261	proton-transporting ATP synthase complex, catalytic core F(1)	41	0	0.45	0.60523
GO:0016607	nuclear speck	19	0	0.21	0.60773
GO:0045263	proton-transporting ATP synthase complex, coupling factor F(o)	19	1	0.21	0.60805
GO:0045252	oxoglutarate dehydrogenase complex	7	0	0.08	0.61156
GO:0045240	dihydrolipoyl dehydrogenase complex	7	0	0.08	0.61156
GO:0031428	box C/D snoRNP complex	1	0	0.01	0.61194
GO:0000794	condensed nuclear chromosome	13	0	0.14	0.6125
GO:0005874	microtubule	181	1	1.99	0.61361
GO:0009923	fatty acid elongase complex	2	0	0.02	0.61613
GO:0005770	late endosome	17	0	0.19	0.61659
GO:0030446	hyphal cell wall	2	0	0.02	0.62116
GO:0031332	RNAi effector complex	5	0	0.05	0.62323
GO:0016442	RISC complex	5	0	0.05	0.62323
GO:0016459	myosin complex	40	1	0.44	0.62418
GO:0015629	actin cytoskeleton	81	1	0.89	0.63158
GO:0000419	DNA-directed RNA polymerase V complex	9	0	0.1	0.63273
GO:0009344	nitrite reductase complex [NAD(P)H]	2	0	0.02	0.63532
GO:0009547	plastid ribosome	7	0	0.08	0.63696
GO:0042995	cell projection	31	0	0.34	0.64377
GO:0016469	proton-transporting two-sector ATPase complex	128	1	1.4	0.64763
GO:0016604	nuclear body	33	0	0.36	0.64849
GO:0016461	unconventional myosin complex	3	0	0.03	0.65016
GO:0009527	plastid outer membrane	46	0	0.5	0.65369
GO:0005775	vacuolar lumen	2	0	0.02	0.6538
GO:0019774	proteasome core complex, beta-subunit complex	1	0	0.01	0.65512
GO:0031105	septin complex	1	0	0.01	0.65559
GO:0005854	nascent polypeptide-associated complex	1	0	0.01	0.65707
GO:0005747	mitochondrial respiratory chain complex I	56	0	0.61	0.65832
GO:0030062	mitochondrial tricarboxylic acid cycle enzyme complex	3	0	0.03	0.65919
GO:0005947	mitochondrial alpha-ketoglutarate dehydrogenase complex	3	0	0.03	0.65919
GO:0009353	mitochondrial oxoglutarate dehydrogenase complex	3	0	0.03	0.65919
GO:0000164	protein phosphatase type 1 complex	4	0	0.04	0.65989
GO:0005816	spindle pole body	4	0	0.04	0.65989
GO:0000780	condensed nuclear chromosome, centromeric region	4	0	0.04	0.65989
GO:0000777	condensed chromosome kinetochore	4	0	0.04	0.65989
GO:0000778	condensed nuclear chromosome kinetochore	4	0	0.04	0.65989
GO:0000779	condensed chromosome, centromeric region	4	0	0.04	0.65989
GO:0019898	extrinsic component of membrane	86	0	0.94	0.66055
GO:0008180	COP9 signalosome	13	0	0.14	0.66068
GO:0005773	vacuole	604	7	6.62	0.66342
GO:0043332	mating projection tip	3	0	0.03	0.66627
GO:0030131	clathrin adaptor complex	33	0	0.36	0.66726
GO:0009337	sulfite reductase complex (NADPH)	1	0	0.01	0.66979
GO:0030687	preribosome, large subunit precursor	1	0	0.01	0.67146
GO:0098588	bounding membrane of organelle	653	7	7.16	0.67271
GO:0043036	starch grain	2	0	0.02	0.67858
GO:0031261	DNA replication preinitiation complex	1	0	0.01	0.67904
GO:0005656	nuclear pre-replicative complex	1	0	0.01	0.67904
GO:0036387	pre-replicative complex	1	0	0.01	0.67904
GO:0031298	replication fork protection complex	1	0	0.01	0.67904
GO:0009316	3-isopropylmalate dehydratase complex	4	0	0.04	0.68193
GO:0030686	90S preribosome	5	0	0.05	0.68624
GO:0000798	nuclear cohesin complex	3	0	0.03	0.69121
GO:0033177	proton-transporting two-sector ATPase complex, proton-transporting domain	47	1	0.52	0.69127
GO:0005838	proteasome regulatory particle	21	0	0.23	0.69128
GO:0022624	proteasome accessory complex	21	0	0.23	0.69128
GO:0005933	cellular bud	5	0	0.05	0.69281
GO:0005935	cellular bud neck	5	0	0.05	0.69281
GO:0043073	germ cell nucleus	2	0	0.02	0.69536
GO:0001673	male germ cell nucleus	2	0	0.02	0.69536
GO:0044421	extracellular region part	23	2	0.25	0.69765
GO:0005732	small nucleolar ribonucleoprotein complex	19	0	0.21	0.69968
GO:0005832	chaperonin-containing T-complex	5	0	0.05	0.70091
GO:0008540	proteasome regulatory particle, base subcomplex	19	0	0.21	0.70104
GO:0005815	microtubule organizing center	18	0	0.2	0.70319
GO:0044452	nucleolar part	7	0	0.08	0.7063
GO:0005844	polysome	1	0	0.01	0.70754
GO:0016465	chaperonin ATPase complex	1	0	0.01	0.71017
GO:0034399	nuclear periphery	10	0	0.11	0.71308
GO:0000131	incipient cellular bud site	1	0	0.01	0.71543
GO:0005934	cellular bud tip	1	0	0.01	0.71543
GO:0031941	filamentous actin	1	0	0.01	0.71543
GO:0030428	cell septum	3	0	0.03	0.71614
GO:0009842	cyanelle	1	0	0.01	0.71742
GO:0031201	SNARE complex	3	0	0.03	0.71818
GO:0043614	multi-eIF complex	2	0	0.02	0.72093
GO:0009579	thylakoid	628	4	6.89	0.72232
GO:0009522	photosystem I	59	0	0.65	0.72393
GO:0030532	small nuclear ribonucleoprotein complex	8	0	0.09	0.72845
GO:0033254	vacuolar transporter chaperone complex	1	0	0.01	0.72946
GO:0043529	GET complex	1	0	0.01	0.73197
GO:0001400	mating projection base	3	0	0.03	0.73218
GO:0010287	plastoglobule	69	0	0.76	0.73222
GO:0034045	pre-autophagosomal structure membrane	1	0	0.01	0.73277
GO:0000311	plastid large ribosomal subunit	3	0	0.03	0.73388
GO:0030964	NADH dehydrogenase complex	60	0	0.66	0.73551
GO:0045271	respiratory chain complex I	60	0	0.66	0.73551
GO:0033009	nucleomorph	1	0	0.01	0.74149
GO:0005945	6-phosphofructokinase complex	18	0	0.2	0.75112
GO:0031932	TORC2 complex	1	0	0.01	0.7525
GO:0031360	intrinsic component of thylakoid membrane	7	0	0.08	0.75352
GO:0031361	integral component of thylakoid membrane	7	0	0.08	0.75352
GO:0019028	viral capsid	1	0	0.01	0.75425
GO:0044436	thylakoid part	479	1	5.25	0.75548
GO:0016324	apical plasma membrane	7	0	0.08	0.76189
GO:0010316	pyrophosphate-dependent phosphofructokinase complex	2	0	0.02	0.76224
GO:0010318	pyrophosphate-dependent phosphofructokinase complex, beta-subunit complex	2	0	0.02	0.76224
GO:0016363	nuclear matrix	8	0	0.09	0.76301
GO:0005677	chromatin silencing complex	1	0	0.01	0.76677
GO:0005740	mitochondrial envelope	331	4	3.63	0.76741
GO:0042555	MCM complex	12	0	0.13	0.76749
GO:0033565	ESCRT-0 complex	1	0	0.01	0.77159
GO:0033180	proton-transporting V-type ATPase, V1 domain	28	0	0.31	0.77275
GO:0031966	mitochondrial membrane	304	4	3.33	0.77298
GO:0019866	organelle inner membrane	317	6	3.48	0.77329
GO:0005578	proteinaceous extracellular matrix	7	1	0.08	0.77362
GO:0010369	chromocenter	3	0	0.03	0.77506
GO:0030445	yeast-form cell wall	1	0	0.01	0.77587
GO:0042719	mitochondrial intermembrane space protein transporter complex	3	0	0.03	0.77595
GO:0008352	katanin complex	2	0	0.02	0.77648
GO:0031965	nuclear membrane	12	0	0.13	0.777
GO:0005742	mitochondrial outer membrane translocase complex	7	0	0.08	0.7773
GO:0033179	proton-transporting V-type ATPase, V0 domain	27	0	0.3	0.7782
GO:0031090	organelle membrane	996	13	10.92	0.78038
GO:0005849	mRNA cleavage factor complex	9	0	0.1	0.78213
GO:0005694	chromosome	237	0	2.6	0.78431
GO:0005771	multivesicular body	8	0	0.09	0.78515
GO:0030095	chloroplast photosystem II	16	0	0.18	0.78583
GO:0070469	respiratory chain	130	1	1.43	0.78779
GO:0000796	condensin complex	6	0	0.07	0.78801
GO:0048188	Set1C/COMPASS complex	2	0	0.02	0.78964
GO:0035097	histone methyltransferase complex	2	0	0.02	0.78964
GO:0000785	chromatin	103	0	1.13	0.79018
GO:0005719	nuclear euchromatin	5	0	0.05	0.79395
GO:0005856	cytoskeleton	358	3	3.93	0.7971
GO:0005743	mitochondrial inner membrane	243	4	2.66	0.79947
GO:0032156	septin cytoskeleton	2	0	0.02	0.80046
GO:0031521	spitzenkorper	2	0	0.02	0.80046
GO:0001411	hyphal tip	2	0	0.02	0.80046
GO:0005664	nuclear origin of replication recognition complex	3	0	0.03	0.80082
GO:0012505	endomembrane system	1078	8	11.82	0.80331
GO:0033281	TAT protein transport complex	3	0	0.03	0.80565
GO:0005753	mitochondrial proton-transporting ATP synthase complex	29	0	0.32	0.80586
GO:0044448	cell cortex part	59	0	0.65	0.80647
GO:0019867	outer membrane	102	0	1.12	0.80711
GO:0016020	membrane	5871	68	64.39	0.81347
GO:0009535	chloroplast thylakoid membrane	369	0	4.05	0.81418
GO:0000799	nuclear condensin complex	2	0	0.02	0.81442
GO:0000312	plastid small ribosomal subunit	4	0	0.04	0.81535
GO:0031968	organelle outer membrane	97	0	1.06	0.8157
GO:0031515	tRNA (m1A) methyltransferase complex	2	0	0.02	0.81941
GO:0043527	tRNA methyltransferase complex	2	0	0.02	0.81941
GO:0031429	box H/ACA snoRNP complex	4	0	0.04	0.81984
GO:1990234	transferase complex	356	0	3.9	0.82094
GO:0009568	amyloplast starch grain	1	0	0.01	0.82377
GO:0044427	chromosomal part	163	0	1.79	0.82596
GO:0000276	mitochondrial proton-transporting ATP synthase complex, coupling factor F(o)	8	0	0.09	0.82708
GO:0044430	cytoskeletal part	322	2	3.53	0.83133
GO:0005956	protein kinase CK2 complex	2	0	0.02	0.83147
GO:0055035	plastid thylakoid membrane	370	0	4.06	0.83178
GO:0005758	mitochondrial intermembrane space	16	0	0.18	0.84005
GO:0044429	mitochondrial part	393	4	4.31	0.84053
GO:0005938	cell cortex	66	0	0.72	0.84069
GO:0046930	pore complex	40	0	0.44	0.84644
GO:0012511	monolayer-surrounded lipid storage body	5	0	0.05	0.84673
GO:0009346	citrate lyase complex	2	0	0.02	0.84699
GO:0031982	vesicle	194	1	2.13	0.85287
GO:0031988	membrane-bounded vesicle	191	1	2.09	0.85608
GO:0031314	extrinsic component of mitochondrial inner membrane	5	0	0.05	0.85686
GO:0005759	mitochondrial matrix	72	0	0.79	0.85712
GO:0010494	cytoplasmic stress granule	3	0	0.03	0.85754
GO:0022625	cytosolic large ribosomal subunit	72	0	0.79	0.8594
GO:0000148	1,3-beta-D-glucan synthase complex	45	0	0.49	0.86104
GO:0005811	lipid particle	6	0	0.07	0.86112
GO:0000323	lytic vacuole	15	0	0.16	0.86246
GO:0000407	pre-autophagosomal structure	6	0	0.07	0.86343
GO:0032432	actin filament bundle	2	0	0.02	0.8635
GO:0032153	cell division site	2	0	0.02	0.8635
GO:0000322	storage vacuole	11	1	0.12	0.8635
GO:0030864	cortical actin cytoskeleton	9	0	0.1	0.86388
GO:0061645	endocytic patch	9	0	0.1	0.86388
GO:0030479	actin cortical patch	9	0	0.1	0.86388
GO:0031410	cytoplasmic vesicle	183	1	2.01	0.86467
GO:0070652	HAUS complex	2	0	0.02	0.86472
GO:0031315	extrinsic component of mitochondrial outer membrane	1	0	0.01	0.86518
GO:0034708	methyltransferase complex	4	0	0.04	0.8653
GO:0015630	microtubule cytoskeleton	249	1	2.73	0.86594
GO:0016023	cytoplasmic membrane-bounded vesicle	181	1	1.99	0.86683
GO:0048500	signal recognition particle	17	0	0.19	0.87069
GO:0000275	mitochondrial proton-transporting ATP synthase complex, catalytic core F(1)	17	0	0.19	0.88125
GO:0031371	ubiquitin conjugating enzyme complex	2	0	0.02	0.8817
GO:0031372	UBC13-MMS2 complex	2	0	0.02	0.8817
GO:0033178	proton-transporting two-sector ATPase complex, catalytic domain	74	0	0.81	0.88218
GO:0000815	ESCRT III complex	4	0	0.04	0.88253
GO:0000139	Golgi membrane	86	0	0.94	0.89082
GO:0044433	cytoplasmic vesicle part	87	0	0.95	0.89306
GO:0009783	photosystem II antenna complex	3	0	0.03	0.89414
GO:0012506	vesicle membrane	86	0	0.94	0.89423
GO:0031082	BLOC complex	2	0	0.02	0.89455
GO:0031083	BLOC-1 complex	2	0	0.02	0.89455
GO:0005940	septin ring	1	0	0.01	0.89469
GO:0032168	hyphal septin ring	1	0	0.01	0.89469
GO:0030659	cytoplasmic vesicle membrane	85	0	0.93	0.8954
GO:0005741	mitochondrial outer membrane	50	0	0.55	0.90066
GO:0030135	coated vesicle	79	0	0.87	0.90246
GO:0015934	large ribosomal subunit	130	0	1.43	0.90272
GO:0000786	nucleosome	71	0	0.78	0.903
GO:1990104	DNA bending complex	71	0	0.78	0.903
GO:0035145	exon-exon junction complex	3	0	0.03	0.90596
GO:0015935	small ribosomal subunit	132	0	1.45	0.90724
GO:0035101	FACT complex	4	0	0.04	0.91129
GO:0030662	coated vesicle membrane	71	0	0.78	0.91194
GO:0042406	extrinsic component of endoplasmic reticulum membrane	3	0	0.03	0.91513
GO:0030120	vesicle coat	68	0	0.75	0.91551
GO:0005720	nuclear heterochromatin	2	0	0.02	0.91604
GO:0000792	heterochromatin	2	0	0.02	0.91604
GO:0090406	pollen tube	22	0	0.24	0.91609
GO:0070013	intracellular organelle lumen	588	0	6.45	0.9161
GO:0043233	organelle lumen	588	0	6.45	0.9161
GO:0005739	mitochondrion	1180	6	12.94	0.91735
GO:0044446	intracellular organelle part	3522	24	38.63	0.91982
GO:0005764	lysosome	1	0	0.01	0.91992
GO:0034425	etioplast envelope	4	0	0.04	0.92008
GO:0034426	etioplast membrane	4	0	0.04	0.92008
GO:0034099	luminal surveillance complex	4	0	0.04	0.92124
GO:0005628	prospore membrane	5	0	0.05	0.92195
GO:0042763	intracellular immature spore	5	0	0.05	0.92195
GO:0042764	ascospore-type prospore	5	0	0.05	0.92195
GO:0030660	Golgi-associated vesicle membrane	48	0	0.53	0.92236
GO:0009521	photosystem	127	0	1.39	0.92301
GO:0005840	ribosome	862	4	9.45	0.92367
GO:0031974	membrane-enclosed lumen	605	0	6.64	0.92801
GO:0044422	organelle part	3527	24	38.68	0.92891
GO:0070938	contractile ring	1	0	0.01	0.92925
GO:0000142	cellular bud neck contractile ring	1	0	0.01	0.92925
GO:0000812	Swr1 complex	1	0	0.01	0.92925
GO:0032155	cell division site part	1	0	0.01	0.92925
GO:0005826	actomyosin contractile ring	1	0	0.01	0.92925
GO:0044456	synapse part	2	0	0.02	0.93092
GO:0045211	postsynaptic membrane	2	0	0.02	0.93092
GO:0097060	synaptic membrane	2	0	0.02	0.93092
GO:0045202	synapse	2	0	0.02	0.93092
GO:0000329	fungal-type vacuole membrane	7	0	0.08	0.93207
GO:0044444	cytoplasmic part	6084	49	66.72	0.93299
GO:0034357	photosynthetic membrane	440	0	4.83	0.9334
GO:0009840	chloroplastic endopeptidase Clp complex	15	0	0.16	0.93362
GO:0009368	endopeptidase Clp complex	15	0	0.16	0.93362
GO:0022627	cytosolic small ribosomal subunit	69	0	0.76	0.93528
GO:0000418	DNA-directed RNA polymerase IV complex	19	0	0.21	0.93619
GO:0009533	chloroplast stromal thylakoid	17	0	0.19	0.93788
GO:0044798	nuclear transcription factor complex	29	0	0.32	0.93801
GO:0030133	transport vesicle	38	0	0.42	0.93806
GO:0070860	RNA polymerase I core factor complex	1	0	0.01	0.93811
GO:0000120	RNA polymerase I transcription factor complex	1	0	0.01	0.93811
GO:0043229	intracellular organelle	7577	55	83.1	0.93981
GO:0033290	eukaryotic 48S preinitiation complex	40	0	0.44	0.9405
GO:0016282	eukaryotic 43S preinitiation complex	40	0	0.44	0.9405
GO:0005794	Golgi apparatus	533	3	5.85	0.94178
GO:0005754	mitochondrial proton-transporting ATP synthase, catalytic core	8	0	0.09	0.94228
GO:0045267	proton-transporting ATP synthase, catalytic core	8	0	0.09	0.94228
GO:0043226	organelle	7584	55	83.17	0.94235
GO:0030658	transport vesicle membrane	35	0	0.38	0.94282
GO:0030137	COPI-coated vesicle	27	0	0.3	0.94694
GO:0030663	COPI-coated vesicle membrane	27	0	0.3	0.94694
GO:0008250	oligosaccharyltransferase complex	6	0	0.07	0.94724
GO:0005776	autophagic vacuole	6	0	0.07	0.94736
GO:0030126	COPI vesicle coat	26	0	0.29	0.94885
GO:0031312	extrinsic component of organelle membrane	8	0	0.09	0.94898
GO:0044455	mitochondrial membrane part	146	0	1.6	0.95138
GO:0005730	nucleolus	305	0	3.34	0.95166
GO:0030136	clathrin-coated vesicle	38	0	0.42	0.95198
GO:0030956	glutamyl-tRNA(Gln) amidotransferase complex	4	0	0.04	0.95483
GO:0005737	cytoplasm	6844	58	75.06	0.95514
GO:0070461	SAGA-type complex	4	0	0.04	0.95573
GO:0031970	organelle envelope lumen	17	0	0.19	0.95595
GO:0042651	thylakoid membrane	411	0	4.51	0.95624
GO:0009539	photosystem II reaction center	3	0	0.03	0.95655
GO:0005751	mitochondrial respiratory chain complex IV	5	0	0.05	0.95663
GO:0045277	respiratory chain complex IV	5	0	0.05	0.95663
GO:0017087	mitochondrial processing peptidase complex	2	0	0.02	0.9583
GO:0030863	cortical cytoskeleton	19	0	0.21	0.95852
GO:0030665	clathrin-coated vesicle membrane	30	0	0.33	0.96192
GO:0030140	trans-Golgi network transport vesicle	23	0	0.25	0.96208
GO:0030929	ADPG pyrophosphorylase complex	2	0	0.02	0.96248
GO:0030931	heterotetrameric ADPG pyrophosphorylase complex	2	0	0.02	0.96248
GO:0000324	fungal-type vacuole	9	0	0.1	0.96268
GO:0030125	clathrin vesicle coat	29	0	0.32	0.96316
GO:0016272	prefoldin complex	9	0	0.1	0.96434
GO:0044459	plasma membrane part	174	3	1.91	0.9653
GO:0030132	clathrin coat of coated pit	21	0	0.23	0.96533
GO:0005905	coated pit	21	0	0.23	0.96533
GO:0012510	trans-Golgi network transport vesicle membrane	21	0	0.23	0.96533
GO:0005640	nuclear outer membrane	1	0	0.01	0.96677
GO:0030130	clathrin coat of trans-Golgi network vesicle	20	0	0.22	0.96695
GO:0005746	mitochondrial respiratory chain	86	0	0.94	0.96726
GO:0044425	membrane part	3197	32	35.06	0.96891
GO:0030118	clathrin coat	70	0	0.77	0.96995
GO:0044431	Golgi apparatus part	235	1	2.58	0.97179
GO:0043228	non-membrane-bounded organelle	1681	7	18.44	0.9728
GO:0043232	intracellular non-membrane-bounded organelle	1681	7	18.44	0.9728
GO:0015030	Cajal body	4	0	0.04	0.9733
GO:0009349	riboflavin synthase complex	1	0	0.01	0.97355
GO:0031225	anchored component of membrane	71	4	0.78	0.97437
GO:0030529	ribonucleoprotein complex	1123	5	12.32	0.97738
GO:0000775	chromosome, centromeric region	22	0	0.24	0.97753
GO:0031224	intrinsic component of membrane	2594	32	28.45	0.97834
GO:0044815	DNA packaging complex	77	0	0.84	0.98018
GO:0005960	glycine cleavage complex	13	0	0.14	0.98052
GO:0070069	cytochrome complex	22	0	0.24	0.98148
GO:0000776	kinetochore	7	0	0.08	0.98171
GO:0033110	Cvt vesicle membrane	4	0	0.04	0.98324
GO:0033107	CVT vesicle	4	0	0.04	0.98324
GO:0000421	autophagic vacuole membrane	4	0	0.04	0.98324
GO:0048475	coated membrane	117	0	1.28	0.98381
GO:0030117	membrane coat	117	0	1.28	0.98381
GO:0005622	intracellular	9445	70	103.58	0.98492
GO:0044428	nuclear part	648	0	7.11	0.98569
GO:0044445	cytosolic part	271	1	2.97	0.98572
GO:0009523	photosystem II	79	0	0.87	0.98666
GO:0005635	nuclear envelope	77	0	0.84	0.98724
GO:0022626	cytosolic ribosome	226	0	2.48	0.98812
GO:0009538	photosystem I reaction center	13	0	0.14	0.98824
GO:0044391	ribosomal subunit	261	0	2.86	0.98825
GO:0070993	translation preinitiation complex	44	0	0.48	0.98914
GO:0031226	intrinsic component of plasma membrane	45	3	0.49	0.98984
GO:0031981	nuclear lumen	483	0	5.3	0.99001
GO:0005887	integral component of plasma membrane	15	0	0.16	0.99014
GO:0005798	Golgi-associated vesicle	52	0	0.57	0.99016
GO:0072588	box H/ACA RNP complex	7	0	0.08	0.99056
GO:1902494	catalytic complex	587	1	6.44	0.99095
GO:0005787	signal peptidase complex	7	0	0.08	0.99144
GO:1990351	transporter complex	16	0	0.18	0.99177
GO:0032991	macromolecular complex	3000	9	32.9	0.99249
GO:0009654	photosystem II oxygen evolving complex	36	0	0.39	0.99282
GO:1902495	transmembrane transporter complex	13	0	0.14	0.99331
GO:0033597	mitotic checkpoint complex	1	0	0.01	0.99345
GO:0044424	intracellular part	9183	68	100.71	0.99363
GO:0005750	mitochondrial respiratory chain complex III	12	0	0.13	0.99382
GO:0045275	respiratory chain complex III	12	0	0.13	0.99382
GO:0044450	microtubule organizing center part	5	0	0.05	0.99431
GO:0005666	DNA-directed RNA polymerase III complex	1	0	0.01	0.99581
GO:0008023	transcription elongation factor complex	7	0	0.08	0.99699
GO:0031972	chloroplast intermembrane space	1	0	0.01	0.99736
GO:0009529	plastid intermembrane space	1	0	0.01	0.99736
GO:0005852	eukaryotic translation initiation factor 3 complex	45	0	0.49	0.99786
GO:0032126	eisosome	1	0	0.01	0.99792
GO:0000307	cyclin-dependent protein kinase holoenzyme complex	1	0	0.01	0.99849
GO:0032783	ELL-EAF complex	3	0	0.03	0.99871
GO:0000930	gamma-tubulin complex	3	0	0.03	0.99915
GO:0032993	protein-DNA complex	96	0	1.05	0.99926
GO:1990204	oxidoreductase complex	152	0	1.67	0.99942
GO:0043234	protein complex	1910	4	20.95	0.99979
GO:0000346	transcription export complex	1	0	0.01	0.99991
GO:0000347	THO complex	1	0	0.01	0.99991
GO:0000445	THO complex part of transcription export complex	1	0	0.01	0.99991
GO:0045298	tubulin complex	5	0	0.05	0.99998
GO:0005911	cell-cell junction	416	3	4.56	1
GO:0030054	cell junction	416	3	4.56	1
GO:0055044	symplast	416	3	4.56	1
GO:0005575	cellular_component	12948	142	142	1

## Sheet:  mature_vs_young MF
GO ID	Term	Annotated	Significant	Expected	KS
GO:0004674	protein serine/threonine kinase activity	1380	8	14.11	1.3e-16
GO:0005524	ATP binding	3916	25	40.05	1.3e-06
GO:0003700	sequence-specific DNA binding transcription factor activity	679	7	6.94	1.8e-06
GO:0043565	sequence-specific DNA binding	333	4	3.41	4e-06
GO:0003677	DNA binding	1913	16	19.57	5.8e-06
GO:0003824	catalytic activity	14977	184	153.18	6.8e-06
GO:0016773	phosphotransferase activity, alcohol group as acceptor	2071	14	21.18	5.9e-05
GO:0004806	triglyceride lipase activity	40	1	0.41	6.8e-05
GO:0008080	N-acetyltransferase activity	65	0	0.66	8.2e-05
GO:0008270	zinc ion binding	1689	7	17.27	0.0001
GO:0004722	protein serine/threonine phosphatase activity	102	0	1.04	0.00021
GO:0008168	methyltransferase activity	448	1	4.58	0.00023
GO:0003682	chromatin binding	261	3	2.67	0.00032
GO:0047617	acyl-CoA hydrolase activity	10	0	0.1	0.00038
GO:0005097	Rab GTPase activator activity	22	0	0.23	0.00058
GO:1901505	carbohydrate derivative transporter activity	49	0	0.5	0.00059
GO:0004747	ribokinase activity	18	1	0.18	0.00078
GO:0072509	divalent inorganic cation transmembrane transporter activity	82	2	0.84	0.00082
GO:0004812	aminoacyl-tRNA ligase activity	126	0	1.29	0.00115
GO:0001104	RNA polymerase II transcription cofactor activity	20	0	0.2	0.00131
GO:0019104	DNA N-glycosylase activity	11	0	0.11	0.00178
GO:0008060	ARF GTPase activator activity	17	0	0.17	0.00195
GO:0004506	squalene monooxygenase activity	11	0	0.11	0.00224
GO:0016810	hydrolase activity, acting on carbon-nitrogen (but not peptide) bonds	135	2	1.38	0.00228
GO:0008252	nucleotidase activity	10	0	0.1	0.00238
GO:0005452	inorganic anion exchanger activity	8	0	0.08	0.00249
GO:0008725	DNA-3-methyladenine glycosylase activity	7	0	0.07	0.0025
GO:0000234	phosphoethanolamine N-methyltransferase activity	4	0	0.04	0.0026
GO:0008374	O-acyltransferase activity	63	4	0.64	0.00273
GO:0015085	calcium ion transmembrane transporter activity	46	2	0.47	0.00279
GO:0005247	voltage-gated chloride channel activity	11	0	0.11	0.00358
GO:0045548	phenylalanine ammonia-lyase activity	7	2	0.07	0.0036
GO:0004335	galactokinase activity	4	0	0.04	0.00363
GO:0004713	protein tyrosine kinase activity	199	2	2.04	0.00373
GO:0046914	transition metal ion binding	2587	28	26.46	0.00398
GO:0004702	receptor signaling protein serine/threonine kinase activity	82	0	0.84	0.00402
GO:0015079	potassium ion transmembrane transporter activity	68	0	0.7	0.00429
GO:0004003	ATP-dependent DNA helicase activity	23	0	0.24	0.00434
GO:0015291	secondary active transmembrane transporter activity	263	4	2.69	0.00441
GO:0004842	ubiquitin-protein transferase activity	232	0	2.37	0.00446
GO:0042803	protein homodimerization activity	89	3	0.91	0.00451
GO:0031072	heat shock protein binding	91	0	0.93	0.00452
GO:0050662	coenzyme binding	652	7	6.67	0.00515
GO:0003684	damaged DNA binding	35	0	0.36	0.00581
GO:0015932	nucleobase-containing compound transmembrane transporter activity	43	0	0.44	0.00583
GO:0008447	L-ascorbate oxidase activity	11	3	0.11	0.00587
GO:0016308	1-phosphatidylinositol-4-phosphate 5-kinase activity	15	0	0.15	0.00592
GO:0003906	DNA-(apurinic or apyrimidinic site) lyase activity	5	0	0.05	0.00705
GO:0008173	RNA methyltransferase activity	37	0	0.38	0.00733
GO:0016206	catechol O-methyltransferase activity	6	0	0.06	0.00739
GO:0005249	voltage-gated potassium channel activity	28	0	0.29	0.00742
GO:0016705	oxidoreductase activity, acting on paired donors, with incorporation or reduction of molecular oxygen	590	15	6.03	0.00786
GO:0008276	protein methyltransferase activity	53	0	0.54	0.00791
GO:0003887	DNA-directed DNA polymerase activity	40	0	0.41	0.00842
GO:0008375	acetylglucosaminyltransferase activity	55	1	0.56	0.00886
GO:0008519	ammonium transmembrane transporter activity	10	0	0.1	0.00955
GO:0004629	phospholipase C activity	17	1	0.17	0.01003
GO:0015215	nucleotide transmembrane transporter activity	25	0	0.26	0.01011
GO:0015368	calcium:cation antiporter activity	9	2	0.09	0.01018
GO:0004565	beta-galactosidase activity	48	3	0.49	0.01054
GO:0046029	mannitol dehydrogenase activity	6	0	0.06	0.01082
GO:0031320	hexitol dehydrogenase activity	6	0	0.06	0.01082
GO:0016160	amylase activity	31	3	0.32	0.01083
GO:0004497	monooxygenase activity	408	13	4.17	0.0109
GO:0008417	fucosyltransferase activity	6	0	0.06	0.01163
GO:0005506	iron ion binding	592	13	6.05	0.0118
GO:0005388	calcium-transporting ATPase activity	34	0	0.35	0.01297
GO:0008865	fructokinase activity	8	0	0.08	0.01341
GO:0019825	oxygen binding	39	2	0.4	0.01362
GO:0047134	protein-disulfide reductase activity	11	0	0.11	0.01364
GO:0005432	calcium:sodium antiporter activity	4	0	0.04	0.01458
GO:0016616	oxidoreductase activity, acting on the CH-OH group of donors, NAD or NADP as acceptor	381	6	3.9	0.01469
GO:0031406	carboxylic acid binding	106	1	1.08	0.01526
GO:0043177	organic acid binding	106	1	1.08	0.01526
GO:0016788	hydrolase activity, acting on ester bonds	1248	14	12.76	0.01538
GO:0016812	hydrolase activity, acting on carbon-nitrogen (but not peptide) bonds, in cyclic amides	16	0	0.16	0.01545
GO:0008509	anion transmembrane transporter activity	235	2	2.4	0.01551
GO:0008238	exopeptidase activity	149	3	1.52	0.01602
GO:0016757	transferase activity, transferring glycosyl groups	809	10	8.27	0.01619
GO:0015923	mannosidase activity	26	0	0.27	0.01758
GO:0005337	nucleoside transmembrane transporter activity	26	0	0.27	0.01771
GO:0008536	Ran GTPase binding	43	0	0.44	0.01792
GO:0031267	small GTPase binding	45	0	0.46	0.01849
GO:0017016	Ras GTPase binding	45	0	0.46	0.01849
GO:0003725	double-stranded RNA binding	18	0	0.18	0.01901
GO:0008936	nicotinamidase activity	2	2	0.02	0.01947
GO:0015605	organophosphate ester transmembrane transporter activity	46	1	0.47	0.01967
GO:0005385	zinc ion transmembrane transporter activity	13	0	0.13	0.0197
GO:0016491	oxidoreductase activity	2882	60	29.48	0.01979
GO:0016641	oxidoreductase activity, acting on the CH-NH2 group of donors, oxygen as acceptor	31	0	0.32	0.02068
GO:0004553	hydrolase activity, hydrolyzing O-glycosyl compounds	543	18	5.55	0.02069
GO:0009982	pseudouridine synthase activity	23	0	0.24	0.02077
GO:0008649	rRNA methyltransferase activity	7	0	0.07	0.02128
GO:0035197	siRNA binding	4	0	0.04	0.02211
GO:0031127	alpha-(1,2)-fucosyltransferase activity	4	0	0.04	0.02247
GO:0008107	galactoside 2-alpha-L-fucosyltransferase activity	4	0	0.04	0.02247
GO:0008441	3'(2'),5'-bisphosphate nucleotidase activity	6	0	0.06	0.02251
GO:0016412	serine O-acyltransferase activity	7	0	0.07	0.02265
GO:0009001	serine O-acetyltransferase activity	7	0	0.07	0.02265
GO:0016207	4-coumarate-CoA ligase activity	9	0	0.09	0.02333
GO:0004709	MAP kinase kinase kinase activity	46	0	0.47	0.02403
GO:0016636	oxidoreductase activity, acting on the CH-CH group of donors, iron-sulfur protein as acceptor	3	0	0.03	0.02411
GO:0004556	alpha-amylase activity	12	0	0.12	0.02422
GO:0015925	galactosidase activity	54	3	0.55	0.02446
GO:0051020	GTPase binding	49	0	0.5	0.02454
GO:0015297	antiporter activity	137	2	1.4	0.02459
GO:0019208	phosphatase regulator activity	22	0	0.23	0.02464
GO:0016885	ligase activity, forming carbon-carbon bonds	23	0	0.24	0.02493
GO:0035252	UDP-xylosyltransferase activity	5	0	0.05	0.02504
GO:0015095	magnesium ion transmembrane transporter activity	23	0	0.24	0.02513
GO:0008026	ATP-dependent helicase activity	225	1	2.3	0.02536
GO:0070035	purine NTP-dependent helicase activity	225	1	2.3	0.02536
GO:0004707	MAP kinase activity	34	0	0.35	0.02599
GO:0033843	xyloglucan 6-xylosyltransferase activity	2	0	0.02	0.02608
GO:0004198	calcium-dependent cysteine-type endopeptidase activity	2	0	0.02	0.02614
GO:0008601	protein phosphatase type 2A regulator activity	19	0	0.19	0.02642
GO:0016614	oxidoreductase activity, acting on CH-OH group of donors	447	6	4.57	0.02657
GO:0031683	G-protein beta/gamma-subunit complex binding	7	0	0.07	0.0266
GO:0051766	inositol trisphosphate kinase activity	7	0	0.07	0.02665
GO:0042578	phosphoric ester hydrolase activity	424	3	4.34	0.02721
GO:0005487	nucleocytoplasmic transporter activity	4	0	0.04	0.02739
GO:0008757	S-adenosylmethionine-dependent methyltransferase activity	145	0	1.48	0.02749
GO:0016794	diphosphoric monoester hydrolase activity	4	0	0.04	0.02822
GO:0008893	guanosine-3',5'-bis(diphosphate) 3'-diphosphatase activity	4	0	0.04	0.02822
GO:0008967	phosphoglycolate phosphatase activity	10	0	0.1	0.02908
GO:0004143	diacylglycerol kinase activity	12	0	0.12	0.02934
GO:0016538	cyclin-dependent protein serine/threonine kinase regulator activity	16	0	0.16	0.02935
GO:0033808	6'-deoxychalcone synthase activity	2	0	0.02	0.02953
GO:0015662	ATPase activity, coupled to transmembrane movement of ions, phosphorylative mechanism	73	0	0.75	0.02988
GO:0016661	oxidoreductase activity, acting on other nitrogenous compounds as donors	8	0	0.08	0.02998
GO:0008233	peptidase activity	985	21	10.07	0.03105
GO:0004221	ubiquitin thiolesterase activity	58	0	0.59	0.03154
GO:0016597	amino acid binding	73	1	0.75	0.03179
GO:0016874	ligase activity	569	1	5.82	0.03241
GO:0050660	flavin adenine dinucleotide binding	233	2	2.38	0.03263
GO:0016759	cellulose synthase activity	74	3	0.76	0.033
GO:0016787	hydrolase activity	5278	73	53.98	0.03349
GO:0008253	5'-nucleotidase activity	4	0	0.04	0.03422
GO:0000210	NAD+ diphosphatase activity	2	0	0.02	0.03441
GO:0008514	organic anion transmembrane transporter activity	132	1	1.35	0.03514
GO:0004402	histone acetyltransferase activity	26	0	0.27	0.03547
GO:0090595	acetyl-CoA:L-lysine N6-acetyltransferase	26	0	0.27	0.03547
GO:0000030	mannosyltransferase activity	14	1	0.14	0.03572
GO:0017176	phosphatidylinositol N-acetylglucosaminyltransferase activity	4	0	0.04	0.03598
GO:0030983	mismatched DNA binding	11	0	0.11	0.03609
GO:0050321	tau-protein kinase activity	9	1	0.09	0.03609
GO:0016670	oxidoreductase activity, acting on a sulfur group of donors, oxygen as acceptor	8	0	0.08	0.03617
GO:0016411	acylglycerol O-acyltransferase activity	28	4	0.29	0.03683
GO:0016413	O-acetyltransferase activity	10	0	0.1	0.03709
GO:0004386	helicase activity	459	1	4.69	0.03739
GO:0008974	phosphoribulokinase activity	3	0	0.03	0.03745
GO:0016790	thiolester hydrolase activity	94	0	0.96	0.03756
GO:0009978	allene oxide synthase activity	2	0	0.02	0.03772
GO:0008534	oxidized purine nucleobase lesion DNA N-glycosylase activity	2	0	0.02	0.03809
GO:0000702	oxidized base lesion DNA N-glycosylase activity	2	0	0.02	0.03809
GO:0016811	hydrolase activity, acting on carbon-nitrogen (but not peptide) bonds, in linear amides	68	2	0.7	0.03874
GO:0004045	aminoacyl-tRNA hydrolase activity	7	0	0.07	0.03995
GO:0015198	oligopeptide transporter activity	9	0	0.09	0.0402
GO:0032440	2-alkenal reductase [NAD(P)] activity	188	6	1.92	0.04028
GO:0031418	L-ascorbic acid binding	21	0	0.21	0.04064
GO:0004888	transmembrane signaling receptor activity	57	0	0.58	0.04081
GO:0004746	riboflavin synthase activity	2	0	0.02	0.04099
GO:0070008	serine-type exopeptidase activity	52	1	0.53	0.0411
GO:0030620	U2 snRNA binding	2	0	0.02	0.04169
GO:0030619	U1 snRNA binding	2	0	0.02	0.04169
GO:0042171	lysophosphatidic acid acyltransferase activity	10	3	0.1	0.0421
GO:0071617	lysophospholipid acyltransferase activity	10	3	0.1	0.0421
GO:0070011	peptidase activity, acting on L-amino acid peptides	850	16	8.69	0.04239
GO:0033840	NDP-glucose-starch glucosyltransferase activity	2	0	0.02	0.04309
GO:0030246	carbohydrate binding	287	4	2.94	0.04319
GO:0047262	polygalacturonate 4-alpha-galacturonosyltransferase activity	16	0	0.16	0.04336
GO:0004664	prephenate dehydratase activity	3	0	0.03	0.0436
GO:0019888	protein phosphatase regulator activity	21	0	0.21	0.04392
GO:0004340	glucokinase activity	2	0	0.02	0.04639
GO:0016407	acetyltransferase activity	84	0	0.86	0.04679
GO:0019210	kinase inhibitor activity	7	0	0.07	0.04686
GO:0008889	glycerophosphodiester phosphodiesterase activity	8	0	0.08	0.04716
GO:0008170	N-methyltransferase activity	52	0	0.53	0.04723
GO:0016421	CoA carboxylase activity	19	0	0.19	0.04741
GO:0001716	L-amino-acid oxidase activity	4	0	0.04	0.04745
GO:0019899	enzyme binding	157	0	1.61	0.04754
GO:0035312	5'-3' exodeoxyribonuclease activity	3	0	0.03	0.04759
GO:0045145	single-stranded DNA 5'-3' exodeoxyribonuclease activity	3	0	0.03	0.04759
GO:0016895	exodeoxyribonuclease activity, producing 5'-phosphomonoesters	3	0	0.03	0.04759
GO:0008297	single-stranded DNA exodeoxyribonuclease activity	3	0	0.03	0.04759
GO:0004529	exodeoxyribonuclease activity	3	0	0.03	0.04759
GO:0015101	organic cation transmembrane transporter activity	15	1	0.15	0.04796
GO:0042973	glucan endo-1,3-beta-D-glucosidase activity	16	1	0.16	0.04892
GO:0008081	phosphoric diester hydrolase activity	78	2	0.8	0.0495
GO:0004367	glycerol-3-phosphate dehydrogenase [NAD+] activity	9	0	0.09	0.05
GO:0016765	transferase activity, transferring alkyl or aryl (other than methyl) groups	138	2	1.41	0.05041
GO:0016688	L-ascorbate peroxidase activity	7	0	0.07	0.05196
GO:0008017	microtubule binding	145	1	1.48	0.05222
GO:0030158	protein xylosyltransferase activity	4	0	0.04	0.05236
GO:0016651	oxidoreductase activity, acting on NAD(P)H	181	1	1.85	0.05284
GO:0052742	phosphatidylinositol kinase activity	5	0	0.05	0.0537
GO:0004395	hexaprenyldihydroxybenzoate methyltransferase activity	2	0	0.02	0.05405
GO:0030580	quinone cofactor methyltransferase activity	2	0	0.02	0.05405
GO:0008425	2-polyprenyl-6-methoxy-1,4-benzoquinone methyltransferase activity	2	0	0.02	0.05405
GO:0010420	polyprenyldihydroxybenzoate methyltransferase activity	2	0	0.02	0.05405
GO:0016627	oxidoreductase activity, acting on the CH-CH group of donors	329	7	3.36	0.0546
GO:0004075	biotin carboxylase activity	18	0	0.18	0.05567
GO:0016798	hydrolase activity, acting on glycosyl bonds	591	19	6.04	0.05595
GO:0036459	ubiquitinyl hydrolase activity	60	0	0.61	0.0564
GO:0004660	protein farnesyltransferase activity	2	0	0.02	0.05685
GO:0004652	polynucleotide adenylyltransferase activity	9	0	0.09	0.05702
GO:0004672	protein kinase activity	1851	13	18.93	0.05721
GO:0016760	cellulose synthase (UDP-forming) activity	72	3	0.74	0.05731
GO:0008131	primary amine oxidase activity	22	0	0.23	0.05788
GO:0080043	quercetin 3-O-glucosyltransferase activity	5	0	0.05	0.05865
GO:0005338	nucleotide-sugar transmembrane transporter activity	9	0	0.09	0.05932
GO:0005199	structural constituent of cell wall	9	2	0.09	0.05962
GO:0008240	tripeptidyl-peptidase activity	7	0	0.07	0.06009
GO:0000249	C-22 sterol desaturase activity	2	0	0.02	0.06049
GO:0070704	sterol desaturase activity	2	0	0.02	0.06049
GO:0004181	metallocarboxypeptidase activity	4	0	0.04	0.06106
GO:0016668	oxidoreductase activity, acting on a sulfur group of donors, NAD(P) as acceptor	31	0	0.32	0.06186
GO:0004659	prenyltransferase activity	27	0	0.28	0.06261
GO:0015386	potassium:proton antiporter activity	6	0	0.06	0.06323
GO:0022821	potassium ion antiporter activity	6	0	0.06	0.06323
GO:0004733	pyridoxamine-phosphate oxidase activity	4	0	0.04	0.06368
GO:0004620	phospholipase activity	61	2	0.62	0.06449
GO:0033737	1-pyrroline dehydrogenase activity	2	0	0.02	0.06461
GO:0019145	aminobutyraldehyde dehydrogenase activity	2	0	0.02	0.06461
GO:1901476	carbohydrate transporter activity	68	1	0.7	0.06495
GO:0015144	carbohydrate transmembrane transporter activity	68	1	0.7	0.06495
GO:0015172	acidic amino acid transmembrane transporter activity	10	0	0.1	0.06514
GO:0050619	phytochromobilin:ferredoxin oxidoreductase activity	2	0	0.02	0.06517
GO:0004559	alpha-mannosidase activity	20	0	0.2	0.06553
GO:0009011	starch synthase activity	15	0	0.15	0.06596
GO:0015369	calcium:proton antiporter activity	5	2	0.05	0.06616
GO:0016161	beta-amylase activity	19	3	0.19	0.06693
GO:0003919	FMN adenylyltransferase activity	2	0	0.02	0.06698
GO:0015103	inorganic anion transmembrane transporter activity	90	1	0.92	0.06718
GO:0048029	monosaccharide binding	25	0	0.26	0.06726
GO:0034594	phosphatidylinositol trisphosphate phosphatase activity	2	0	0.02	0.06762
GO:0004551	nucleotide diphosphatase activity	5	0	0.05	0.06848
GO:0046873	metal ion transmembrane transporter activity	217	2	2.22	0.06946
GO:0000285	1-phosphatidylinositol-3-phosphate 5-kinase activity	6	0	0.06	0.06972
GO:0020037	heme binding	530	15	5.42	0.06984
GO:1901677	phosphate transmembrane transporter activity	67	2	0.69	0.07024
GO:0015211	purine nucleoside transmembrane transporter activity	16	0	0.16	0.07027
GO:0033772	flavonoid 3',5'-hydroxylase activity	5	0	0.05	0.07028
GO:0005516	calmodulin binding	124	0	1.27	0.07085
GO:0004109	coproporphyrinogen oxidase activity	2	0	0.02	0.0713
GO:0004834	tryptophan synthase activity	8	0	0.08	0.07156
GO:0009703	nitrate reductase (NADH) activity	6	0	0.06	0.07206
GO:0008940	nitrate reductase activity	6	0	0.06	0.07206
GO:0046857	oxidoreductase activity, acting on other nitrogenous compounds as donors, with NAD or NADP as acceptor	6	0	0.06	0.07206
GO:0004697	protein kinase C activity	13	0	0.13	0.07226
GO:0008805	carbon-monoxide oxygenase activity	4	0	0.04	0.07268
GO:0016622	oxidoreductase activity, acting on the aldehyde or oxo group of donors, cytochrome as acceptor	4	0	0.04	0.07268
GO:0005262	calcium channel activity	4	0	0.04	0.07269
GO:0005346	purine ribonucleotide transmembrane transporter activity	14	0	0.14	0.07278
GO:0043621	protein self-association	13	1	0.13	0.07283
GO:0004435	phosphatidylinositol phospholipase C activity	10	0	0.1	0.07302
GO:0004185	serine-type carboxypeptidase activity	48	1	0.49	0.07313
GO:0016972	thiol oxidase activity	2	0	0.02	0.07313
GO:0015631	tubulin binding	148	1	1.51	0.07415
GO:0042054	histone methyltransferase activity	38	0	0.39	0.07467
GO:0052725	inositol-1,3,4-trisphosphate 6-kinase activity	5	0	0.05	0.0751
GO:0052726	inositol-1,3,4-trisphosphate 5-kinase activity	5	0	0.05	0.0751
GO:0047325	inositol tetrakisphosphate 1-kinase activity	5	0	0.05	0.0751
GO:0051765	inositol tetrakisphosphate kinase activity	5	0	0.05	0.0751
GO:0010295	(+)-abscisic acid 8'-hydroxylase activity	3	0	0.03	0.07514
GO:0003883	CTP synthase activity	6	0	0.06	0.07643
GO:0008422	beta-glucosidase activity	38	3	0.39	0.07647
GO:0004526	ribonuclease P activity	4	0	0.04	0.0767
GO:0003989	acetyl-CoA carboxylase activity	16	0	0.16	0.07675
GO:0003899	DNA-directed RNA polymerase activity	128	1	1.31	0.07763
GO:0015171	amino acid transmembrane transporter activity	57	0	0.58	0.07812
GO:0005542	folic acid binding	4	0	0.04	0.08023
GO:0004396	hexokinase activity	12	0	0.12	0.08075
GO:0004739	pyruvate dehydrogenase (acetyl-transferring) activity	6	0	0.06	0.08081
GO:0004656	procollagen-proline 4-dioxygenase activity	3	0	0.03	0.08277
GO:0031543	peptidyl-proline dioxygenase activity	3	0	0.03	0.08277
GO:0031545	peptidyl-proline 4-dioxygenase activity	3	0	0.03	0.08277
GO:0019798	procollagen-proline dioxygenase activity	3	0	0.03	0.08277
GO:0015271	outward rectifier potassium channel activity	3	0	0.03	0.08282
GO:0016423	tRNA (guanine) methyltransferase activity	11	0	0.11	0.08312
GO:0004527	exonuclease activity	88	0	0.9	0.08319
GO:0016783	sulfurtransferase activity	18	0	0.18	0.08351
GO:0005096	GTPase activator activity	48	0	0.49	0.08471
GO:0019207	kinase regulator activity	26	0	0.27	0.08508
GO:0004766	spermidine synthase activity	6	0	0.06	0.08567
GO:0015197	peptide transporter activity	12	0	0.12	0.08607
GO:0008970	phosphatidylcholine 1-acylhydrolase activity	2	0	0.02	0.08617
GO:0004416	hydroxyacylglutathione hydrolase activity	7	0	0.07	0.08649
GO:0005034	osmosensor activity	4	0	0.04	0.08703
GO:0004536	deoxyribonuclease activity	17	0	0.17	0.08717
GO:0008373	sialyltransferase activity	3	0	0.03	0.08743
GO:0035250	UDP-galactosyltransferase activity	15	0	0.15	0.08775
GO:0051879	Hsp90 protein binding	6	0	0.06	0.08781
GO:0004683	calmodulin-dependent protein kinase activity	77	0	0.79	0.08809
GO:0016301	kinase activity	2582	19	26.41	0.08919
GO:0008237	metallopeptidase activity	135	3	1.38	0.08994
GO:0003841	1-acylglycerol-3-phosphate O-acyltransferase activity	9	3	0.09	0.09134
GO:0046943	carboxylic acid transmembrane transporter activity	85	0	0.87	0.09144
GO:0005342	organic acid transmembrane transporter activity	85	0	0.87	0.09144
GO:0016706	oxidoreductase activity, acting on paired donors, with incorporation or reduction of molecular oxygen, 2-oxoglutarate as one donor, and incorporation of one atom each of oxygen into both donors	170	2	1.74	0.09178
GO:0008142	oxysterol binding	2	0	0.02	0.09196
GO:0046481	digalactosyldiacylglycerol synthase activity	4	0	0.04	0.09208
GO:0051087	chaperone binding	17	0	0.17	0.0929
GO:0004703	G-protein coupled receptor kinase activity	3	0	0.03	0.09398
GO:0004872	receptor activity	120	0	1.23	0.09404
GO:0016621	cinnamoyl-CoA reductase activity	10	0	0.1	0.09479
GO:0004765	shikimate kinase activity	3	0	0.03	0.09496
GO:0047987	hydroperoxide dehydratase activity	4	0	0.04	0.09576
GO:0047372	acylglycerol lipase activity	2	0	0.02	0.09659
GO:0003904	deoxyribodipyrimidine photo-lyase activity	2	0	0.02	0.09703
GO:0030234	enzyme regulator activity	289	5	2.96	0.09705
GO:0003962	cystathionine gamma-synthase activity	4	0	0.04	0.09712
GO:0016814	hydrolase activity, acting on carbon-nitrogen (but not peptide) bonds, in cyclic amidines	29	0	0.3	0.09783
GO:0004412	homoserine dehydrogenase activity	8	0	0.08	0.09794
GO:0008408	3'-5' exonuclease activity	33	0	0.34	0.09805
GO:0004366	glycerol-3-phosphate O-acyltransferase activity	9	2	0.09	0.09819
GO:0052832	inositol monophosphate 3-phosphatase activity	3	0	0.03	0.09947
GO:0052833	inositol monophosphate 4-phosphatase activity	3	0	0.03	0.09947
GO:0052834	inositol monophosphate phosphatase activity	3	0	0.03	0.09947
GO:0008934	inositol monophosphate 1-phosphatase activity	3	0	0.03	0.09947
GO:0010354	homogentisate prenyltransferase activity	2	0	0.02	0.10074
GO:0005351	sugar:proton symporter activity	50	1	0.51	0.10097
GO:0005402	cation:sugar symporter activity	50	1	0.51	0.10097
GO:0008199	ferric iron binding	6	0	0.06	0.10097
GO:0047622	adenosine nucleosidase activity	3	0	0.03	0.10261
GO:0045437	uridine nucleosidase activity	3	0	0.03	0.10261
GO:0072585	xanthosine nucleotidase activity	3	0	0.03	0.10261
GO:0050263	ribosylpyrimidine nucleosidase activity	3	0	0.03	0.10261
GO:0052745	inositol phosphate phosphatase activity	8	0	0.08	0.10276
GO:0060089	molecular transducer activity	306	1	3.13	0.1031
GO:0004871	signal transducer activity	306	1	3.13	0.1031
GO:0004180	carboxypeptidase activity	76	1	0.78	0.10315
GO:0016628	oxidoreductase activity, acting on the CH-CH group of donors, NAD or NADP as acceptor	235	6	2.4	0.10333
GO:0016278	lysine N-methyltransferase activity	37	0	0.38	0.10423
GO:0016279	protein-lysine N-methyltransferase activity	37	0	0.38	0.10423
GO:0018024	histone-lysine N-methyltransferase activity	37	0	0.38	0.10423
GO:0004322	ferroxidase activity	4	0	0.04	0.10428
GO:0016722	oxidoreductase activity, oxidizing metal ions	4	0	0.04	0.10428
GO:0016724	oxidoreductase activity, oxidizing metal ions, oxygen as acceptor	4	0	0.04	0.10428
GO:0004514	nicotinate-nucleotide diphosphorylase (carboxylating) activity	3	0	0.03	0.10451
GO:0016906	sterol 3-beta-glucosyltransferase activity	3	0	0.03	0.10613
GO:0043566	structure-specific DNA binding	46	0	0.47	0.10691
GO:0052689	carboxylic ester hydrolase activity	195	6	1.99	0.10701
GO:0070330	aromatase activity	28	4	0.29	0.1073
GO:0033549	MAP kinase phosphatase activity	3	0	0.03	0.10736
GO:0008175	tRNA methyltransferase activity	17	0	0.17	0.10762
GO:0004809	tRNA (guanine-N2-)-methyltransferase activity	3	0	0.03	0.10808
GO:0009055	electron carrier activity	642	13	6.57	0.10889
GO:0004049	anthranilate synthase activity	7	0	0.07	0.10981
GO:0004072	aspartate kinase activity	7	0	0.07	0.10984
GO:0003723	RNA binding	1424	3	14.56	0.11058
GO:0008079	translation termination factor activity	20	0	0.2	0.11114
GO:0003747	translation release factor activity	20	0	0.2	0.11114
GO:0004030	aldehyde dehydrogenase [NAD(P)+] activity	7	0	0.07	0.11188
GO:0008810	cellulase activity	21	2	0.21	0.11249
GO:0004197	cysteine-type endopeptidase activity	30	2	0.31	0.11255
GO:0004066	asparagine synthase (glutamine-hydrolyzing) activity	12	0	0.12	0.1126
GO:0044822	poly(A) RNA binding	23	0	0.24	0.11293
GO:0003729	mRNA binding	23	0	0.24	0.11293
GO:0004046	aminoacylase activity	3	0	0.03	0.11304
GO:0008831	dTDP-4-dehydrorhamnose reductase activity	8	0	0.08	0.11401
GO:0004657	proline dehydrogenase activity	3	1	0.03	0.11456
GO:0003796	lysozyme activity	3	0	0.03	0.11496
GO:0003676	nucleic acid binding	4599	19	47.04	0.11506
GO:0004334	fumarylacetoacetase activity	2	0	0.02	0.1152
GO:0016822	hydrolase activity, acting on acid carbon-carbon bonds	2	0	0.02	0.1152
GO:0016823	hydrolase activity, acting on acid carbon-carbon bonds, in ketonic substances	2	0	0.02	0.1152
GO:0008092	cytoskeletal protein binding	239	1	2.44	0.11552
GO:0008883	glutamyl-tRNA reductase activity	5	0	0.05	0.1164
GO:0019206	nucleoside kinase activity	19	0	0.19	0.11704
GO:0004000	adenosine deaminase activity	3	0	0.03	0.1182
GO:0016632	oxidoreductase activity, acting on the CH-CH group of donors, cytochrome as acceptor	2	0	0.02	0.12017
GO:0016633	galactonolactone dehydrogenase activity	2	0	0.02	0.12017
GO:0008378	galactosyltransferase activity	47	0	0.48	0.12028
GO:0004315	3-oxoacyl-[acyl-carrier-protein] synthase activity	8	0	0.08	0.1232
GO:0004144	diacylglycerol O-acyltransferase activity	16	1	0.16	0.12346
GO:0003714	transcription corepressor activity	2	0	0.02	0.12385
GO:0047769	arogenate dehydratase activity	2	0	0.02	0.12388
GO:0016165	linoleate 13S-lipoxygenase activity	32	0	0.33	0.12397
GO:0004623	phospholipase A2 activity	3	0	0.03	0.1244
GO:0004020	adenylylsulfate kinase activity	2	0	0.02	0.12498
GO:0015216	purine nucleotide transmembrane transporter activity	15	0	0.15	0.12544
GO:0004594	pantothenate kinase activity	2	0	0.02	0.12615
GO:0016454	C-palmitoyltransferase activity	4	0	0.04	0.1265
GO:0016409	palmitoyltransferase activity	4	0	0.04	0.1265
GO:0004758	serine C-palmitoyltransferase activity	4	0	0.04	0.1265
GO:0004805	trehalose-phosphatase activity	12	0	0.12	0.12692
GO:0016712	oxidoreductase activity, acting on paired donors, with incorporation or reduction of molecular oxygen, reduced flavin or flavoprotein as one donor, and incorporation of one atom of oxygen	29	4	0.3	0.12717
GO:0015398	high-affinity secondary active ammonium transmembrane transporter activity	3	0	0.03	0.12966
GO:0008235	metalloexopeptidase activity	24	0	0.25	0.12985
GO:0046906	tetrapyrrole binding	570	15	5.83	0.12994
GO:0016758	transferase activity, transferring hexosyl groups	648	8	6.63	0.13
GO:0003842	1-pyrroline-5-carboxylate dehydrogenase activity	5	0	0.05	0.13091
GO:0050113	inositol oxygenase activity	4	0	0.04	0.13152
GO:0031957	very long-chain fatty acid-CoA ligase activity	7	1	0.07	0.13159
GO:0004930	G-protein coupled receptor activity	12	0	0.12	0.13164
GO:0009881	photoreceptor activity	22	0	0.23	0.13196
GO:0004611	phosphoenolpyruvate carboxykinase activity	22	1	0.23	0.13208
GO:0051119	sugar transmembrane transporter activity	62	1	0.63	0.13296
GO:0044183	protein binding involved in protein folding	4	0	0.04	0.13343
GO:0015175	neutral amino acid transmembrane transporter activity	5	0	0.05	0.13373
GO:0019238	cyclohydrolase activity	12	0	0.12	0.13431
GO:0042936	dipeptide transporter activity	4	0	0.04	0.13451
GO:0042937	tripeptide transporter activity	4	0	0.04	0.13451
GO:0015301	anion:anion antiporter activity	25	0	0.26	0.13489
GO:0042393	histone binding	27	0	0.28	0.13497
GO:0004103	choline kinase activity	4	0	0.04	0.13539
GO:0015120	phosphoglycerate transmembrane transporter activity	6	0	0.06	0.13542
GO:0042879	aldonate transmembrane transporter activity	6	0	0.06	0.13542
GO:0080116	glucuronoxylan glucuronosyltransferase activity	2	1	0.02	0.13581
GO:0004564	beta-fructofuranosidase activity	15	0	0.15	0.13651
GO:0019887	protein kinase regulator activity	22	0	0.23	0.13654
GO:0034061	DNA polymerase activity	427	1	4.37	0.13669
GO:0004845	uracil phosphoribosyltransferase activity	2	0	0.02	0.13851
GO:0003964	RNA-directed DNA polymerase activity	387	1	3.96	0.13868
GO:0047501	(+)-neomenthol dehydrogenase activity	2	0	0.02	0.13916
GO:0047504	(-)-menthol dehydrogenase activity	2	0	0.02	0.13916
GO:0015200	methylammonium transmembrane transporter activity	1	1	0.01	0.14017
GO:0048000	isoflavone 3'-hydroxylase activity	1	1	0.01	0.14036
GO:0016917	GABA receptor activity	7	0	0.07	0.14113
GO:0004965	G-protein coupled GABA receptor activity	7	0	0.07	0.14113
GO:0008022	protein C-terminus binding	5	0	0.05	0.14159
GO:0004849	uridine kinase activity	13	0	0.13	0.14196
GO:0010487	thermospermine synthase activity	1	0	0.01	0.14214
GO:0032794	GTPase activating protein binding	1	0	0.01	0.14222
GO:0004057	arginyltransferase activity	2	0	0.02	0.1423
GO:0043765	T/G mismatch-specific endonuclease activity	1	0	0.01	0.14308
GO:0046915	transition metal ion transmembrane transporter activity	50	0	0.51	0.14309
GO:0015293	symporter activity	84	2	0.86	0.1437
GO:0004343	glucosamine 6-phosphate N-acetyltransferase activity	1	0	0.01	0.14437
GO:0015136	sialic acid transmembrane transporter activity	1	0	0.01	0.14471
GO:0005456	CMP-N-acetylneuraminate transmembrane transporter activity	1	0	0.01	0.14471
GO:0009378	four-way junction helicase activity	3	0	0.03	0.14537
GO:0009884	cytokinin receptor activity	3	0	0.03	0.1455
GO:0004177	aminopeptidase activity	39	2	0.4	0.14605
GO:0004379	glycylpeptide N-tetradecanoyltransferase activity	2	0	0.02	0.14634
GO:0019107	myristoyltransferase activity	2	0	0.02	0.14634
GO:0004364	glutathione transferase activity	43	0	0.44	0.14728
GO:0050486	intramolecular transferase activity, transferring hydroxy groups	2	0	0.02	0.14744
GO:0004633	phosphopantothenoylcysteine decarboxylase activity	1	0	0.01	0.14744
GO:0016860	intramolecular oxidoreductase activity	49	0	0.5	0.14758
GO:0030544	Hsp70 protein binding	1	0	0.01	0.1477
GO:0017056	structural constituent of nuclear pore	3	0	0.03	0.14776
GO:0005313	L-glutamate transmembrane transporter activity	7	0	0.07	0.14784
GO:0015232	heme transporter activity	5	0	0.05	0.14795
GO:0031210	phosphatidylcholine binding	1	0	0.01	0.14868
GO:0050997	quaternary ammonium group binding	1	0	0.01	0.14868
GO:0004496	mevalonate kinase activity	1	0	0.01	0.14884
GO:0047947	glutamine N-phenylacetyltransferase activity	1	0	0.01	0.1494
GO:0008526	phosphatidylinositol transporter activity	1	0	0.01	0.14952
GO:0004857	enzyme inhibitor activity	139	5	1.42	0.15004
GO:0019783	small conjugating protein-specific protease activity	17	0	0.17	0.15141
GO:0030731	guanidinoacetate N-methyltransferase activity	1	0	0.01	0.15144
GO:0052727	capsanthin synthase activity	2	0	0.02	0.1518
GO:0052728	capsorubin synthase activity	2	0	0.02	0.1518
GO:0060589	nucleoside-triphosphatase regulator activity	74	0	0.76	0.15209
GO:0004860	protein kinase inhibitor activity	6	0	0.06	0.15215
GO:0004861	cyclin-dependent protein serine/threonine kinase inhibitor activity	6	0	0.06	0.15215
GO:0030291	protein serine/threonine kinase inhibitor activity	6	0	0.06	0.15215
GO:0008318	protein prenyltransferase activity	9	0	0.09	0.15233
GO:0005547	phosphatidylinositol-3,4,5-trisphosphate binding	1	0	0.01	0.15278
GO:0043325	phosphatidylinositol-3,4-bisphosphate binding	1	0	0.01	0.15278
GO:0008271	secondary active sulfate transmembrane transporter activity	20	0	0.2	0.15429
GO:0000035	acyl binding	1	0	0.01	0.155
GO:0004421	hydroxymethylglutaryl-CoA synthase activity	4	0	0.04	0.15588
GO:0004585	ornithine carbamoyltransferase activity	1	0	0.01	0.1561
GO:0015294	solute:cation symporter activity	78	2	0.8	0.15788
GO:0004401	histidinol-phosphatase activity	1	0	0.01	0.15821
GO:0005504	fatty acid binding	3	0	0.03	0.15836
GO:0046316	gluconokinase activity	1	0	0.01	0.15848
GO:0080019	fatty-acyl-CoA reductase (alcohol-forming) activity	8	1	0.08	0.15865
GO:0004455	ketol-acid reductoisomerase activity	8	0	0.08	0.15873
GO:0019146	arabinose-5-phosphate isomerase activity	1	0	0.01	0.15912
GO:0010277	chlorophyllide a oxygenase [overall] activity	10	1	0.1	0.16015
GO:0004301	epoxide hydrolase activity	1	0	0.01	0.1604
GO:0004666	prostaglandin-endoperoxide synthase activity	1	0	0.01	0.16078
GO:1901682	sulfur compound transmembrane transporter activity	34	0	0.35	0.1609
GO:0051731	polynucleotide 5'-hydroxyl-kinase activity	2	0	0.02	0.16222
GO:0004113	2',3'-cyclic-nucleotide 3'-phosphodiesterase activity	2	0	0.02	0.16222
GO:0003972	RNA ligase (ATP) activity	2	0	0.02	0.16222
GO:0008452	RNA ligase activity	2	0	0.02	0.16222
GO:0004329	formate-tetrahydrofolate ligase activity	6	0	0.06	0.16302
GO:0003863	3-methyl-2-oxobutanoate dehydrogenase (2-methylpropanoyl-transferring) activity	2	0	0.02	0.16333
GO:0046592	polyamine oxidase activity	2	0	0.02	0.16372
GO:0000014	single-stranded DNA endodeoxyribonuclease activity	2	0	0.02	0.16441
GO:0047956	glycerol dehydrogenase [NADP+] activity	1	0	0.01	0.16452
GO:0051990	(R)-2-hydroxyglutarate dehydrogenase activity	2	0	0.02	0.16453
GO:0001735	prenylcysteine oxidase activity	1	0	0.01	0.16454
GO:0003785	actin monomer binding	1	0	0.01	0.16597
GO:0042800	histone methyltransferase activity (H3-K4 specific)	6	0	0.06	0.16665
GO:0004033	aldo-keto reductase (NADP) activity	17	0	0.17	0.1668
GO:0070001	aspartic-type peptidase activity	188	5	1.92	0.16797
GO:0004190	aspartic-type endopeptidase activity	188	5	1.92	0.16797
GO:0030151	molybdenum ion binding	16	0	0.16	0.16832
GO:0016656	monodehydroascorbate reductase (NADH) activity	4	0	0.04	0.16874
GO:0015165	pyrimidine nucleotide-sugar transmembrane transporter activity	4	0	0.04	0.16892
GO:0008693	3-hydroxydecanoyl-[acyl-carrier-protein] dehydratase activity	1	0	0.01	0.16913
GO:0010292	GTP:GDP antiporter activity	2	0	0.02	0.16945
GO:0030552	cAMP binding	1	0	0.01	0.16977
GO:0050342	tocopherol O-methyltransferase activity	1	0	0.01	0.17016
GO:0008809	carnitine racemase activity	2	0	0.02	0.17135
GO:0004165	dodecenoyl-CoA delta-isomerase activity	2	0	0.02	0.17135
GO:0019177	dihydroneopterin triphosphate pyrophosphohydrolase activity	1	0	0.01	0.17142
GO:0008413	8-oxo-7,8-dihydroguanosine triphosphate pyrophosphatase activity	1	0	0.01	0.17142
GO:0005053	peroxisome matrix targeting signal-2 binding	1	0	0.01	0.17159
GO:0016743	carboxyl- or carbamoyltransferase activity	8	0	0.08	0.17219
GO:0005201	extracellular matrix structural constituent	1	0	0.01	0.17227
GO:0004430	1-phosphatidylinositol 4-kinase activity	3	0	0.03	0.173
GO:0004605	phosphatidate cytidylyltransferase activity	5	0	0.05	0.17325
GO:0016420	malonyltransferase activity	1	0	0.01	0.17357
GO:0016419	S-malonyltransferase activity	1	0	0.01	0.17357
GO:0004314	[acyl-carrier-protein] S-malonyltransferase activity	1	0	0.01	0.17357
GO:0016433	rRNA (adenine) methyltransferase activity	5	0	0.05	0.17393
GO:0000179	rRNA (adenine-N6,N6-)-dimethyltransferase activity	5	0	0.05	0.17393
GO:0030786	(RS)-norcoclaurine 6-O-methyltransferase activity	1	0	0.01	0.17397
GO:0003960	NADPH:quinone reductase activity	9	0	0.09	0.17409
GO:0004133	glycogen debranching enzyme activity	6	0	0.06	0.1744
GO:0050664	oxidoreductase activity, acting on NAD(P)H, oxygen as acceptor	18	1	0.18	0.17458
GO:0052866	phosphatidylinositol phosphate phosphatase activity	5	0	0.05	0.17511
GO:0009022	tRNA nucleotidyltransferase activity	1	0	0.01	0.17562
GO:0009678	hydrogen-translocating pyrophosphatase activity	19	0	0.19	0.17576
GO:0008144	drug binding	9	0	0.09	0.17579
GO:0005057	receptor signaling protein activity	138	0	1.41	0.17639
GO:0004001	adenosine kinase activity	3	0	0.03	0.17666
GO:0051002	ligase activity, forming nitrogen-metal bonds	7	0	0.07	0.17674
GO:0051003	ligase activity, forming nitrogen-metal bonds, forming coordination complexes	7	0	0.07	0.17674
GO:0016851	magnesium chelatase activity	7	0	0.07	0.17674
GO:0034038	deoxyhypusine synthase activity	2	0	0.02	0.17674
GO:0004715	non-membrane spanning protein tyrosine kinase activity	40	0	0.41	0.17681
GO:0050372	ubiquitin-calmodulin ligase activity	1	0	0.01	0.17781
GO:0000156	phosphorelay response regulator activity	56	0	0.57	0.17872
GO:0004802	transketolase activity	10	0	0.1	0.17993
GO:0016314	phosphatidylinositol-3,4,5-trisphosphate 3-phosphatase activity	1	0	0.01	0.17993
GO:0032403	protein complex binding	185	1	1.89	0.18028
GO:0051139	metal ion:proton antiporter activity	7	2	0.07	0.18051
GO:0004176	ATP-dependent peptidase activity	22	0	0.23	0.18075
GO:0016166	phytoene dehydrogenase activity	1	0	0.01	0.18092
GO:0017069	snRNA binding	16	0	0.16	0.1822
GO:0015295	solute:proton symporter activity	55	2	0.56	0.18235
GO:0070818	protoporphyrinogen oxidase activity	2	0	0.02	0.18242
GO:0004729	oxygen-dependent protoporphyrinogen oxidase activity	2	0	0.02	0.18242
GO:0016728	oxidoreductase activity, acting on CH or CH2 groups, disulfide as acceptor	2	0	0.02	0.1825
GO:0004748	ribonucleoside-diphosphate reductase activity, thioredoxin disulfide as acceptor	2	0	0.02	0.1825
GO:0008234	cysteine-type peptidase activity	141	2	1.44	0.18285
GO:0035402	histone kinase activity (H3-T11 specific)	1	0	0.01	0.18304
GO:0035184	histone threonine kinase activity	1	0	0.01	0.18304
GO:0072354	histone kinase activity (H3-T3 specific)	1	0	0.01	0.18304
GO:0046715	borate transmembrane transporter activity	5	0	0.05	0.18308
GO:0008773	[protein-PII] uridylyltransferase activity	1	0	0.01	0.18351
GO:0030623	U5 snRNA binding	8	0	0.08	0.18355
GO:0017070	U6 snRNA binding	8	0	0.08	0.18355
GO:0015112	nitrate transmembrane transporter activity	7	0	0.07	0.18395
GO:0047427	cyanoalanine nitrilase activity	2	0	0.02	0.18472
GO:0032542	sulfiredoxin activity	1	0	0.01	0.18493
GO:0004312	fatty acid synthase activity	39	0	0.4	0.185
GO:0010945	CoA pyrophosphatase activity	1	0	0.01	0.18552
GO:0098599	palmitoyl hydrolase activity	3	0	0.03	0.18586
GO:0008474	palmitoyl-(protein) hydrolase activity	3	0	0.03	0.18586
GO:0045485	omega-6 fatty acid desaturase activity	2	0	0.02	0.18636
GO:0016879	ligase activity, forming carbon-nitrogen bonds	209	0	2.14	0.18697
GO:0015491	cation:cation antiporter activity	33	2	0.34	0.18795
GO:0018786	haloalkane dehalogenase activity	3	0	0.03	0.18802
GO:0030785	[ribulose-bisphosphate carboxylase]-lysine N-methyltransferase activity	4	0	0.04	0.18861
GO:0051011	microtubule minus-end binding	4	0	0.04	0.18881
GO:0008964	phosphoenolpyruvate carboxylase activity	9	0	0.09	0.19022
GO:0016887	ATPase activity	945	6	9.67	0.19089
GO:0003993	acid phosphatase activity	45	0	0.46	0.19114
GO:0033293	monocarboxylic acid binding	12	0	0.12	0.19152
GO:0009974	zeinoxanthin epsilon hydroxylase activity	1	0	0.01	0.19164
GO:0072374	carotene epsilon hydroxylase activity	1	0	0.01	0.19164
GO:0046028	electron transporter, transferring electrons from cytochrome b6/f complex of photosystem II activity	1	0	0.01	0.192
GO:0005355	glucose transmembrane transporter activity	3	0	0.03	0.19258
GO:0008800	beta-lactamase activity	1	0	0.01	0.19283
GO:0031219	levanase activity	1	0	0.01	0.1931
GO:0051670	inulinase activity	1	0	0.01	0.1931
GO:0000049	tRNA binding	20	0	0.2	0.19323
GO:0019199	transmembrane receptor protein kinase activity	14	0	0.14	0.1935
GO:0050630	(iso)eugenol O-methyltransferase activity	3	0	0.03	0.1935
GO:0004479	methionyl-tRNA formyltransferase activity	1	0	0.01	0.19365
GO:0016791	phosphatase activity	337	1	3.45	0.19377
GO:0045330	aspartyl esterase activity	50	4	0.51	0.19441
GO:0016768	spermine synthase activity	3	0	0.03	0.19465
GO:0016717	oxidoreductase activity, acting on paired donors, with oxidation of a pair of donors resulting in the reduction of molecular oxygen to two molecules of water	31	2	0.32	0.19469
GO:0005507	copper ion binding	233	8	2.38	0.19512
GO:0000033	alpha-1,3-mannosyltransferase activity	1	0	0.01	0.19516
GO:0004791	thioredoxin-disulfide reductase activity	4	0	0.04	0.19521
GO:0016645	oxidoreductase activity, acting on the CH-NH group of donors	44	1	0.45	0.19543
GO:0051753	mannan synthase activity	6	1	0.06	0.19566
GO:0019187	beta-1,4-mannosyltransferase activity	6	1	0.06	0.19566
GO:0019135	deoxyhypusine monooxygenase activity	1	0	0.01	0.19674
GO:0030599	pectinesterase activity	77	4	0.79	0.19674
GO:0008898	S-adenosylmethionine-homocysteine S-methyltransferase activity	3	0	0.03	0.19692
GO:0015439	heme-transporting ATPase activity	2	0	0.02	0.19717
GO:0060590	ATPase regulator activity	7	0	0.07	0.19735
GO:0009000	selenocysteine lyase activity	3	0	0.03	0.19787
GO:0050598	taxane 13-alpha-hydroxylase activity	4	0	0.04	0.19791
GO:0016871	cycloartenol synthase activity	1	0	0.01	0.19811
GO:0047724	inosine nucleosidase activity	4	0	0.04	0.19884
GO:0046422	violaxanthin de-epoxidase activity	1	0	0.01	0.19923
GO:0047952	glycerol-3-phosphate dehydrogenase [NAD(P)+] activity	2	0	0.02	0.19995
GO:0019779	Atg8 activating enzyme activity	2	0	0.02	0.20035
GO:0046983	protein dimerization activity	502	3	5.13	0.20215
GO:0004601	peroxidase activity	173	3	1.77	0.20376
GO:0030695	GTPase regulator activity	67	0	0.69	0.20416
GO:0004058	aromatic-L-amino-acid decarboxylase activity	1	0	0.01	0.20428
GO:0016703	oxidoreductase activity, acting on single donors with incorporation of molecular oxygen, incorporation of one atom of oxygen (internal monooxygenases or internal mixed function oxidases)	22	1	0.23	0.2045
GO:0015367	oxoglutarate:malate antiporter activity	4	0	0.04	0.205
GO:0016742	hydroxymethyl-, formyl- and related transferase activity	29	0	0.3	0.20504
GO:0050440	2-methylcitrate synthase activity	1	0	0.01	0.20527
GO:0016803	ether hydrolase activity	2	0	0.02	0.20528
GO:0016463	zinc-exporting ATPase activity	1	0	0.01	0.2053
GO:0043733	DNA-3-methylbase glycosylase activity	8	0	0.08	0.20532
GO:0003905	alkylbase DNA N-glycosylase activity	8	0	0.08	0.20532
GO:0015116	sulfate transmembrane transporter activity	32	0	0.33	0.20582
GO:0003949	1-(5-phosphoribosyl)-5-[(5-phosphoribosylamino)methylideneamino]imidazole-4-carboxamide isomerase activity	1	0	0.01	0.20584
GO:0016422	mRNA (2'-O-methyladenosine-N6-)-methyltransferase activity	4	0	0.04	0.20612
GO:0030604	1-deoxy-D-xylulose-5-phosphate reductoisomerase activity	4	1	0.04	0.20638
GO:0046527	glucosyltransferase activity	221	3	2.26	0.20651
GO:0015121	phosphoenolpyruvate:phosphate antiporter activity	3	0	0.03	0.20724
GO:0046027	phospholipid:diacylglycerol acyltransferase activity	1	0	0.01	0.2077
GO:0017077	oxidative phosphorylation uncoupler activity	4	0	0.04	0.20813
GO:0016303	1-phosphatidylinositol-3-kinase activity	2	0	0.02	0.209
GO:0035004	phosphatidylinositol 3-kinase activity	2	0	0.02	0.209
GO:0008915	lipid-A-disaccharide synthase activity	1	0	0.01	0.20919
GO:0019808	polyamine binding	1	0	0.01	0.20948
GO:0017057	6-phosphogluconolactonase activity	4	0	0.04	0.20961
GO:0004376	glycolipid mannosyltransferase activity	2	0	0.02	0.20969
GO:0047251	thiohydroximate beta-D-glucosyltransferase activity	2	0	0.02	0.20987
GO:0045431	flavonol synthase activity	10	0	0.1	0.20995
GO:0034062	RNA polymerase activity	134	1	1.37	0.21002
GO:0015924	mannosyl-oligosaccharide mannosidase activity	5	0	0.05	0.21016
GO:0004571	mannosyl-oligosaccharide 1,2-alpha-mannosidase activity	5	0	0.05	0.21016
GO:0008428	ribonuclease inhibitor activity	3	0	0.03	0.21021
GO:0008972	phosphomethylpyrimidine kinase activity	1	0	0.01	0.21023
GO:0008902	hydroxymethylpyrimidine kinase activity	1	0	0.01	0.21023
GO:0008746	NAD(P)+ transhydrogenase activity	5	0	0.05	0.21024
GO:0016229	steroid dehydrogenase activity	19	0	0.19	0.211
GO:0052716	hydroquinone:oxygen oxidoreductase activity	17	3	0.17	0.21118
GO:0010428	methyl-CpNpG binding	1	0	0.01	0.21224
GO:0010429	methyl-CpNpN binding	1	0	0.01	0.21224
GO:0000975	regulatory region DNA binding	29	0	0.3	0.21237
GO:0001067	regulatory region nucleic acid binding	29	0	0.3	0.21237
GO:0016899	oxidoreductase activity, acting on the CH-OH group of donors, oxygen as acceptor	24	0	0.25	0.21247
GO:0004818	glutamate-tRNA ligase activity	4	0	0.04	0.21308
GO:0004813	alanine-tRNA ligase activity	9	0	0.09	0.21367
GO:0008793	aromatic-amino-acid:2-oxoglutarate aminotransferase activity	2	0	0.02	0.21394
GO:0003690	double-stranded DNA binding	23	0	0.24	0.21415
GO:0032441	pheophorbide a oxygenase activity	3	1	0.03	0.21434
GO:0004088	carbamoyl-phosphate synthase (glutamine-hydrolyzing) activity	7	0	0.07	0.21455
GO:0004070	aspartate carbamoyltransferase activity	7	0	0.07	0.21455
GO:0016298	lipase activity	117	4	1.2	0.21534
GO:0016799	hydrolase activity, hydrolyzing N-glycosyl compounds	19	0	0.19	0.21539
GO:0004648	O-phospho-L-serine:2-oxoglutarate aminotransferase activity	3	1	0.03	0.21542
GO:0003724	RNA helicase activity	18	0	0.18	0.21582
GO:0008477	purine nucleosidase activity	8	0	0.08	0.21584
GO:0004222	metalloendopeptidase activity	77	1	0.79	0.21589
GO:0050613	delta14-sterol reductase activity	1	0	0.01	0.21592
GO:0017151	DEAD/H-box RNA helicase binding	5	0	0.05	0.21594
GO:0035514	DNA demethylase activity	1	0	0.01	0.21596
GO:0016779	nucleotidyltransferase activity	690	3	7.06	0.21768
GO:0016762	xyloglucan:xyloglucosyl transferase activity	23	2	0.24	0.21822
GO:0070547	L-tyrosine aminotransferase activity	3	0	0.03	0.21847
GO:0004838	L-tyrosine:2-oxoglutarate aminotransferase activity	3	0	0.03	0.21847
GO:0016684	oxidoreductase activity, acting on peroxide as acceptor	176	3	1.8	0.2195
GO:0052654	L-leucine transaminase activity	5	0	0.05	0.21972
GO:0052655	L-valine transaminase activity	5	0	0.05	0.21972
GO:0052656	L-isoleucine transaminase activity	5	0	0.05	0.21972
GO:0004084	branched-chain-amino-acid transaminase activity	5	0	0.05	0.21972
GO:0002161	aminoacyl-tRNA editing activity	16	0	0.16	0.21999
GO:0000295	adenine nucleotide transmembrane transporter activity	12	0	0.12	0.2203
GO:0005347	ATP transmembrane transporter activity	12	0	0.12	0.2203
GO:0016418	S-acetyltransferase activity	5	0	0.05	0.2208
GO:0030523	dihydrolipoamide S-acyltransferase activity	5	0	0.05	0.2208
GO:0004742	dihydrolipoyllysine-residue acetyltransferase activity	5	0	0.05	0.2208
GO:0004516	nicotinate phosphoribosyltransferase activity	2	0	0.02	0.22188
GO:0016847	1-aminocyclopropane-1-carboxylate synthase activity	12	0	0.12	0.22211
GO:0016034	maleylacetoacetate isomerase activity	1	0	0.01	0.2223
GO:0080139	borate efflux transmembrane transporter activity	2	0	0.02	0.22351
GO:0016307	phosphatidylinositol phosphate kinase activity	19	0	0.19	0.22411
GO:0005543	phospholipid binding	133	1	1.36	0.22464
GO:0005088	Ras guanyl-nucleotide exchange factor activity	13	0	0.13	0.22489
GO:0005089	Rho guanyl-nucleotide exchange factor activity	13	0	0.13	0.22489
GO:0016853	isomerase activity	402	2	4.11	0.22517
GO:0005085	guanyl-nucleotide exchange factor activity	37	0	0.38	0.22612
GO:0015422	oligosaccharide-transporting ATPase activity	1	0	0.01	0.22616
GO:0015423	maltose-transporting ATPase activity	1	0	0.01	0.22616
GO:0005363	maltose transmembrane transporter activity	1	0	0.01	0.22616
GO:0046524	sucrose-phosphate synthase activity	8	0	0.08	0.22629
GO:0008169	C-methyltransferase activity	9	0	0.09	0.22667
GO:0070567	cytidylyltransferase activity	9	0	0.09	0.22809
GO:0016273	arginine N-methyltransferase activity	1	0	0.01	0.22883
GO:0016274	protein-arginine N-methyltransferase activity	1	0	0.01	0.22883
GO:0008469	histone-arginine N-methyltransferase activity	1	0	0.01	0.22883
GO:0015140	malate transmembrane transporter activity	5	0	0.05	0.22885
GO:0015556	C4-dicarboxylate transmembrane transporter activity	5	0	0.05	0.22885
GO:1901681	sulfur compound binding	41	0	0.42	0.22897
GO:0004326	tetrahydrofolylpolyglutamate synthase activity	3	0	0.03	0.22908
GO:0004675	transmembrane receptor protein serine/threonine kinase activity	5	0	0.05	0.22929
GO:0004721	phosphoprotein phosphatase activity	199	0	2.04	0.22967
GO:0008840	4-hydroxy-tetrahydrodipicolinate synthase	3	0	0.03	0.23039
GO:0001888	glucuronyl-galactosyl-proteoglycan 4-alpha-N-acetylglucosaminyltransferase activity	3	0	0.03	0.23045
GO:0004835	tubulin-tyrosine ligase activity	2	0	0.02	0.23071
GO:0015168	glycerol transmembrane transporter activity	1	0	0.01	0.23097
GO:0015146	pentose transmembrane transporter activity	1	0	0.01	0.23097
GO:0015148	D-xylose transmembrane transporter activity	1	0	0.01	0.23097
GO:0015591	D-ribose transmembrane transporter activity	1	0	0.01	0.23097
GO:0015575	mannitol transmembrane transporter activity	1	0	0.01	0.23097
GO:0015576	sorbitol transmembrane transporter activity	1	0	0.01	0.23097
GO:0010997	anaphase-promoting complex binding	1	0	0.01	0.23104
GO:0004735	pyrroline-5-carboxylate reductase activity	1	0	0.01	0.23107
GO:0045140	inositol phosphoceramide synthase activity	1	0	0.01	0.23145
GO:0080044	quercetin 7-O-glucosyltransferase activity	2	0	0.02	0.23203
GO:0008830	dTDP-4-dehydrorhamnose 3,5-epimerase activity	3	0	0.03	0.23213
GO:0010490	UDP-4-keto-rhamnose-4-keto-reductase activity	3	0	0.03	0.23213
GO:0010489	UDP-4-keto-6-deoxy-glucose-3,5-epimerase activity	3	0	0.03	0.23213
GO:0038023	signaling receptor activity	112	0	1.15	0.23225
GO:0042299	lupeol synthase activity	1	0	0.01	0.23315
GO:0000774	adenyl-nucleotide exchange factor activity	4	0	0.04	0.23403
GO:0050638	taxadien-5-alpha-ol O-acetyltransferase activity	1	0	0.01	0.23437
GO:0005483	soluble NSF attachment protein activity	3	0	0.03	0.23442
GO:0003995	acyl-CoA dehydrogenase activity	31	1	0.32	0.23566
GO:0047714	galactolipase activity	3	0	0.03	0.23599
GO:0043813	phosphatidylinositol-3,5-bisphosphate 5-phosphatase activity	2	0	0.02	0.23667
GO:0033858	N-acetylgalactosamine kinase activity	1	0	0.01	0.23711
GO:0005310	dicarboxylic acid transmembrane transporter activity	14	0	0.14	0.23723
GO:0008470	isovaleryl-CoA dehydrogenase activity	1	0	0.01	0.23725
GO:0017169	CDP-alcohol phosphatidyltransferase activity	3	0	0.03	0.23764
GO:0004478	methionine adenosyltransferase activity	16	0	0.16	0.23787
GO:0046522	S-methyl-5-thioribose kinase activity	4	0	0.04	0.23817
GO:0043916	DNA-7-methylguanine glycosylase activity	1	0	0.01	0.2382
GO:0052821	DNA-7-methyladenine glycosylase activity	1	0	0.01	0.2382
GO:0052822	DNA-3-methylguanine glycosylase activity	1	0	0.01	0.2382
GO:0004126	cytidine deaminase activity	2	0	0.02	0.23826
GO:0004029	aldehyde dehydrogenase (NAD) activity	27	1	0.28	0.23915
GO:0016647	oxidoreductase activity, acting on the CH-NH group of donors, oxygen as acceptor	4	0	0.04	0.23958
GO:0008661	1-deoxy-D-xylulose-5-phosphate synthase activity	4	0	0.04	0.23978
GO:0008484	sulfuric ester hydrolase activity	2	0	0.02	0.24036
GO:0042285	xylosyltransferase activity	11	0	0.11	0.24036
GO:0004360	glutamine-fructose-6-phosphate transaminase (isomerizing) activity	3	0	0.03	0.24097
GO:0070548	L-glutamine aminotransferase activity	3	0	0.03	0.24097
GO:0015185	gamma-aminobutyric acid transmembrane transporter activity	4	0	0.04	0.2418
GO:0016901	oxidoreductase activity, acting on the CH-OH group of donors, quinone or similar compound as acceptor	3	0	0.03	0.24224
GO:0004457	lactate dehydrogenase activity	9	0	0.09	0.24244
GO:0070283	radical SAM enzyme activity	7	0	0.07	0.2425
GO:0043874	acireductone synthase activity	1	0	0.01	0.24295
GO:0046570	methylthioribulose 1-phosphate dehydratase activity	1	0	0.01	0.24295
GO:0034618	arginine binding	2	0	0.02	0.24318
GO:0003882	CDP-diacylglycerol-serine O-phosphatidyltransferase activity	1	0	0.01	0.24381
GO:0004607	phosphatidylcholine-sterol O-acyltransferase activity	7	0	0.07	0.2443
GO:0003984	acetolactate synthase activity	10	0	0.1	0.24464
GO:0009374	biotin binding	1	0	0.01	0.24532
GO:0047341	fucose-1-phosphate guanylyltransferase activity	1	0	0.01	0.24546
GO:0050201	fucokinase activity	1	0	0.01	0.24546
GO:0019786	Atg8-specific protease activity	1	0	0.01	0.24636
GO:0019776	Atg8 ligase activity	1	0	0.01	0.24636
GO:0016763	transferase activity, transferring pentosyl groups	58	0	0.59	0.24655
GO:0004575	sucrose alpha-glucosidase activity	12	0	0.12	0.24668
GO:0004158	dihydroorotate oxidase activity	3	0	0.03	0.24684
GO:0016312	inositol bisphosphate phosphatase activity	1	0	0.01	0.24759
GO:0004441	inositol-1,4-bisphosphate 1-phosphatase activity	1	0	0.01	0.24759
GO:0008834	di-trans,poly-cis-decaprenylcistransferase activity	1	0	0.01	0.24792
GO:0016149	translation release factor activity, codon specific	13	0	0.13	0.24809
GO:0004439	phosphatidylinositol-4,5-bisphosphate 5-phosphatase activity	4	0	0.04	0.24812
GO:0034593	phosphatidylinositol bisphosphate phosphatase activity	4	0	0.04	0.24812
GO:0034595	phosphatidylinositol phosphate 5-phosphatase activity	4	0	0.04	0.24812
GO:0008194	UDP-glycosyltransferase activity	309	5	3.16	0.24816
GO:0010178	IAA-amino acid conjugate hydrolase activity	2	0	0.02	0.24838
GO:0050505	hydroquinone glucosyltransferase activity	3	0	0.03	0.24866
GO:0033946	xyloglucan-specific endo-beta-1,4-glucanase activity	1	0	0.01	0.24879
GO:0016884	carbon-nitrogen ligase activity, with glutamine as amido-N-donor	46	0	0.47	0.24879
GO:0016624	oxidoreductase activity, acting on the aldehyde or oxo group of donors, disulfide as acceptor	22	0	0.23	0.24898
GO:0004738	pyruvate dehydrogenase activity	7	0	0.07	0.24931
GO:0004826	phenylalanine-tRNA ligase activity	5	0	0.05	0.25021
GO:0004789	thiamine-phosphate diphosphorylase activity	2	0	0.02	0.25095
GO:0008859	exoribonuclease II activity	1	0	0.01	0.25174
GO:0010181	FMN binding	87	0	0.89	0.25264
GO:0015043	leghemoglobin reductase activity	1	0	0.01	0.25324
GO:0042162	telomeric DNA binding	5	0	0.05	0.25345
GO:0050126	N-carbamoylputrescine amidase activity	1	0	0.01	0.25364
GO:0004345	glucose-6-phosphate dehydrogenase activity	11	0	0.11	0.2541
GO:0015137	citrate transmembrane transporter activity	2	0	0.02	0.25437
GO:0008679	2-hydroxy-3-oxopropionate reductase activity	1	0	0.01	0.25522
GO:0004671	protein C-terminal S-isoprenylcysteine carboxyl O-methyltransferase activity	2	0	0.02	0.25572
GO:0003880	protein C-terminal carboxyl O-methyltransferase activity	2	0	0.02	0.25572
GO:0003854	3-beta-hydroxy-delta5-steroid dehydrogenase activity	13	0	0.13	0.25594
GO:0004641	phosphoribosylformylglycinamidine cyclo-ligase activity	1	0	0.01	0.25681
GO:0000900	translation repressor activity, nucleic acid binding	1	0	0.01	0.25766
GO:0045182	translation regulator activity	1	0	0.01	0.25766
GO:0030371	translation repressor activity	1	0	0.01	0.25766
GO:0090079	translation regulator activity, nucleic acid binding	1	0	0.01	0.25766
GO:0019784	NEDD8-specific protease activity	1	0	0.01	0.2587
GO:0016530	metallochaperone activity	10	0	0.1	0.2588
GO:0008531	riboflavin kinase activity	1	0	0.01	0.25882
GO:0004612	phosphoenolpyruvate carboxykinase (ATP) activity	10	0	0.1	0.25899
GO:0042623	ATPase activity, coupled	737	4	7.54	0.25935
GO:0004350	glutamate-5-semialdehyde dehydrogenase activity	9	1	0.09	0.25959
GO:0034485	phosphatidylinositol-3,4,5-trisphosphate 5-phosphatase activity	1	0	0.01	0.26005
GO:0009882	blue light photoreceptor activity	17	0	0.17	0.26053
GO:0052593	tryptamine:oxygen oxidoreductase (deaminating) activity	2	0	0.02	0.26055
GO:0052594	aminoacetone:oxygen oxidoreductase(deaminating) activity	2	0	0.02	0.26055
GO:0052595	aliphatic-amine oxidase activity	2	0	0.02	0.26055
GO:0052596	phenethylamine:oxygen oxidoreductase (deaminating) activity	2	0	0.02	0.26055
GO:0052597	diamine oxidase activity	2	0	0.02	0.26055
GO:0004490	methylglutaconyl-CoA hydratase activity	1	0	0.01	0.26154
GO:0008327	methyl-CpG binding	4	0	0.04	0.26181
GO:0008675	2-dehydro-3-deoxy-phosphogluconate aldolase activity	1	0	0.01	0.26199
GO:0016780	phosphotransferase activity, for other substituted phosphate groups	13	0	0.13	0.26204
GO:0052662	zeaxanthin epoxidase activity	8	0	0.08	0.26255
GO:0052663	antheraxanthin epoxidase activity	8	0	0.08	0.26255
GO:0009540	zeaxanthin epoxidase [overall] activity	8	0	0.08	0.26255
GO:0080132	fatty acid alpha-hydroxylase activity	1	0	0.01	0.26312
GO:2001080	chitosan binding	1	0	0.01	0.26342
GO:0005460	UDP-glucose transmembrane transporter activity	3	0	0.03	0.2635
GO:0031559	oxidosqualene cyclase activity	7	0	0.07	0.26378
GO:0055041	cyclopentanol dehydrogenase activity	1	0	0.01	0.26406
GO:0016820	hydrolase activity, acting on acid anhydrides, catalyzing transmembrane movement of substances	421	3	4.31	0.26455
GO:0003837	beta-ureidopropionase activity	3	0	0.03	0.26468
GO:0033926	glycopeptide alpha-N-acetylgalactosaminidase activity	10	0	0.1	0.2652
GO:0002094	polyprenyltransferase activity	2	0	0.02	0.26598
GO:0004518	nuclease activity	382	0	3.91	0.26727
GO:0047940	glucuronokinase activity	1	0	0.01	0.26739
GO:0033971	hydroxyisourate hydrolase activity	2	0	0.02	0.26829
GO:0044390	small protein conjugating enzyme binding	1	0	0.01	0.26845
GO:0031624	ubiquitin conjugating enzyme binding	1	0	0.01	0.26845
GO:0016713	oxidoreductase activity, acting on paired donors, with incorporation or reduction of molecular oxygen, reduced iron-sulfur protein as one donor, and incorporation of one atom of oxygen	6	2	0.06	0.2686
GO:0018685	alkane 1-monooxygenase activity	6	2	0.06	0.2686
GO:0003999	adenine phosphoribosyltransferase activity	4	0	0.04	0.26867
GO:0033721	aldehyde dehydrogenase (NADP+) activity	1	0	0.01	0.26879
GO:0032182	small conjugating protein binding	4	0	0.04	0.26947
GO:0043130	ubiquitin binding	4	0	0.04	0.26947
GO:0035251	UDP-glucosyltransferase activity	204	3	2.09	0.26954
GO:0004348	glucosylceramidase activity	2	0	0.02	0.26969
GO:0004753	saccharopine dehydrogenase activity	3	0	0.03	0.27193
GO:0042781	3'-tRNA processing endoribonuclease activity	2	0	0.02	0.27196
GO:0003857	3-hydroxyacyl-CoA dehydrogenase activity	9	0	0.09	0.27211
GO:0008892	guanine deaminase activity	1	0	0.01	0.27331
GO:0051861	glycolipid binding	8	0	0.08	0.27359
GO:0017089	glycolipid transporter activity	8	0	0.08	0.27359
GO:0016744	transferase activity, transferring aldehyde or ketonic groups	32	0	0.33	0.2738
GO:0005261	cation channel activity	38	0	0.39	0.274
GO:0004831	tyrosine-tRNA ligase activity	8	0	0.08	0.27432
GO:0033164	glycolipid 6-alpha-mannosyltransferase activity	1	0	0.01	0.27466
GO:0004378	GDP-Man:Man1GlcNAc2-PP-Dol alpha-1,3-mannosyltransferase activity	1	0	0.01	0.27466
GO:0000009	alpha-1,6-mannosyltransferase activity	1	0	0.01	0.27466
GO:0015145	monosaccharide transmembrane transporter activity	5	0	0.05	0.27496
GO:0015149	hexose transmembrane transporter activity	5	0	0.05	0.27496
GO:0008977	prephenate dehydrogenase activity	3	0	0.03	0.27522
GO:0004665	prephenate dehydrogenase (NADP+) activity	3	0	0.03	0.27522
GO:0004146	dihydrofolate reductase activity	7	0	0.07	0.27551
GO:0051740	ethylene binding	2	0	0.02	0.27583
GO:0072328	alkene binding	2	0	0.02	0.27583
GO:0008864	formyltetrahydrofolate deformylase activity	2	0	0.02	0.2761
GO:0003879	ATP phosphoribosyltransferase activity	1	0	0.01	0.27621
GO:0036310	annealing helicase activity	2	0	0.02	0.27649
GO:0097617	annealing activity	2	0	0.02	0.27649
GO:0004832	valine-tRNA ligase activity	2	0	0.02	0.27654
GO:0008478	pyridoxal kinase activity	1	0	0.01	0.27663
GO:0047130	saccharopine dehydrogenase (NADP+, L-lysine-forming) activity	2	0	0.02	0.27682
GO:0004755	saccharopine dehydrogenase (NADP+, L-glutamate-forming) activity	2	0	0.02	0.27682
GO:0016262	protein N-acetylglucosaminyltransferase activity	1	0	0.01	0.27698
GO:0003827	alpha-1,3-mannosylglycoprotein 2-beta-N-acetylglucosaminyltransferase activity	1	0	0.01	0.27698
GO:0016861	intramolecular oxidoreductase activity, interconverting aldoses and ketoses	21	0	0.21	0.27722
GO:0004473	malate dehydrogenase (decarboxylating) (NADP+) activity	6	2	0.06	0.27727
GO:0030755	quercetin 3-O-methyltransferase activity	1	0	0.01	0.27768
GO:0033799	myricetin 3'-O-methyltransferase activity	1	0	0.01	0.27768
GO:0016410	N-acyltransferase activity	73	0	0.75	0.27797
GO:0016151	nickel cation binding	6	0	0.06	0.27857
GO:0016417	S-acyltransferase activity	11	0	0.11	0.27871
GO:0003998	acylphosphatase activity	1	0	0.01	0.28056
GO:0047215	indole-3-acetate beta-glucosyltransferase activity	2	0	0.02	0.28062
GO:0016720	delta12-fatty acid dehydrogenase activity	4	1	0.04	0.28144
GO:0004359	glutaminase activity	1	0	0.01	0.28178
GO:0052668	farnesol kinase activity	1	0	0.01	0.28296
GO:0052669	CTP:2-trans,-6-trans-farnesol kinase activity	1	0	0.01	0.28296
GO:0052670	geraniol kinase activity	1	0	0.01	0.28296
GO:0052671	geranylgeraniol kinase activity	1	0	0.01	0.28296
GO:0052673	prenol kinase activity	1	0	0.01	0.28296
GO:0042626	ATPase activity, coupled to transmembrane movement of substances	414	3	4.23	0.28376
GO:0004827	proline-tRNA ligase activity	7	0	0.07	0.28403
GO:0003942	N-acetyl-gamma-glutamyl-phosphate reductase activity	4	0	0.04	0.2846
GO:0005217	intracellular ligand-gated ion channel activity	11	0	0.11	0.28483
GO:0004817	cysteine-tRNA ligase activity	3	0	0.03	0.28521
GO:0004141	dethiobiotin synthase activity	1	0	0.01	0.28556
GO:0004015	adenosylmethionine-8-amino-7-oxononanoate transaminase activity	1	0	0.01	0.28556
GO:0070063	RNA polymerase binding	1	0	0.01	0.28572
GO:0004777	succinate-semialdehyde dehydrogenase (NAD+) activity	2	0	0.02	0.28635
GO:0000987	core promoter proximal region sequence-specific DNA binding	2	0	0.02	0.2864
GO:0001159	core promoter proximal region DNA binding	2	0	0.02	0.2864
GO:0050105	L-gulonolactone oxidase activity	1	0	0.01	0.28682
GO:0008750	NAD(P)+ transhydrogenase (AB-specific) activity	4	0	0.04	0.28721
GO:0051751	alpha-1,4-mannosyltransferase activity	2	0	0.02	0.28781
GO:0010313	phytochrome binding	2	0	0.02	0.28781
GO:0004549	tRNA-specific ribonuclease activity	7	0	0.07	0.28827
GO:0045289	luciferin monooxygenase activity	9	0	0.09	0.2884
GO:0047077	Photinus-luciferin 4-monooxygenase (ATP-hydrolyzing) activity	9	0	0.09	0.2884
GO:0010485	H4 histone acetyltransferase activity	1	0	0.01	0.28885
GO:0051743	red chlorophyll catabolite reductase activity	1	0	0.01	0.28893
GO:0048307	ferredoxin-nitrite reductase activity	1	0	0.01	0.28901
GO:0050421	nitrite reductase (NO-forming) activity	1	0	0.01	0.28901
GO:0047889	ferredoxin-nitrate reductase activity	1	0	0.01	0.28901
GO:0016662	oxidoreductase activity, acting on other nitrogenous compounds as donors, cytochrome as acceptor	1	0	0.01	0.28901
GO:0016664	oxidoreductase activity, acting on other nitrogenous compounds as donors, iron-sulfur protein as acceptor	1	0	0.01	0.28901
GO:0015115	silicate transmembrane transporter activity	1	0	0.01	0.28905
GO:0005315	inorganic phosphate transmembrane transporter activity	17	0	0.17	0.28934
GO:0004076	biotin synthase activity	1	0	0.01	0.29
GO:0019205	nucleobase-containing compound kinase activity	56	0	0.57	0.29015
GO:0052631	sphingolipid delta-8 desaturase activity	1	0	0.01	0.29044
GO:0033919	glucan 1,3-alpha-glucosidase activity	1	0	0.01	0.29048
GO:0090600	alpha-1,3-glucosidase activity	1	0	0.01	0.29048
GO:0030750	putrescine N-methyltransferase activity	1	0	0.01	0.29084
GO:0000988	protein binding transcription factor activity	67	0	0.69	0.29112
GO:0010283	pinoresinol reductase activity	1	0	0.01	0.2916
GO:0004686	elongation factor-2 kinase activity	1	0	0.01	0.29176
GO:0004843	ubiquitin-specific protease activity	15	0	0.15	0.29208
GO:0008696	4-amino-4-deoxychorismate lyase activity	1	0	0.01	0.29228
GO:0047810	D-alanine:2-oxoglutarate aminotransferase activity	1	0	0.01	0.29228
GO:0045435	lycopene epsilon cyclase activity	1	0	0.01	0.29256
GO:0046577	long-chain-alcohol oxidase activity	8	0	0.08	0.29256
GO:0000989	transcription factor binding transcription factor activity	59	0	0.6	0.29286
GO:0003712	transcription cofactor activity	59	0	0.6	0.29286
GO:0016708	oxidoreductase activity, acting on paired donors, with incorporation or reduction of molecular oxygen, NAD(P)H as one donor, and incorporation of two atoms of oxygen into one donor	1	0	0.01	0.29337
GO:0047429	nucleoside-triphosphate diphosphatase activity	3	0	0.03	0.29342
GO:0015299	solute:proton antiporter activity	45	2	0.46	0.29343
GO:0046593	mandelonitrile lyase activity	3	0	0.03	0.29453
GO:0008124	4-alpha-hydroxytetrahydrobiopterin dehydratase activity	3	0	0.03	0.29481
GO:0004031	aldehyde oxidase activity	2	0	0.02	0.29522
GO:0008239	dipeptidyl-peptidase activity	1	0	0.01	0.29554
GO:0015002	heme-copper terminal oxidase activity	34	1	0.35	0.2957
GO:0050356	tropine dehydrogenase activity	1	0	0.01	0.2959
GO:0022804	active transmembrane transporter activity	734	8	7.51	0.2959
GO:0016652	oxidoreductase activity, acting on NAD(P)H, NAD(P) as acceptor	7	0	0.07	0.2966
GO:0016992	lipoate synthase activity	6	0	0.06	0.29692
GO:0016979	lipoate-protein ligase activity	6	0	0.06	0.29692
GO:0080131	hydroxyjasmonate sulfotransferase activity	1	0	0.01	0.29703
GO:0004027	alcohol sulfotransferase activity	1	0	0.01	0.29703
GO:0016864	intramolecular oxidoreductase activity, transposing S-S bonds	13	0	0.13	0.29716
GO:0003756	protein disulfide isomerase activity	13	0	0.13	0.29716
GO:0090447	glycerol-3-phosphate 2-O-acyltransferase activity	1	0	0.01	0.29724
GO:0004399	histidinol dehydrogenase activity	4	0	0.04	0.29731
GO:0034212	peptide N-acetyltransferase activity	1	0	0.01	0.29744
GO:0004596	peptide alpha-N-acetyltransferase activity	1	0	0.01	0.29744
GO:0004459	L-lactate dehydrogenase activity	4	0	0.04	0.29796
GO:0001729	ceramide kinase activity	2	0	0.02	0.29813
GO:0045156	electron transporter, transferring electrons within the cyclic electron transport pathway of photosynthesis activity	10	0	0.1	0.29829
GO:0004161	dimethylallyltranstransferase activity	4	0	0.04	0.29958
GO:0030675	Rac GTPase activator activity	1	0	0.01	0.30036
GO:0005100	Rho GTPase activator activity	1	0	0.01	0.30036
GO:0003923	GPI-anchor transamidase activity	4	0	0.04	0.3016
GO:0016174	NAD(P)H oxidase activity	7	1	0.07	0.30213
GO:0004152	dihydroorotate dehydrogenase activity	4	0	0.04	0.30244
GO:0042084	5-methyltetrahydrofolate-dependent methyltransferase activity	3	0	0.03	0.30271
GO:0008705	methionine synthase activity	3	0	0.03	0.30271
GO:0019166	trans-2-enoyl-CoA reductase (NADPH) activity	3	0	0.03	0.30328
GO:0008108	UDP-glucose:hexose-1-phosphate uridylyltransferase activity	1	0	0.01	0.30396
GO:0004661	protein geranylgeranyltransferase activity	7	0	0.07	0.30419
GO:0010176	homogentisate phytyltransferase activity	1	0	0.01	0.30421
GO:0015131	oxaloacetate transmembrane transporter activity	3	0	0.03	0.30468
GO:0004362	glutathione-disulfide reductase activity	6	0	0.06	0.30521
GO:0008174	mRNA methyltransferase activity	5	0	0.05	0.3056
GO:0015928	fucosidase activity	10	0	0.1	0.30621
GO:0004560	alpha-L-fucosidase activity	10	0	0.1	0.30621
GO:0070401	NADP+ binding	1	0	0.01	0.30638
GO:0016646	oxidoreductase activity, acting on the CH-NH group of donors, NAD or NADP as acceptor	28	0	0.29	0.30727
GO:0008686	3,4-dihydroxy-2-butanone-4-phosphate synthase activity	4	0	0.04	0.30745
GO:0003935	GTP cyclohydrolase II activity	4	0	0.04	0.30745
GO:0047652	allantoate deiminase activity	1	0	0.01	0.30808
GO:0008837	diaminopimelate epimerase activity	1	0	0.01	0.30874
GO:0003779	actin binding	83	0	0.85	0.30894
GO:0016682	oxidoreductase activity, acting on diphenols and related substances as donors, oxygen as acceptor	32	5	0.33	0.30904
GO:0052692	raffinose alpha-galactosidase activity	6	0	0.06	0.30986
GO:0004557	alpha-galactosidase activity	6	0	0.06	0.30986
GO:0047560	3-dehydrosphinganine reductase activity	1	0	0.01	0.3104
GO:0050313	sulfur dioxygenase activity	1	0	0.01	0.3106
GO:0000010	trans-hexaprenyltranstransferase activity	1	0	0.01	0.31148
GO:0004168	dolichol kinase activity	1	0	0.01	0.31243
GO:0051539	4 iron, 4 sulfur cluster binding	78	0	0.8	0.31324
GO:0015114	phosphate ion transmembrane transporter activity	13	1	0.13	0.31427
GO:0044212	transcription regulatory region DNA binding	28	0	0.29	0.31449
GO:0008106	alcohol dehydrogenase (NADP+) activity	8	0	0.08	0.31457
GO:0034256	chlorophyll(ide) b reductase activity	3	0	0.03	0.31509
GO:0003777	microtubule motor activity	108	1	1.1	0.31531
GO:0004140	dephospho-CoA kinase activity	1	0	0.01	0.31578
GO:0008419	RNA lariat debranching enzyme activity	1	0	0.01	0.31599
GO:0015408	ferric-transporting ATPase activity	2	0	0.02	0.31681
GO:0072510	trivalent inorganic cation transmembrane transporter activity	2	0	0.02	0.31681
GO:0015091	ferric iron transmembrane transporter activity	2	0	0.02	0.31681
GO:0004175	endopeptidase activity	537	13	5.49	0.31686
GO:0010355	homogentisate farnesyltransferase activity	1	0	0.01	0.31741
GO:0010356	homogentisate geranylgeranyltransferase activity	1	0	0.01	0.31741
GO:0010357	homogentisate solanesyltransferase activity	1	0	0.01	0.31741
GO:0003830	beta-1,4-mannosylglycoprotein 4-beta-N-acetylglucosaminyltransferase activity	5	0	0.05	0.31844
GO:0008138	protein tyrosine/serine/threonine phosphatase activity	31	0	0.32	0.31865
GO:0000254	C-4 methylsterol oxidase activity	4	0	0.04	0.32006
GO:0046624	sphingolipid transporter activity	3	0	0.03	0.32021
GO:0010175	sphingosine transmembrane transporter activity	3	0	0.03	0.32021
GO:0008193	tRNA guanylyltransferase activity	1	0	0.01	0.32053
GO:0003730	mRNA 3'-UTR binding	1	0	0.01	0.32062
GO:0004129	cytochrome-c oxidase activity	33	1	0.34	0.32119
GO:0016675	oxidoreductase activity, acting on a heme group of donors	33	1	0.34	0.32119
GO:0016676	oxidoreductase activity, acting on a heme group of donors, oxygen as acceptor	33	1	0.34	0.32119
GO:0004822	isoleucine-tRNA ligase activity	4	0	0.04	0.32158
GO:0004662	CAAX-protein geranylgeranyltransferase activity	3	0	0.03	0.32232
GO:0035091	phosphatidylinositol binding	58	0	0.59	0.32274
GO:0080122	AMP transmembrane transporter activity	1	0	0.01	0.32367
GO:0032451	demethylase activity	4	0	0.04	0.32383
GO:0017168	5-oxoprolinase (ATP-hydrolyzing) activity	3	0	0.03	0.32423
GO:0036440	citrate synthase activity	11	1	0.11	0.32458
GO:0004108	citrate (Si)-synthase activity	11	1	0.11	0.32458
GO:0016740	transferase activity	5972	51	61.08	0.32462
GO:0045552	dihydrokaempferol 4-reductase activity	14	0	0.14	0.32482
GO:0004337	geranyltranstransferase activity	4	0	0.04	0.32549
GO:0043492	ATPase activity, coupled to movement of substances	415	3	4.24	0.32738
GO:0004736	pyruvate carboxylase activity	4	0	0.04	0.32754
GO:0004151	dihydroorotase activity	2	0	0.02	0.32785
GO:0004089	carbonate dehydratase activity	17	0	0.17	0.32829
GO:0051540	metal cluster binding	205	2	2.1	0.32856
GO:0051536	iron-sulfur cluster binding	205	2	2.1	0.32856
GO:0046910	pectinesterase inhibitor activity	2	0	0.02	0.32857
GO:0004725	protein tyrosine phosphatase activity	30	0	0.31	0.329
GO:0005451	monovalent cation:proton antiporter activity	20	0	0.2	0.32914
GO:0004798	thymidylate kinase activity	1	0	0.01	0.32935
GO:0005245	voltage-gated calcium channel activity	1	0	0.01	0.32943
GO:0015098	molybdate ion transmembrane transporter activity	7	0	0.07	0.32981
GO:0031679	NADH dehydrogenase (plastoquinone) activity	1	0	0.01	0.33021
GO:0010301	xanthoxin dehydrogenase activity	2	0	0.02	0.33088
GO:0008020	G-protein coupled photoreceptor activity	1	0	0.01	0.33176
GO:0009883	red or far-red light photoreceptor activity	1	0	0.01	0.33176
GO:0031516	far-red light photoreceptor activity	1	0	0.01	0.33176
GO:0000150	recombinase activity	1	0	0.01	0.3318
GO:0050366	tyramine N-feruloyltransferase activity	1	0	0.01	0.33197
GO:0000247	C-8 sterol isomerase activity	2	0	0.02	0.33271
GO:0047750	cholestenol delta-isomerase activity	2	0	0.02	0.33271
GO:0052381	tRNA dimethylallyltransferase activity	4	0	0.04	0.33296
GO:0034480	phosphatidylcholine phospholipase C activity	1	0	0.01	0.33305
GO:0045550	geranylgeranyl reductase activity	7	0	0.07	0.33328
GO:0001053	plastid sigma factor activity	3	0	0.03	0.33376
GO:0004420	hydroxymethylglutaryl-CoA reductase (NADPH) activity	5	0	0.05	0.33452
GO:0015269	calcium-activated potassium channel activity	2	0	0.02	0.33454
GO:0022839	ion gated channel activity	2	0	0.02	0.33454
GO:0005227	calcium activated cation channel activity	2	0	0.02	0.33454
GO:0010309	acireductone dioxygenase [iron(II)-requiring] activity	5	0	0.05	0.33584
GO:0004610	phosphoacetylglucosamine mutase activity	1	0	0.01	0.33634
GO:0015412	molybdate transmembrane-transporting ATPase activity	2	0	0.02	0.33638
GO:0008676	3-deoxy-8-phosphooctulonate synthase activity	1	0	0.01	0.33643
GO:0033925	mannosyl-glycoprotein endo-beta-N-acetylglucosaminidase activity	1	0	0.01	0.33673
GO:0004639	phosphoribosylaminoimidazolesuccinocarboxamide synthase activity	1	0	0.01	0.33712
GO:0004028	3-chloroallyl aldehyde dehydrogenase activity	17	1	0.17	0.33754
GO:0051213	dioxygenase activity	274	2	2.8	0.3382
GO:0016741	transferase activity, transferring one-carbon groups	466	1	4.77	0.33902
GO:0004799	thymidylate synthase activity	7	0	0.07	0.34006
GO:0042083	5,10-methylenetetrahydrofolate-dependent methyltransferase activity	7	0	0.07	0.34006
GO:0004038	allantoinase activity	3	0	0.03	0.34112
GO:0033764	steroid dehydrogenase activity, acting on the CH-OH group of donors, NAD or NADP as acceptor	14	0	0.14	0.34118
GO:0019171	3-hydroxyacyl-[acyl-carrier-protein] dehydratase activity	2	0	0.02	0.34119
GO:0050403	trans-zeatin O-beta-D-glucosyltransferase activity	4	0	0.04	0.34172
GO:0004448	isocitrate dehydrogenase activity	16	0	0.16	0.34233
GO:0004347	glucose-6-phosphate isomerase activity	5	0	0.05	0.34292
GO:0000339	RNA cap binding	6	0	0.06	0.34306
GO:0009672	auxin:proton symporter activity	6	0	0.06	0.34358
GO:0004617	phosphoglycerate dehydrogenase activity	4	0	0.04	0.34358
GO:0004368	glycerol-3-phosphate dehydrogenase activity	1	0	0.01	0.34372
GO:0004369	glycerol-3-phosphate oxidase activity	1	0	0.01	0.34372
GO:0010297	heteropolysaccharide binding	1	0	0.01	0.34486
GO:0003774	motor activity	148	2	1.51	0.34627
GO:0004637	phosphoribosylamine-glycine ligase activity	1	0	0.01	0.34737
GO:0047526	2'-hydroxyisoflavone reductase activity	1	0	0.01	0.34742
GO:0005484	SNAP receptor activity	17	0	0.17	0.34884
GO:0052743	inositol tetrakisphosphate phosphatase activity	3	0	0.03	0.34922
GO:0052658	inositol-1,4,5-trisphosphate 5-phosphatase activity	3	0	0.03	0.34922
GO:0052659	inositol-1,3,4,5-tetrakisphosphate 5-phosphatase activity	3	0	0.03	0.34922
GO:0004615	phosphomannomutase activity	6	0	0.06	0.34937
GO:0008891	glycolate oxidase activity	3	0	0.03	0.34999
GO:0003697	single-stranded DNA binding	24	0	0.25	0.35162
GO:0004424	imidazoleglycerol-phosphate dehydratase activity	2	0	0.02	0.35273
GO:0009029	tetraacyldisaccharide 4'-kinase activity	1	0	0.01	0.35292
GO:0003922	GMP synthase (glutamine-hydrolyzing) activity	2	0	0.02	0.35298
GO:0042282	hydroxymethylglutaryl-CoA reductase activity	1	0	0.01	0.3543
GO:0004105	choline-phosphate cytidylyltransferase activity	2	0	0.02	0.35513
GO:0004363	glutathione synthase activity	1	0	0.01	0.356
GO:0005083	small GTPase regulator activity	60	0	0.61	0.35745
GO:0005242	inward rectifier potassium channel activity	9	0	0.09	0.35793
GO:0000268	peroxisome targeting sequence binding	2	0	0.02	0.3588
GO:0032296	double-stranded RNA-specific ribonuclease activity	16	0	0.16	0.35896
GO:0004525	ribonuclease III activity	16	0	0.16	0.35896
GO:0009899	ent-kaurene synthase activity	4	0	0.04	0.35902
GO:0047746	chlorophyllase activity	4	0	0.04	0.35945
GO:0015410	manganese-transporting ATPase activity	2	0	0.02	0.36128
GO:0004467	long-chain fatty acid-CoA ligase activity	18	1	0.18	0.36191
GO:0043495	protein anchor	3	0	0.03	0.36231
GO:0008759	UDP-3-O-[3-hydroxymyristoyl] N-acetylglucosamine deacetylase activity	1	0	0.01	0.36319
GO:0050080	malonyl-CoA decarboxylase activity	1	0	0.01	0.36328
GO:0004123	cystathionine gamma-lyase activity	1	0	0.01	0.364
GO:0044540	L-cystine L-cysteine-lyase (deaminating)	1	0	0.01	0.364
GO:0047760	butyrate-CoA ligase activity	3	0	0.03	0.36403
GO:0008463	formylmethionine deformylase activity	2	0	0.02	0.36416
GO:0004044	amidophosphoribosyltransferase activity	1	0	0.01	0.365
GO:0030942	endoplasmic reticulum signal peptide binding	2	0	0.02	0.36557
GO:1901981	phosphatidylinositol phosphate binding	13	0	0.13	0.36619
GO:0004328	formamidase activity	3	0	0.03	0.36644
GO:0005044	scavenger receptor activity	3	0	0.03	0.36683
GO:0038024	cargo receptor activity	3	0	0.03	0.36683
GO:0047763	caffeate O-methyltransferase activity	5	0	0.05	0.36686
GO:0004795	threonine synthase activity	3	0	0.03	0.36691
GO:0004349	glutamate 5-kinase activity	11	1	0.11	0.36817
GO:0061630	ubiquitin protein ligase activity	3	0	0.03	0.36872
GO:0034450	ubiquitin-ubiquitin ligase activity	3	0	0.03	0.36872
GO:0042389	omega-3 fatty acid desaturase activity	4	1	0.04	0.36877
GO:0015139	alpha-ketoglutarate transmembrane transporter activity	2	0	0.02	0.36923
GO:0046975	histone methyltransferase activity (H3-K36 specific)	1	0	0.01	0.36977
GO:0048038	quinone binding	48	0	0.49	0.3703
GO:0046408	chlorophyll synthetase activity	2	0	0.02	0.37046
GO:0015926	glucosidase activity	67	4	0.69	0.37179
GO:0033855	nicotianamine aminotransferase activity	1	0	0.01	0.3726
GO:0004035	alkaline phosphatase activity	2	1	0.02	0.37366
GO:0016796	exonuclease activity, active with either ribo- or deoxyribonucleic acids and producing 5'-phosphomonoesters	31	0	0.32	0.37501
GO:0031491	nucleosome binding	7	0	0.07	0.3751
GO:0004134	4-alpha-glucanotransferase activity	3	0	0.03	0.37522
GO:0052731	phosphocholine phosphatase activity	1	0	0.01	0.37531
GO:0052732	phosphoethanolamine phosphatase activity	1	0	0.01	0.37531
GO:0030410	nicotianamine synthase activity	2	1	0.02	0.37561
GO:0070300	phosphatidic acid binding	4	0	0.04	0.37623
GO:0008308	voltage-gated anion channel activity	21	0	0.21	0.37644
GO:0005253	anion channel activity	21	0	0.21	0.37644
GO:0016836	hydro-lyase activity	123	1	1.26	0.37708
GO:0071917	triose-phosphate transmembrane transporter activity	5	0	0.05	0.3774
GO:0019211	phosphatase activator activity	1	0	0.01	0.37784
GO:0008887	glycerate kinase activity	2	0	0.02	0.37876
GO:0080124	pheophytinase activity	2	1	0.02	0.37978
GO:0004418	hydroxymethylbilane synthase activity	2	1	0.02	0.37991
GO:0015298	solute:cation antiporter activity	51	2	0.52	0.38029
GO:0015930	glutamate synthase activity	9	0	0.09	0.38091
GO:0016801	hydrolase activity, acting on ether bonds	13	0	0.13	0.38169
GO:0004106	chorismate mutase activity	5	0	0.05	0.38304
GO:0033770	2-hydroxyisoflavanone synthase activity	3	0	0.03	0.38356
GO:0003881	CDP-diacylglycerol-inositol 3-phosphatidyltransferase activity	2	0	0.02	0.38367
GO:0008909	isochorismate synthase activity	1	0	0.01	0.38399
GO:0015217	ADP transmembrane transporter activity	11	0	0.11	0.38438
GO:0030337	DNA polymerase processivity factor activity	3	0	0.03	0.38458
GO:0047884	FAD diphosphatase activity	1	0	0.01	0.38557
GO:0070402	NADPH binding	9	1	0.09	0.38558
GO:0045158	electron transporter, transferring electrons within cytochrome b6/f complex of photosystem II activity	7	0	0.07	0.38608
GO:0015399	primary active transmembrane transporter activity	473	3	4.84	0.3861
GO:0003838	sterol 24-C-methyltransferase activity	3	0	0.03	0.38614
GO:0009905	ent-copalyl diphosphate synthase activity	2	0	0.02	0.38676
GO:0003951	NAD+ kinase activity	8	0	0.08	0.38797
GO:0004579	dolichyl-diphosphooligosaccharide-protein glycotransferase activity	18	0	0.18	0.3884
GO:0000095	S-adenosyl-L-methionine transmembrane transporter activity	1	0	0.01	0.38958
GO:0072349	modified amino acid transmembrane transporter activity	1	0	0.01	0.38958
GO:0051185	coenzyme transporter activity	1	0	0.01	0.38958
GO:0003991	acetylglutamate kinase activity	3	0	0.03	0.38967
GO:0009673	low-affinity phosphate transmembrane transporter activity	2	0	0.02	0.3902
GO:0051060	pullulanase activity	1	0	0.01	0.39047
GO:0010303	limit dextrinase activity	1	0	0.01	0.39047
GO:0046428	1,4-dihydroxy-2-naphthoate octaprenyltransferase activity	1	0	0.01	0.39066
GO:0080023	3R-hydroxyacyl-CoA dehydratase activity	2	0	0.02	0.3907
GO:0010174	nucleoside transmembrane transporter activity, against a concentration gradient	1	0	0.01	0.3909
GO:0015385	sodium:proton antiporter activity	10	0	0.1	0.39111
GO:0016634	oxidoreductase activity, acting on the CH-CH group of donors, oxygen as acceptor	24	0	0.25	0.39149
GO:0008135	translation factor activity, nucleic acid binding	371	1	3.79	0.39162
GO:0080025	phosphatidylinositol-3,5-bisphosphate binding	4	0	0.04	0.39178
GO:0003957	NAD(P)+ transhydrogenase (B-specific) activity	3	0	0.03	0.39235
GO:0019239	deaminase activity	22	0	0.23	0.39262
GO:0003885	D-arabinono-1,4-lactone oxidase activity	3	0	0.03	0.39311
GO:0004846	urate oxidase activity	1	0	0.01	0.39324
GO:0016663	oxidoreductase activity, acting on other nitrogenous compounds as donors, oxygen as acceptor	1	0	0.01	0.39324
GO:0031071	cysteine desulfurase activity	7	0	0.07	0.39335
GO:0017113	dihydropyrimidine dehydrogenase (NADP+) activity	2	0	0.02	0.39351
GO:0004828	serine-tRNA ligase activity	5	0	0.05	0.39375
GO:0016709	oxidoreductase activity, acting on paired donors, with incorporation or reduction of molecular oxygen, NAD(P)H as one donor, and incorporation of one atom of oxygen	94	2	0.96	0.39387
GO:0004751	ribose-5-phosphate isomerase activity	4	0	0.04	0.3939
GO:0004563	beta-N-acetylhexosaminidase activity	3	0	0.03	0.39473
GO:0050254	rhodopsin kinase activity	1	0	0.01	0.39507
GO:0050529	polyneuridine-aldehyde esterase activity	2	0	0.02	0.39524
GO:0004445	inositol-polyphosphate 5-phosphatase activity	4	0	0.04	0.3955
GO:0046030	inositol trisphosphate phosphatase activity	4	0	0.04	0.3955
GO:0015405	P-P-bond-hydrolysis-driven transmembrane transporter activity	470	3	4.81	0.3961
GO:0047216	inositol 3-alpha-galactosyltransferase activity	3	0	0.03	0.3965
GO:0010328	auxin influx transmembrane transporter activity	1	0	0.01	0.39663
GO:0016985	mannan endo-1,4-beta-mannosidase activity	1	0	0.01	0.39668
GO:0004567	beta-mannosidase activity	1	0	0.01	0.39668
GO:0008963	phospho-N-acetylmuramoyl-pentapeptide-transferase activity	5	0	0.05	0.39723
GO:0052622	ATP dimethylallyltransferase activity	2	0	0.02	0.39818
GO:0052623	ADP dimethylallyltransferase activity	2	0	0.02	0.39818
GO:0009041	uridylate kinase activity	3	0	0.03	0.39865
GO:0070006	metalloaminopeptidase activity	2	0	0.02	0.40032
GO:0000224	peptide-N4-(N-acetyl-beta-glucosaminyl)asparagine amidase activity	1	0	0.01	0.40235
GO:0004635	phosphoribosyl-AMP cyclohydrolase activity	3	0	0.03	0.40265
GO:0004636	phosphoribosyl-ATP diphosphatase activity	3	0	0.03	0.40265
GO:0005546	phosphatidylinositol-4,5-bisphosphate binding	7	0	0.07	0.40268
GO:0004485	methylcrotonoyl-CoA carboxylase activity	3	0	0.03	0.40322
GO:0043141	ATP-dependent 5'-3' DNA helicase activity	4	0	0.04	0.40335
GO:0043139	5'-3' DNA helicase activity	4	0	0.04	0.40335
GO:0010334	sesquiterpene synthase activity	2	0	0.02	0.40374
GO:0035299	inositol pentakisphosphate 2-kinase activity	3	0	0.03	0.40449
GO:0030976	thiamine pyrophosphate binding	30	0	0.31	0.40547
GO:0009976	tocopherol cyclase activity	1	0	0.01	0.40559
GO:0043682	copper-transporting ATPase activity	17	0	0.17	0.40603
GO:0048244	phytanoyl-CoA dioxygenase activity	2	0	0.02	0.40654
GO:0009019	tRNA (guanine-N1-)-methyltransferase activity	4	0	0.04	0.40678
GO:0050017	L-3-cyanoalanine synthase activity	3	0	0.03	0.4071
GO:0015142	tricarboxylic acid transmembrane transporter activity	4	0	0.04	0.40742
GO:0030170	pyridoxal phosphate binding	211	0	2.16	0.40761
GO:0003954	NADH dehydrogenase activity	67	0	0.69	0.40774
GO:0016209	antioxidant activity	220	4	2.25	0.40789
GO:0001409	guanine nucleotide transmembrane transporter activity	3	0	0.03	0.40826
GO:0004810	tRNA adenylyltransferase activity	2	0	0.02	0.4089
GO:0004316	3-oxoacyl-[acyl-carrier-protein] reductase (NADPH) activity	10	0	0.1	0.40977
GO:0072341	modified amino acid binding	18	1	0.18	0.41026
GO:0051980	iron-nicotianamine transmembrane transporter activity	1	0	0.01	0.4107
GO:0015603	iron chelate transmembrane transporter activity	1	0	0.01	0.4107
GO:0008184	glycogen phosphorylase activity	10	0	0.1	0.41079
GO:0005459	UDP-galactose transmembrane transporter activity	2	0	0.02	0.41103
GO:0043015	gamma-tubulin binding	2	0	0.02	0.41144
GO:0016655	oxidoreductase activity, acting on NAD(P)H, quinone or similar compound as acceptor	85	0	0.87	0.41396
GO:0003958	NADPH-hemoprotein reductase activity	9	0	0.09	0.41475
GO:0010013	N-1-naphthylphthalamic acid binding	2	0	0.02	0.41497
GO:0016886	ligase activity, forming phosphoric ester bonds	18	0	0.18	0.41518
GO:0016603	glutaminyl-peptide cyclotransferase activity	1	0	0.01	0.41584
GO:0030899	calcium-dependent ATPase activity	1	0	0.01	0.41637
GO:0050512	lactosylceramide 4-alpha-galactosyltransferase activity	1	0	0.01	0.41728
GO:0004096	catalase activity	15	0	0.15	0.4173
GO:0019156	isoamylase activity	3	0	0.03	0.41765
GO:0031369	translation initiation factor binding	10	0	0.1	0.41861
GO:0009039	urease activity	1	0	0.01	0.41883
GO:0003914	DNA (6-4) photolyase activity	1	0	0.01	0.41936
GO:0004792	thiosulfate sulfurtransferase activity	4	0	0.04	0.41965
GO:0033218	amide binding	35	1	0.36	0.41984
GO:0008143	poly(A) binding	6	0	0.06	0.42002
GO:0004392	heme oxygenase (decyclizing) activity	2	0	0.02	0.42022
GO:0030746	isoflavone 4'-O-methyltransferase activity	2	0	0.02	0.42026
GO:0050514	homospermidine synthase (spermidine-specific) activity	1	0	0.01	0.42042
GO:0015180	L-alanine transmembrane transporter activity	1	0	0.01	0.42047
GO:0022858	alanine transmembrane transporter activity	1	0	0.01	0.42047
GO:0019202	amino acid kinase activity	20	1	0.2	0.42154
GO:0008381	mechanically-gated ion channel activity	1	0	0.01	0.42309
GO:0022833	mechanically gated channel activity	1	0	0.01	0.42309
GO:0016725	oxidoreductase activity, acting on CH or CH2 groups	12	0	0.12	0.42356
GO:0000036	ACP phosphopantetheine attachment site binding involved in fatty acid biosynthetic process	5	1	0.05	0.42374
GO:0044620	ACP phosphopantetheine attachment site binding	5	1	0.05	0.42374
GO:0051192	prosthetic group binding	5	1	0.05	0.42374
GO:0010484	H3 histone acetyltransferase activity	1	0	0.01	0.42401
GO:0050307	sucrose-phosphate phosphatase activity	4	0	0.04	0.42401
GO:0008691	3-hydroxybutyryl-CoA dehydrogenase activity	2	0	0.02	0.42427
GO:0047681	aryl-alcohol dehydrogenase (NADP+) activity	1	0	0.01	0.42488
GO:0000062	fatty-acyl-CoA binding	7	0	0.07	0.42545
GO:0019212	phosphatase inhibitor activity	1	0	0.01	0.42551
GO:0004864	protein phosphatase inhibitor activity	1	0	0.01	0.42551
GO:0004081	bis(5'-nucleosyl)-tetraphosphatase (asymmetrical) activity	2	0	0.02	0.42767
GO:0008796	bis(5'-nucleosyl)-tetraphosphatase activity	2	0	0.02	0.42767
GO:0052684	L-serine hydro-lyase (adding indole, L-tryptophan-forming) activity	1	0	0.01	0.42819
GO:0050515	4-(cytidine 5'-diphospho)-2-C-methyl-D-erythritol kinase activity	1	0	0.01	0.42829
GO:0010347	L-galactose-1-phosphate phosphatase activity	2	0	0.02	0.42871
GO:0070456	galactose-1-phosphate phosphatase activity	2	0	0.02	0.42871
GO:0003910	DNA ligase (ATP) activity	15	0	0.15	0.43156
GO:0003909	DNA ligase activity	15	0	0.15	0.43156
GO:0005548	phospholipid transporter activity	32	0	0.33	0.43167
GO:0004470	malic enzyme activity	9	2	0.09	0.43233
GO:0008061	chitin binding	15	0	0.15	0.43335
GO:0008446	GDP-mannose 4,6-dehydratase activity	3	0	0.03	0.43349
GO:0004613	phosphoenolpyruvate carboxykinase (GTP) activity	3	0	0.03	0.43442
GO:0004643	phosphoribosylaminoimidazolecarboxamide formyltransferase activity	3	0	0.03	0.43493
GO:0003937	IMP cyclohydrolase activity	3	0	0.03	0.43493
GO:0004156	dihydropteroate synthase activity	2	0	0.02	0.43691
GO:0003848	2-amino-4-hydroxy-6-hydroxymethyldihydropteridine diphosphokinase activity	2	0	0.02	0.43691
GO:0090484	drug transporter activity	88	0	0.9	0.43732
GO:0015238	drug transmembrane transporter activity	88	0	0.9	0.43732
GO:0008066	glutamate receptor activity	22	0	0.23	0.43753
GO:0004970	ionotropic glutamate receptor activity	22	0	0.23	0.43753
GO:0005231	excitatory extracellular ligand-gated ion channel activity	22	0	0.23	0.43753
GO:0005234	extracellular-glutamate-gated ion channel activity	22	0	0.23	0.43753
GO:0046608	carotenoid isomerase activity	1	0	0.01	0.43823
GO:0004174	electron-transferring-flavoprotein dehydrogenase activity	2	0	0.02	0.43858
GO:0016649	oxidoreductase activity, acting on the CH-NH group of donors, quinone or similar compound as acceptor	2	0	0.02	0.43858
GO:0033910	glucan 1,4-alpha-maltotetraohydrolase activity	4	0	0.04	0.43865
GO:0033765	steroid dehydrogenase activity, acting on the CH-CH group of donors	4	0	0.04	0.43966
GO:0003865	3-oxo-5-alpha-steroid 4-dehydrogenase activity	4	0	0.04	0.43966
GO:0051721	protein phosphatase 2A binding	1	0	0.01	0.44035
GO:0048487	beta-tubulin binding	1	0	0.01	0.44035
GO:0042903	tubulin deacetylase activity	1	0	0.01	0.44035
GO:0019902	phosphatase binding	1	0	0.01	0.44035
GO:0019903	protein phosphatase binding	1	0	0.01	0.44035
GO:0043014	alpha-tubulin binding	1	0	0.01	0.44035
GO:0008603	cAMP-dependent protein kinase regulator activity	2	0	0.02	0.44046
GO:0016289	CoA hydrolase activity	16	0	0.16	0.44077
GO:0046523	S-methyl-5-thioribose-1-phosphate isomerase activity	1	0	0.01	0.44094
GO:0004032	alditol:NADP+ 1-oxidoreductase activity	6	0	0.06	0.44115
GO:0003860	3-hydroxyisobutyryl-CoA hydrolase activity	6	0	0.06	0.44129
GO:0015416	organic phosphonate transmembrane-transporting ATPase activity	14	1	0.14	0.44162
GO:0015604	organic phosphonate transmembrane transporter activity	14	1	0.14	0.44162
GO:0008466	glycogenin glucosyltransferase activity	9	0	0.09	0.44197
GO:0003992	N2-acetyl-L-ornithine:2-oxoglutarate 5-aminotransferase activity	1	0	0.01	0.44267
GO:0003856	3-dehydroquinate synthase activity	3	0	0.03	0.44435
GO:0016018	cyclosporin A binding	1	0	0.01	0.44435
GO:0090415	7-hydroxymethyl chlorophyll a reductase activity	1	0	0.01	0.44445
GO:0046995	oxidoreductase activity, acting on hydrogen as donor, with other known acceptors	1	0	0.01	0.44445
GO:0050454	coenzyme F420 hydrogenase activity	1	0	0.01	0.44445
GO:0008176	tRNA (guanine-N7-)-methyltransferase activity	3	0	0.03	0.44486
GO:0008987	quinolinate synthetase A activity	2	0	0.02	0.44718
GO:0070003	threonine-type peptidase activity	53	0	0.54	0.44813
GO:0004298	threonine-type endopeptidase activity	53	0	0.54	0.44813
GO:0009671	nitrate:proton symporter activity	1	0	0.01	0.44822
GO:0004634	phosphopyruvate hydratase activity	14	1	0.14	0.44877
GO:0050291	sphingosine N-acyltransferase activity	2	0	0.02	0.4489
GO:0043855	cyclic nucleotide-gated ion channel activity	7	0	0.07	0.44976
GO:0005221	intracellular cyclic nucleotide activated cation channel activity	7	0	0.07	0.44976
GO:0017005	3'-tyrosyl-DNA phosphodiesterase activity	1	0	0.01	0.44991
GO:0070259	tyrosyl-DNA phosphodiesterase activity	1	0	0.01	0.44991
GO:0016863	intramolecular oxidoreductase activity, transposing C=C bonds	7	0	0.07	0.45001
GO:0047412	N-(long-chain-acyl)ethanolamine deacylase activity	1	0	0.01	0.45105
GO:0051015	actin filament binding	21	0	0.21	0.45189
GO:0000287	magnesium ion binding	199	2	2.04	0.4522
GO:0004463	leukotriene-A4 hydrolase activity	1	0	0.01	0.45309
GO:0016905	myosin heavy chain kinase activity	23	0	0.24	0.45314
GO:0016615	malate dehydrogenase activity	36	4	0.37	0.45371
GO:0016903	oxidoreductase activity, acting on the aldehyde or oxo group of donors	163	5	1.67	0.45394
GO:0016898	oxidoreductase activity, acting on the CH-OH group of donors, cytochrome as acceptor	5	0	0.05	0.45517
GO:0009020	tRNA (guanosine-2'-O-)-methyltransferase activity	1	0	0.01	0.45539
GO:0046509	1,2-diacylglycerol 3-beta-galactosyltransferase activity	3	0	0.03	0.45649
GO:0042030	ATPase inhibitor activity	1	0	0.01	0.45654
GO:0008198	ferrous iron binding	2	0	0.02	0.4576
GO:0004377	GDP-Man:Man3GlcNAc2-PP-Dol alpha-1,2-mannosyltransferase activity	1	0	0.01	0.45794
GO:0000026	alpha-1,2-mannosyltransferase activity	1	0	0.01	0.45794
GO:0022836	gated channel activity	81	0	0.83	0.45829
GO:0005048	signal sequence binding	14	0	0.14	0.45865
GO:0016835	carbon-oxygen lyase activity	204	2	2.09	0.45967
GO:0004520	endodeoxyribonuclease activity	14	0	0.14	0.46004
GO:0004320	oleoyl-[acyl-carrier-protein] hydrolase activity	5	0	0.05	0.46036
GO:0016295	myristoyl-[acyl-carrier-protein] hydrolase activity	5	0	0.05	0.46036
GO:0016296	palmitoyl-[acyl-carrier-protein] hydrolase activity	5	0	0.05	0.46036
GO:0005354	galactose transmembrane transporter activity	3	0	0.03	0.46089
GO:0015108	chloride transmembrane transporter activity	12	0	0.12	0.46135
GO:0015377	cation:chloride symporter activity	1	0	0.01	0.46144
GO:0008511	sodium:potassium:chloride symporter activity	1	0	0.01	0.46144
GO:1902936	phosphatidylinositol bisphosphate binding	10	0	0.1	0.46177
GO:0004642	phosphoribosylformylglycinamidine synthase activity	2	0	0.02	0.462
GO:0003852	2-isopropylmalate synthase activity	2	0	0.02	0.46264
GO:0047980	hippurate hydrolase activity	1	0	0.01	0.46275
GO:0008398	sterol 14-demethylase activity	2	0	0.02	0.46367
GO:0080095	phosphatidylethanolamine-sterol O-acyltransferase activity	2	0	0.02	0.46391
GO:0080096	phosphatidate-sterol O-acyltransferase activity	2	0	0.02	0.46391
GO:0050513	glycoprotein 2-beta-D-xylosyltransferase activity	1	0	0.01	0.46426
GO:0009045	xylose isomerase activity	2	0	0.02	0.46495
GO:0030504	inorganic diphosphate transmembrane transporter activity	1	0	0.01	0.46501
GO:0015419	sulfate transmembrane-transporting ATPase activity	2	0	0.02	0.46527
GO:0031386	protein tag	4	0	0.04	0.46527
GO:0005275	amine transmembrane transporter activity	3	1	0.03	0.4657
GO:0010488	UDP-galactose:N-glycan beta-1,3-galactosyltransferase activity	1	0	0.01	0.46582
GO:0005344	oxygen transporter activity	2	0	0.02	0.4668
GO:0004476	mannose-6-phosphate isomerase activity	1	0	0.01	0.46697
GO:0032947	protein complex scaffold	1	0	0.01	0.46753
GO:0008137	NADH dehydrogenase (ubiquinone) activity	56	0	0.57	0.468
GO:0004413	homoserine kinase activity	2	0	0.02	0.46801
GO:0003939	L-iditol 2-dehydrogenase activity	2	0	0.02	0.46804
GO:0048027	mRNA 5'-UTR binding	4	0	0.04	0.46816
GO:0004417	hydroxyethylthiazole kinase activity	1	0	0.01	0.46879
GO:0008455	alpha-1,6-mannosylglycoprotein 2-beta-N-acetylglucosaminyltransferase activity	1	0	0.01	0.46939
GO:0016852	sirohydrochlorin cobaltochelatase activity	1	0	0.01	0.4703
GO:0008801	beta-phosphoglucomutase activity	2	0	0.02	0.4704
GO:0004357	glutamate-cysteine ligase activity	4	0	0.04	0.47253
GO:0004663	Rab geranylgeranyltransferase activity	5	0	0.05	0.47381
GO:0047458	beta-pyrazolylalanine synthase activity	1	0	0.01	0.47415
GO:0015245	fatty acid transporter activity	2	0	0.02	0.47426
GO:0008556	potassium-transporting ATPase activity	2	0	0.02	0.47448
GO:0008900	hydrogen:potassium-exchanging ATPase activity	2	0	0.02	0.47448
GO:0005215	transporter activity	1695	12	17.34	0.47467
GO:0004449	isocitrate dehydrogenase (NAD+) activity	6	0	0.06	0.47485
GO:0017017	MAP kinase tyrosine/serine/threonine phosphatase activity	1	0	0.01	0.47531
GO:0047389	glycerophosphocholine phosphodiesterase activity	1	0	0.01	0.47556
GO:0043546	molybdopterin cofactor binding	5	0	0.05	0.47588
GO:0046920	alpha-(1->3)-fucosyltransferase activity	1	0	0.01	0.47607
GO:0018392	glycoprotein 3-alpha-L-fucosyltransferase activity	1	0	0.01	0.47607
GO:0004100	chitin synthase activity	3	0	0.03	0.4767
GO:0004411	homogentisate 1,2-dioxygenase activity	4	0	0.04	0.47689
GO:0008289	lipid binding	192	4	1.96	0.47708
GO:0004814	arginine-tRNA ligase activity	12	0	0.12	0.47872
GO:0008841	dihydrofolate synthase activity	1	0	0.01	0.47881
GO:0003955	NAD(P)H dehydrogenase (quinone) activity	3	0	0.03	0.48022
GO:0001727	lipid kinase activity	3	0	0.03	0.4804
GO:0008418	protein-N-terminal asparagine amidohydrolase activity	1	0	0.01	0.48049
GO:0010340	carboxyl-O-methyltransferase activity	5	0	0.05	0.48153
GO:0051998	protein carboxyl O-methyltransferase activity	5	0	0.05	0.48153
GO:0005099	Ras GTPase activator activity	24	0	0.25	0.48249
GO:0004400	histidinol-phosphate transaminase activity	1	0	0.01	0.48258
GO:0050136	NADH dehydrogenase (quinone) activity	59	0	0.6	0.48268
GO:0008824	cyanate hydratase activity	2	0	0.02	0.48342
GO:0016671	oxidoreductase activity, acting on a sulfur group of donors, disulfide as acceptor	23	0	0.24	0.48382
GO:0003980	UDP-glucose:glycoprotein glucosyltransferase activity	2	0	0.02	0.48389
GO:0000976	transcription regulatory region sequence-specific DNA binding	19	0	0.19	0.48458
GO:0070180	large ribosomal subunit rRNA binding	1	0	0.01	0.48472
GO:0043424	protein histidine kinase binding	23	0	0.24	0.48511
GO:0016856	racemase and epimerase activity, acting on hydroxy acids and derivatives	5	0	0.05	0.48532
GO:0008117	sphinganine-1-phosphate aldolase activity	1	0	0.01	0.48563
GO:0008718	D-amino-acid dehydrogenase activity	1	0	0.01	0.48599
GO:0003913	DNA photolyase activity	15	0	0.15	0.48611
GO:0016719	carotene 7,8-desaturase activity	2	0	0.02	0.48623
GO:0004582	dolichyl-phosphate beta-D-mannosyltransferase activity	2	0	0.02	0.48641
GO:0018662	phenol 2-monooxygenase activity	2	0	0.02	0.48649
GO:0030551	cyclic nucleotide binding	17	0	0.17	0.48654
GO:0047623	adenosine-phosphate deaminase activity	2	0	0.02	0.48677
GO:0003876	AMP deaminase activity	2	0	0.02	0.48677
GO:0015181	arginine transmembrane transporter activity	7	0	0.07	0.48717
GO:0015189	L-lysine transmembrane transporter activity	7	0	0.07	0.48717
GO:0015174	basic amino acid transmembrane transporter activity	7	0	0.07	0.48717
GO:0003896	DNA primase activity	7	0	0.07	0.48798
GO:0030611	arsenate reductase activity	7	0	0.07	0.49133
GO:0035173	histone kinase activity	2	0	0.02	0.49144
GO:0047085	hydroxyphenylacetonitrile 2-monooxygenase activity	2	0	0.02	0.49184
GO:0050592	4-hydroxyphenylacetaldehyde oxime monooxygenase activity	2	0	0.02	0.49184
GO:0005375	copper ion transmembrane transporter activity	28	0	0.29	0.49285
GO:0034979	NAD-dependent protein deacetylase activity	5	0	0.05	0.49428
GO:0042301	phosphate ion binding	3	0	0.03	0.49447
GO:0004576	oligosaccharyl transferase activity	23	0	0.24	0.49618
GO:0003973	(S)-2-hydroxy-acid oxidase activity	9	0	0.09	0.49818
GO:0004655	porphobilinogen synthase activity	1	0	0.01	0.49839
GO:0030385	ferredoxin:thioredoxin reductase activity	3	0	0.03	0.49927
GO:0008937	ferredoxin-NAD(P) reductase activity	3	0	0.03	0.49927
GO:0004723	calcium-dependent protein serine/threonine phosphatase activity	6	0	0.06	0.49962
GO:0004427	inorganic diphosphatase activity	27	1	0.28	0.50002
GO:0016667	oxidoreductase activity, acting on a sulfur group of donors	171	0	1.75	0.50038
GO:0004073	aspartate-semialdehyde dehydrogenase activity	2	0	0.02	0.50106
GO:0008762	UDP-N-acetylmuramate dehydrogenase activity	49	1	0.5	0.50124
GO:0016892	endoribonuclease activity, producing 3'-phosphomonoesters	12	0	0.12	0.50193
GO:0016894	endonuclease activity, active with either ribo- or deoxyribonucleic acids and producing 3'-phosphomonoesters	12	0	0.12	0.50193
GO:0005384	manganese ion transmembrane transporter activity	5	0	0.05	0.50342
GO:0004609	phosphatidylserine decarboxylase activity	2	0	0.02	0.50365
GO:0019901	protein kinase binding	71	0	0.73	0.50531
GO:0016984	ribulose-bisphosphate carboxylase activity	11	0	0.11	0.50673
GO:0016769	transferase activity, transferring nitrogenous groups	92	1	0.94	0.50683
GO:0008483	transaminase activity	92	1	0.94	0.50683
GO:0050379	UDP-glucuronate 5'-epimerase activity	3	0	0.03	0.50731
GO:0050589	leucocyanidin oxygenase activity	2	0	0.02	0.50803
GO:0015088	copper uptake transmembrane transporter activity	2	0	0.02	0.50876
GO:0016532	superoxide dismutase copper chaperone activity	2	0	0.02	0.50898
GO:0052906	tRNA (guanine(37)-N(1))-methyltransferase activity	3	0	0.03	0.50937
GO:0016749	N-succinyltransferase activity	2	0	0.02	0.50953
GO:0003870	5-aminolevulinate synthase activity	2	0	0.02	0.50953
GO:0047268	galactinol-raffinose galactosyltransferase activity	14	0	0.14	0.50965
GO:0004056	argininosuccinate lyase activity	2	0	0.02	0.51011
GO:0004325	ferrochelatase activity	8	0	0.08	0.51015
GO:0003713	transcription coactivator activity	12	0	0.12	0.51026
GO:0017137	Rab GTPase binding	2	0	0.02	0.51096
GO:0051287	NAD binding	127	3	1.3	0.51149
GO:0009975	cyclase activity	11	0	0.11	0.51181
GO:0015922	aspartate oxidase activity	1	0	0.01	0.51357
GO:0008734	L-aspartate oxidase activity	1	0	0.01	0.51357
GO:0003849	3-deoxy-7-phosphoheptulonate synthase activity	5	0	0.05	0.51408
GO:0004372	glycine hydroxymethyltransferase activity	21	0	0.21	0.51427
GO:0050521	alpha-glucan, water dikinase activity	3	0	0.03	0.51493
GO:0047293	4-hydroxybenzoate nonaprenyltransferase activity	1	0	0.01	0.51575
GO:0004462	lactoylglutathione lyase activity	16	0	0.16	0.51578
GO:0003997	acyl-CoA oxidase activity	12	0	0.12	0.51589
GO:0003861	3-isopropylmalate dehydratase activity	7	0	0.07	0.51641
GO:0004047	aminomethyltransferase activity	8	0	0.08	0.51673
GO:0000170	sphingosine hydroxylase activity	1	0	0.01	0.51741
GO:0009927	histidine phosphotransfer kinase activity	5	0	0.05	0.51842
GO:0008440	inositol-1,4,5-trisphosphate 3-kinase activity	1	0	0.01	0.51871
GO:0005222	intracellular cAMP activated cation channel activity	1	0	0.01	0.51928
GO:0046912	transferase activity, transferring acyl groups, acyl groups converted into alkyl on transfer	33	1	0.34	0.51931
GO:0042085	5-methyltetrahydropteroyltri-L-glutamate-dependent methyltransferase activity	11	0	0.11	0.51937
GO:0003871	5-methyltetrahydropteroyltriglutamate-homocysteine S-methyltransferase activity	11	0	0.11	0.51937
GO:0046820	4-amino-4-deoxychorismate synthase activity	1	0	0.01	0.52037
GO:0009917	sterol 5-alpha reductase activity	1	0	0.01	0.52172
GO:0050213	progesterone 5-alpha-reductase activity	1	0	0.01	0.52172
GO:0008028	monocarboxylic acid transmembrane transporter activity	22	0	0.23	0.52329
GO:0005046	KDEL sequence binding	1	0	0.01	0.52396
GO:0031409	pigment binding	4	0	0.04	0.52501
GO:0004644	phosphoribosylglycinamide formyltransferase activity	1	0	0.01	0.52547
GO:0008690	3-deoxy-manno-octulosonate cytidylyltransferase activity	1	0	0.01	0.52604
GO:0042625	ATPase activity, coupled to transmembrane movement of ions	239	1	2.44	0.52609
GO:0015645	fatty acid ligase activity	19	1	0.19	0.52613
GO:0017150	tRNA dihydrouridine synthase activity	6	0	0.06	0.52618
GO:0070546	L-phenylalanine aminotransferase activity	14	0	0.14	0.52673
GO:0080130	L-phenylalanine:2-oxoglutarate aminotransferase activity	14	0	0.14	0.52673
GO:0015152	glucose-6-phosphate transmembrane transporter activity	1	0	0.01	0.52766
GO:0015119	hexose phosphate transmembrane transporter activity	1	0	0.01	0.52766
GO:0004008	copper-exporting ATPase activity	9	0	0.09	0.52834
GO:0004371	glycerone kinase activity	2	0	0.02	0.52893
GO:0004815	aspartate-tRNA ligase activity	6	0	0.06	0.52946
GO:0016805	dipeptidase activity	4	0	0.04	0.52955
GO:0008312	7S RNA binding	12	0	0.12	0.53033
GO:0070191	methionine-R-sulfoxide reductase activity	2	0	0.02	0.5307
GO:0005047	signal recognition particle binding	3	0	0.03	0.53164
GO:0070403	NAD+ binding	5	0	0.05	0.53186
GO:0050242	pyruvate, phosphate dikinase activity	4	0	0.04	0.53258
GO:0004458	D-lactate dehydrogenase (cytochrome) activity	4	0	0.04	0.53278
GO:0008897	holo-[acyl-carrier-protein] synthase activity	2	0	0.02	0.53284
GO:0022832	voltage-gated channel activity	51	0	0.52	0.53329
GO:0005244	voltage-gated ion channel activity	51	0	0.52	0.53329
GO:0004160	dihydroxy-acid dehydratase activity	4	0	0.04	0.53341
GO:0004690	cyclic nucleotide-dependent protein kinase activity	1	0	0.01	0.53366
GO:0004692	cGMP-dependent protein kinase activity	1	0	0.01	0.53366
GO:0070626	(S)-2-(5-amino-1-(5-phospho-D-ribosyl)imidazole-4-carboxamido)succinate AMP-lyase (fumarate-forming) activity	2	0	0.02	0.53477
GO:0004012	phospholipid-translocating ATPase activity	31	0	0.32	0.53497
GO:0003948	N4-(beta-N-acetylglucosaminyl)-L-asparaginase activity	1	0	0.01	0.53544
GO:0015415	phosphate ion transmembrane-transporting ATPase activity	6	0	0.06	0.53586
GO:0015035	protein disulfide oxidoreductase activity	109	0	1.11	0.53802
GO:0016747	transferase activity, transferring acyl groups other than amino-acyl groups	349	7	3.57	0.53939
GO:0019120	hydrolase activity, acting on acid halide bonds, in C-halide compounds	4	0	0.04	0.53946
GO:0016824	hydrolase activity, acting on acid halide bonds	4	0	0.04	0.53946
GO:0097157	pre-mRNA intronic binding	2	0	0.02	0.53958
GO:0036002	pre-mRNA binding	2	0	0.02	0.53958
GO:0043864	indoleacetamide hydrolase activity	2	0	0.02	0.54014
GO:0016843	amine-lyase activity	17	1	0.17	0.54154
GO:0016844	strictosidine synthase activity	17	1	0.17	0.54154
GO:0015276	ligand-gated ion channel activity	37	0	0.38	0.54179
GO:0022834	ligand-gated channel activity	37	0	0.38	0.54179
GO:0004040	amidase activity	13	0	0.13	0.54202
GO:0004043	L-aminoadipate-semialdehyde dehydrogenase activity	2	0	0.02	0.54203
GO:0008242	omega peptidase activity	18	0	0.18	0.54235
GO:0008158	hedgehog receptor activity	3	0	0.03	0.5434
GO:0019787	small conjugating protein transferase activity	5	0	0.05	0.54416
GO:0019789	SUMO transferase activity	5	0	0.05	0.54416
GO:0010285	L,L-diaminopimelate aminotransferase activity	4	0	0.04	0.54441
GO:0047513	1,2-alpha-L-fucosidase activity	3	0	0.03	0.54555
GO:0047490	pectin lyase activity	2	0	0.02	0.54566
GO:0050377	UDP-glucose 4,6-dehydratase activity	4	0	0.04	0.54588
GO:0008460	dTDP-glucose 4,6-dehydratase activity	4	0	0.04	0.54588
GO:0010280	UDP-L-rhamnose synthase activity	4	0	0.04	0.54588
GO:0002020	protease binding	6	0	0.06	0.54717
GO:0047918	GDP-mannose 3,5-epimerase activity	2	0	0.02	0.54771
GO:0000257	nitrilase activity	3	0	0.03	0.54834
GO:0016815	hydrolase activity, acting on carbon-nitrogen (but not peptide) bonds, in nitriles	3	0	0.03	0.54834
GO:0047641	aldose-6-phosphate reductase (NADPH) activity	2	0	0.02	0.54837
GO:0047800	cysteamine dioxygenase activity	17	0	0.17	0.54868
GO:0016635	oxidoreductase activity, acting on the CH-CH group of donors, quinone or related compound as acceptor	14	0	0.14	0.54916
GO:0019170	methylglyoxal reductase (NADH-dependent) activity	2	0	0.02	0.54919
GO:0008812	choline dehydrogenase activity	10	0	0.1	0.54926
GO:0004310	farnesyl-diphosphate farnesyltransferase activity	4	0	0.04	0.54967
GO:0005267	potassium channel activity	32	0	0.33	0.54978
GO:0019843	rRNA binding	78	0	0.8	0.55053
GO:0043225	anion transmembrane-transporting ATPase activity	26	1	0.27	0.55095
GO:0032934	sterol binding	4	0	0.04	0.55235
GO:0003938	IMP dehydrogenase activity	4	0	0.04	0.55258
GO:0004042	acetyl-CoA:L-glutamate N-acetyltransferase activity	3	0	0.03	0.55359
GO:0018826	methionine gamma-lyase activity	2	0	0.02	0.55455
GO:0016882	cyclo-ligase activity	6	0	0.06	0.55494
GO:0004867	serine-type endopeptidase inhibitor activity	23	0	0.24	0.55543
GO:0043530	adenosine 5'-monophosphoramidase activity	2	0	0.02	0.55619
GO:0046406	magnesium protoporphyrin IX methyltransferase activity	3	0	0.03	0.55749
GO:0070569	uridylyltransferase activity	8	0	0.08	0.55765
GO:0005086	ARF guanyl-nucleotide exchange factor activity	19	0	0.19	0.55863
GO:0052852	very-long-chain-(S)-2-hydroxy-acid oxidase activity	5	0	0.05	0.55895
GO:0052853	long-chain-(S)-2-hydroxy-long-chain-acid oxidase activity	5	0	0.05	0.55895
GO:0052854	medium-chain-(S)-2-hydroxy-acid oxidase activity	5	0	0.05	0.55895
GO:0004351	glutamate decarboxylase activity	9	0	0.09	0.55896
GO:0031490	chromatin DNA binding	3	0	0.03	0.55952
GO:0010385	double-stranded methylated DNA binding	2	0	0.02	0.56066
GO:0046429	4-hydroxy-3-methylbut-2-en-1-yl diphosphate synthase activity	4	0	0.04	0.56151
GO:0010291	carotene beta-ring hydroxylase activity	2	0	0.02	0.56241
GO:0051082	unfolded protein binding	197	1	2.01	0.56299
GO:0008728	GTP diphosphokinase activity	3	0	0.03	0.56306
GO:0034387	4-aminobutyrate:pyruvate transaminase activity	2	0	0.02	0.56424
GO:0003867	4-aminobutyrate transaminase activity	2	0	0.02	0.56424
GO:0004474	malate synthase activity	2	0	0.02	0.56525
GO:0047039	tetrahydroxynaphthalene reductase activity	2	0	0.02	0.56573
GO:0036361	racemase activity, acting on amino acids and derivatives	4	0	0.04	0.56637
GO:0003933	GTP cyclohydrolase activity	6	0	0.06	0.56745
GO:0015927	trehalase activity	5	0	0.05	0.56773
GO:0004555	alpha,alpha-trehalase activity	5	0	0.05	0.56773
GO:0005496	steroid binding	7	0	0.07	0.56811
GO:0016404	15-hydroxyprostaglandin dehydrogenase (NAD+) activity	2	0	0.02	0.56823
GO:0004333	fumarate hydratase activity	4	0	0.04	0.56853
GO:0050062	long-chain-fatty-acyl-CoA reductase activity	1	0	0.01	0.56863
GO:0050508	glucuronosyl-N-acetylglucosaminyl-proteoglycan 4-alpha-N-acetylglucosaminyltransferase activity	4	0	0.04	0.56869
GO:0016842	amidine-lyase activity	8	0	0.08	0.56875
GO:0022857	transmembrane transporter activity	1301	10	13.31	0.5689
GO:0046423	allene-oxide cyclase activity	4	0	0.04	0.56927
GO:0016778	diphosphotransferase activity	10	0	0.1	0.56983
GO:0070566	adenylyltransferase activity	38	0	0.39	0.57
GO:0016767	geranylgeranyl-diphosphate geranylgeranyltransferase activity	2	0	0.02	0.57055
GO:0046905	phytoene synthase activity	2	0	0.02	0.57055
GO:0052592	oxidoreductase activity, acting on CH or CH2 groups, with an iron-sulfur protein as acceptor	5	0	0.05	0.57087
GO:0071813	lipoprotein particle binding	1	0	0.01	0.57185
GO:0071814	protein-lipid complex binding	1	0	0.01	0.57185
GO:0030169	low-density lipoprotein particle binding	1	0	0.01	0.57185
GO:0004638	phosphoribosylaminoimidazole carboxylase activity	2	0	0.02	0.57189
GO:0034023	5-(carboxyamino)imidazole ribonucleotide mutase activity	2	0	0.02	0.57189
GO:0005471	ATP:ADP antiporter activity	8	0	0.08	0.57209
GO:0005319	lipid transporter activity	58	0	0.59	0.57269
GO:0050085	mannitol 2-dehydrogenase (NADP+) activity	6	0	0.06	0.57273
GO:0047627	adenylylsulfatase activity	4	0	0.04	0.57324
GO:0016819	hydrolase activity, acting on acid anhydrides, in sulfonyl-containing anhydrides	4	0	0.04	0.57324
GO:0016840	carbon-nitrogen lyase activity	39	3	0.4	0.57345
GO:0015562	efflux transmembrane transporter activity	16	0	0.16	0.57406
GO:0019203	carbohydrate phosphatase activity	40	0	0.41	0.57433
GO:0080041	ADP-ribose pyrophosphohydrolase activity	2	0	0.02	0.57496
GO:0019144	ADP-sugar diphosphatase activity	2	0	0.02	0.57496
GO:0005545	1-phosphatidylinositol binding	11	0	0.11	0.57516
GO:0016157	sucrose synthase activity	17	0	0.17	0.576
GO:0004304	estrone sulfotransferase activity	1	0	0.01	0.57693
GO:0008172	S-methyltransferase activity	14	0	0.14	0.57719
GO:0080123	jasmonate-amino synthetase activity	1	0	0.01	0.57725
GO:0005356	hydrogen:glucose symporter activity	1	0	0.01	0.57751
GO:0005358	high-affinity hydrogen:glucose symporter activity	1	0	0.01	0.57751
GO:0009679	hexose:proton symporter activity	1	0	0.01	0.57751
GO:0003743	translation initiation factor activity	206	0	2.11	0.57794
GO:0015166	polyol transmembrane transporter activity	7	0	0.07	0.57902
GO:0015665	alcohol transmembrane transporter activity	7	0	0.07	0.57902
GO:1901618	organic hydroxy compound transmembrane transporter activity	7	0	0.07	0.57902
GO:0047213	anthocyanidin 3-O-glucosyltransferase activity	11	0	0.11	0.57916
GO:0047453	ATP-dependent NAD(P)H-hydrate dehydratase activity	2	0	0.02	0.58042
GO:0017050	D-erythro-sphingosine kinase activity	2	0	0.02	0.58136
GO:0005381	iron ion transmembrane transporter activity	7	0	0.07	0.5816
GO:0046982	protein heterodimerization activity	114	0	1.17	0.58341
GO:0016297	acyl-[acyl-carrier-protein] hydrolase activity	6	0	0.06	0.58358
GO:0008047	enzyme activator activity	72	0	0.74	0.58363
GO:0033862	UMP kinase activity	2	0	0.02	0.5842
GO:0003934	GTP cyclohydrolase I activity	2	0	0.02	0.5845
GO:0005093	Rab GDP-dissociation inhibitor activity	7	0	0.07	0.58466
GO:0004712	protein serine/threonine/tyrosine kinase activity	38	0	0.39	0.58506
GO:0005509	calcium ion binding	348	3	3.56	0.58739
GO:0015077	monovalent inorganic cation transmembrane transporter activity	325	5	3.32	0.58774
GO:0004654	polyribonucleotide nucleotidyltransferase activity	4	0	0.04	0.58822
GO:0008836	diaminopimelate decarboxylase activity	2	0	0.02	0.58971
GO:0004069	L-aspartate:2-oxoglutarate aminotransferase activity	19	0	0.19	0.59007
GO:0008672	2-dehydro-3-deoxyglucarate aldolase activity	1	0	0.01	0.59027
GO:0004767	sphingomyelin phosphodiesterase activity	4	0	0.04	0.59028
GO:0050236	pyridoxine:NADP 4-dehydrogenase activity	5	0	0.05	0.59069
GO:0048037	cofactor binding	925	9	9.46	0.59165
GO:0008115	sarcosine oxidase activity	2	0	0.02	0.59169
GO:0016868	intramolecular transferase activity, phosphotransferases	24	0	0.25	0.59176
GO:0009670	triose-phosphate:phosphate antiporter activity	1	0	0.01	0.59181
GO:0036442	hydrogen-exporting ATPase activity	70	0	0.72	0.59404
GO:0004622	lysophospholipase activity	3	0	0.03	0.59568
GO:0003846	2-acylglycerol O-acyltransferase activity	3	0	0.03	0.59568
GO:0016781	phosphotransferase activity, paired acceptors	9	0	0.09	0.59612
GO:0033897	ribonuclease T2 activity	9	0	0.09	0.59636
GO:0005052	peroxisome matrix targeting signal-1 binding	1	0	0.01	0.59902
GO:0008442	3-hydroxyisobutyrate dehydrogenase activity	5	0	0.05	0.59915
GO:0008265	Mo-molybdopterin cofactor sulfurase activity	3	0	0.03	0.59951
GO:0004550	nucleoside diphosphate kinase activity	12	0	0.12	0.59968
GO:0042586	peptide deformylase activity	4	0	0.04	0.60038
GO:0019154	glycolate dehydrogenase activity	2	0	0.02	0.60054
GO:0008301	DNA binding, bending	1	0	0.01	0.60251
GO:0019904	protein domain specific binding	22	1	0.23	0.60471
GO:0004816	asparagine-tRNA ligase activity	5	0	0.05	0.60524
GO:0050661	NADP binding	112	2	1.15	0.60662
GO:0046424	ferulate 5-hydroxylase activity	1	0	0.01	0.60665
GO:0046933	proton-transporting ATP synthase activity, rotational mechanism	59	0	0.6	0.60749
GO:0016802	trialkylsulfonium hydrolase activity	11	0	0.11	0.60759
GO:0004013	adenosylhomocysteinase activity	11	0	0.11	0.60759
GO:0004714	transmembrane receptor protein tyrosine kinase activity	5	0	0.05	0.60892
GO:0004819	glutamine-tRNA ligase activity	2	0	0.02	0.6095
GO:0015204	urea transmembrane transporter activity	5	1	0.05	0.60951
GO:0030527	structural constituent of chromatin	3	0	0.03	0.61074
GO:0043754	dihydrolipoyllysine-residue (2-methylpropanoyl)transferase activity	3	0	0.03	0.61108
GO:0042887	amide transmembrane transporter activity	8	1	0.08	0.61165
GO:0004591	oxoglutarate dehydrogenase (succinyl-transferring) activity	11	0	0.11	0.61292
GO:0016531	copper chaperone activity	6	0	0.06	0.61357
GO:0003952	NAD+ synthase (glutamine-hydrolyzing) activity	3	0	0.03	0.6138
GO:0004311	farnesyltranstransferase activity	9	0	0.09	0.61427
GO:0009916	alternative oxidase activity	6	0	0.06	0.61474
GO:0047334	diphosphate-fructose-6-phosphate 1-phosphotransferase activity	9	0	0.09	0.61492
GO:0051749	indole acetic acid carboxyl methyltransferase activity	1	0	0.01	0.61529
GO:0008802	betaine-aldehyde dehydrogenase activity	4	0	0.04	0.61621
GO:0022890	inorganic cation transmembrane transporter activity	438	5	4.48	0.61772
GO:0016215	acyl-CoA desaturase activity	8	0	0.08	0.61855
GO:0004768	stearoyl-CoA 9-desaturase activity	8	0	0.08	0.61855
GO:0030797	24-methylenesterol C-methyltransferase activity	3	0	0.03	0.61858
GO:0033828	glucosylglycerol-phosphate synthase activity	1	0	0.01	0.61906
GO:0048032	galacturonate binding	2	0	0.02	0.62
GO:0004087	carbamoyl-phosphate synthase (ammonia) activity	1	0	0.01	0.62017
GO:0005527	macrolide binding	4	0	0.04	0.62029
GO:0005528	FK506 binding	4	0	0.04	0.62029
GO:0050253	retinyl-palmitate esterase activity	16	0	0.16	0.62144
GO:0008409	5'-3' exonuclease activity	16	0	0.16	0.62241
GO:0034040	lipid-transporting ATPase activity	1	0	0.01	0.62255
GO:1900750	oligopeptide binding	2	0	0.02	0.62337
GO:0043295	glutathione binding	2	0	0.02	0.62337
GO:0016748	succinyltransferase activity	6	0	0.06	0.62478
GO:0015123	acetate transmembrane transporter activity	1	0	0.01	0.62483
GO:0005230	extracellular ligand-gated ion channel activity	27	0	0.28	0.62508
GO:0050412	cinnamate beta-D-glucosyltransferase activity	1	0	0.01	0.62557
GO:0015078	hydrogen ion transmembrane transporter activity	237	5	2.42	0.62619
GO:0016866	intramolecular transferase activity	87	1	0.89	0.6266
GO:0004602	glutathione peroxidase activity	14	0	0.14	0.62772
GO:0016896	exoribonuclease activity, producing 5'-phosphomonoesters	28	0	0.29	0.62775
GO:0004532	exoribonuclease activity	28	0	0.29	0.62775
GO:0050311	sulfite reductase (ferredoxin) activity	3	0	0.03	0.62803
GO:0016673	oxidoreductase activity, acting on a sulfur group of donors, iron-sulfur protein as acceptor	3	0	0.03	0.62803
GO:0019842	vitamin binding	69	1	0.71	0.62831
GO:0051184	cofactor transporter activity	13	0	0.13	0.62908
GO:0008928	mannose-1-phosphate guanylyltransferase (GDP) activity	4	1	0.04	0.62948
GO:0004373	glycogen (starch) synthase activity	4	0	0.04	0.63017
GO:0018465	vanillyl-alcohol oxidase activity	1	0	0.01	0.63029
GO:0009044	xylan 1,4-beta-xylosidase activity	15	2	0.15	0.63079
GO:0046556	alpha-L-arabinofuranosidase activity	15	2	0.15	0.63079
GO:0047180	salutaridinol 7-O-acetyltransferase activity	1	0	0.01	0.63119
GO:0047635	alanine-oxo-acid transaminase activity	2	0	0.02	0.63228
GO:0047958	glycine:2-oxoglutarate aminotransferase activity	2	0	0.02	0.63228
GO:0004021	L-alanine:2-oxoglutarate aminotransferase activity	2	0	0.02	0.63228
GO:0051537	2 iron, 2 sulfur cluster binding	67	1	0.69	0.63234
GO:0000773	phosphatidyl-N-methylethanolamine N-methyltransferase activity	1	0	0.01	0.63399
GO:0080101	phosphatidyl-N-dimethylethanolamine N-methyltransferase activity	1	0	0.01	0.63399
GO:0010349	L-galactose dehydrogenase activity	2	0	0.02	0.63452
GO:0080018	anthocyanin 5-O-glucosyltransferase activity	1	0	0.01	0.63473
GO:0080002	UDP-glucose:4-aminobenzoate acylglucosyltransferase activity	1	0	0.01	0.63473
GO:0010294	abscisic acid glucosyltransferase activity	1	0	0.01	0.63473
GO:0016508	long-chain-enoyl-CoA hydratase activity	2	0	0.02	0.63482
GO:0016746	transferase activity, transferring acyl groups	448	8	4.58	0.63504
GO:0090599	alpha-glucosidase activity	23	1	0.24	0.63507
GO:0034002	(R)-limonene synthase activity	1	0	0.01	0.63542
GO:0030674	protein binding, bridging	12	0	0.12	0.63627
GO:0060090	binding, bridging	12	0	0.12	0.63627
GO:0019900	kinase binding	75	0	0.77	0.63628
GO:0016290	palmitoyl-CoA hydrolase activity	1	0	0.01	0.63632
GO:0008660	1-aminocyclopropane-1-carboxylate deaminase activity	2	0	0.02	0.63654
GO:0019148	D-cysteine desulfhydrase activity	2	0	0.02	0.63654
GO:0004451	isocitrate lyase activity	7	0	0.07	0.63772
GO:0042561	alpha-amyrin synthase activity	4	0	0.04	0.63787
GO:0080030	methyl indole-3-acetate esterase activity	14	0	0.14	0.63788
GO:0080032	methyl jasmonate esterase activity	14	0	0.14	0.63788
GO:0005537	mannose binding	2	0	0.02	0.63838
GO:0051996	squalene synthase activity	3	0	0.03	0.63838
GO:0030795	jasmonate O-methyltransferase activity	2	0	0.02	0.64066
GO:0015317	phosphate:proton symporter activity	5	1	0.05	0.6408
GO:0008465	glycerate dehydrogenase activity	4	0	0.04	0.64101
GO:0030248	cellulose binding	5	0	0.05	0.64186
GO:0080046	quercetin 4'-O-glucosyltransferase activity	3	0	0.03	0.64363
GO:0005544	calcium-dependent phospholipid binding	12	1	0.12	0.64383
GO:0050072	m7G(5')pppN diphosphatase activity	1	0	0.01	0.64462
GO:0016829	lyase activity	567	9	5.8	0.64538
GO:0004783	sulfite reductase (NADPH) activity	1	0	0.01	0.64594
GO:0080079	cellobiose glucosidase activity	2	0	0.02	0.64622
GO:0008559	xenobiotic-transporting ATPase activity	31	0	0.32	0.64671
GO:0042910	xenobiotic transporter activity	31	0	0.32	0.64671
GO:0003872	6-phosphofructokinase activity	18	0	0.18	0.64715
GO:0004107	chorismate synthase activity	4	0	0.04	0.64727
GO:0015929	hexosaminidase activity	5	0	0.05	0.64753
GO:0004754	saccharopine dehydrogenase (NAD+, L-lysine-forming) activity	1	0	0.01	0.64789
GO:0008692	3-hydroxybutyryl-CoA epimerase activity	3	0	0.03	0.64808
GO:0048040	UDP-glucuronate decarboxylase activity	7	0	0.07	0.64828
GO:0016838	carbon-oxygen lyase activity, acting on phosphates	38	0	0.39	0.6487
GO:0004019	adenylosuccinate synthase activity	8	0	0.08	0.64872
GO:0008677	2-dehydropantoate 2-reductase activity	1	0	0.01	0.64894
GO:0003994	aconitate hydratase activity	7	0	0.07	0.64968
GO:0004365	glyceraldehyde-3-phosphate dehydrogenase (NAD+) (phosphorylating) activity	13	1	0.13	0.65157
GO:0034722	gamma-glutamyl-peptidase activity	1	0	0.01	0.65169
GO:0097599	xylanase activity	16	2	0.16	0.65206
GO:0080042	ADP-glucose pyrophosphohydrolase activity	1	0	0.01	0.65248
GO:0045436	lycopene beta cyclase activity	3	0	0.03	0.65338
GO:0045181	glutamate synthase activity, NAD(P)H as acceptor	5	0	0.05	0.6539
GO:0016040	glutamate synthase (NADH) activity	5	0	0.05	0.6539
GO:0004016	adenylate cyclase activity	1	0	0.01	0.65443
GO:0004450	isocitrate dehydrogenase (NADP+) activity	10	0	0.1	0.65482
GO:0004018	N6-(1,2-dicarboxyethyl)AMP AMP-lyase (fumarate-forming) activity	6	0	0.06	0.65495
GO:0032266	phosphatidylinositol-3-phosphate binding	4	0	0.04	0.65818
GO:0009008	DNA-methyltransferase activity	3	0	0.03	0.65876
GO:0003886	DNA (cytosine-5-)-methyltransferase activity	3	0	0.03	0.65876
GO:0004829	threonine-tRNA ligase activity	5	0	0.05	0.66
GO:0004645	phosphorylase activity	12	0	0.12	0.66196
GO:0010427	abscisic acid binding	3	0	0.03	0.66265
GO:0004097	catechol oxidase activity	2	0	0.02	0.66302
GO:0005102	receptor binding	12	1	0.12	0.66391
GO:0004090	carbonyl reductase (NADPH) activity	3	0	0.03	0.66423
GO:0003840	gamma-glutamyltransferase activity	10	0	0.1	0.66615
GO:0015036	disulfide oxidoreductase activity	118	0	1.21	0.6662
GO:0051903	S-(hydroxymethyl)glutathione dehydrogenase activity	7	0	0.07	0.66631
GO:0008443	phosphofructokinase activity	25	0	0.26	0.66661
GO:0004749	ribose phosphate diphosphokinase activity	4	0	0.04	0.66675
GO:0003950	NAD+ ADP-ribosyltransferase activity	18	0	0.18	0.66751
GO:0051752	phosphoglucan, water dikinase activity	2	0	0.02	0.66796
GO:0008767	UDP-galactopyranose mutase activity	1	0	0.01	0.66815
GO:0033709	D-arabinitol dehydrogenase, D-ribulose forming (NADP+) activity	2	0	0.02	0.66822
GO:0052677	D-arabinitol dehydrogenase, D-xylulose forming (NADP+) activity	2	0	0.02	0.66822
GO:0033917	exo-poly-alpha-galacturonosidase activity	1	0	0.01	0.66998
GO:0019829	cation-transporting ATPase activity	213	0	2.18	0.67059
GO:0004150	dihydroneopterin aldolase activity	2	0	0.02	0.67089
GO:0016620	oxidoreductase activity, acting on the aldehyde or oxo group of donors, NAD or NADP as acceptor	134	5	1.37	0.67167
GO:0004067	asparaginase activity	6	0	0.06	0.67234
GO:0004358	glutamate N-acetyltransferase activity	2	0	0.02	0.67422
GO:0004300	enoyl-CoA hydratase activity	11	0	0.11	0.67468
GO:0050535	beta-primeverosidase activity	2	0	0.02	0.67747
GO:0031492	nucleosomal DNA binding	2	0	0.02	0.67903
GO:0004823	leucine-tRNA ligase activity	8	0	0.08	0.68093
GO:0016653	oxidoreductase activity, acting on NAD(P)H, heme protein as acceptor	19	0	0.19	0.68165
GO:0004803	transposase activity	1	0	0.01	0.68227
GO:0009027	tartrate dehydrogenase activity	1	0	0.01	0.68649
GO:0015296	anion:cation symporter activity	18	1	0.18	0.68712
GO:0019209	kinase activator activity	4	0	0.04	0.68739
GO:0004794	L-threonine ammonia-lyase activity	2	0	0.02	0.68754
GO:0003864	3-methyl-2-oxobutanoate hydroxymethyltransferase activity	1	0	0.01	0.68764
GO:0016701	oxidoreductase activity, acting on single donors with incorporation of molecular oxygen	167	1	1.71	0.68784
GO:0004847	urea carboxylase activity	1	0	0.01	0.68811
GO:0004039	allophanate hydrolase activity	1	0	0.01	0.68811
GO:0003862	3-isopropylmalate dehydrogenase activity	3	0	0.03	0.68912
GO:0016817	hydrolase activity, acting on acid anhydrides	2092	10	21.4	0.68927
GO:0051538	3 iron, 4 sulfur cluster binding	4	0	0.04	0.68966
GO:0003917	DNA topoisomerase type I activity	13	0	0.13	0.68968
GO:0009815	1-aminocyclopropane-1-carboxylate oxidase activity	3	0	0.03	0.69009
GO:0080161	auxin transmembrane transporter activity	17	0	0.17	0.69059
GO:0015109	chromate transmembrane transporter activity	1	0	0.01	0.69221
GO:0043140	ATP-dependent 3'-5' DNA helicase activity	4	0	0.04	0.69233
GO:0050502	cis-zeatin O-beta-D-glucosyltransferase activity	2	0	0.02	0.69261
GO:0004164	diphthine synthase activity	2	0	0.02	0.69269
GO:0008083	growth factor activity	4	0	0.04	0.69334
GO:0042300	beta-amyrin synthase activity	5	0	0.05	0.69356
GO:0005326	neurotransmitter transporter activity	1	0	0.01	0.69392
GO:0005328	neurotransmitter:sodium symporter activity	1	0	0.01	0.69392
GO:0000146	microfilament motor activity	1	0	0.01	0.69413
GO:0090471	9,15,9'-tri-cis-zeta-carotene isomerase activity	1	0	0.01	0.69449
GO:0004650	polygalacturonase activity	45	2	0.46	0.69593
GO:0018456	aryl-alcohol dehydrogenase (NAD+) activity	4	0	0.04	0.69645
GO:0008482	sulfite oxidase activity	3	0	0.03	0.69685
GO:0032129	histone deacetylase activity (H3-K9 specific)	4	0	0.04	0.69705
GO:0017136	NAD-dependent histone deacetylase activity	4	0	0.04	0.69705
GO:0034739	histone deacetylase activity (H4-K16 specific)	4	0	0.04	0.69705
GO:0046969	NAD-dependent histone deacetylase activity (H3-K9 specific)	4	0	0.04	0.69705
GO:0046970	NAD-dependent histone deacetylase activity (H4-K16 specific)	4	0	0.04	0.69705
GO:0097372	NAD-dependent histone deacetylase activity (H3-K18 specific)	4	0	0.04	0.69705
GO:0032041	NAD-dependent histone deacetylase activity (H3-K14 specific)	4	0	0.04	0.69705
GO:0031078	histone deacetylase activity (H3-K14 specific)	4	0	0.04	0.69705
GO:0004385	guanylate kinase activity	5	0	0.05	0.69725
GO:0016618	hydroxypyruvate reductase activity	6	0	0.06	0.69811
GO:0016631	enoyl-[acyl-carrier-protein] reductase activity	2	0	0.02	0.69869
GO:0008479	queuine tRNA-ribosyltransferase activity	3	0	0.03	0.69942
GO:0017111	nucleoside-triphosphatase activity	2014	9	20.6	0.69961
GO:0019200	carbohydrate kinase activity	63	1	0.64	0.70031
GO:0008658	penicillin binding	1	0	0.01	0.70055
GO:0008955	peptidoglycan glycosyltransferase activity	1	0	0.01	0.70055
GO:1901363	heterocyclic compound binding	10952	66	112.01	0.70086
GO:0016462	pyrophosphatase activity	2061	10	21.08	0.70101
GO:0050150	o-pyrocatechuate decarboxylase activity	1	0	0.01	0.70117
GO:0031419	cobalamin binding	1	0	0.01	0.70122
GO:0004494	methylmalonyl-CoA mutase activity	1	0	0.01	0.70122
GO:0016833	oxo-acid-lyase activity	23	0	0.24	0.70259
GO:0042132	fructose 1,6-bisphosphate 1-phosphatase activity	12	0	0.12	0.7031
GO:0042277	peptide binding	19	0	0.19	0.70318
GO:0016818	hydrolase activity, acting on acid anhydrides, in phosphorus-containing anhydrides	2074	10	21.21	0.7034
GO:0015440	peptide-transporting ATPase activity	3	0	0.03	0.70363
GO:0022891	substrate-specific transmembrane transporter activity	1016	8	10.39	0.70367
GO:0008324	cation transmembrane transporter activity	596	7	6.1	0.70403
GO:0052880	oxidoreductase activity, acting on diphenols and related substances as donors, with copper protein as acceptor	3	0	0.03	0.70434
GO:0009496	plastoquinol--plastocyanin reductase activity	3	0	0.03	0.70434
GO:0050378	UDP-glucuronate 4-epimerase activity	8	0	0.08	0.70471
GO:0008886	glyceraldehyde-3-phosphate dehydrogenase (NADP+) (non-phosphorylating) activity	4	0	0.04	0.70475
GO:0019894	kinesin binding	4	0	0.04	0.705
GO:0004408	holocytochrome-c synthase activity	1	0	0.01	0.70519
GO:0009922	fatty acid elongase activity	9	0	0.09	0.70881
GO:0030267	glyoxylate reductase (NADP) activity	6	0	0.06	0.70973
GO:0004619	phosphoglycerate mutase activity	8	0	0.08	0.7104
GO:0005216	ion channel activity	105	0	1.07	0.7106
GO:0033819	lipoyl(octanoyl) transferase activity	1	0	0.01	0.71085
GO:0047400	phosphonoacetate hydrolase activity	1	0	0.01	0.7128
GO:0016827	hydrolase activity, acting on acid carbon-phosphorus bonds	1	0	0.01	0.7128
GO:0003755	peptidyl-prolyl cis-trans isomerase activity	94	0	0.96	0.71306
GO:0046961	proton-transporting ATPase activity, rotational mechanism	57	0	0.58	0.7132
GO:0019840	isoprenoid binding	5	0	0.05	0.71333
GO:0016859	cis-trans isomerase activity	97	0	0.99	0.71345
GO:0051219	phosphoprotein binding	7	0	0.07	0.71515
GO:0045309	protein phosphorylated amino acid binding	7	0	0.07	0.71515
GO:0070696	transmembrane receptor protein serine/threonine kinase binding	2	0	0.02	0.71554
GO:0097159	organic cyclic compound binding	10956	66	112.05	0.71648
GO:0010011	auxin binding	6	0	0.06	0.71664
GO:0030751	licodione 2'-O-methyltransferase activity	4	0	0.04	0.71666
GO:0033802	isoliquiritigenin 2'-O-methyltransferase activity	4	0	0.04	0.71666
GO:0070717	poly-purine tract binding	8	0	0.08	0.71814
GO:0017025	TBP-class protein binding	5	0	0.05	0.71825
GO:0030276	clathrin binding	21	0	0.21	0.71833
GO:0070628	proteasome binding	1	0	0.01	0.72052
GO:0008863	formate dehydrogenase (NAD+) activity	6	0	0.06	0.72112
GO:0004135	amylo-alpha-1,6-glucosidase activity	1	0	0.01	0.72129
GO:0019136	deoxynucleoside kinase activity	3	0	0.03	0.72166
GO:0004797	thymidine kinase activity	3	0	0.03	0.72166
GO:0010329	auxin efflux transmembrane transporter activity	11	0	0.11	0.72204
GO:0004801	sedoheptulose-7-phosphate:D-glyceraldehyde-3-phosphate glyceronetransferase activity	8	0	0.08	0.72282
GO:0047475	phenylacetate-CoA ligase activity	1	0	0.01	0.72429
GO:0051738	xanthophyll binding	2	0	0.02	0.7246
GO:0033800	isoflavone 7-O-methyltransferase activity	3	0	0.03	0.72583
GO:0008430	selenium binding	10	0	0.1	0.72653
GO:0050203	oxalate-CoA ligase activity	2	0	0.02	0.7274
GO:0008792	arginine decarboxylase activity	4	0	0.04	0.72748
GO:0070573	metallodipeptidase activity	2	0	0.02	0.72772
GO:0034701	tripeptidase activity	2	0	0.02	0.72772
GO:0004854	xanthine dehydrogenase activity	2	0	0.02	0.72876
GO:0009013	succinate-semialdehyde dehydrogenase [NAD(P)+] activity	4	0	0.04	0.72923
GO:0043023	ribosomal large subunit binding	6	0	0.06	0.72942
GO:0004338	glucan exo-1,3-beta-glucosidase activity	1	0	0.01	0.72952
GO:0004149	dihydrolipoyllysine-residue succinyltransferase activity	4	0	0.04	0.73085
GO:0016751	S-succinyltransferase activity	4	0	0.04	0.73085
GO:0033832	alpha,alpha-trehalose phosphorylase (configuration-retaining) activity	1	0	0.01	0.73139
GO:0004425	indole-3-glycerol-phosphate synthase activity	2	0	0.02	0.73169
GO:0004121	cystathionine beta-lyase activity	2	0	0.02	0.73287
GO:0004568	chitinase activity	25	0	0.26	0.73298
GO:0045290	D-arabinose 1-dehydrogenase [NAD(P)+] activity	1	0	0.01	0.73331
GO:0016002	sulfite reductase activity	2	0	0.02	0.73337
GO:0004127	cytidylate kinase activity	3	0	0.03	0.73346
GO:0004488	methylenetetrahydrofolate dehydrogenase (NADP+) activity	6	0	0.06	0.734
GO:0000175	3'-5'-exoribonuclease activity	17	0	0.17	0.73402
GO:0050564	N-(5-amino-5-carboxypentanoyl)-L-cysteinyl-D-valine synthase activity	1	0	0.01	0.73477
GO:0004679	AMP-activated protein kinase activity	3	0	0.03	0.7364
GO:0016638	oxidoreductase activity, acting on the CH-NH2 group of donors	66	1	0.68	0.73694
GO:0070051	fibrinogen binding	1	0	0.01	0.7387
GO:0000981	sequence-specific DNA binding RNA polymerase II transcription factor activity	1	0	0.01	0.73895
GO:0030554	adenyl nucleotide binding	4618	26	47.23	0.73971
GO:0050347	trans-octaprenyltranstransferase activity	1	0	0.01	0.73985
GO:0015446	arsenite-transmembrane transporting ATPase activity	2	0	0.02	0.74003
GO:0008490	arsenite secondary active transmembrane transporter activity	2	0	0.02	0.74003
GO:0004719	protein-L-isoaspartate (D-aspartate) O-methyltransferase activity	3	0	0.03	0.74136
GO:0017171	serine hydrolase activity	282	6	2.88	0.74241
GO:0008236	serine-type peptidase activity	282	6	2.88	0.74241
GO:0004775	succinate-CoA ligase (ADP-forming) activity	15	0	0.15	0.7426
GO:0004482	mRNA (guanine-N7-)-methyltransferase activity	1	0	0.01	0.74261
GO:0004534	5'-3' exoribonuclease activity	10	0	0.1	0.74359
GO:0008192	RNA guanylyltransferase activity	9	0	0.09	0.74374
GO:0004475	mannose-1-phosphate guanylyltransferase activity	7	1	0.07	0.74422
GO:0017153	sodium:dicarboxylate symporter activity	1	0	0.01	0.74461
GO:0031625	ubiquitin protein ligase binding	16	0	0.16	0.74592
GO:0044389	small conjugating protein ligase binding	16	0	0.16	0.74592
GO:0019003	GDP binding	3	0	0.03	0.7463
GO:0033845	hydroxymethylfurfural reductase (NADPH) activity	1	0	0.01	0.74761
GO:0033833	hydroxymethylfurfural reductase (NADH) activity	1	0	0.01	0.74761
GO:0004616	phosphogluconate dehydrogenase (decarboxylating) activity	22	0	0.23	0.74764
GO:0017118	lipoyltransferase activity	2	0	0.02	0.74816
GO:0080031	methyl salicylate esterase activity	15	0	0.15	0.74906
GO:0033773	isoflavone 2'-hydroxylase activity	8	1	0.08	0.74938
GO:0016846	carbon-sulfur lyase activity	49	0	0.5	0.74939
GO:0016623	oxidoreductase activity, acting on the aldehyde or oxo group of donors, oxygen as acceptor	3	0	0.03	0.75007
GO:0004764	shikimate 3-dehydrogenase (NADP+) activity	5	0	0.05	0.75731
GO:0003855	3-dehydroquinate dehydratase activity	5	0	0.05	0.75731
GO:0004321	fatty-acyl-CoA synthase activity	2	0	0.02	0.75864
GO:0015075	ion transmembrane transporter activity	828	8	8.47	0.75888
GO:0004331	fructose-2,6-bisphosphate 2-phosphatase activity	7	0	0.07	0.75899
GO:0003873	6-phosphofructo-2-kinase activity	7	0	0.07	0.75899
GO:0016695	oxidoreductase activity, acting on hydrogen as donor	2	0	0.02	0.75913
GO:0051907	S-(hydroxymethyl)glutathione synthase activity	1	0	0.01	0.76196
GO:0016730	oxidoreductase activity, acting on iron-sulfur proteins as donors	13	1	0.13	0.76263
GO:0043138	3'-5' DNA helicase activity	9	0	0.09	0.76338
GO:0008395	steroid hydroxylase activity	2	0	0.02	0.76465
GO:0004022	alcohol dehydrogenase (NAD) activity	12	0	0.12	0.7652
GO:0004460	L-lactate dehydrogenase (cytochrome) activity	1	0	0.01	0.76652
GO:0016782	transferase activity, transferring sulfur-containing groups	35	0	0.36	0.7709
GO:0004148	dihydrolipoyl dehydrogenase activity	7	0	0.07	0.7709
GO:0046554	malate dehydrogenase (NADP+) activity	3	0	0.03	0.77201
GO:0016881	acid-amino acid ligase activity	75	0	0.77	0.77346
GO:0003735	structural constituent of ribosome	713	4	7.29	0.77475
GO:0043115	precorrin-2 dehydrogenase activity	4	0	0.04	0.77556
GO:0004851	uroporphyrin-III C-methyltransferase activity	4	0	0.04	0.77556
GO:0016041	glutamate synthase (ferredoxin) activity	1	0	0.01	0.77594
GO:0016643	oxidoreductase activity, acting on the CH-NH2 group of donors, iron-sulfur protein as acceptor	1	0	0.01	0.77594
GO:0000213	tRNA-intron endonuclease activity	3	0	0.03	0.77609
GO:0033612	receptor serine/threonine kinase binding	7	1	0.07	0.7763
GO:0004730	pseudouridylate synthase activity	1	0	0.01	0.77667
GO:0070568	guanylyltransferase activity	18	1	0.18	0.77856
GO:0032450	maltose alpha-glucosidase activity	7	1	0.07	0.77937
GO:0031177	phosphopantetheine binding	12	1	0.12	0.78007
GO:0008481	sphinganine kinase activity	1	0	0.01	0.78321
GO:0016711	flavonoid 3'-monooxygenase activity	10	0	0.1	0.78322
GO:0008553	hydrogen-exporting ATPase activity, phosphorylative mechanism	13	0	0.13	0.78342
GO:0008171	O-methyltransferase activity	57	0	0.58	0.78363
GO:0004112	cyclic-nucleotide phosphodiesterase activity	4	0	0.04	0.78423
GO:0008798	beta-aspartyl-peptidase activity	1	0	0.01	0.78431
GO:0003746	translation elongation factor activity	155	1	1.59	0.78481
GO:0050308	sugar-phosphatase activity	27	0	0.28	0.78595
GO:0004825	methionine-tRNA ligase activity	4	0	0.04	0.78607
GO:0022843	voltage-gated cation channel activity	30	0	0.31	0.78619
GO:0000104	succinate dehydrogenase activity	15	0	0.15	0.78672
GO:0050815	phosphoserine binding	5	0	0.05	0.78706
GO:0009977	proton motive force dependent protein transmembrane transporter activity	3	0	0.03	0.78771
GO:0051266	sirohydrochlorin ferrochelatase activity	1	0	0.01	0.78774
GO:0003878	ATP citrate synthase activity	12	0	0.12	0.78816
GO:0001047	core promoter binding	3	0	0.03	0.78867
GO:0008878	glucose-1-phosphate adenylyltransferase activity	12	0	0.12	0.78948
GO:0047044	androstan-3-alpha,17-beta-diol dehydrogenase activity	1	0	0.01	0.79064
GO:0022892	substrate-specific transporter activity	1110	8	11.35	0.79185
GO:0003843	1,3-beta-D-glucan synthase activity	45	0	0.46	0.79213
GO:0008094	DNA-dependent ATPase activity	67	0	0.69	0.79242
GO:0016776	phosphotransferase activity, phosphate group as acceptor	35	0	0.36	0.79298
GO:0045300	acyl-[acyl-carrier-protein] desaturase activity	4	0	0.04	0.79368
GO:0004252	serine-type endopeptidase activity	186	5	1.9	0.79488
GO:0004053	arginase activity	2	0	0.02	0.79543
GO:0005515	protein binding	1673	12	17.11	0.79609
GO:0050235	pyridoxal 4-dehydrogenase activity	1	0	0.01	0.79658
GO:0042409	caffeoyl-CoA O-methyltransferase activity	2	0	0.02	0.79799
GO:0031176	endo-1,4-beta-xylanase activity	1	0	0.01	0.79911
GO:0047654	alliin lyase activity	1	0	0.01	0.80014
GO:0004452	isopentenyl-diphosphate delta-isomerase activity	2	0	0.02	0.8007
GO:0042562	hormone binding	9	0	0.09	0.80085
GO:0030332	cyclin binding	4	0	0.04	0.8013
GO:0016426	tRNA (adenine) methyltransferase activity	2	0	0.02	0.80156
GO:0016429	tRNA (adenine-N1-)-methyltransferase activity	2	0	0.02	0.80156
GO:0047705	bilirubin oxidase activity	1	0	0.01	0.80312
GO:0042802	identical protein binding	234	8	2.39	0.80377
GO:0035064	methylated histone binding	5	0	0.05	0.80428
GO:0016784	3-mercaptopyruvate sulfurtransferase activity	1	0	0.01	0.80488
GO:0017061	S-methyl-5-thioadenosine phosphorylase activity	1	0	0.01	0.8066
GO:0008905	mannose-phosphate guanylyltransferase activity	8	1	0.08	0.80769
GO:0070290	N-acylphosphatidylethanolamine-specific phospholipase D activity	19	1	0.19	0.81014
GO:0004491	methylmalonate-semialdehyde dehydrogenase (acylating) activity	4	0	0.04	0.81097
GO:0010333	terpene synthase activity	27	0	0.28	0.81138
GO:0050392	vicianin beta-glucosidase activity	3	0	0.03	0.81241
GO:0004157	dihydropyrimidinase activity	1	0	0.01	0.81326
GO:0030060	L-malate dehydrogenase activity	24	1	0.25	0.81413
GO:0016716	oxidoreductase activity, acting on paired donors, with incorporation or reduction of molecular oxygen, another compound as one donor, and incorporation of one atom of oxygen	1	0	0.01	0.81427
GO:0004503	monophenol monooxygenase activity	1	0	0.01	0.81427
GO:0000155	phosphorelay sensor kinase activity	50	0	0.51	0.81466
GO:0008353	RNA polymerase II carboxy-terminal domain kinase activity	9	0	0.09	0.81652
GO:0045551	cinnamyl-alcohol dehydrogenase activity	6	0	0.06	0.81819
GO:0016710	trans-cinnamate 4-monooxygenase activity	3	0	0.03	0.81942
[truncated: 469 more rows]
