# Supplementary material for: Global transcriptome analysis of alfalfa reveals six key biological processes of senescent leaves
Source: PeerJ. 2020 Jan 21;8:e8426. doi: 10.7717/peerj.8426 (PMC6979412; doi:10.7717/peerj.8426)
Supplement: Supplemental Information 1 [file peerj-08-8426-s001.zip › peerj-37563-supplemental_data/supplemental data/Table S1-S11/Table S6.xlsx]

## Sheet:  mature_vs_senescent BP
Table S6 DEGs GO enrichment analysis in mature and senescent
GO ID	Term	Annotated	Significant	Expected	KS
GO:0006468	protein phosphorylation	1711	65	63.7	3.9e-18
GO:0006355	regulation of transcription, DNA-templated	1607	56	59.83	7.6e-09
GO:0010228	vegetative to reproductive phase transition of meristem	306	10	11.39	7.2e-08
GO:0009793	embryo development ending in seed dormancy	400	13	14.89	2.3e-07
GO:0007062	sister chromatid cohesion	91	1	3.39	3.8e-07
GO:0009909	regulation of flower development	223	4	8.3	8.1e-07
GO:0000394	RNA splicing, via endonucleolytic cleavage and ligation	102	0	3.8	1.3e-06
GO:0032259	methylation	718	19	26.73	1.4e-06
GO:0000956	nuclear-transcribed mRNA catabolic process	69	0	2.57	1.5e-06
GO:0043687	post-translational protein modification	72	0	2.68	1.8e-06
GO:0016556	mRNA modification	99	10	3.69	2e-06
GO:0009560	embryo sac egg cell differentiation	85	0	3.16	2.7e-06
GO:0007131	reciprocal meiotic recombination	79	0	2.94	3.7e-06
GO:0006306	DNA methylation	131	0	4.88	3.8e-06
GO:0010016	shoot system morphogenesis	299	27	11.13	6.3e-06
GO:0006486	protein glycosylation	177	0	6.59	7.2e-06
GO:0015979	photosynthesis	486	102	18.09	9.3e-06
GO:0033044	regulation of chromosome organization	98	0	3.65	1e-05
GO:0045893	positive regulation of transcription, DNA-templated	267	13	9.94	1.3e-05
GO:0031048	chromatin silencing by small RNA	70	0	2.61	1.5e-05
GO:0009765	photosynthesis, light harvesting	50	18	1.86	2.6e-05
GO:0048825	cotyledon development	45	2	1.68	3.6e-05
GO:0019288	isopentenyl diphosphate biosynthetic process, methylerythritol 4-phosphate pathway	235	36	8.75	3.9e-05
GO:0043900	regulation of multi-organism process	61	9	2.27	4.4e-05
GO:0035196	production of miRNAs involved in gene silencing by miRNA	98	0	3.65	6e-05
GO:0007129	synapsis	50	0	1.86	6.1e-05
GO:0010090	trichome morphogenesis	119	2	4.43	6.3e-05
GO:0019344	cysteine biosynthetic process	178	33	6.63	7.9e-05
GO:0046148	pigment biosynthetic process	281	46	10.46	9.5e-05
GO:0048573	photoperiodism, flowering	92	0	3.43	9.7e-05
GO:0006487	protein N-linked glycosylation	67	0	2.49	9.9e-05
GO:0000226	microtubule cytoskeleton organization	175	2	6.52	0.00012
GO:0010182	sugar mediated signaling pathway	98	1	3.65	0.00012
GO:0009825	multidimensional cell growth	49	4	1.82	0.00016
GO:0090305	nucleic acid phosphodiester bond hydrolysis	124	1	4.62	0.00016
GO:0009658	chloroplast organization	243	16	9.05	0.00017
GO:0050665	hydrogen peroxide biosynthetic process	43	1	1.6	0.00018
GO:0007155	cell adhesion	78	2	2.9	0.00019
GO:0006629	lipid metabolic process	1438	91	53.54	0.00019
GO:0050826	response to freezing	66	1	2.46	0.00023
GO:0009933	meristem structural organization	186	3	6.92	0.00024
GO:0042138	meiotic DNA double-strand break formation	55	0	2.05	0.00024
GO:0010048	vernalization response	53	0	1.97	0.00026
GO:0046777	protein autophosphorylation	99	5	3.69	0.00027
GO:0009627	systemic acquired resistance	158	15	5.88	0.00027
GO:0006284	base-excision repair	17	0	0.63	0.00027
GO:0000911	cytokinesis by cell plate formation	137	0	5.1	0.00028
GO:0009630	gravitropism	112	5	4.17	0.00029
GO:0016926	protein desumoylation	42	1	1.56	0.00029
GO:0006396	RNA processing	876	33	32.61	0.00031
GO:0016567	protein ubiquitination	329	3	12.25	0.00038
GO:0009697	salicylic acid biosynthetic process	79	13	2.94	0.00039
GO:0030422	production of siRNA involved in RNA interference	105	0	3.91	0.00041
GO:0048193	Golgi vesicle transport	247	5	9.2	0.00049
GO:0008033	tRNA processing	81	1	3.02	0.00049
GO:0010638	positive regulation of organelle organization	131	1	4.88	0.0005
GO:0006302	double-strand break repair	80	0	2.98	0.00052
GO:0045132	meiotic chromosome segregation	65	0	2.42	0.00052
GO:0009773	photosynthetic electron transport in photosystem I	56	14	2.08	0.00055
GO:0031507	heterochromatin assembly	10	0	0.37	0.00056
GO:0019915	lipid storage	66	1	2.46	0.0006
GO:0008284	positive regulation of cell proliferation	38	1	1.41	0.00064
GO:0000278	mitotic cell cycle	310	0	11.54	0.00067
GO:0009220	pyrimidine ribonucleotide biosynthetic process	130	1	4.84	0.00068
GO:0009880	embryonic pattern specification	42	2	1.56	0.00068
GO:0051567	histone H3-K9 methylation	109	0	4.06	0.00069
GO:0000398	mRNA splicing, via spliceosome	116	1	4.32	0.00078
GO:0045787	positive regulation of cell cycle	11	0	0.41	0.00091
GO:0009657	plastid organization	395	50	14.71	0.00098
GO:0048765	root hair cell differentiation	150	10	5.58	0.001
GO:0016444	somatic cell DNA recombination	26	0	0.97	0.00104
GO:0032851	positive regulation of Rab GTPase activity	22	0	0.82	0.00107
GO:0019684	photosynthesis, light reaction	334	68	12.43	0.0011
GO:0031047	gene silencing by RNA	245	1	9.12	0.00119
GO:0048509	regulation of meristem development	157	7	5.84	0.00134
GO:0009887	organ morphogenesis	313	12	11.65	0.00139
GO:0014070	response to organic cyclic compound	343	18	12.77	0.00141
GO:0015698	inorganic anion transport	142	15	5.29	0.00147
GO:0007140	male meiosis	10	0	0.37	0.00147
GO:0010363	regulation of plant-type hypersensitive response	111	16	4.13	0.00173
GO:0044711	single-organism biosynthetic process	2970	185	110.57	0.00178
GO:0048364	root development	305	19	11.35	0.00181
GO:0016126	sterol biosynthetic process	87	3	3.24	0.00195
GO:0042793	transcription from plastid promoter	84	4	3.13	0.002
GO:0006261	DNA-dependent DNA replication	134	0	4.99	0.00205
GO:1901607	alpha-amino acid biosynthetic process	501	42	18.65	0.00206
GO:0000059	protein import into nucleus, docking	8	0	0.3	0.00207
GO:0009968	negative regulation of signal transduction	36	0	1.34	0.0022
GO:0016572	histone phosphorylation	37	0	1.38	0.00231
GO:0006664	glycolipid metabolic process	88	4	3.28	0.00235
GO:0072527	pyrimidine-containing compound metabolic process	185	4	6.89	0.00238
GO:0009086	methionine biosynthetic process	100	1	3.72	0.00247
GO:0006821	chloride transport	12	1	0.45	0.00254
GO:0009886	post-embryonic morphogenesis	268	16	9.98	0.00254
GO:0006672	ceramide metabolic process	16	0	0.6	0.00258
GO:2000113	negative regulation of cellular macromolecule biosynthetic process	250	6	9.31	0.00267
GO:0031347	regulation of defense response	188	17	7	0.00277
GO:0006464	cellular protein modification process	3028	103	112.73	0.00286
GO:0010817	regulation of hormone levels	232	17	8.64	0.00295
GO:0006098	pentose-phosphate shunt	226	33	8.41	0.00308
GO:1901362	organic cyclic compound biosynthetic process	2925	120	108.89	0.00323
GO:0032312	regulation of ARF GTPase activity	17	0	0.63	0.00326
GO:0010310	regulation of hydrogen peroxide metabolic process	67	8	2.49	0.00327
GO:0048827	phyllome development	479	30	17.83	0.00331
GO:0030001	metal ion transport	476	19	17.72	0.00351
GO:0010207	photosystem II assembly	164	25	6.11	0.0038
GO:0000165	MAPK cascade	167	13	6.22	0.0039
GO:0046854	phosphatidylinositol phosphorylation	35	1	1.3	0.00397
GO:0071805	potassium ion transmembrane transport	46	1	1.71	0.00398
GO:0016106	sesquiterpenoid biosynthetic process	23	1	0.86	0.00401
GO:0009687	abscisic acid metabolic process	23	1	0.86	0.00401
GO:0009845	seed germination	136	1	5.06	0.00401
GO:0006605	protein targeting	609	19	22.67	0.0043
GO:0006289	nucleotide-excision repair	31	0	1.15	0.00441
GO:0052542	defense response by callose deposition	22	4	0.82	0.00453
GO:0043967	histone H4 acetylation	7	1	0.26	0.00454
GO:0048449	floral organ formation	90	0	3.35	0.00463
GO:0022406	membrane docking	30	0	1.12	0.00471
GO:0048645	organ formation	127	0	4.73	0.0048
GO:0009555	pollen development	151	1	5.62	0.00486
GO:0009755	hormone-mediated signaling pathway	383	25	14.26	0.00489
GO:0010264	myo-inositol hexakisphosphate biosynthetic process	49	10	1.82	0.005
GO:0006406	mRNA export from nucleus	55	0	2.05	0.00511
GO:0019745	pentacyclic triterpenoid biosynthetic process	22	1	0.82	0.00512
GO:0006661	phosphatidylinositol biosynthetic process	75	1	2.79	0.00519
GO:0045010	actin nucleation	87	1	3.24	0.00529
GO:0016571	histone methylation	206	0	7.67	0.00541
GO:0048638	regulation of developmental growth	153	8	5.7	0.00542
GO:0035065	regulation of histone acetylation	4	0	0.15	0.00543
GO:0019438	aromatic compound biosynthetic process	2747	115	102.27	0.00544
GO:0010200	response to chitin	81	13	3.02	0.00555
GO:0006418	tRNA aminoacylation for protein translation	119	3	4.43	0.00558
GO:0030243	cellulose metabolic process	163	9	6.07	0.00558
GO:0072594	establishment of protein localization to organelle	491	4	18.28	0.00571
GO:0015843	methylammonium transport	4	2	0.15	0.00574
GO:0009620	response to fungus	210	24	7.82	0.00579
GO:0071901	negative regulation of protein serine/threonine kinase activity	26	0	0.97	0.00582
GO:0019375	galactolipid biosynthetic process	57	4	2.12	0.00584
GO:0010027	thylakoid membrane organization	206	29	7.67	0.00601
GO:0006352	DNA-templated transcription, initiation	56	4	2.08	0.00605
GO:0016132	brassinosteroid biosynthetic process	52	0	1.94	0.00614
GO:0009595	detection of biotic stimulus	39	7	1.45	0.00615
GO:0006014	D-ribose metabolic process	18	0	0.67	0.00616
GO:0048437	floral organ development	312	18	11.62	0.00629
GO:0009863	salicylic acid mediated signaling pathway	114	11	4.24	0.00637
GO:0009567	double fertilization forming a zygote and endosperm	11	0	0.41	0.0064
GO:0046467	membrane lipid biosynthetic process	103	5	3.83	0.00651
GO:0007169	transmembrane receptor protein tyrosine kinase signaling pathway	69	3	2.57	0.00651
GO:0000271	polysaccharide biosynthetic process	538	37	20.03	0.00651
GO:0006816	calcium ion transport	116	3	4.32	0.00672
GO:0045934	negative regulation of nucleobase-containing compound metabolic process	244	5	9.08	0.00676
GO:0010267	production of ta-siRNAs involved in RNA interference	80	0	2.98	0.00677
GO:0006839	mitochondrial transport	120	3	4.47	0.00679
GO:0048585	negative regulation of response to stimulus	150	10	5.58	0.00682
GO:0010564	regulation of cell cycle process	98	1	3.65	0.00682
GO:0010440	stomatal lineage progression	21	0	0.78	0.00685
GO:0007276	gamete generation	100	0	3.72	0.00686
GO:0061640	cytoskeleton-dependent cytokinesis	252	9	9.38	0.00688
GO:0034470	ncRNA processing	369	31	13.74	0.00695
GO:2000242	negative regulation of reproductive process	22	1	0.82	0.00708
GO:0043085	positive regulation of catalytic activity	200	21	7.45	0.00729
GO:0052541	plant-type cell wall cellulose metabolic process	10	0	0.37	0.00749
GO:0006312	mitotic recombination	43	0	1.6	0.00761
GO:0009616	virus induced gene silencing	64	0	2.38	0.00764
GO:0007389	pattern specification process	234	11	8.71	0.00777
GO:0000186	activation of MAPKK activity	46	3	1.71	0.0078
GO:0010162	seed dormancy process	92	1	3.43	0.00784
GO:0015994	chlorophyll metabolic process	199	29	7.41	0.00791
GO:0090421	embryonic meristem initiation	42	1	1.56	0.00806
GO:0006862	nucleotide transport	38	3	1.41	0.00827
GO:0015706	nitrate transport	52	4	1.94	0.00828
GO:0042814	monopolar cell growth	5	0	0.19	0.00837
GO:0006275	regulation of DNA replication	102	0	3.8	0.00848
GO:0006366	transcription from RNA polymerase II promoter	98	1	3.65	0.00853
GO:0035304	regulation of protein dephosphorylation	110	14	4.1	0.00862
GO:0052543	callose deposition in cell wall	21	1	0.78	0.00868
GO:0051241	negative regulation of multicellular organismal process	35	1	1.3	0.00881
GO:0009585	red, far-red light phototransduction	16	0	0.6	0.00891
GO:0006612	protein targeting to membrane	142	16	5.29	0.00893
GO:0007623	circadian rhythm	84	1	3.13	0.00899
GO:0034660	ncRNA metabolic process	528	38	19.66	0.009
GO:0009411	response to UV	123	8	4.58	0.00904
GO:0010321	regulation of vegetative phase change	3	1	0.11	0.00919
GO:0033692	cellular polysaccharide biosynthetic process	510	33	18.99	0.00925
GO:0046474	glycerophospholipid biosynthetic process	157	5	5.84	0.00925
GO:0009640	photomorphogenesis	171	4	6.37	0.00928
GO:0006790	sulfur compound metabolic process	576	55	21.44	0.00938
GO:0010374	stomatal complex development	126	12	4.69	0.00946
GO:0043412	macromolecule modification	3332	115	124.05	0.00953
GO:0009314	response to radiation	764	40	28.44	0.00956
GO:0006787	porphyrin-containing compound catabolic process	70	9	2.61	0.00962
GO:0043269	regulation of ion transport	130	10	4.84	0.00965
GO:0018298	protein-chromophore linkage	23	8	0.86	0.00973
GO:0016482	cytoplasmic transport	620	8	23.08	0.00975
GO:0048278	vesicle docking	26	0	0.97	0.01009
GO:0042819	vitamin B6 biosynthetic process	12	0	0.45	0.01021
GO:0015804	neutral amino acid transport	29	3	1.08	0.01023
GO:0016072	rRNA metabolic process	289	30	10.76	0.01051
GO:0016117	carotenoid biosynthetic process	118	20	4.39	0.01078
GO:0016109	tetraterpenoid biosynthetic process	118	20	4.39	0.01078
GO:0010103	stomatal complex morphogenesis	99	11	3.69	0.01097
GO:0097306	cellular response to alcohol	121	6	4.5	0.01098
GO:0015711	organic anion transport	231	20	8.6	0.01105
GO:0031348	negative regulation of defense response	103	10	3.83	0.01106
GO:0042157	lipoprotein metabolic process	93	0	3.46	0.01107
GO:0042158	lipoprotein biosynthetic process	93	0	3.46	0.01107
GO:0006497	protein lipidation	93	0	3.46	0.01107
GO:0009832	plant-type cell wall biogenesis	118	9	4.39	0.01108
GO:0006354	DNA-templated transcription, elongation	40	1	1.49	0.0111
GO:0010342	endosperm cellularization	4	0	0.15	0.01121
GO:0002679	respiratory burst involved in defense response	21	4	0.78	0.01123
GO:0006479	protein methylation	220	1	8.19	0.01146
GO:0008213	protein alkylation	220	1	8.19	0.01146
GO:0030968	endoplasmic reticulum unfolded protein response	46	7	1.71	0.01172
GO:0034620	cellular response to unfolded protein	46	7	1.71	0.01172
GO:0035967	cellular response to topologically incorrect protein	46	7	1.71	0.01172
GO:0048438	floral whorl development	256	16	9.53	0.01187
GO:0006909	phagocytosis	5	1	0.19	0.01195
GO:0016116	carotenoid metabolic process	120	20	4.47	0.01213
GO:0016108	tetraterpenoid metabolic process	120	20	4.47	0.01213
GO:0006308	DNA catabolic process	6	1	0.22	0.01216
GO:0010101	post-embryonic root morphogenesis	25	1	0.93	0.01237
GO:0010102	lateral root morphogenesis	25	1	0.93	0.01237
GO:0000724	double-strand break repair via homologous recombination	54	0	2.01	0.01252
GO:0000725	recombinational repair	54	0	2.01	0.01252
GO:0031110	regulation of microtubule polymerization or depolymerization	3	0	0.11	0.01267
GO:0031112	positive regulation of microtubule polymerization or depolymerization	3	0	0.11	0.01267
GO:0031113	regulation of microtubule polymerization	3	0	0.11	0.01267
GO:0051495	positive regulation of cytoskeleton organization	90	1	3.35	0.0127
GO:0072488	ammonium transmembrane transport	10	3	0.37	0.01276
GO:0051302	regulation of cell division	49	0	1.82	0.01304
GO:0018130	heterocycle biosynthetic process	2665	103	99.21	0.01319
GO:0007166	cell surface receptor signaling pathway	136	5	5.06	0.01332
GO:0009910	negative regulation of flower development	20	1	0.74	0.01353
GO:0045814	negative regulation of gene expression, epigenetic	165	0	6.14	0.01375
GO:0009965	leaf morphogenesis	132	12	4.91	0.0138
GO:1902645	tertiary alcohol biosynthetic process	20	1	0.74	0.01395
GO:0009688	abscisic acid biosynthetic process	20	1	0.74	0.01395
GO:0043289	apocarotenoid biosynthetic process	20	1	0.74	0.01395
GO:0016036	cellular response to phosphate starvation	61	3	2.27	0.01399
GO:0010072	primary shoot apical meristem specification	37	1	1.38	0.01416
GO:0007051	spindle organization	32	0	1.19	0.01418
GO:0006364	rRNA processing	285	30	10.61	0.01426
GO:0010583	response to cyclopentenone	33	2	1.23	0.01439
GO:0070838	divalent metal ion transport	187	10	6.96	0.01476
GO:0009066	aspartate family amino acid metabolic process	155	4	5.77	0.01496
GO:0006829	zinc ion transport	14	1	0.52	0.015
GO:0006904	vesicle docking involved in exocytosis	25	0	0.93	0.01509
GO:0006820	anion transport	404	32	15.04	0.01516
GO:0050832	defense response to fungus	149	18	5.55	0.01519
GO:0055114	oxidation-reduction process	2811	199	104.65	0.01526
GO:0006400	tRNA modification	38	1	1.41	0.01546
GO:0006346	methylation-dependent chromatin silencing	60	0	2.23	0.01555
GO:0046149	pigment catabolic process	68	9	2.53	0.01556
GO:0015996	chlorophyll catabolic process	68	9	2.53	0.01556
GO:1902679	negative regulation of RNA biosynthetic process	234	5	8.71	0.01577
GO:0045892	negative regulation of transcription, DNA-templated	234	5	8.71	0.01577
GO:0051253	negative regulation of RNA metabolic process	234	5	8.71	0.01577
GO:0044271	cellular nitrogen compound biosynthetic process	2643	103	98.4	0.01592
GO:0046942	carboxylic acid transport	182	17	6.78	0.01597
GO:0015849	organic acid transport	182	17	6.78	0.01597
GO:2000024	regulation of leaf development	7	2	0.26	0.01601
GO:0051570	regulation of histone H3-K9 methylation	3	0	0.11	0.01618
GO:0090239	regulation of histone H4 acetylation	3	0	0.11	0.01618
GO:0019720	Mo-molybdopterin cofactor metabolic process	7	0	0.26	0.01634
GO:0043545	molybdopterin cofactor metabolic process	7	0	0.26	0.01634
GO:0006777	Mo-molybdopterin cofactor biosynthetic process	7	0	0.26	0.01634
GO:0051189	prosthetic group metabolic process	7	0	0.26	0.01634
GO:0032324	molybdopterin cofactor biosynthetic process	7	0	0.26	0.01634
GO:0070588	calcium ion transmembrane transport	26	0	0.97	0.01636
GO:0006505	GPI anchor metabolic process	24	0	0.89	0.0165
GO:0045292	mRNA cis splicing, via spliceosome	4	0	0.15	0.01661
GO:0044238	primary metabolic process	13087	461	487.21	0.01674
GO:0009862	systemic acquired resistance, salicylic acid mediated signaling pathway	74	8	2.75	0.01725
GO:0072511	divalent inorganic cation transport	188	10	7	0.01734
GO:0005982	starch metabolic process	215	20	8	0.01784
GO:0016558	protein import into peroxisome matrix	87	0	3.24	0.01785
GO:0019243	methylglyoxal catabolic process to D-lactate	70	3	2.61	0.01786
GO:0006470	protein dephosphorylation	220	17	8.19	0.01797
GO:1902532	negative regulation of intracellular signal transduction	9	0	0.34	0.01811
GO:0043407	negative regulation of MAP kinase activity	9	0	0.34	0.01811
GO:0043409	negative regulation of MAPK cascade	9	0	0.34	0.01811
GO:0006342	chromatin silencing	164	0	6.11	0.01814
GO:0051239	regulation of multicellular organismal process	478	16	17.8	0.01818
GO:0002237	response to molecule of bacterial origin	37	2	1.38	0.01839
GO:0009753	response to jasmonic acid	137	15	5.1	0.01853
GO:0009247	glycolipid biosynthetic process	81	4	3.02	0.01856
GO:0032271	regulation of protein polymerization	107	1	3.98	0.01869
GO:0043254	regulation of protein complex assembly	107	1	3.98	0.01869
GO:0051225	spindle assembly	30	0	1.12	0.0189
GO:0034214	protein hexamerization	2	2	0.07	0.01905
GO:0098661	inorganic anion transmembrane transport	13	3	0.48	0.01915
GO:0044087	regulation of cellular component biogenesis	115	2	4.28	0.01934
GO:0045595	regulation of cell differentiation	99	4	3.69	0.01935
GO:0010073	meristem maintenance	194	7	7.22	0.01937
GO:0048581	negative regulation of post-embryonic development	33	1	1.23	0.01942
GO:0016579	protein deubiquitination	40	0	1.49	0.01944
GO:0042817	pyridoxal metabolic process	3	0	0.11	0.01946
GO:0010212	response to ionizing radiation	55	0	2.05	0.01949
GO:1901615	organic hydroxy compound metabolic process	507	41	18.88	0.01968
GO:0009094	L-phenylalanine biosynthetic process	4	0	0.15	0.01973
GO:1902223	erythrose 4-phosphate/phosphoenolpyruvate family amino acid biosynthetic process	4	0	0.15	0.01973
GO:0097184	response to azide	2	2	0.07	0.01993
GO:0097185	cellular response to azide	2	2	0.07	0.01993
GO:0035067	negative regulation of histone acetylation	3	0	0.11	0.02001
GO:1901984	negative regulation of protein acetylation	3	0	0.11	0.02001
GO:2000757	negative regulation of peptidyl-lysine acetylation	3	0	0.11	0.02001
GO:0031057	negative regulation of histone modification	3	0	0.11	0.02001
GO:1903309	negative regulation of chromatin modification	3	0	0.11	0.02001
GO:0046785	microtubule polymerization	38	2	1.41	0.02042
GO:0031109	microtubule polymerization or depolymerization	38	2	1.41	0.02042
GO:0008283	cell proliferation	139	2	5.17	0.02057
GO:0006357	regulation of transcription from RNA polymerase II promoter	38	1	1.41	0.02068
GO:0042816	vitamin B6 metabolic process	13	0	0.48	0.02087
GO:0009637	response to blue light	129	19	4.8	0.0209
GO:0045927	positive regulation of growth	4	0	0.15	0.02098
GO:0051596	methylglyoxal catabolic process	72	3	2.68	0.02118
GO:0009438	methylglyoxal metabolic process	72	3	2.68	0.02118
GO:0008380	RNA splicing	252	1	9.38	0.02147
GO:0051568	histone H3-K4 methylation	13	0	0.48	0.02159
GO:0048366	leaf development	252	17	9.38	0.02169
GO:0071396	cellular response to lipid	143	6	5.32	0.0217
GO:0009736	cytokinin-activated signaling pathway	32	0	1.19	0.02194
GO:0071368	cellular response to cytokinin stimulus	32	0	1.19	0.02194
GO:0060918	auxin transport	79	7	2.94	0.02204
GO:1901264	carbohydrate derivative transport	34	2	1.27	0.02211
GO:0031425	chloroplast RNA processing	17	0	0.63	0.02241
GO:0072528	pyrimidine-containing compound biosynthetic process	171	4	6.37	0.02244
GO:0034976	response to endoplasmic reticulum stress	141	10	5.25	0.02254
GO:0009963	positive regulation of flavonoid biosynthetic process	18	1	0.67	0.02271
GO:0015937	coenzyme A biosynthetic process	6	1	0.22	0.02284
GO:0033866	nucleoside bisphosphate biosynthetic process	6	1	0.22	0.02284
GO:0034030	ribonucleoside bisphosphate biosynthetic process	6	1	0.22	0.02284
GO:0034033	purine nucleoside bisphosphate biosynthetic process	6	1	0.22	0.02284
GO:0090329	regulation of DNA-dependent DNA replication	20	0	0.74	0.0229
GO:0009962	regulation of flavonoid biosynthetic process	23	1	0.86	0.02322
GO:0045730	respiratory burst	22	4	0.82	0.0233
GO:0009067	aspartate family amino acid biosynthetic process	134	3	4.99	0.02338
GO:0010311	lateral root formation	20	0	0.74	0.02342
GO:0006986	response to unfolded protein	50	7	1.86	0.02343
GO:0015693	magnesium ion transport	24	0	0.89	0.02354
GO:0006779	porphyrin-containing compound biosynthetic process	162	22	6.03	0.02414
GO:0052803	imidazole-containing compound metabolic process	13	0	0.48	0.02451
GO:0006547	histidine metabolic process	13	0	0.48	0.02451
GO:0010015	root morphogenesis	213	14	7.93	0.02455
GO:0048582	positive regulation of post-embryonic development	45	3	1.68	0.02455
GO:0019058	viral life cycle	10	0	0.37	0.02458
GO:0015780	nucleotide-sugar transport	11	1	0.41	0.02465
GO:2001251	negative regulation of chromosome organization	5	0	0.19	0.02498
GO:0009926	auxin polar transport	74	6	2.75	0.02517
GO:0015995	chlorophyll biosynthetic process	120	19	4.47	0.02522
GO:0017038	protein import	260	0	9.68	0.02538
GO:0030244	cellulose biosynthetic process	133	7	4.95	0.02597
GO:0006865	amino acid transport	144	13	5.36	0.02599
GO:0031667	response to nutrient levels	124	3	4.62	0.0263
GO:0007020	microtubule nucleation	35	2	1.3	0.02647
GO:0080134	regulation of response to stress	202	18	7.52	0.02681
GO:0006984	ER-nucleus signaling pathway	52	7	1.94	0.02684
GO:0006089	lactate metabolic process	71	3	2.64	0.02699
GO:0009911	positive regulation of flower development	27	2	1.01	0.02715
GO:0090501	RNA phosphodiester bond hydrolysis	12	0	0.45	0.02764
GO:0000469	cleavage involved in rRNA processing	12	0	0.45	0.02764
GO:0051052	regulation of DNA metabolic process	137	0	5.1	0.02811
GO:0044283	small molecule biosynthetic process	1288	93	47.95	0.02842
GO:0009991	response to extracellular stimulus	150	4	5.58	0.02858
GO:0009914	hormone transport	80	7	2.98	0.02882
GO:0080147	root hair cell development	86	9	3.2	0.02896
GO:0009741	response to brassinosteroid	58	2	2.16	0.02934
GO:0019253	reductive pentose-phosphate cycle	23	7	0.86	0.02934
GO:0031537	regulation of anthocyanin metabolic process	12	1	0.45	0.02945
GO:0032875	regulation of DNA endoreduplication	17	0	0.63	0.02947
GO:1901879	regulation of protein depolymerization	10	0	0.37	0.02953
GO:0009744	response to sucrose	141	11	5.25	0.02959
GO:0034285	response to disaccharide	141	11	5.25	0.02959
GO:0044255	cellular lipid metabolic process	1147	79	42.7	0.02964
GO:0055085	transmembrane transport	1291	46	48.06	0.02996
GO:0009416	response to light stimulus	725	40	26.99	0.03004
GO:0071215	cellular response to abscisic acid stimulus	93	5	3.46	0.03022
GO:0044763	single-organism cellular process	9192	356	342.21	0.03039
GO:0009691	cytokinin biosynthetic process	12	0	0.45	0.0305
GO:0043090	amino acid import	34	4	1.27	0.03058
GO:0042440	pigment metabolic process	366	56	13.63	0.0307
GO:0031167	rRNA methylation	10	0	0.37	0.03079
GO:0010235	guard mother cell cytokinesis	2	0	0.07	0.03119
GO:0009624	response to nematode	34	2	1.27	0.03172
GO:0045492	xylan biosynthetic process	109	7	4.06	0.03182
GO:0010413	glucuronoxylan metabolic process	109	7	4.06	0.03182
GO:0034654	nucleobase-containing compound biosynthetic process	2290	73	85.25	0.03191
GO:0010031	circumnutation	2	0	0.07	0.03203
GO:0050879	multicellular organismal movement	2	0	0.07	0.03203
GO:0008614	pyridoxine metabolic process	9	0	0.34	0.03213
GO:0008615	pyridoxine biosynthetic process	9	0	0.34	0.03213
GO:0009780	photosynthetic NADP+ reduction	2	1	0.07	0.03222
GO:0009894	regulation of catabolic process	87	1	3.24	0.03229
GO:0010224	response to UV-B	54	2	2.01	0.03252
GO:0046165	alcohol biosynthetic process	203	18	7.56	0.03271
GO:0006388	tRNA splicing, via endonucleolytic cleavage and ligation	4	0	0.15	0.03275
GO:0043069	negative regulation of programmed cell death	51	6	1.9	0.03308
GO:0098656	anion transmembrane transport	79	9	2.94	0.03331
GO:0060548	negative regulation of cell death	53	6	1.97	0.03341
GO:0031053	primary miRNA processing	8	0	0.3	0.03353
GO:0030163	protein catabolic process	549	8	20.44	0.03355
GO:0032535	regulation of cellular component size	138	5	5.14	0.03444
GO:0090066	regulation of anatomical structure size	138	5	5.14	0.03444
GO:0009113	purine nucleobase biosynthetic process	7	1	0.26	0.03474
GO:0045931	positive regulation of mitotic cell cycle	2	0	0.07	0.03485
GO:0048767	root hair elongation	83	9	3.09	0.03491
GO:0019685	photosynthesis, dark reaction	24	7	0.89	0.03499
GO:0032509	endosome transport via multivesicular body sorting pathway	4	0	0.15	0.03543
GO:0051240	positive regulation of multicellular organismal process	46	3	1.71	0.03563
GO:0048015	phosphatidylinositol-mediated signaling	6	0	0.22	0.03639
GO:0048017	inositol lipid-mediated signaling	6	0	0.22	0.03639
GO:0009772	photosynthetic electron transport in photosystem II	13	4	0.48	0.03643
GO:1901703	protein localization involved in auxin polar transport	3	0	0.11	0.03752
GO:0010219	regulation of vernalization response	3	0	0.11	0.03763
GO:0009610	response to symbiotic fungus	17	1	0.63	0.03777
GO:0042168	heme metabolic process	44	5	1.64	0.03792
GO:0009057	macromolecule catabolic process	774	18	28.82	0.03803
GO:0015802	basic amino acid transport	20	3	0.74	0.03845
GO:0007205	protein kinase C-activating G-protein coupled receptor signaling pathway	12	0	0.45	0.03846
GO:0019748	secondary metabolic process	347	33	12.92	0.03847
GO:0051170	nuclear import	127	0	4.73	0.03887
GO:0030258	lipid modification	211	6	7.86	0.03893
GO:0044265	cellular macromolecule catabolic process	567	9	21.11	0.03924
GO:0043480	pigment accumulation in tissues	49	5	1.82	0.03979
GO:0043481	anthocyanin accumulation in tissues in response to UV light	49	5	1.82	0.03979
GO:0043476	pigment accumulation	49	5	1.82	0.03979
GO:0043478	pigment accumulation in response to UV light	49	5	1.82	0.03979
GO:0043479	pigment accumulation in tissues in response to UV light	49	5	1.82	0.03979
GO:0043067	regulation of programmed cell death	131	16	4.88	0.04009
GO:0007178	transmembrane receptor protein serine/threonine kinase signaling pathway	5	1	0.19	0.04019
GO:0097305	response to alcohol	314	13	11.69	0.04023
GO:0010941	regulation of cell death	135	16	5.03	0.04049
GO:0009112	nucleobase metabolic process	38	2	1.41	0.04075
GO:0033014	tetrapyrrole biosynthetic process	169	22	6.29	0.041
GO:0006344	maintenance of chromatin silencing	4	0	0.15	0.04116
GO:0006903	vesicle targeting	4	0	0.15	0.04184
GO:0048199	vesicle targeting, to, from or within Golgi	4	0	0.15	0.04184
GO:0006081	cellular aldehyde metabolic process	347	40	12.92	0.0422
GO:0006168	adenine salvage	4	1	0.15	0.04251
GO:0043096	purine nucleobase salvage	4	1	0.15	0.04251
GO:0032957	inositol trisphosphate metabolic process	14	0	0.52	0.04286
GO:0043631	RNA polyadenylation	15	0	0.56	0.04306
GO:0042547	cell wall modification involved in multidimensional cell growth	7	0	0.26	0.04317
GO:0000105	histidine biosynthetic process	11	0	0.41	0.04338
GO:0044257	cellular protein catabolic process	474	8	17.65	0.0436
GO:0019252	starch biosynthetic process	181	19	6.74	0.04408
GO:0042254	ribosome biogenesis	381	33	14.18	0.04411
GO:0048598	embryonic morphogenesis	6	0	0.22	0.04428
GO:0022403	cell cycle phase	67	0	2.49	0.04428
GO:0000085	mitotic G2 phase	67	0	2.49	0.04428
GO:0051325	interphase	67	0	2.49	0.04428
GO:0051329	mitotic interphase	67	0	2.49	0.04428
GO:0051319	G2 phase	67	0	2.49	0.04428
GO:0031669	cellular response to nutrient levels	120	3	4.47	0.04461
GO:0007349	cellularization	9	0	0.34	0.04497
GO:0010075	regulation of meristem growth	115	6	4.28	0.04505
GO:0051493	regulation of cytoskeleton organization	109	1	4.06	0.04508
GO:0009082	branched-chain amino acid biosynthetic process	36	0	1.34	0.04511
GO:0006084	acetyl-CoA metabolic process	55	1	2.05	0.04514
GO:0051053	negative regulation of DNA metabolic process	9	0	0.34	0.04517
GO:2000243	positive regulation of reproductive process	28	2	1.04	0.04585
GO:0006656	phosphatidylcholine biosynthetic process	11	2	0.41	0.04622
GO:0009960	endosperm development	13	1	0.48	0.04627
GO:0016114	terpenoid biosynthetic process	194	22	7.22	0.04639
GO:0072529	pyrimidine-containing compound catabolic process	13	1	0.48	0.04643
GO:0009893	positive regulation of metabolic process	397	18	14.78	0.04666
GO:0042724	thiamine-containing compound biosynthetic process	17	3	0.63	0.04679
GO:0009228	thiamine biosynthetic process	17	3	0.63	0.04679
GO:0006298	mismatch repair	11	0	0.41	0.04701
GO:0001887	selenium compound metabolic process	6	0	0.22	0.04706
GO:0009817	defense response to fungus, incompatible interaction	22	4	0.82	0.04765
GO:0046519	sphingoid metabolic process	20	1	0.74	0.0477
GO:0072662	protein localization to peroxisome	96	0	3.57	0.04776
GO:0072663	establishment of protein localization to peroxisome	96	0	3.57	0.04776
GO:0043574	peroxisomal transport	96	0	3.57	0.04776
GO:0006625	protein targeting to peroxisome	96	0	3.57	0.04776
GO:0044272	sulfur compound biosynthetic process	454	52	16.9	0.04829
GO:0035265	organ growth	5	1	0.19	0.04863
GO:0048527	lateral root development	50	1	1.86	0.04891
GO:0009800	cinnamic acid biosynthetic process	7	1	0.26	0.04893
GO:0009803	cinnamic acid metabolic process	7	1	0.26	0.04893
GO:0000912	assembly of actomyosin apparatus involved in cytokinesis	5	0	0.19	0.04898
GO:0000914	phragmoplast assembly	5	0	0.19	0.04898
GO:1902407	assembly of actomyosin apparatus involved in mitotic cytokinesis	5	0	0.19	0.04898
GO:2001252	positive regulation of chromosome organization	8	0	0.3	0.04923
GO:0051603	proteolysis involved in cellular protein catabolic process	448	4	16.68	0.04991
GO:0007000	nucleolus organization	8	0	0.3	0.05042
GO:0043473	pigmentation	50	5	1.86	0.05049
GO:0031668	cellular response to extracellular stimulus	145	4	5.4	0.05051
GO:0071496	cellular response to external stimulus	145	4	5.4	0.05051
GO:0072330	monocarboxylic acid biosynthetic process	444	36	16.53	0.05101
GO:0009751	response to salicylic acid	135	14	5.03	0.05135
GO:0071577	zinc ion transmembrane transport	12	1	0.45	0.05151
GO:0051054	positive regulation of DNA metabolic process	2	0	0.07	0.05152
GO:0000272	polysaccharide catabolic process	120	7	4.47	0.05155
GO:0006506	GPI anchor biosynthetic process	19	0	0.71	0.05169
GO:0038032	termination of G-protein coupled receptor signaling pathway	8	0	0.3	0.0517
GO:0045744	negative regulation of G-protein coupled receptor protein signaling pathway	8	0	0.3	0.0517
GO:0008277	regulation of G-protein coupled receptor protein signaling pathway	8	0	0.3	0.0517
GO:0023021	termination of signal transduction	8	0	0.3	0.0517
GO:0035383	thioester metabolic process	67	2	2.49	0.05193
GO:0006637	acyl-CoA metabolic process	67	2	2.49	0.05193
GO:0055065	metal ion homeostasis	94	2	3.5	0.05196
GO:0046185	aldehyde catabolic process	76	3	2.83	0.05201
GO:1901617	organic hydroxy compound biosynthetic process	336	33	12.51	0.05211
GO:0052837	thiazole biosynthetic process	6	1	0.22	0.05215
GO:0052838	thiazole metabolic process	6	1	0.22	0.05215
GO:0046484	oxazole or thiazole metabolic process	6	1	0.22	0.05215
GO:0018131	oxazole or thiazole biosynthetic process	6	1	0.22	0.05215
GO:0043572	plastid fission	15	0	0.56	0.05254
GO:0010020	chloroplast fission	15	0	0.56	0.05254
GO:0009611	response to wounding	109	11	4.06	0.05264
GO:0009735	response to cytokinin	52	1	1.94	0.05277
GO:0009451	RNA modification	285	13	10.61	0.05295
GO:0009738	abscisic acid-activated signaling pathway	88	5	3.28	0.053
GO:0006144	purine nucleobase metabolic process	13	1	0.48	0.05306
GO:0001676	long-chain fatty acid metabolic process	24	3	0.89	0.05327
GO:0006566	threonine metabolic process	18	0	0.67	0.05356
GO:0006528	asparagine metabolic process	12	2	0.45	0.05402
GO:0006529	asparagine biosynthetic process	12	2	0.45	0.05402
GO:0051171	regulation of nitrogen compound metabolic process	1761	57	65.56	0.05403
GO:0035337	fatty-acyl-CoA metabolic process	4	1	0.15	0.05412
GO:0001578	microtubule bundle formation	2	0	0.07	0.05435
GO:0031116	positive regulation of microtubule polymerization	2	0	0.07	0.05435
GO:0010118	stomatal movement	81	1	3.02	0.05438
GO:0032886	regulation of microtubule-based process	4	0	0.15	0.05439
GO:0070507	regulation of microtubule cytoskeleton organization	4	0	0.15	0.05439
GO:0032273	positive regulation of protein polymerization	89	1	3.31	0.05445
GO:0031334	positive regulation of protein complex assembly	89	1	3.31	0.05445
GO:0019860	uracil metabolic process	7	1	0.26	0.05457
GO:0042364	water-soluble vitamin biosynthetic process	71	3	2.64	0.05563
GO:0048354	mucilage biosynthetic process involved in seed coat development	7	0	0.26	0.05583
GO:0010192	mucilage biosynthetic process	7	0	0.26	0.05583
GO:0019761	glucosinolate biosynthetic process	91	13	3.39	0.05588
GO:0019758	glycosinolate biosynthetic process	91	13	3.39	0.05588
GO:0016144	S-glycoside biosynthetic process	91	13	3.39	0.05588
GO:0051301	cell division	629	12	23.42	0.05626
GO:0043408	regulation of MAPK cascade	61	3	2.27	0.05635
GO:0010452	histone H3-K36 methylation	4	0	0.15	0.05638
GO:0043405	regulation of MAP kinase activity	15	0	0.56	0.05663
GO:0006826	iron ion transport	40	0	1.49	0.05687
GO:0042546	cell wall biogenesis	245	11	9.12	0.05707
GO:0010498	proteasomal protein catabolic process	146	4	5.44	0.05715
GO:0051445	regulation of meiotic cell cycle	6	0	0.22	0.05716
GO:0009646	response to absence of light	17	3	0.63	0.05761
GO:0006783	heme biosynthetic process	42	5	1.56	0.05791
GO:0043414	macromolecule methylation	393	1	14.63	0.05802
GO:0030328	prenylcysteine catabolic process	3	0	0.11	0.05814
GO:0030329	prenylcysteine metabolic process	3	0	0.11	0.05814
GO:0000338	protein deneddylation	70	0	2.61	0.05827
GO:0010388	cullin deneddylation	70	0	2.61	0.05827
GO:0042594	response to starvation	113	3	4.21	0.05845
GO:0009267	cellular response to starvation	113	3	4.21	0.05845
GO:0019365	pyridine nucleotide salvage	4	1	0.15	0.05872
GO:0009698	phenylpropanoid metabolic process	136	9	5.06	0.05896
GO:0042752	regulation of circadian rhythm	35	0	1.3	0.05931
GO:0035194	posttranscriptional gene silencing by RNA	144	1	5.36	0.05976
GO:0051726	regulation of cell cycle	221	2	8.23	0.05997
GO:1902593	single-organism nuclear import	125	0	4.65	0.0604
GO:0044744	protein targeting to nucleus	125	0	4.65	0.0604
GO:0006606	protein import into nucleus	125	0	4.65	0.0604
GO:0031062	positive regulation of histone methylation	3	0	0.11	0.06048
GO:0031058	positive regulation of histone modification	3	0	0.11	0.06048
GO:1903310	positive regulation of chromatin modification	3	0	0.11	0.06048
GO:0006730	one-carbon metabolic process	76	3	2.83	0.06049
GO:0036065	fucosylation	4	0	0.15	0.06102
GO:0090502	RNA phosphodiester bond hydrolysis, endonucleolytic	11	0	0.41	0.06119
GO:0000478	endonucleolytic cleavage involved in rRNA processing	11	0	0.41	0.06119
GO:0015846	polyamine transport	3	0	0.11	0.06132
GO:0010214	seed coat development	14	0	0.52	0.06138
GO:0051094	positive regulation of developmental process	52	3	1.94	0.06178
GO:0019760	glucosinolate metabolic process	102	14	3.8	0.06201
GO:0019757	glycosinolate metabolic process	102	14	3.8	0.06201
GO:0016143	S-glycoside metabolic process	102	14	3.8	0.06201
GO:0051503	adenine nucleotide transport	5	0	0.19	0.06208
GO:0046168	glycerol-3-phosphate catabolic process	9	0	0.34	0.06211
GO:0046786	viral replication complex formation and maintenance	7	0	0.26	0.06274
GO:0009110	vitamin biosynthetic process	83	4	3.09	0.0631
GO:0031329	regulation of cellular catabolic process	65	1	2.42	0.06341
GO:2000026	regulation of multicellular organismal development	457	14	17.01	0.06355
GO:0051252	regulation of RNA metabolic process	1616	56	60.16	0.06386
GO:0032197	transposition, RNA-mediated	2	0	0.07	0.06399
GO:0051574	positive regulation of histone H3-K9 methylation	2	0	0.07	0.06399
GO:0090241	negative regulation of histone H4 acetylation	2	0	0.07	0.06399
GO:0042559	pteridine-containing compound biosynthetic process	34	1	1.27	0.06481
GO:0016246	RNA interference	129	0	4.8	0.06508
GO:0009606	tropism	131	8	4.88	0.06508
GO:0090056	regulation of chlorophyll metabolic process	8	1	0.3	0.0659
GO:1901401	regulation of tetrapyrrole metabolic process	8	1	0.3	0.0659
GO:0051193	regulation of cofactor metabolic process	8	1	0.3	0.0659
GO:0036092	phosphatidylinositol-3-phosphate biosynthetic process	4	1	0.15	0.06615
GO:0009873	ethylene-activated signaling pathway	38	1	1.41	0.06634
GO:0071369	cellular response to ethylene stimulus	38	1	1.41	0.06634
GO:0016197	endosomal transport	37	0	1.38	0.06648
GO:0031145	anaphase-promoting complex-dependent proteasomal ubiquitin-dependent protein catabolic process	2	0	0.07	0.06648
GO:0033993	response to lipid	345	15	12.84	0.06668
GO:0010218	response to far red light	99	15	3.69	0.06707
GO:0042723	thiamine-containing compound metabolic process	18	3	0.67	0.06709
GO:0006772	thiamine metabolic process	18	3	0.67	0.06709
GO:0046040	IMP metabolic process	16	1	0.6	0.06738
GO:0006188	IMP biosynthetic process	16	1	0.6	0.06738
GO:0006721	terpenoid metabolic process	208	22	7.74	0.06741
GO:0071407	cellular response to organic cyclic compound	256	12	9.53	0.06757
GO:0009934	regulation of meristem structural organization	18	1	0.67	0.06761
GO:0017148	negative regulation of translation	9	1	0.34	0.068
GO:0046133	pyrimidine ribonucleoside catabolic process	5	0	0.19	0.06805
GO:0046135	pyrimidine nucleoside catabolic process	5	0	0.19	0.06805
GO:0055076	transition metal ion homeostasis	61	2	2.27	0.06821
GO:0043173	nucleotide salvage	14	1	0.52	0.06827
GO:0009867	jasmonic acid mediated signaling pathway	94	9	3.5	0.06853
GO:0071395	cellular response to jasmonic acid stimulus	94	9	3.5	0.06853
GO:0010506	regulation of autophagy	4	0	0.15	0.06863
GO:0048831	regulation of shoot system development	239	6	8.9	0.06888
GO:0010359	regulation of anion channel activity	30	0	1.12	0.06889
GO:0009068	aspartate family amino acid catabolic process	9	0	0.34	0.069
GO:0010232	vascular transport	5	0	0.19	0.06907
GO:0010233	phloem transport	5	0	0.19	0.06907
GO:0007568	aging	74	6	2.75	0.06946
GO:0080135	regulation of cellular response to stress	118	17	4.39	0.06954
GO:0045736	negative regulation of cyclin-dependent protein serine/threonine kinase activity	17	0	0.63	0.06957
GO:0016568	chromatin modification	395	2	14.71	0.06979
GO:0051667	establishment of plastid localization	123	7	4.58	0.06993
GO:0009902	chloroplast relocation	123	7	4.58	0.06993
GO:0008610	lipid biosynthetic process	902	67	33.58	0.07054
GO:0048571	long-day photoperiodism	25	0	0.93	0.07077
GO:0048574	long-day photoperiodism, flowering	25	0	0.93	0.07077
GO:0042991	transcription factor import into nucleus	18	0	0.67	0.07121
GO:0043543	protein acylation	119	2	4.43	0.07173
GO:0046471	phosphatidylglycerol metabolic process	65	2	2.42	0.07189
GO:0006655	phosphatidylglycerol biosynthetic process	65	2	2.42	0.07189
GO:0006888	ER to Golgi vesicle-mediated transport	78	4	2.9	0.07218
GO:0006189	'de novo' IMP biosynthetic process	10	0	0.37	0.07321
GO:0051644	plastid localization	125	7	4.65	0.0743
GO:0016226	iron-sulfur cluster assembly	99	9	3.69	0.07505
GO:0031163	metallo-sulfur cluster assembly	99	9	3.69	0.07505
GO:0009097	isoleucine biosynthetic process	20	0	0.74	0.07561
GO:0015936	coenzyme A metabolic process	11	1	0.41	0.07564
GO:0007167	enzyme linked receptor protein signaling pathway	73	4	2.72	0.07611
GO:0043200	response to amino acid	5	0	0.19	0.0764
GO:0015800	acidic amino acid transport	10	2	0.37	0.07643
GO:0071229	cellular response to acid chemical	266	17	9.9	0.07687
GO:0051188	cofactor biosynthetic process	332	32	12.36	0.07778
GO:0006767	water-soluble vitamin metabolic process	73	3	2.72	0.07794
GO:0015824	proline transport	25	3	0.93	0.07807
GO:0002252	immune effector process	117	4	4.36	0.0783
GO:0010155	regulation of proton transport	71	8	2.64	0.07843
GO:0010114	response to red light	91	14	3.39	0.0785
GO:0007034	vacuolar transport	128	1	4.77	0.07872
GO:0044550	secondary metabolite biosynthetic process	190	19	7.07	0.07893
GO:0051093	negative regulation of developmental process	91	3	3.39	0.07937
GO:0009250	glucan biosynthetic process	381	29	14.18	0.0795
GO:0048232	male gamete generation	11	0	0.41	0.07997
GO:0031146	SCF-dependent proteasomal ubiquitin-dependent protein catabolic process	8	0	0.3	0.08025
GO:0010091	trichome branching	16	1	0.6	0.08055
GO:0044699	single-organism process	12238	507	455.61	0.08061
GO:0000023	maltose metabolic process	144	13	5.36	0.08075
GO:0034440	lipid oxidation	151	5	5.62	0.08084
GO:0009173	pyrimidine ribonucleoside monophosphate metabolic process	27	1	1.01	0.08102
GO:0009088	threonine biosynthetic process	8	0	0.3	0.08114
GO:0060560	developmental growth involved in morphogenesis	237	14	8.82	0.08117
GO:2000605	positive regulation of secondary growth	2	0	0.07	0.08156
GO:0046131	pyrimidine ribonucleoside metabolic process	44	1	1.64	0.08166
GO:0006213	pyrimidine nucleoside metabolic process	44	1	1.64	0.08166
GO:0006571	tyrosine biosynthetic process	5	0	0.19	0.08167
GO:0070085	glycosylation	186	0	6.92	0.08217
GO:0006290	pyrimidine dimer repair	7	0	0.26	0.08239
GO:0033531	stachyose metabolic process	2	0	0.07	0.08289
GO:0033532	stachyose biosynthetic process	2	0	0.07	0.08289
GO:0046049	UMP metabolic process	25	1	0.93	0.08296
GO:0006222	UMP biosynthetic process	25	1	0.93	0.08296
GO:0009174	pyrimidine ribonucleoside monophosphate biosynthetic process	25	1	0.93	0.08296
GO:0071704	organic substance metabolic process	13730	505	511.15	0.08314
GO:0006493	protein O-linked glycosylation	2	0	0.07	0.0835
GO:0071324	cellular response to disaccharide stimulus	4	1	0.15	0.08357
GO:0071329	cellular response to sucrose stimulus	4	1	0.15	0.08357
GO:0030259	lipid glycosylation	9	0	0.34	0.08374
GO:0007267	cell-cell signaling	69	2	2.57	0.08416
GO:0030036	actin cytoskeleton organization	149	2	5.55	0.08434
GO:0040030	regulation of molecular function, epigenetic	2	0	0.07	0.08484
GO:0045857	negative regulation of molecular function, epigenetic	2	0	0.07	0.08484
GO:0046620	regulation of organ growth	2	0	0.07	0.08496
GO:0046621	negative regulation of organ growth	2	0	0.07	0.08496
GO:0006813	potassium ion transport	77	1	2.87	0.08526
GO:2000241	regulation of reproductive process	254	6	9.46	0.08527
GO:0009868	jasmonic acid and ethylene-dependent systemic resistance, jasmonic acid mediated signaling pathway	2	0	0.07	0.08543
GO:0032260	response to jasmonic acid stimulus involved in jasmonic acid and ethylene-dependent systemic resistance	2	0	0.07	0.08543
GO:0009608	response to symbiont	18	1	0.67	0.08546
GO:0006399	tRNA metabolic process	232	5	8.64	0.08562
GO:0010639	negative regulation of organelle organization	23	0	0.86	0.08618
GO:0051129	negative regulation of cellular component organization	23	0	0.86	0.08618
GO:0010769	regulation of cell morphogenesis involved in differentiation	13	2	0.48	0.08624
GO:0019219	regulation of nucleobase-containing compound metabolic process	1748	56	65.08	0.08645
GO:0042176	regulation of protein catabolic process	18	0	0.67	0.08679
GO:0006270	DNA replication initiation	57	0	2.12	0.08693
GO:0009072	aromatic amino acid family metabolic process	192	11	7.15	0.08732
GO:0032844	regulation of homeostatic process	36	0	1.34	0.08741
GO:0009556	microsporogenesis	21	1	0.78	0.08741
GO:0048236	plant-type spore development	21	1	0.78	0.08741
GO:0052646	alditol phosphate metabolic process	18	0	0.67	0.08796
GO:0009831	plant-type cell wall modification involved in multidimensional cell growth	6	0	0.22	0.08808
GO:0006508	proteolysis	1202	37	44.75	0.08868
GO:0000041	transition metal ion transport	106	3	3.95	0.08879
GO:0006887	exocytosis	49	1	1.82	0.08918
GO:0046520	sphingoid biosynthetic process	19	1	0.71	0.08934
GO:0070592	cell wall polysaccharide biosynthetic process	126	7	4.69	0.08962
GO:0009443	pyridoxal 5'-phosphate salvage	2	0	0.07	0.0899
GO:0000188	inactivation of MAPK activity	2	0	0.07	0.08995
GO:0072503	cellular divalent inorganic cation homeostasis	25	0	0.93	0.09013
GO:0046112	nucleobase biosynthetic process	26	2	0.97	0.09042
GO:0046083	adenine metabolic process	5	1	0.19	0.09075
GO:0046084	adenine biosynthetic process	5	1	0.19	0.09075
GO:0042549	photosystem II stabilization	7	1	0.26	0.09096
GO:0009410	response to xenobiotic stimulus	20	1	0.74	0.09149
GO:0008361	regulation of cell size	38	4	1.41	0.09185
GO:0097354	prenylation	11	0	0.41	0.09193
GO:0018342	protein prenylation	11	0	0.41	0.09193
GO:0030834	regulation of actin filament depolymerization	9	0	0.34	0.09199
GO:0032272	negative regulation of protein polymerization	9	0	0.34	0.09199
GO:0051494	negative regulation of cytoskeleton organization	9	0	0.34	0.09199
GO:0031333	negative regulation of protein complex assembly	9	0	0.34	0.09199
GO:0010258	NADH dehydrogenase complex (plastoquinone) assembly	3	2	0.11	0.09213
GO:0010135	ureide metabolic process	3	0	0.11	0.09321
GO:0010136	ureide catabolic process	3	0	0.11	0.09321
GO:0048508	embryonic meristem development	50	1	1.86	0.09396
GO:0006979	response to oxidative stress	453	26	16.86	0.09415
GO:0031123	RNA 3'-end processing	24	0	0.89	0.09491
GO:0015696	ammonium transport	27	5	1.01	0.09496
GO:0009638	phototropism	18	2	0.67	0.09525
GO:0071806	protein transmembrane transport	143	0	5.32	0.09548
GO:0065002	intracellular protein transmembrane transport	143	0	5.32	0.09548
GO:0015758	glucose transport	2	0	0.07	0.09564
GO:0010199	organ boundary specification between lateral organs and the meristem	7	0	0.26	0.0957
GO:0046483	heterocycle metabolic process	6130	196	228.21	0.09621
GO:0031060	regulation of histone methylation	5	0	0.19	0.09627
GO:0043647	inositol phosphate metabolic process	61	10	2.27	0.09661
GO:0006631	fatty acid metabolic process	473	28	17.61	0.09669
GO:0080119	ER body organization	2	0	0.07	0.0969
GO:2000011	regulation of adaxial/abaxial pattern formation	4	0	0.15	0.09737
GO:0006139	nucleobase-containing compound metabolic process	5713	171	212.69	0.0974
GO:0045229	external encapsulating structure organization	347	14	12.92	0.09746
GO:0071705	nitrogen compound transport	391	23	14.56	0.09747
GO:0042744	hydrogen peroxide catabolic process	71	7	2.64	0.09774
GO:0006768	biotin metabolic process	2	0	0.07	0.09793
GO:0009102	biotin biosynthetic process	2	0	0.07	0.09793
GO:0033865	nucleoside bisphosphate metabolic process	18	1	0.67	0.09843
GO:0033875	ribonucleoside bisphosphate metabolic process	18	1	0.67	0.09843
GO:0034032	purine nucleoside bisphosphate metabolic process	18	1	0.67	0.09843
GO:0009791	post-embryonic development	1292	42	48.1	0.09886
GO:0046493	lipid A metabolic process	4	0	0.15	0.09899
GO:1901269	lipooligosaccharide metabolic process	4	0	0.15	0.09899
GO:1901271	lipooligosaccharide biosynthetic process	4	0	0.15	0.09899
GO:0009245	lipid A biosynthetic process	4	0	0.15	0.09899
GO:1901404	regulation of tetrapyrrole catabolic process	4	0	0.15	0.09935
GO:0010271	regulation of chlorophyll catabolic process	4	0	0.15	0.09935
GO:0016053	organic acid biosynthetic process	1051	71	39.13	0.09989
GO:0046394	carboxylic acid biosynthetic process	1051	71	39.13	0.09989
GO:0052317	camalexin metabolic process	3	1	0.11	0.09992
GO:0010120	camalexin biosynthetic process	3	1	0.11	0.09992
GO:0009081	branched-chain amino acid metabolic process	59	3	2.2	0.10006
GO:0044848	biological phase	70	0	2.61	0.10022
GO:1901678	iron coordination entity transport	3	0	0.11	0.10037
GO:0015886	heme transport	3	0	0.11	0.10037
GO:0071555	cell wall organization	330	14	12.29	0.10043
GO:0006558	L-phenylalanine metabolic process	16	1	0.6	0.10069
GO:1902221	erythrose 4-phosphate/phosphoenolpyruvate family amino acid metabolic process	16	1	0.6	0.10069
GO:0010332	response to gamma radiation	43	0	1.6	0.10087
GO:0006782	protoporphyrinogen IX biosynthetic process	15	3	0.56	0.10088
GO:0046501	protoporphyrinogen IX metabolic process	15	3	0.56	0.10088
GO:0031365	N-terminal protein amino acid modification	75	0	2.79	0.10092
GO:0080060	integument development	3	0	0.11	0.10104
GO:0071669	plant-type cell wall organization or biogenesis	229	14	8.53	0.1011
GO:0009617	response to bacterium	293	24	10.91	0.10118
GO:0052546	cell wall pectin metabolic process	28	1	1.04	0.10209
GO:0009742	brassinosteroid mediated signaling pathway	30	1	1.12	0.10234
GO:0043401	steroid hormone mediated signaling pathway	30	1	1.12	0.10234
GO:0071367	cellular response to brassinosteroid stimulus	30	1	1.12	0.10234
GO:0071383	cellular response to steroid hormone stimulus	30	1	1.12	0.10234
GO:0042742	defense response to bacterium	231	21	8.6	0.103
GO:0016311	dephosphorylation	283	19	10.54	0.10322
GO:0031538	negative regulation of anthocyanin metabolic process	3	1	0.11	0.10487
GO:0006567	threonine catabolic process	7	0	0.26	0.10497
GO:0032787	monocarboxylic acid metabolic process	1168	79	43.48	0.10516
GO:0009749	response to glucose	55	1	2.05	0.10587
GO:0006891	intra-Golgi vesicle-mediated transport	46	0	1.71	0.10614
GO:0010260	organ senescence	45	2	1.68	0.10633
GO:0043547	positive regulation of GTPase activity	31	1	1.15	0.10644
GO:0045087	innate immune response	375	33	13.96	0.10709
GO:0032774	RNA biosynthetic process	1880	60	69.99	0.1078
GO:0035266	meristem growth	121	6	4.5	0.1082
GO:0009855	determination of bilateral symmetry	66	0	2.46	0.1085
GO:0009799	specification of symmetry	66	0	2.46	0.1085
GO:0009834	plant-type secondary cell wall biogenesis	31	7	1.15	0.10872
GO:0051186	cofactor metabolic process	684	68	25.46	0.11012
GO:0009648	photoperiodism	99	0	3.69	0.11024
GO:0042446	hormone biosynthetic process	117	6	4.36	0.11042
GO:0045454	cell redox homeostasis	161	10	5.99	0.11069
GO:0080171	lytic vacuole organization	3	0	0.11	0.11117
GO:0090407	organophosphate biosynthetic process	838	59	31.2	0.11156
GO:0009073	aromatic amino acid family biosynthetic process	94	3	3.5	0.11197
GO:0022603	regulation of anatomical structure morphogenesis	82	3	3.05	0.11198
GO:0042886	amide transport	71	3	2.64	0.11216
GO:0010220	positive regulation of vernalization response	2	0	0.07	0.11231
GO:0006498	N-terminal protein lipidation	72	0	2.68	0.11247
GO:0006499	N-terminal protein myristoylation	72	0	2.68	0.11247
GO:0018377	protein myristoylation	72	0	2.68	0.11247
GO:0071310	cellular response to organic substance	626	31	23.31	0.1125
GO:0019432	triglyceride biosynthetic process	11	0	0.41	0.11292
GO:0043255	regulation of carbohydrate biosynthetic process	5	1	0.19	0.11309
GO:0070301	cellular response to hydrogen peroxide	73	7	2.72	0.1131
GO:0032409	regulation of transporter activity	31	0	1.15	0.1131
GO:0022898	regulation of transmembrane transporter activity	31	0	1.15	0.1131
GO:0032412	regulation of ion transmembrane transporter activity	31	0	1.15	0.1131
GO:0006750	glutathione biosynthetic process	11	0	0.41	0.11358
GO:1902582	single-organism intracellular transport	858	24	31.94	0.11366
GO:0006778	porphyrin-containing compound metabolic process	243	32	9.05	0.11384
GO:0008152	metabolic process	17079	688	635.83	0.11388
GO:0048359	mucilage metabolic process involved in seed coat development	9	0	0.34	0.11388
GO:0010191	mucilage metabolic process	9	0	0.34	0.11388
GO:0000902	cell morphogenesis	346	12	12.88	0.1142
GO:0071514	genetic imprinting	12	0	0.45	0.11432
GO:0006349	regulation of gene expression by genetic imprinting	12	0	0.45	0.11432
GO:0009699	phenylpropanoid biosynthetic process	90	6	3.35	0.11483
GO:0030091	protein repair	7	3	0.26	0.11495
GO:0010206	photosystem II repair	7	3	0.26	0.11495
GO:0080051	cutin transport	3	1	0.11	0.11552
GO:0015833	peptide transport	66	2	2.46	0.11633
GO:0006857	oligopeptide transport	66	2	2.46	0.11633
GO:0006633	fatty acid biosynthetic process	253	16	9.42	0.11669
GO:0000018	regulation of DNA recombination	2	0	0.07	0.11703
GO:0045910	negative regulation of DNA recombination	2	0	0.07	0.11703
GO:0006351	transcription, DNA-templated	1863	60	69.36	0.11713
GO:0080092	regulation of pollen tube growth	12	2	0.45	0.11774
GO:0046113	nucleobase catabolic process	9	1	0.34	0.11786
GO:0006807	nitrogen compound metabolic process	6812	240	253.6	0.11798
GO:0072655	establishment of protein localization to mitochondrion	83	1	3.09	0.11805
GO:0006626	protein targeting to mitochondrion	83	1	3.09	0.11805
GO:0070585	protein localization to mitochondrion	83	1	3.09	0.11805
GO:0044743	intracellular protein transmembrane import	133	0	4.95	0.1182
GO:0048235	pollen sperm cell differentiation	6	0	0.22	0.11836
GO:0009826	unidimensional cell growth	192	9	7.15	0.11867
GO:0006598	polyamine catabolic process	21	0	0.78	0.11941
GO:0019184	nonribosomal peptide biosynthetic process	12	0	0.45	0.11956
GO:0019395	fatty acid oxidation	145	5	5.4	0.11964
GO:0007186	G-protein coupled receptor signaling pathway	47	0	1.75	0.12006
GO:0044070	regulation of anion transport	41	0	1.53	0.12014
GO:0006740	NADPH regeneration	229	34	8.53	0.12014
GO:0001101	response to acid chemical	626	36	23.31	0.12025
GO:0009605	response to external stimulus	1024	60	38.12	0.1205
GO:0050793	regulation of developmental process	543	17	20.22	0.12056
GO:0042550	photosystem I stabilization	3	1	0.11	0.12093
GO:0040014	regulation of multicellular organism growth	3	0	0.11	0.12097
GO:0035264	multicellular organism growth	3	0	0.11	0.12097
GO:0072525	pyridine-containing compound biosynthetic process	34	1	1.27	0.12131
GO:0009723	response to ethylene	100	7	3.72	0.12133
GO:0009737	response to abscisic acid	265	11	9.87	0.12139
GO:0071214	cellular response to abiotic stimulus	97	2	3.61	0.12154
GO:0022613	ribonucleoprotein complex biogenesis	430	33	16.01	0.12155
GO:0006732	coenzyme metabolic process	504	45	18.76	0.12155
GO:0042493	response to drug	67	1	2.49	0.12228
GO:0048589	developmental growth	357	18	13.29	0.12273
GO:0051261	protein depolymerization	18	0	0.67	0.12306
GO:0003002	regionalization	153	6	5.7	0.12313
GO:0000154	rRNA modification	12	0	0.45	0.12333
GO:0044281	small molecule metabolic process	3796	203	141.32	0.12342
GO:0009396	folic acid-containing compound biosynthetic process	31	0	1.15	0.124
GO:0034641	cellular nitrogen compound metabolic process	6171	200	229.74	0.12403
GO:0006378	mRNA polyadenylation	9	0	0.34	0.12431
GO:0031124	mRNA 3'-end processing	9	0	0.34	0.12431
GO:0072665	protein localization to vacuole	113	1	4.21	0.1247
GO:0072666	establishment of protein localization to vacuole	113	1	4.21	0.1247
GO:0006623	protein targeting to vacuole	113	1	4.21	0.1247
GO:0006212	uracil catabolic process	5	1	0.19	0.12529
GO:0046108	uridine metabolic process	3	0	0.11	0.12529
GO:0006218	uridine catabolic process	3	0	0.11	0.12529
GO:0010394	homogalacturonan metabolic process	8	0	0.3	0.12543
GO:0010289	homogalacturonan biosynthetic process	8	0	0.3	0.12543
GO:0006072	glycerol-3-phosphate metabolic process	17	0	0.63	0.12612
GO:0019362	pyridine nucleotide metabolic process	259	35	9.64	0.12668
GO:0006694	steroid biosynthetic process	114	3	4.24	0.12681
GO:0009700	indole phytoalexin biosynthetic process	4	1	0.15	0.12707
GO:0046217	indole phytoalexin metabolic process	4	1	0.15	0.12707
GO:0045333	cellular respiration	204	6	7.59	0.12773
GO:0050684	regulation of mRNA processing	2	0	0.07	0.12782
GO:1903311	regulation of mRNA metabolic process	2	0	0.07	0.12782
GO:0046271	phenylpropanoid catabolic process	17	3	0.63	0.12803
GO:0046274	lignin catabolic process	17	3	0.63	0.12803
GO:0070646	protein modification by small protein removal	122	1	4.54	0.12805
GO:0006882	cellular zinc ion homeostasis	11	0	0.41	0.1281
GO:0055069	zinc ion homeostasis	11	0	0.41	0.1281
GO:0032204	regulation of telomere maintenance	35	0	1.3	0.12831
GO:0010351	lithium ion transport	27	0	1.01	0.12861
GO:0045490	pectin catabolic process	35	0	1.3	0.12899
GO:0006817	phosphate ion transport	16	2	0.6	0.12916
GO:0022412	cellular process involved in reproduction in multicellular organism	89	0	3.31	0.12972
GO:0015893	drug transport	61	1	2.27	0.1299
GO:0006855	drug transmembrane transport	61	1	2.27	0.1299
GO:0030148	sphingolipid biosynthetic process	23	1	0.86	0.13076
GO:0000079	regulation of cyclin-dependent protein serine/threonine kinase activity	54	1	2.01	0.13113
GO:0045488	pectin metabolic process	68	1	2.53	0.13235
GO:0010393	galacturonan metabolic process	68	1	2.53	0.13235
GO:0019079	viral genome replication	8	0	0.3	0.13251
GO:0051259	protein oligomerization	20	2	0.74	0.1334
GO:0009785	blue light signaling pathway	20	0	0.74	0.13404
GO:0030522	intracellular receptor signaling pathway	20	0	0.74	0.13404
GO:0015977	carbon fixation	36	7	1.34	0.13406
GO:0009896	positive regulation of catabolic process	3	0	0.11	0.1341
GO:0010143	cutin biosynthetic process	13	2	0.48	0.13458
GO:0043241	protein complex disassembly	49	1	1.82	0.13489
GO:0043624	cellular protein complex disassembly	49	1	1.82	0.13489
GO:0032984	macromolecular complex disassembly	49	1	1.82	0.13489
GO:0043247	telomere maintenance in response to DNA damage	33	0	1.23	0.13527
GO:0006749	glutathione metabolic process	37	0	1.38	0.13536
GO:0017006	protein-tetrapyrrole linkage	6	0	0.22	0.13668
GO:0048533	sporocyte differentiation	1	1	0.04	0.13712
GO:0010480	microsporocyte differentiation	1	1	0.04	0.13712
GO:0015714	phosphoenolpyruvate transport	4	0	0.15	0.13775
GO:0098602	single organism cell adhesion	1	1	0.04	0.13784
GO:0016337	single organismal cell-cell adhesion	1	1	0.04	0.13784
GO:0009225	nucleotide-sugar metabolic process	39	2	1.45	0.13815
GO:0009635	response to herbicide	5	0	0.19	0.13846
GO:0000025	maltose catabolic process	2	0	0.07	0.13858
GO:0052544	defense response by callose deposition in cell wall	11	1	0.41	0.13879
GO:0052482	defense response by cell wall thickening	11	1	0.41	0.13879
GO:0072512	trivalent inorganic cation transport	1	1	0.04	0.13954
GO:0015690	aluminum cation transport	1	1	0.04	0.13954
GO:0042631	cellular response to water deprivation	41	2	1.53	0.13999
GO:0071462	cellular response to water stimulus	41	2	1.53	0.13999
GO:0048826	cotyledon morphogenesis	2	0	0.07	0.14001
GO:0015858	nucleoside transport	7	0	0.26	0.1401
GO:0009062	fatty acid catabolic process	169	7	6.29	0.14026
GO:0009645	response to low light intensity stimulus	2	0	0.07	0.14048
GO:0010244	response to low fluence blue light stimulus by blue low-fluence system	2	0	0.07	0.14048
GO:0009625	response to insect	22	0	0.82	0.14114
GO:0009639	response to red or far red light	306	19	11.39	0.14131
GO:0036079	purine nucleotide-sugar transport	1	1	0.04	0.14133
GO:0015784	GDP-mannose transport	1	1	0.04	0.14133
GO:0070297	regulation of phosphorelay signal transduction system	9	0	0.34	0.14149
GO:0010104	regulation of ethylene-activated signaling pathway	9	0	0.34	0.14149
GO:0070813	hydrogen sulfide metabolic process	2	0	0.07	0.14177
GO:0070814	hydrogen sulfide biosynthetic process	2	0	0.07	0.14177
GO:0015708	silicate transport	1	1	0.04	0.1419
GO:0010338	leaf formation	6	0	0.22	0.14231
GO:0010014	meristem initiation	111	2	4.13	0.14231
GO:0010050	vegetative phase change	39	1	1.45	0.1424
GO:0048759	xylem vessel member cell differentiation	1	1	0.04	0.14269
GO:0010054	trichoblast differentiation	152	10	5.66	0.14422
GO:0010087	phloem or xylem histogenesis	57	6	2.12	0.14486
GO:0030307	positive regulation of cell growth	2	0	0.07	0.14487
GO:0000963	mitochondrial RNA processing	2	0	0.07	0.1449
GO:1901259	chloroplast rRNA processing	3	0	0.11	0.14497
GO:0010239	chloroplast mRNA processing	3	0	0.11	0.14497
GO:0010065	primary meristem tissue development	5	0	0.19	0.14572
GO:0015980	energy derivation by oxidation of organic compounds	242	11	9.01	0.14662
GO:0047484	regulation of response to osmotic stress	5	0	0.19	0.14722
GO:0043450	alkene biosynthetic process	38	2	1.41	0.14785
GO:0043449	cellular alkene metabolic process	38	2	1.41	0.14785
GO:0009692	ethylene metabolic process	38	2	1.41	0.14785
GO:0009693	ethylene biosynthetic process	38	2	1.41	0.14785
GO:1900673	olefin metabolic process	38	2	1.41	0.14785
GO:1900674	olefin biosynthetic process	38	2	1.41	0.14785
GO:2000104	negative regulation of DNA-dependent DNA replication	5	0	0.19	0.14813
GO:0000038	very long-chain fatty acid metabolic process	28	1	1.04	0.14837
GO:0010216	maintenance of DNA methylation	8	0	0.3	0.14899
GO:0010395	rhamnogalacturonan I metabolic process	1	1	0.04	0.14915
GO:0010400	rhamnogalacturonan I side chain metabolic process	1	1	0.04	0.14915
GO:0051090	regulation of sequence-specific DNA binding transcription factor activity	4	0	0.15	0.14941
GO:0010074	maintenance of meristem identity	43	1	1.6	0.14998
GO:0044085	cellular component biogenesis	1348	68	50.18	0.15021
GO:1901668	regulation of superoxide dismutase activity	1	1	0.04	0.15052
GO:1901671	positive regulation of superoxide dismutase activity	1	1	0.04	0.15052
GO:0051353	positive regulation of oxidoreductase activity	1	1	0.04	0.15052
GO:0051341	regulation of oxidoreductase activity	1	1	0.04	0.15052
GO:0001736	establishment of planar polarity	4	0	0.15	0.15061
GO:0001738	morphogenesis of a polarized epithelium	4	0	0.15	0.15061
GO:0007164	establishment of tissue polarity	4	0	0.15	0.15061
GO:0002009	morphogenesis of an epithelium	4	0	0.15	0.15061
GO:0048729	tissue morphogenesis	4	0	0.15	0.15061
GO:0030833	regulation of actin filament polymerization	104	1	3.87	0.15063
GO:0042335	cuticle development	32	3	1.19	0.15065
GO:0042180	cellular ketone metabolic process	63	6	2.35	0.15066
GO:1902580	single-organism cellular localization	267	17	9.94	0.15108
GO:1902578	single-organism localization	267	17	9.94	0.15108
GO:0042430	indole-containing compound metabolic process	76	7	2.83	0.15154
GO:0042938	dipeptide transport	4	0	0.15	0.15188
GO:0051172	negative regulation of nitrogen compound metabolic process	246	5	9.16	0.15208
GO:0052314	phytoalexin metabolic process	7	1	0.26	0.15267
GO:0052315	phytoalexin biosynthetic process	7	1	0.26	0.15267
GO:0045037	protein import into chloroplast stroma	21	0	0.78	0.15285
GO:0080021	response to benzoic acid	1	1	0.04	0.15302
GO:1900912	negative regulation of olefin biosynthetic process	2	0	0.07	0.15323
GO:1900909	negative regulation of olefin metabolic process	2	0	0.07	0.15323
GO:0033239	negative regulation of cellular amine metabolic process	2	0	0.07	0.15323
GO:0045763	negative regulation of cellular amino acid metabolic process	2	0	0.07	0.15323
GO:0010366	negative regulation of ethylene biosynthetic process	2	0	0.07	0.15323
GO:0031336	negative regulation of sulfur amino acid metabolic process	2	0	0.07	0.15323
GO:0051175	negative regulation of sulfur metabolic process	2	0	0.07	0.15323
GO:0006549	isoleucine metabolic process	21	0	0.78	0.1536
GO:0006624	vacuolar protein processing	1	1	0.04	0.1538
GO:0000380	alternative mRNA splicing, via spliceosome	2	0	0.07	0.1541
GO:0000103	sulfate assimilation	6	1	0.22	0.15429
GO:0006553	lysine metabolic process	17	0	0.63	0.15432
GO:0009714	chalcone metabolic process	4	2	0.15	0.15445
GO:0009715	chalcone biosynthetic process	4	2	0.15	0.15445
GO:0010581	regulation of starch biosynthetic process	1	1	0.04	0.15446
GO:0032881	regulation of polysaccharide metabolic process	1	1	0.04	0.15446
GO:0032885	regulation of polysaccharide biosynthetic process	1	1	0.04	0.15446
GO:0010962	regulation of glucan biosynthetic process	1	1	0.04	0.15446
GO:2000904	regulation of starch metabolic process	1	1	0.04	0.15446
GO:0030811	regulation of nucleotide catabolic process	52	1	1.94	0.1553
GO:0033121	regulation of purine nucleotide catabolic process	52	1	1.94	0.1553
GO:1900542	regulation of purine nucleotide metabolic process	52	1	1.94	0.1553
GO:0009118	regulation of nucleoside metabolic process	52	1	1.94	0.1553
GO:0040020	regulation of meiosis	4	0	0.15	0.15547
GO:1902047	polyamine transmembrane transport	2	0	0.07	0.15552
GO:0043100	pyrimidine nucleobase salvage	2	0	0.07	0.15567
GO:0046107	uracil biosynthetic process	2	0	0.07	0.15567
GO:0006223	uracil salvage	2	0	0.07	0.15567
GO:0052805	imidazole-containing compound catabolic process	2	0	0.07	0.15583
GO:0019556	histidine catabolic process to glutamate and formamide	2	0	0.07	0.15583
GO:0043606	formamide metabolic process	2	0	0.07	0.15583
GO:0006548	histidine catabolic process	2	0	0.07	0.15583
GO:0051345	positive regulation of hydrolase activity	35	1	1.3	0.15599
GO:0019676	ammonia assimilation cycle	5	1	0.19	0.15601
GO:0046466	membrane lipid catabolic process	3	1	0.11	0.15605
GO:0030149	sphingolipid catabolic process	3	1	0.11	0.15605
GO:0042743	hydrogen peroxide metabolic process	181	16	6.74	0.15678
GO:0080036	regulation of cytokinin-activated signaling pathway	5	0	0.19	0.15689
GO:0008653	lipopolysaccharide metabolic process	5	0	0.19	0.15739
GO:0009103	lipopolysaccharide biosynthetic process	5	0	0.19	0.15739
GO:0009734	auxin-activated signaling pathway	113	9	4.21	0.15785
GO:0071365	cellular response to auxin stimulus	113	9	4.21	0.15785
GO:0006875	cellular metal ion homeostasis	63	0	2.35	0.15839
GO:0044030	regulation of DNA methylation	5	0	0.19	0.15872
GO:0051656	establishment of organelle localization	141	7	5.25	0.15879
GO:0042023	DNA endoreduplication	69	0	2.57	0.15919
GO:0080180	2-methylguanosine metabolic process	1	0	0.04	0.15971
GO:0016598	protein arginylation	2	0	0.07	0.16016
GO:0080159	zygote elongation	1	0	0.04	0.16025
GO:0048569	post-embryonic organ development	359	19	13.37	0.16043
GO:0048467	gynoecium development	129	10	4.8	0.16049
GO:0006044	N-acetylglucosamine metabolic process	1	0	0.04	0.16059
GO:1900150	regulation of defense response to fungus	1	0	0.04	0.16091
GO:0070298	negative regulation of phosphorelay signal transduction system	3	0	0.11	0.16091
GO:0010105	negative regulation of ethylene-activated signaling pathway	3	0	0.11	0.16091
GO:0015782	CMP-N-acetylneuraminate transport	1	0	0.04	0.16108
GO:0015739	sialic acid transport	1	0	0.04	0.16108
GO:0030641	regulation of cellular pH	7	0	0.26	0.16159
GO:0051453	regulation of intracellular pH	7	0	0.26	0.16159
GO:0043271	negative regulation of ion transport	3	0	0.11	0.16166
GO:0034757	negative regulation of iron ion transport	3	0	0.11	0.16166
GO:0015867	ATP transport	4	0	0.15	0.16177
GO:0033013	tetrapyrrole metabolic process	249	32	9.27	0.16203
GO:0019725	cellular homeostasis	304	17	11.32	0.16255
GO:0006766	vitamin metabolic process	106	6	3.95	0.16278
GO:0045036	protein targeting to chloroplast	74	2	2.75	0.16297
GO:0072596	establishment of protein localization to chloroplast	74	2	2.75	0.16297
GO:0072598	protein localization to chloroplast	74	2	2.75	0.16297
GO:0006206	pyrimidine nucleobase metabolic process	25	1	0.93	0.16323
GO:0017007	protein-bilin linkage	1	0	0.04	0.16328
GO:0017009	protein-phycocyanobilin linkage	1	0	0.04	0.16328
GO:0048478	replication fork protection	1	0	0.04	0.1633
GO:0000738	DNA catabolic process, exonucleolytic	2	0	0.07	0.16354
GO:0042435	indole-containing compound biosynthetic process	70	7	2.61	0.16379
GO:0032890	regulation of organic acid transport	1	0	0.04	0.16467
GO:0051952	regulation of amine transport	1	0	0.04	0.16467
GO:0051955	regulation of amino acid transport	1	0	0.04	0.16467
GO:0032973	amino acid export	1	0	0.04	0.16467
GO:0080143	regulation of amino acid export	1	0	0.04	0.16467
GO:0010603	regulation of cytoplasmic mRNA processing body assembly	1	0	0.04	0.16473
GO:0010606	positive regulation of cytoplasmic mRNA processing body assembly	1	0	0.04	0.16473
GO:0033962	cytoplasmic mRNA processing body assembly	1	0	0.04	0.16473
GO:1902115	regulation of organelle assembly	1	0	0.04	0.16473
GO:1902117	positive regulation of organelle assembly	1	0	0.04	0.16473
GO:0006743	ubiquinone metabolic process	17	0	0.63	0.16483
GO:0006744	ubiquinone biosynthetic process	17	0	0.63	0.16483
GO:0006099	tricarboxylic acid cycle	115	3	4.28	0.16509
GO:0006450	regulation of translational fidelity	19	1	0.71	0.16521
GO:0015813	L-glutamate transport	7	2	0.26	0.16535
GO:0048766	root hair initiation	2	1	0.07	0.16581
GO:0005975	carbohydrate metabolic process	2101	110	78.22	0.16628
GO:0043461	proton-transporting ATP synthase complex assembly	2	0	0.07	0.16643
GO:0070272	proton-transporting ATP synthase complex biogenesis	2	0	0.07	0.16643
GO:0015837	amine transport	6	2	0.22	0.16678
GO:0042147	retrograde transport, endosome to Golgi	3	0	0.11	0.16788
GO:0048466	androecium development	97	6	3.61	0.16797
GO:0048443	stamen development	97	6	3.61	0.16797
GO:0042873	aldonate transport	6	1	0.22	0.16808
GO:0015713	phosphoglycerate transport	6	1	0.22	0.16808
GO:0010257	NADH dehydrogenase complex assembly	4	2	0.15	0.16863
GO:0019318	hexose metabolic process	471	43	17.53	0.16921
GO:0010150	leaf senescence	30	2	1.12	0.1696
GO:1902583	multi-organism intracellular transport	1	0	0.04	0.17014
GO:0051511	negative regulation of unidimensional cell growth	1	0	0.04	0.17014
GO:0048640	negative regulation of developmental growth	1	0	0.04	0.17014
GO:0007019	microtubule depolymerization	1	0	0.04	0.17014
GO:0075733	intracellular transport of virus	1	0	0.04	0.17014
GO:1901881	positive regulation of protein depolymerization	1	0	0.04	0.17014
GO:0031111	negative regulation of microtubule polymerization or depolymerization	1	0	0.04	0.17014
GO:0031114	regulation of microtubule depolymerization	1	0	0.04	0.17014
GO:0031115	negative regulation of microtubule polymerization	1	0	0.04	0.17014
GO:0031117	positive regulation of microtubule depolymerization	1	0	0.04	0.17014
GO:0016441	posttranscriptional gene silencing	151	2	5.62	0.17024
GO:0000374	Group III intron splicing	1	0	0.04	0.17103
GO:0006635	fatty acid beta-oxidation	141	4	5.25	0.17106
GO:0031086	nuclear-transcribed mRNA catabolic process, deadenylation-independent decay	3	0	0.11	0.17149
GO:0031087	deadenylation-independent decapping of nuclear-transcribed mRNA	3	0	0.11	0.17149
GO:0006665	sphingolipid metabolic process	45	2	1.68	0.17172
GO:0009108	coenzyme biosynthetic process	186	11	6.92	0.17192
GO:0072661	protein targeting to plasma membrane	2	0	0.07	0.17216
GO:0006140	regulation of nucleotide metabolic process	54	1	2.01	0.17258
GO:0019628	urate catabolic process	2	0	0.07	0.17327
GO:0046415	urate metabolic process	2	0	0.07	0.17327
GO:1900911	regulation of olefin biosynthetic process	6	0	0.22	0.17348
GO:1900908	regulation of olefin metabolic process	6	0	0.22	0.17348
GO:0010364	regulation of ethylene biosynthetic process	6	0	0.22	0.17348
GO:0031335	regulation of sulfur amino acid metabolic process	6	0	0.22	0.17348
GO:0046496	nicotinamide nucleotide metabolic process	256	34	9.53	0.17352
GO:0006208	pyrimidine nucleobase catabolic process	8	1	0.3	0.17369
GO:0071483	cellular response to blue light	21	0	0.78	0.17379
GO:0034762	regulation of transmembrane transport	32	0	1.19	0.17399
GO:0034765	regulation of ion transmembrane transport	32	0	1.19	0.17399
GO:0046085	adenosine metabolic process	2	0	0.07	0.17413
GO:0070681	glutaminyl-tRNAGln biosynthesis via transamidation	4	2	0.15	0.17492
GO:2000037	regulation of stomatal complex patterning	3	0	0.11	0.17501
GO:0019674	NAD metabolic process	18	0	0.67	0.17504
GO:0080172	petal epidermis patterning	1	0	0.04	0.1753
GO:0015961	diadenosine polyphosphate catabolic process	1	0	0.04	0.17542
GO:0015965	diadenosine tetraphosphate metabolic process	1	0	0.04	0.17542
GO:0015967	diadenosine tetraphosphate catabolic process	1	0	0.04	0.17542
GO:0015959	diadenosine polyphosphate metabolic process	1	0	0.04	0.17542
GO:0009404	toxin metabolic process	86	8	3.2	0.17549
GO:1901700	response to oxygen-containing compound	1130	59	42.07	0.17618
GO:0051510	regulation of unidimensional cell growth	41	2	1.53	0.17629
GO:0016070	RNA metabolic process	2918	103	108.63	0.17643
GO:0022615	protein to membrane docking	4	0	0.15	0.17685
GO:0016560	protein import into peroxisome matrix, docking	4	0	0.15	0.17685
GO:0043555	regulation of translation in response to stress	1	0	0.04	0.17729
GO:0080149	sucrose induced translational repression	1	0	0.04	0.17729
GO:0032055	negative regulation of translation in response to stress	1	0	0.04	0.17729
GO:0015742	alpha-ketoglutarate transport	4	2	0.15	0.17762
GO:0022411	cellular component disassembly	51	1	1.9	0.17762
GO:0008156	negative regulation of DNA replication	7	0	0.26	0.1777
GO:2000067	regulation of root morphogenesis	7	0	0.26	0.17793
GO:0033124	regulation of GTP catabolic process	49	1	1.82	0.17825
GO:0043087	regulation of GTPase activity	49	1	1.82	0.17825
GO:0070589	cellular component macromolecule biosynthetic process	130	7	4.84	0.17831
GO:0044038	cell wall macromolecule biosynthetic process	130	7	4.84	0.17831
GO:0031935	regulation of chromatin silencing	2	0	0.07	0.1789
GO:0080188	RNA-directed DNA methylation	2	0	0.07	0.1789
GO:0009311	oligosaccharide metabolic process	243	16	9.05	0.17946
GO:0090068	positive regulation of cell cycle process	7	0	0.26	0.17998
GO:0010037	response to carbon dioxide	1	0	0.04	0.18045
GO:0030104	water homeostasis	1	0	0.04	0.18045
GO:0050891	multicellular organismal water homeostasis	1	0	0.04	0.18045
GO:0050878	regulation of body fluid levels	1	0	0.04	0.18045
GO:0009270	response to humidity	1	0	0.04	0.18045
GO:0010337	regulation of salicylic acid metabolic process	5	1	0.19	0.18092
GO:0017004	cytochrome complex assembly	33	0	1.23	0.18159
GO:0009690	cytokinin metabolic process	25	0	0.93	0.18173
GO:0030327	prenylated protein catabolic process	1	0	0.04	0.18251
GO:0016554	cytidine to uridine editing	5	1	0.19	0.18359
GO:0009915	phloem sucrose loading	2	0	0.07	0.18367
GO:0000733	DNA strand renaturation	3	0	0.11	0.18388
GO:0071554	cell wall organization or biogenesis	616	24	22.93	0.18405
GO:0042759	long-chain fatty acid biosynthetic process	1	0	0.04	0.18412
GO:0010119	regulation of stomatal movement	43	1	1.6	0.18413
GO:0009303	rRNA transcription	2	0	0.07	0.18434
GO:0000375	RNA splicing, via transesterification reactions	126	1	4.69	0.18458
GO:0000377	RNA splicing, via transesterification reactions with bulged adenosine as nucleophile	126	1	4.69	0.18458
GO:0046473	phosphatidic acid metabolic process	2	0	0.07	0.18461
GO:0046283	anthocyanin-containing compound metabolic process	50	5	1.86	0.18474
GO:0035281	pre-miRNA export from nucleus	2	1	0.07	0.18479
GO:0010188	response to microbial phytotoxin	1	0	0.04	0.18539
GO:0055081	anion homeostasis	4	0	0.15	0.18558
GO:0000373	Group II intron splicing	10	0	0.37	0.18582
GO:0009954	proximal/distal pattern formation	15	2	0.56	0.18596
GO:0016973	poly(A)+ mRNA export from nucleus	9	0	0.34	0.18604
GO:1901992	positive regulation of mitotic cell cycle phase transition	1	0	0.04	0.18669
GO:0007064	mitotic sister chromatid cohesion	1	0	0.04	0.18669
GO:1901989	positive regulation of cell cycle phase transition	1	0	0.04	0.18669
GO:0034182	regulation of maintenance of mitotic sister chromatid cohesion	1	0	0.04	0.18669
GO:0034184	positive regulation of maintenance of mitotic sister chromatid cohesion	1	0	0.04	0.18669
GO:0080038	positive regulation of cytokinin-activated signaling pathway	1	0	0.04	0.18669
GO:0045840	positive regulation of mitosis	1	0	0.04	0.18669
GO:0045842	positive regulation of mitotic metaphase/anaphase transition	1	0	0.04	0.18669
GO:0060250	germ-line stem-cell niche homeostasis	1	0	0.04	0.18669
GO:0033045	regulation of sister chromatid segregation	1	0	0.04	0.18669
GO:0033047	regulation of mitotic sister chromatid segregation	1	0	0.04	0.18669
GO:1902101	positive regulation of metaphase/anaphase transition of cell cycle	1	0	0.04	0.18669
GO:0034091	regulation of maintenance of sister chromatid cohesion	1	0	0.04	0.18669
GO:0034093	positive regulation of maintenance of sister chromatid cohesion	1	0	0.04	0.18669
GO:0034086	maintenance of sister chromatid cohesion	1	0	0.04	0.18669
GO:0034088	maintenance of mitotic sister chromatid cohesion	1	0	0.04	0.18669
GO:0051785	positive regulation of nuclear division	1	0	0.04	0.18669
GO:0000719	photoreactive repair	4	0	0.15	0.18679
GO:0001558	regulation of cell growth	52	2	1.94	0.18682
GO:0000712	resolution of meiotic recombination intermediates	1	0	0.04	0.18682
GO:0007031	peroxisome organization	119	1	4.43	0.18744
GO:0032989	cellular component morphogenesis	367	12	13.66	0.18755
GO:0032958	inositol phosphate biosynthetic process	50	10	1.86	0.18788
GO:0090399	replicative senescence	3	0	0.11	0.1879
GO:0006415	translational termination	31	1	1.15	0.18808
GO:0010863	positive regulation of phospholipase C activity	1	0	0.04	0.1881
GO:0010517	regulation of phospholipase activity	1	0	0.04	0.1881
GO:0010518	positive regulation of phospholipase activity	1	0	0.04	0.1881
GO:0010919	regulation of inositol phosphate biosynthetic process	1	0	0.04	0.1881
GO:0032960	regulation of inositol trisphosphate biosynthetic process	1	0	0.04	0.1881
GO:0032959	inositol trisphosphate biosynthetic process	1	0	0.04	0.1881
GO:1900274	regulation of phospholipase C activity	1	0	0.04	0.1881
GO:0060191	regulation of lipase activity	1	0	0.04	0.1881
GO:0060193	positive regulation of lipase activity	1	0	0.04	0.1881
GO:0007202	activation of phospholipase C activity	1	0	0.04	0.1881
GO:0051336	regulation of hydrolase activity	84	5	3.13	0.1882
GO:0048209	regulation of vesicle targeting, to, from or within Golgi	2	0	0.07	0.18827
GO:0010495	long-distance posttranscriptional gene silencing	2	0	0.07	0.18836
GO:0035435	phosphate ion transmembrane transport	1	0	0.04	0.18878
GO:0015781	pyrimidine nucleotide-sugar transport	4	0	0.15	0.1888
GO:0009226	nucleotide-sugar biosynthetic process	19	0	0.71	0.18961
GO:0009694	jasmonic acid metabolic process	54	4	2.01	0.18983
GO:0016265	death	215	20	8	0.18997
GO:0008219	cell death	215	20	8	0.18997
GO:0010256	endomembrane system organization	150	4	5.58	0.18997
GO:0051051	negative regulation of transport	16	0	0.6	0.19014
GO:0070071	proton-transporting two-sector ATPase complex assembly	3	0	0.11	0.19024
GO:0045176	apical protein localization	2	0	0.07	0.19036
GO:0008105	asymmetric protein localization	2	0	0.07	0.19036
GO:0070328	triglyceride homeostasis	1	0	0.04	0.19071
GO:0055090	acylglycerol homeostasis	1	0	0.04	0.19071
GO:0055091	phospholipid homeostasis	1	0	0.04	0.19071
GO:0055089	fatty acid homeostasis	1	0	0.04	0.19071
GO:0006066	alcohol metabolic process	294	23	10.95	0.19124
GO:0071322	cellular response to carbohydrate stimulus	103	2	3.83	0.19124
GO:1901566	organonitrogen compound biosynthetic process	1291	82	48.06	0.19135
GO:0009085	lysine biosynthetic process	16	0	0.6	0.19203
GO:0045088	regulation of innate immune response	138	16	5.14	0.19258
GO:0042981	regulation of apoptotic process	5	0	0.19	0.19263
GO:0006520	cellular amino acid metabolic process	1055	63	39.28	0.1927
GO:0046460	neutral lipid biosynthetic process	12	0	0.45	0.19295
GO:0046463	acylglycerol biosynthetic process	12	0	0.45	0.19295
GO:0052547	regulation of peptidase activity	29	4	1.08	0.1933
GO:0051346	negative regulation of hydrolase activity	29	4	1.08	0.1933
GO:0010466	negative regulation of peptidase activity	29	4	1.08	0.1933
GO:0030162	regulation of proteolysis	29	4	1.08	0.1933
GO:0010675	regulation of cellular carbohydrate metabolic process	7	1	0.26	0.19335
GO:0008272	sulfate transport	27	1	1.01	0.19376
GO:0018958	phenol-containing compound metabolic process	93	13	3.46	0.19395
GO:0035690	cellular response to drug	6	0	0.22	0.19415
GO:2000027	regulation of organ morphogenesis	5	0	0.19	0.19468
GO:0050983	deoxyhypusine biosynthetic process from spermidine	2	0	0.07	0.19535
GO:0046203	spermidine catabolic process	2	0	0.07	0.19535
GO:0055072	iron ion homeostasis	33	1	1.23	0.19615
GO:0044710	single-organism metabolic process	7915	388	294.67	0.19621
GO:0052325	cell wall pectin biosynthetic process	10	0	0.37	0.19654
GO:0048838	release of seed from dormancy	2	0	0.07	0.19666
GO:0097438	exit from dormancy	2	0	0.07	0.19666
GO:0046949	fatty-acyl-CoA biosynthetic process	3	1	0.11	0.19687
GO:2001293	malonyl-CoA metabolic process	3	0	0.11	0.19687
GO:0001510	RNA methylation	118	0	4.39	0.19713
GO:0006086	acetyl-CoA biosynthetic process from pyruvate	3	0	0.11	0.19728
GO:0080162	intracellular auxin transport	1	0	0.04	0.19737
GO:0072348	sulfur compound transport	34	1	1.27	0.19763
GO:0072593	reactive oxygen species metabolic process	213	18	7.93	0.1978
GO:0045017	glycerolipid biosynthetic process	176	6	6.55	0.19853
GO:0080186	developmental vegetative growth	1	0	0.04	0.19903
GO:0006575	cellular modified amino acid metabolic process	156	2	5.81	0.19942
GO:0048545	response to steroid hormone	32	1	1.19	0.1995
GO:0010254	nectary development	1	0	0.04	0.19953
GO:0010358	leaf shaping	4	0	0.15	0.19976
GO:0071482	cellular response to light stimulus	43	0	1.6	0.20004
GO:0071478	cellular response to radiation	43	0	1.6	0.20004
GO:0045786	negative regulation of cell cycle	26	0	0.97	0.20006
GO:0048528	post-embryonic root development	55	1	2.05	0.20009
GO:1901293	nucleoside phosphate biosynthetic process	392	10	14.59	0.20109
GO:0052863	1-deoxy-D-xylulose 5-phosphate metabolic process	1	0	0.04	0.20128
GO:0052865	1-deoxy-D-xylulose 5-phosphate biosynthetic process	1	0	0.04	0.20128
GO:0048229	gametophyte development	277	4	10.31	0.20157
GO:0043696	dedifferentiation	1	0	0.04	0.20165
GO:0043697	cell dedifferentiation	1	0	0.04	0.20165
GO:0060184	cell cycle switching	1	0	0.04	0.20165
GO:0009301	snRNA transcription	1	0	0.04	0.20165
GO:0035405	histone-threonine phosphorylation	1	0	0.04	0.20182
GO:0035407	histone H3-T11 phosphorylation	1	0	0.04	0.20182
GO:0072355	histone H3-T3 phosphorylation	1	0	0.04	0.20182
GO:0018107	peptidyl-threonine phosphorylation	1	0	0.04	0.20182
GO:0018210	peptidyl-threonine modification	1	0	0.04	0.20182
GO:0009074	aromatic amino acid family catabolic process	47	5	1.75	0.20189
GO:0006491	N-glycan processing	4	0	0.15	0.20202
GO:0051156	glucose 6-phosphate metabolic process	3	0	0.11	0.20208
GO:0009790	embryo development	453	14	16.86	0.20277
GO:0019363	pyridine nucleotide biosynthetic process	19	1	0.71	0.20301
GO:0090057	root radial pattern formation	2	0	0.07	0.20333
GO:0042214	terpene metabolic process	19	0	0.71	0.2036
GO:0009870	defense response signaling pathway, resistance gene-dependent	12	0	0.45	0.20397
GO:0009695	jasmonic acid biosynthetic process	48	4	1.79	0.20413
GO:0006278	RNA-dependent DNA replication	335	2	12.47	0.20422
GO:0016049	cell growth	336	16	12.51	0.20437
GO:0051187	cofactor catabolic process	71	9	2.64	0.20455
GO:0090114	COPII-coated vesicle budding	2	0	0.07	0.20458
GO:0048207	vesicle targeting, rough ER to cis-Golgi	2	0	0.07	0.20458
GO:0048208	COPII vesicle coating	2	0	0.07	0.20458
GO:0015938	coenzyme A catabolic process	1	0	0.04	0.20463
GO:0033869	nucleoside bisphosphate catabolic process	1	0	0.04	0.20463
GO:0036115	fatty-acyl-CoA catabolic process	1	0	0.04	0.20463
GO:2001294	malonyl-CoA catabolic process	1	0	0.04	0.20463
GO:0009109	coenzyme catabolic process	1	0	0.04	0.20463
GO:0034031	ribonucleoside bisphosphate catabolic process	1	0	0.04	0.20463
GO:0034034	purine nucleoside bisphosphate catabolic process	1	0	0.04	0.20463
GO:0006997	nucleus organization	48	0	1.79	0.20484
GO:0008654	phospholipid biosynthetic process	373	40	13.89	0.20489
GO:0030832	regulation of actin filament length	105	1	3.91	0.20502
GO:0008064	regulation of actin polymerization or depolymerization	105	1	3.91	0.20502
GO:0030041	actin filament polymerization	105	1	3.91	0.20502
GO:0032956	regulation of actin cytoskeleton organization	105	1	3.91	0.20502
GO:0032970	regulation of actin filament-based process	105	1	3.91	0.20502
GO:0009129	pyrimidine nucleoside monophosphate metabolic process	34	1	1.27	0.20554
GO:0022900	electron transport chain	227	26	8.45	0.20583
GO:0045764	positive regulation of cellular amino acid metabolic process	1	0	0.04	0.20684
GO:0090354	regulation of auxin metabolic process	1	0	0.04	0.20684
GO:0090355	positive regulation of auxin metabolic process	1	0	0.04	0.20684
GO:0090357	regulation of tryptophan metabolic process	1	0	0.04	0.20684
GO:0090358	positive regulation of tryptophan metabolic process	1	0	0.04	0.20684
GO:0032352	positive regulation of hormone metabolic process	1	0	0.04	0.20684
GO:0033478	UDP-rhamnose metabolic process	7	0	0.26	0.20705
GO:0010253	UDP-rhamnose biosynthetic process	7	0	0.26	0.20705
GO:0048440	carpel development	122	9	4.54	0.20729
GO:0000098	sulfur amino acid catabolic process	8	0	0.3	0.2073
GO:0034330	cell junction organization	6	0	0.22	0.20755
GO:0009663	plasmodesma organization	6	0	0.22	0.20755
GO:0045216	cell-cell junction organization	6	0	0.22	0.20755
GO:0043488	regulation of mRNA stability	2	0	0.07	0.20792
GO:0048255	mRNA stabilization	2	0	0.07	0.20792
GO:0048481	ovule development	97	9	3.61	0.20801
GO:0035670	plant-type ovary development	97	9	3.61	0.20801
GO:0010360	negative regulation of anion channel activity	7	0	0.26	0.20805
GO:0010361	regulation of anion channel activity by blue light	7	0	0.26	0.20805
GO:0010362	negative regulation of anion channel activity by blue light	7	0	0.26	0.20805
GO:0032410	negative regulation of transporter activity	7	0	0.26	0.20805
GO:0032413	negative regulation of ion transmembrane transporter activity	7	0	0.26	0.20805
GO:0009745	sucrose mediated signaling	1	0	0.04	0.20829
GO:0048102	autophagic cell death	1	0	0.04	0.20853
GO:0042445	hormone metabolic process	141	7	5.25	0.20854
GO:0009895	negative regulation of catabolic process	2	0	0.07	0.20894
GO:0010507	negative regulation of autophagy	2	0	0.07	0.20894
GO:0031330	negative regulation of cellular catabolic process	2	0	0.07	0.20894
GO:0043484	regulation of RNA splicing	5	0	0.19	0.20937
GO:0034968	histone lysine methylation	176	0	6.55	0.20992
GO:0000097	sulfur amino acid biosynthetic process	278	34	10.35	0.21087
GO:0016553	base conversion or substitution editing	8	2	0.3	0.21125
GO:0006013	mannose metabolic process	17	2	0.63	0.21159
GO:0002103	endonucleolytic cleavage of tetracistronic rRNA transcript (SSU-rRNA, LSU-rRNA, 4.5S-rRNA, 5S-rRNA)	1	0	0.04	0.21185
GO:0046713	borate transport	5	0	0.19	0.21186
GO:0009130	pyrimidine nucleoside monophosphate biosynthetic process	32	1	1.19	0.21191
GO:0072660	maintenance of protein location in plasma membrane	1	0	0.04	0.21213
GO:0072658	maintenance of protein location in membrane	1	0	0.04	0.21213
GO:0071951	conversion of methionyl-tRNA to N-formyl-methionyl-tRNA	1	0	0.04	0.21328
GO:0019988	charged-tRNA amino acid modification	1	0	0.04	0.21328
GO:0042762	regulation of sulfur metabolic process	9	0	0.34	0.21355
GO:0010167	response to nitrate	44	4	1.64	0.21355
GO:0019877	diaminopimelate biosynthetic process	2	0	0.07	0.2157
GO:0010067	procambium histogenesis	3	0	0.11	0.21583
GO:0009788	negative regulation of abscisic acid-activated signaling pathway	14	0	0.52	0.21592
GO:1901420	negative regulation of response to alcohol	14	0	0.52	0.21592
GO:0000160	phosphorelay signal transduction system	115	2	4.28	0.21672
GO:0055086	nucleobase-containing small molecule metabolic process	1586	76	59.04	0.2175
GO:0005996	monosaccharide metabolic process	523	43	19.47	0.2176
GO:0033169	histone H3-K9 demethylation	2	0	0.07	0.2179
GO:0070076	histone lysine demethylation	2	0	0.07	0.2179
GO:0006482	protein demethylation	2	0	0.07	0.2179
GO:0008214	protein dealkylation	2	0	0.07	0.2179
GO:0016577	histone demethylation	2	0	0.07	0.2179
GO:0070475	rRNA base methylation	2	0	0.07	0.218
GO:0010160	formation of organ boundary	8	0	0.3	0.21846
GO:0048859	formation of anatomical boundary	8	0	0.3	0.21846
GO:0010028	xanthophyll cycle	1	0	0.04	0.219
GO:0009435	NAD biosynthetic process	10	0	0.37	0.21903
GO:0033306	phytol metabolic process	1	0	0.04	0.21918
GO:1903173	fatty alcohol metabolic process	1	0	0.04	0.21918
GO:0019319	hexose biosynthetic process	150	3	5.58	0.21946
GO:2000021	regulation of ion homeostasis	1	0	0.04	0.21961
GO:1901600	strigolactone metabolic process	3	0	0.11	0.21964
GO:1901601	strigolactone biosynthetic process	3	0	0.11	0.21964
GO:0042821	pyridoxal biosynthetic process	1	0	0.04	0.21982
GO:0006536	glutamate metabolic process	39	1	1.45	0.22008
GO:0030865	cortical cytoskeleton organization	13	0	0.48	0.22014
GO:0090487	secondary metabolite catabolic process	78	7	2.9	0.2203
GO:0009407	toxin catabolic process	78	7	2.9	0.2203
GO:0051865	protein autoubiquitination	4	0	0.15	0.22037
GO:0009649	entrainment of circadian clock	7	0	0.26	0.22079
GO:0034614	cellular response to reactive oxygen species	92	8	3.43	0.22084
GO:0043604	amide biosynthetic process	44	2	1.64	0.22155
GO:0010270	photosystem II oxygen evolving complex assembly	3	1	0.11	0.2233
GO:0042372	phylloquinone biosynthetic process	2	0	0.07	0.22362
GO:0042374	phylloquinone metabolic process	2	0	0.07	0.22362
GO:0043966	histone H3 acetylation	1	0	0.04	0.22363
GO:0006641	triglyceride metabolic process	15	1	0.56	0.22444
GO:0033043	regulation of organelle organization	222	1	8.26	0.22472
GO:0090306	spindle assembly involved in meiosis	2	0	0.07	0.22521
GO:0000212	meiotic spindle organization	2	0	0.07	0.22521
GO:0009070	serine family amino acid biosynthetic process	192	33	7.15	0.22574
GO:0010044	response to aluminum ion	3	0	0.11	0.22638
GO:0035966	response to topologically incorrect protein	168	11	6.25	0.22667
GO:0032877	positive regulation of DNA endoreduplication	1	0	0.04	0.22689
GO:2000105	positive regulation of DNA-dependent DNA replication	1	0	0.04	0.22689
GO:0045740	positive regulation of DNA replication	1	0	0.04	0.22689
GO:0006082	organic acid metabolic process	2116	126	78.78	0.22693
GO:2001022	positive regulation of response to DNA damage stimulus	1	0	0.04	0.227
GO:0045739	positive regulation of DNA repair	1	0	0.04	0.227
GO:0007015	actin filament organization	127	1	4.73	0.22729
GO:1901701	cellular response to oxygen-containing compound	490	28	18.24	0.22777
GO:1900140	regulation of seedling development	31	0	1.15	0.22811
GO:0042538	hyperosmotic salinity response	51	2	1.9	0.22866
GO:0006725	cellular aromatic compound metabolic process	6264	211	233.2	0.22874
GO:0032196	transposition	3	0	0.11	0.22897
GO:0018315	molybdenum incorporation into molybdenum-molybdopterin complex	2	0	0.07	0.22918
GO:0042040	metal incorporation into metallo-molybdopterin complex	2	0	0.07	0.22918
GO:2001289	lipid X metabolic process	1	0	0.04	0.22938
GO:0009816	defense response to bacterium, incompatible interaction	21	4	0.78	0.22945
GO:0016180	snRNA processing	2	0	0.07	0.2297
GO:0051554	flavonol metabolic process	16	2	0.6	0.22996
GO:0051555	flavonol biosynthetic process	16	2	0.6	0.22996
GO:0048513	organ development	1124	58	41.85	0.23033
GO:0006515	misfolded or incompletely synthesized protein catabolic process	8	0	0.3	0.23079
GO:0009165	nucleotide biosynthetic process	389	9	14.48	0.23097
GO:0051026	chiasma assembly	7	0	0.26	0.23155
GO:0003156	regulation of organ formation	2	0	0.07	0.23184
GO:0042181	ketone biosynthetic process	29	4	1.08	0.23242
GO:0031508	pericentric heterochromatin assembly	1	0	0.04	0.23289
GO:0031055	chromatin remodeling at centromere	1	0	0.04	0.23289
GO:0034508	centromere complex assembly	1	0	0.04	0.23289
GO:0006094	gluconeogenesis	149	3	5.55	0.23329
GO:0009662	etioplast organization	2	0	0.07	0.23399
GO:0009083	branched-chain amino acid catabolic process	10	2	0.37	0.23401
GO:0070417	cellular response to cold	5	0	0.19	0.23417
GO:0051938	L-glutamate import	5	2	0.19	0.23434
GO:0060284	regulation of cell development	17	2	0.63	0.23481
GO:0019255	glucose 1-phosphate metabolic process	1	0	0.04	0.23561
GO:0019388	galactose catabolic process	1	0	0.04	0.23561
GO:0019637	organophosphate metabolic process	1983	109	73.82	0.23601
GO:0009747	hexokinase-dependent signaling	1	0	0.04	0.23609
GO:0022604	regulation of cell morphogenesis	50	2	1.86	0.2364
GO:0010493	Lewis a epitope biosynthetic process	2	0	0.07	0.23695
GO:0003333	amino acid transmembrane transport	52	5	1.94	0.23695
GO:0043436	oxoacid metabolic process	2112	126	78.63	0.23697
GO:0019068	virion assembly	1	0	0.04	0.23711
GO:0019069	viral capsid assembly	1	0	0.04	0.23711
GO:0006419	alanyl-tRNA aminoacylation	9	0	0.34	0.23732
GO:0097437	maintenance of dormancy	5	0	0.19	0.23744
GO:0010231	maintenance of seed dormancy	5	0	0.19	0.23744
GO:0070408	carbamoyl phosphate metabolic process	7	0	0.26	0.23776
GO:0070409	carbamoyl phosphate biosynthetic process	7	0	0.26	0.23776
GO:0006543	glutamine catabolic process	7	0	0.26	0.23776
GO:0048532	anatomical structure arrangement	189	3	7.04	0.23845
GO:0016122	xanthophyll metabolic process	10	0	0.37	0.23845
GO:0030042	actin filament depolymerization	17	0	0.63	0.23867
GO:0031426	polycistronic mRNA processing	2	0	0.07	0.23886
GO:0006568	tryptophan metabolic process	58	4	2.16	0.23899
GO:0006586	indolalkylamine metabolic process	58	4	2.16	0.23899
GO:0019310	inositol catabolic process	3	1	0.11	0.23916
GO:0032504	multicellular organism reproduction	218	2	8.12	0.23955
GO:0006760	folic acid-containing compound metabolic process	60	1	2.23	0.23986
GO:0010106	cellular response to iron ion starvation	22	0	0.82	0.23986
GO:0019751	polyol metabolic process	95	13	3.54	0.24172
GO:0042439	ethanolamine-containing compound metabolic process	34	4	1.27	0.24205
GO:0046497	nicotinate nucleotide metabolic process	2	0	0.07	0.24235
GO:0019357	nicotinate nucleotide biosynthetic process	2	0	0.07	0.24235
GO:0019358	nicotinate nucleotide salvage	2	0	0.07	0.24235
GO:0006671	phytosphingosine metabolic process	1	0	0.04	0.24248
GO:0043201	response to leucine	3	0	0.11	0.2433
GO:0080052	response to histidine	3	0	0.11	0.2433
GO:0080053	response to phenylalanine	3	0	0.11	0.2433
GO:0018343	protein farnesylation	4	0	0.15	0.24346
GO:0009553	embryo sac development	161	2	5.99	0.24357
GO:0042537	benzene-containing compound metabolic process	113	15	4.21	0.24372
GO:0006733	oxidoreduction coenzyme metabolic process	284	36	10.57	0.24402
GO:0006955	immune response	379	33	14.11	0.24412
GO:0042219	cellular modified amino acid catabolic process	16	0	0.6	0.24421
GO:0042178	xenobiotic catabolic process	1	0	0.04	0.24431
GO:0007032	endosome organization	2	0	0.07	0.245
GO:0071918	urea transmembrane transport	5	1	0.19	0.24525
GO:0015840	urea transport	5	1	0.19	0.24525
GO:0006109	regulation of carbohydrate metabolic process	14	1	0.52	0.24532
GO:0015868	purine ribonucleotide transport	5	0	0.19	0.24568
GO:0009161	ribonucleoside monophosphate metabolic process	650	29	24.2	0.24651
GO:0006268	DNA unwinding involved in DNA replication	9	0	0.34	0.24671
GO:0018871	1-aminocyclopropane-1-carboxylate metabolic process	12	2	0.45	0.24694
GO:0042218	1-aminocyclopropane-1-carboxylate biosynthetic process	12	2	0.45	0.24694
GO:0009833	plant-type primary cell wall biogenesis	3	0	0.11	0.24709
GO:0009190	cyclic nucleotide biosynthetic process	5	0	0.19	0.24714
GO:0009187	cyclic nucleotide metabolic process	5	0	0.19	0.24714
GO:0009060	aerobic respiration	150	3	5.58	0.24814
GO:1901659	glycosyl compound biosynthetic process	294	21	10.95	0.24825
GO:0051103	DNA ligation involved in DNA repair	8	0	0.3	0.24875
GO:0008299	isoprenoid biosynthetic process	397	49	14.78	0.24893
GO:0010109	regulation of photosynthesis	25	3	0.93	0.24897
GO:0030835	negative regulation of actin filament depolymerization	8	0	0.3	0.24936
GO:0030837	negative regulation of actin filament polymerization	8	0	0.3	0.24936
GO:0051693	actin filament capping	8	0	0.3	0.24936
GO:0043242	negative regulation of protein complex disassembly	8	0	0.3	0.24936
GO:1901880	negative regulation of protein depolymerization	8	0	0.3	0.24936
GO:0009969	xyloglucan biosynthetic process	3	0	0.11	0.24943
GO:0048315	conidium formation	6	0	0.22	0.24995
GO:0034969	histone arginine methylation	1	0	0.04	0.25002
GO:0006884	cell volume homeostasis	1	0	0.04	0.25013
GO:0046900	tetrahydrofolylpolyglutamate metabolic process	3	0	0.11	0.25037
GO:0046901	tetrahydrofolylpolyglutamate biosynthetic process	3	0	0.11	0.25037
GO:0007135	meiosis II	3	0	0.11	0.25037
GO:0051234	establishment of localization	3686	138	137.23	0.25063
GO:0000184	nuclear-transcribed mRNA catabolic process, nonsense-mediated decay	9	0	0.34	0.25086
GO:0017126	nucleologenesis	1	0	0.04	0.25103
GO:0080168	abscisic acid transport	1	0	0.04	0.25114
GO:0046864	isoprenoid transport	1	0	0.04	0.25114
GO:0046865	terpenoid transport	1	0	0.04	0.25114
GO:0009664	plant-type cell wall organization	151	8	5.62	0.25145
GO:0035434	copper ion transmembrane transport	20	0	0.74	0.25149
GO:0007010	cytoskeleton organization	390	4	14.52	0.2518
GO:0015793	glycerol transport	1	0	0.04	0.2522
GO:0015795	sorbitol transport	1	0	0.04	0.2522
GO:0015797	mannitol transport	1	0	0.04	0.2522
GO:0015750	pentose transport	1	0	0.04	0.2522
GO:0015752	D-ribose transport	1	0	0.04	0.2522
GO:0015753	D-xylose transport	1	0	0.04	0.2522
GO:0045732	positive regulation of protein catabolic process	1	0	0.04	0.25227
GO:0040008	regulation of growth	176	8	6.55	0.25331
GO:0048878	chemical homeostasis	188	9	7	0.2535
GO:0046383	dTDP-rhamnose metabolic process	3	0	0.11	0.25355
GO:0019305	dTDP-rhamnose biosynthetic process	3	0	0.11	0.25355
GO:0006541	glutamine metabolic process	51	6	1.9	0.25386
GO:0005983	starch catabolic process	22	2	0.82	0.2552
GO:2000029	regulation of proanthocyanidin biosynthetic process	1	0	0.04	0.25553
GO:0080154	regulation of fertilization	1	0	0.04	0.25553
GO:0080155	regulation of double fertilization forming a zygote and endosperm	1	0	0.04	0.25553
GO:0009650	UV protection	5	0	0.19	0.25595
GO:0006071	glycerol metabolic process	15	1	0.56	0.25609
GO:0009409	response to cold	321	11	11.95	0.25629
GO:0010133	proline catabolic process to glutamate	1	0	0.04	0.25656
GO:0019941	modification-dependent protein catabolic process	356	4	13.25	0.25675
GO:0043632	modification-dependent macromolecule catabolic process	356	4	13.25	0.25675
GO:0012502	induction of programmed cell death	1	0	0.04	0.2575
GO:0009584	detection of visible light	5	0	0.19	0.25754
GO:0009891	positive regulation of biosynthetic process	333	15	12.4	0.25779
GO:0006526	arginine biosynthetic process	20	0	0.74	0.25782
GO:0042558	pteridine-containing compound metabolic process	64	2	2.38	0.25837
GO:0045596	negative regulation of cell differentiation	53	1	1.97	0.25839
GO:0046087	cytidine metabolic process	2	0	0.07	0.25879
GO:0009972	cytidine deamination	2	0	0.07	0.25879
GO:0006216	cytidine catabolic process	2	0	0.07	0.25879
GO:0034219	carbohydrate transmembrane transport	40	0	1.49	0.25931
GO:0036385	nucleoid DNA packaging	1	0	0.04	0.26001
GO:1900160	plastid DNA packaging	1	0	0.04	0.26001
GO:0019321	pentose metabolic process	60	1	2.23	0.26005
GO:0051028	mRNA transport	62	0	2.31	0.26178
GO:0006556	S-adenosylmethionine biosynthetic process	16	1	0.6	0.2618
GO:0051552	flavone metabolic process	21	4	0.78	0.26187
GO:0051553	flavone biosynthetic process	21	4	0.78	0.26187
GO:0010508	positive regulation of autophagy	2	0	0.07	0.26201
GO:0031331	positive regulation of cellular catabolic process	2	0	0.07	0.26201
GO:0032103	positive regulation of response to external stimulus	2	0	0.07	0.26206
GO:0032106	positive regulation of response to extracellular stimulus	2	0	0.07	0.26206
GO:0032109	positive regulation of response to nutrient levels	2	0	0.07	0.26206
GO:0080040	positive regulation of cellular response to phosphate starvation	2	0	0.07	0.26206
GO:0006814	sodium ion transport	41	4	1.53	0.26297
GO:0009798	axis specification	51	2	1.9	0.26307
GO:0006006	glucose metabolic process	421	37	15.67	0.26327
GO:0015812	gamma-aminobutyric acid transport	4	1	0.15	0.26336
GO:0008202	steroid metabolic process	125	3	4.65	0.26366
GO:0009123	nucleoside monophosphate metabolic process	657	29	24.46	0.26415
GO:0009095	aromatic amino acid family biosynthetic process, prephenate pathway	11	0	0.41	0.26423
GO:0009200	deoxyribonucleoside triphosphate metabolic process	4	0	0.15	0.26472
GO:0072329	monocarboxylic acid catabolic process	176	7	6.55	0.26537
GO:0071108	protein K48-linked deubiquitination	1	0	0.04	0.26546
GO:0044090	positive regulation of vacuole organization	1	0	0.04	0.26546
GO:0070536	protein K63-linked deubiquitination	1	0	0.04	0.26546
GO:0009292	genetic transfer	23	0	0.86	0.26552
GO:0009294	DNA mediated transformation	23	0	0.86	0.26552
GO:0052746	inositol phosphorylation	1	0	0.04	0.2657
GO:0006658	phosphatidylserine metabolic process	1	0	0.04	0.26578
GO:0006659	phosphatidylserine biosynthetic process	1	0	0.04	0.26578
GO:0052545	callose localization	33	4	1.23	0.26683
GO:0033037	polysaccharide localization	33	4	1.23	0.26683
GO:0080165	callose deposition in phloem sieve plate	1	0	0.04	0.26687
GO:0033559	unsaturated fatty acid metabolic process	60	8	2.23	0.26713
GO:0006636	unsaturated fatty acid biosynthetic process	60	8	2.23	0.26713
GO:0046368	GDP-L-fucose metabolic process	1	0	0.04	0.26768
GO:0042350	GDP-L-fucose biosynthetic process	1	0	0.04	0.26768
GO:0042352	GDP-L-fucose salvage	1	0	0.04	0.26768
GO:0052548	regulation of endopeptidase activity	17	3	0.63	0.26835
GO:0010951	negative regulation of endopeptidase activity	17	3	0.63	0.26835
GO:0046470	phosphatidylcholine metabolic process	29	4	1.08	0.26878
GO:0048832	specification of organ number	1	0	0.04	0.26914
GO:0048833	specification of floral organ number	1	0	0.04	0.26914
GO:0042732	D-xylose metabolic process	24	0	0.89	0.26949
GO:0009750	response to fructose	90	4	3.35	0.26993
GO:0019359	nicotinamide nucleotide biosynthetic process	15	0	0.56	0.27007
GO:0030029	actin filament-based process	173	3	6.44	0.2701
GO:2000280	regulation of root development	19	1	0.71	0.27015
GO:0072659	protein localization to plasma membrane	3	0	0.11	0.27025
GO:0090002	establishment of protein localization to plasma membrane	3	0	0.11	0.27025
GO:0070919	production of siRNA involved in chromatin silencing by small RNA	1	0	0.04	0.27061
GO:0010024	phytochromobilin biosynthetic process	3	0	0.11	0.27088
GO:0051202	phytochromobilin metabolic process	3	0	0.11	0.27088
GO:0043044	ATP-dependent chromatin remodeling	10	0	0.37	0.27093
GO:0048024	regulation of mRNA splicing, via spliceosome	1	0	0.04	0.27131
GO:0000381	regulation of alternative mRNA splicing, via spliceosome	1	0	0.04	0.27131
GO:0043650	dicarboxylic acid biosynthetic process	28	0	1.04	0.27176
GO:0007052	mitotic spindle organization	2	0	0.07	0.27237
GO:0080175	phragmoplast microtubule organization	2	0	0.07	0.27237
GO:0032465	regulation of cytokinesis	2	0	0.07	0.27237
GO:0018904	ether metabolic process	58	3	2.16	0.2724
GO:0006662	glycerol ether metabolic process	58	3	2.16	0.2724
GO:0016569	covalent chromatin modification	350	2	13.03	0.27251
GO:0080144	amino acid homeostasis	1	0	0.04	0.27278
GO:0043161	proteasome-mediated ubiquitin-dependent protein catabolic process	84	4	3.13	0.27298
GO:0090304	nucleic acid metabolic process	4319	112	160.79	0.27338
GO:2001020	regulation of response to DNA damage stimulus	4	0	0.15	0.27357
GO:0006282	regulation of DNA repair	4	0	0.15	0.27357
GO:0010029	regulation of seed germination	28	0	1.04	0.27386
GO:0002831	regulation of response to biotic stimulus	12	0	0.45	0.27422
GO:0010288	response to lead ion	2	0	0.07	0.27429
GO:0010112	regulation of systemic acquired resistance	3	0	0.11	0.27472
GO:0010113	negative regulation of systemic acquired resistance	3	0	0.11	0.27472
GO:0015746	citrate transport	2	0	0.07	0.27476
GO:0072489	methylammonium transmembrane transport	1	0	0.04	0.27533
GO:0051640	organelle localization	166	7	6.18	0.27617
GO:0006481	C-terminal protein methylation	2	0	0.07	0.27633
GO:0018410	C-terminal protein amino acid modification	2	0	0.07	0.27633
GO:0010555	response to mannitol	6	0	0.22	0.27643
GO:0019752	carboxylic acid metabolic process	2102	126	78.26	0.27646
GO:0007005	mitochondrion organization	125	3	4.65	0.27653
GO:0006657	CDP-choline pathway	6	0	0.22	0.27684
GO:0042939	tripeptide transport	6	0	0.22	0.27689
GO:0050691	regulation of defense response to virus by host	1	0	0.04	0.2769
GO:0030472	mitotic spindle organization in nucleus	1	0	0.04	0.2769
GO:0010375	stomatal complex patterning	5	1	0.19	0.27766
GO:0006869	lipid transport	110	8	4.1	0.27795
GO:0048863	stem cell differentiation	52	1	1.94	0.27798
GO:0019692	deoxyribose phosphate metabolic process	8	0	0.3	0.27862
GO:0046385	deoxyribose phosphate biosynthetic process	8	0	0.3	0.27862
GO:0009394	2'-deoxyribonucleotide metabolic process	8	0	0.3	0.27862
GO:0009262	deoxyribonucleotide metabolic process	8	0	0.3	0.27862
GO:0009263	deoxyribonucleotide biosynthetic process	8	0	0.3	0.27862
GO:0009265	2'-deoxyribonucleotide biosynthetic process	8	0	0.3	0.27862
GO:0009221	pyrimidine deoxyribonucleotide biosynthetic process	8	0	0.3	0.27862
GO:0009219	pyrimidine deoxyribonucleotide metabolic process	8	0	0.3	0.27862
GO:0006325	chromatin organization	502	3	18.69	0.27904
GO:0009804	coumarin metabolic process	23	0	0.86	0.27947
GO:0009805	coumarin biosynthetic process	23	0	0.86	0.27947
GO:0006041	glucosamine metabolic process	3	0	0.11	0.27982
GO:0006042	glucosamine biosynthetic process	3	0	0.11	0.27982
GO:0006949	syncytium formation	11	1	0.41	0.27996
GO:0008618	7-methylguanosine metabolic process	1	0	0.04	0.28014
GO:0010876	lipid localization	176	9	6.55	0.28022
GO:0042753	positive regulation of circadian rhythm	3	0	0.11	0.28068
GO:0043171	peptide catabolic process	15	0	0.56	0.28095
GO:0006458	'de novo' protein folding	3	0	0.11	0.28097
GO:0061077	chaperone-mediated protein folding	3	0	0.11	0.28097
GO:0006120	mitochondrial electron transport, NADH to ubiquinone	10	1	0.37	0.28125
GO:0006012	galactose metabolic process	23	4	0.86	0.28282
GO:1990066	energy quenching	8	2	0.3	0.28341
GO:0010196	nonphotochemical quenching	8	2	0.3	0.28341
GO:0044264	cellular polysaccharide metabolic process	603	36	22.45	0.28354
GO:0032386	regulation of intracellular transport	6	0	0.22	0.28378
GO:0031327	negative regulation of cellular biosynthetic process	254	6	9.46	0.28382
GO:0019478	D-amino acid catabolic process	3	0	0.11	0.28395
GO:0007033	vacuole organization	61	0	2.27	0.28401
GO:0009861	jasmonic acid and ethylene-dependent systemic resistance	17	0	0.63	0.2842
GO:0009850	auxin metabolic process	63	7	2.35	0.28452
GO:0010540	basipetal auxin transport	13	0	0.48	0.28453
GO:0010930	negative regulation of auxin mediated signaling pathway	1	0	0.04	0.28467
GO:0060777	compound leaf morphogenesis	1	0	0.04	0.28467
GO:0009629	response to gravity	122	7	4.54	0.28601
GO:0016233	telomere capping	4	0	0.15	0.28601
GO:0048518	positive regulation of biological process	662	23	24.65	0.28611
GO:0006073	cellular glucan metabolic process	480	32	17.87	0.28625
GO:0006511	ubiquitin-dependent protein catabolic process	353	4	13.14	0.28641
GO:1901679	nucleotide transmembrane transport	3	0	0.11	0.28643
GO:0072531	pyrimidine-containing compound transmembrane transport	3	0	0.11	0.28643
GO:0015786	UDP-glucose transport	3	0	0.11	0.28643
GO:0090481	pyrimidine nucleotide-sugar transmembrane transport	3	0	0.11	0.28643
GO:0002220	innate immune response activating cell surface receptor signaling pathway	1	0	0.04	0.28661
GO:0002221	pattern recognition receptor signaling pathway	1	0	0.04	0.28661
GO:0002764	immune response-regulating signaling pathway	1	0	0.04	0.28661
GO:0002768	immune response-regulating cell surface receptor signaling pathway	1	0	0.04	0.28661
GO:0002752	cell surface pattern recognition receptor signaling pathway	1	0	0.04	0.28661
GO:0002757	immune response-activating signal transduction	1	0	0.04	0.28661
GO:0002758	innate immune response-activating signal transduction	1	0	0.04	0.28661
GO:0002429	immune response-activating cell surface receptor signaling pathway	1	0	0.04	0.28661
GO:0032490	detection of molecule of bacterial origin	1	0	0.04	0.28661
GO:0032494	response to peptidoglycan	1	0	0.04	0.28661
GO:0032499	detection of peptidoglycan	1	0	0.04	0.28661
GO:0043467	regulation of generation of precursor metabolites and energy	20	2	0.74	0.28664
GO:0042548	regulation of photosynthesis, light reaction	20	2	0.74	0.28664
GO:0044375	regulation of peroxisome size	1	0	0.04	0.28674
GO:0007009	plasma membrane organization	5	0	0.19	0.28674
GO:0042407	cristae formation	1	0	0.04	0.28678
GO:0009099	valine biosynthetic process	14	0	0.52	0.28692
GO:0006220	pyrimidine nucleotide metabolic process	147	1	5.47	0.28695
GO:0006221	pyrimidine nucleotide biosynthetic process	147	1	5.47	0.28695
GO:0016574	histone ubiquitination	5	0	0.19	0.28731
GO:0050657	nucleic acid transport	67	1	2.49	0.28752
GO:0050658	RNA transport	67	1	2.49	0.28752
GO:0006403	RNA localization	67	1	2.49	0.28752
GO:0051236	establishment of RNA localization	67	1	2.49	0.28752
GO:0009875	pollen-pistil interaction	127	8	4.73	0.28757
GO:0007050	cell cycle arrest	7	0	0.26	0.28768
GO:2000038	regulation of stomatal complex development	5	1	0.19	0.28779
GO:0032269	negative regulation of cellular protein metabolic process	48	1	1.79	0.28781
GO:0051248	negative regulation of protein metabolic process	48	1	1.79	0.28781
GO:0043968	histone H2A acetylation	3	1	0.11	0.28805
GO:0006810	transport	3600	132	134.02	0.28813
GO:0048314	embryo sac morphogenesis	1	0	0.04	0.28868
GO:0055047	generative cell mitosis	1	0	0.04	0.28881
GO:0043446	cellular alkane metabolic process	1	0	0.04	0.28911
GO:0043447	alkane biosynthetic process	1	0	0.04	0.28911
GO:0006695	cholesterol biosynthetic process	1	0	0.04	0.28932
GO:0008203	cholesterol metabolic process	1	0	0.04	0.28932
GO:0046167	glycerol-3-phosphate biosynthetic process	2	0	0.07	0.28938
GO:0044042	glucan metabolic process	481	32	17.91	0.28947
GO:0033383	geranyl diphosphate metabolic process	3	0	0.11	0.28952
GO:0045338	farnesyl diphosphate metabolic process	3	0	0.11	0.28952
GO:0009652	thigmotropism	5	0	0.19	0.28978
GO:0007263	nitric oxide mediated signal transduction	2	1	0.07	0.2898
GO:0046477	glycosylceramide catabolic process	2	0	0.07	0.28986
GO:0046479	glycosphingolipid catabolic process	2	0	0.07	0.28986
GO:0019377	glycolipid catabolic process	2	0	0.07	0.28986
GO:0046514	ceramide catabolic process	2	0	0.07	0.28986
GO:0006680	glucosylceramide catabolic process	2	0	0.07	0.28986
GO:0006687	glycosphingolipid metabolic process	2	0	0.07	0.28986
GO:0006677	glycosylceramide metabolic process	2	0	0.07	0.28986
GO:0006678	glucosylceramide metabolic process	2	0	0.07	0.28986
GO:0008153	para-aminobenzoic acid biosynthetic process	2	0	0.07	0.29095
GO:0046655	folic acid metabolic process	2	0	0.07	0.29095
GO:0046656	folic acid biosynthetic process	2	0	0.07	0.29095
GO:0015718	monocarboxylic acid transport	23	3	0.86	0.29106
GO:0006294	nucleotide-excision repair, preincision complex assembly	1	0	0.04	0.29145
GO:0010213	non-photoreactive DNA repair	1	0	0.04	0.29145
GO:0018106	peptidyl-histidine phosphorylation	5	0	0.19	0.2915
GO:0042780	tRNA 3'-end processing	2	0	0.07	0.29203
GO:0000096	sulfur amino acid metabolic process	321	35	11.95	0.29241
GO:1902531	regulation of intracellular signal transduction	122	3	4.54	0.29299
GO:0006559	L-phenylalanine catabolic process	12	1	0.45	0.29306
GO:1902222	erythrose 4-phosphate/phosphoenolpyruvate family amino acid catabolic process	12	1	0.45	0.29306
GO:0010431	seed maturation	109	1	4.06	0.29338
GO:0046451	diaminopimelate metabolic process	14	0	0.52	0.29362
GO:0009089	lysine biosynthetic process via diaminopimelate	14	0	0.52	0.29362
GO:0080179	1-methylguanosine metabolic process	1	0	0.04	0.29437
GO:0040034	regulation of development, heterochronic	21	1	0.78	0.29467
GO:0009866	induced systemic resistance, ethylene mediated signaling pathway	1	0	0.04	0.29527
GO:0034504	protein localization to nucleus	1	0	0.04	0.29583
GO:0051457	maintenance of protein location in nucleus	1	0	0.04	0.29583
GO:0009642	response to light intensity	178	9	6.63	0.29611
GO:0006438	valyl-tRNA aminoacylation	2	0	0.07	0.29665
GO:0046246	terpene biosynthetic process	16	0	0.6	0.29703
GO:0001666	response to hypoxia	31	3	1.15	0.29751
GO:0070482	response to oxygen levels	31	3	1.15	0.29751
GO:0036293	response to decreased oxygen levels	31	3	1.15	0.29751
GO:0015749	monosaccharide transport	5	0	0.19	0.29755
GO:0051179	localization	3806	141	141.69	0.29782
GO:0090332	stomatal closure	8	1	0.3	0.2984
GO:0048530	fruit morphogenesis	2	0	0.07	0.29842
GO:0080178	5-carbamoylmethyluridine metabolic process	2	0	0.07	0.29842
GO:0031056	regulation of histone modification	7	0	0.26	0.29868
GO:1903308	regulation of chromatin modification	7	0	0.26	0.29868
GO:1902275	regulation of chromatin organization	7	0	0.26	0.29868
GO:0015712	hexose phosphate transport	2	0	0.07	0.29873
GO:0043622	cortical microtubule organization	11	0	0.41	0.29898
GO:0006040	amino sugar metabolic process	37	3	1.38	0.29913
GO:0001709	cell fate determination	1	0	0.04	0.29959
GO:0048865	stem cell fate commitment	1	0	0.04	0.29959
GO:0048867	stem cell fate determination	1	0	0.04	0.29959
GO:0006638	neutral lipid metabolic process	16	1	0.6	0.29989
GO:0006639	acylglycerol metabolic process	16	1	0.6	0.29989
GO:0046835	carbohydrate phosphorylation	9	1	0.34	0.30024
GO:0050801	ion homeostasis	174	9	6.48	0.30025
GO:0034754	cellular hormone metabolic process	71	6	2.64	0.30027
GO:0090333	regulation of stomatal closure	6	1	0.22	0.30038
GO:0046184	aldehyde biosynthetic process	14	1	0.52	0.30062
GO:0009814	defense response, incompatible interaction	222	22	8.26	0.30097
GO:0006279	premeiotic DNA replication	1	0	0.04	0.3015
GO:0032876	negative regulation of DNA endoreduplication	4	0	0.15	0.30178
GO:0007067	mitotic nuclear division	79	0	2.94	0.3024
GO:0010053	root epidermal cell differentiation	156	10	5.81	0.30329
GO:0010262	somatic embryogenesis	3	0	0.11	0.30349
GO:0009308	amine metabolic process	204	11	7.59	0.30426
GO:0019827	stem cell maintenance	51	1	1.9	0.3048
GO:0048864	stem cell development	51	1	1.9	0.3048
GO:1902023	L-arginine transport	6	2	0.22	0.30574
GO:0090467	arginine import	6	2	0.22	0.30574
GO:0043091	L-arginine import	6	2	0.22	0.30574
GO:0043092	L-amino acid import	6	2	0.22	0.30574
GO:0009888	tissue development	716	35	26.66	0.30646
GO:1900055	regulation of leaf senescence	2	1	0.07	0.30695
GO:1900056	negative regulation of leaf senescence	2	1	0.07	0.30695
GO:0009720	detection of hormone stimulus	7	0	0.26	0.30695
GO:0009726	detection of endogenous stimulus	7	0	0.26	0.30695
GO:0046379	extracellular polysaccharide metabolic process	9	0	0.34	0.30733
GO:0045226	extracellular polysaccharide biosynthetic process	9	0	0.34	0.30733
GO:0055082	cellular chemical homeostasis	133	7	4.95	0.30738
GO:0009683	indoleacetic acid metabolic process	46	6	1.71	0.30791
GO:0009684	indoleacetic acid biosynthetic process	46	6	1.71	0.30791
GO:0060341	regulation of cellular localization	8	0	0.3	0.30842
GO:0006423	cysteinyl-tRNA aminoacylation	3	0	0.11	0.30843
GO:0051646	mitochondrion localization	19	0	0.71	0.30863
GO:0006433	prolyl-tRNA aminoacylation	7	1	0.26	0.3095
GO:0006545	glycine biosynthetic process	7	0	0.26	0.30963
GO:0009733	response to auxin	204	13	7.59	0.3097
GO:0006720	isoprenoid metabolic process	411	49	15.3	0.31104
GO:0046488	phosphatidylinositol metabolic process	127	1	4.73	0.31149
GO:0006348	chromatin silencing at telomere	1	0	0.04	0.31166
GO:0046352	disaccharide catabolic process	8	0	0.3	0.31208
GO:0009313	oligosaccharide catabolic process	8	0	0.3	0.31208
GO:0042026	protein refolding	22	0	0.82	0.31284
GO:0080136	priming of cellular response to stress	2	0	0.07	0.31289
GO:0000169	activation of MAPK activity involved in osmosensory signaling pathway	2	0	0.07	0.31289
GO:0006552	leucine catabolic process	8	2	0.3	0.31292
GO:0010928	regulation of auxin mediated signaling pathway	23	3	0.86	0.31334
GO:1901334	lactone metabolic process	4	0	0.15	0.31353
GO:1901336	lactone biosynthetic process	4	0	0.15	0.31353
GO:0016999	antibiotic metabolic process	4	0	0.15	0.31353
GO:0030653	beta-lactam antibiotic metabolic process	4	0	0.15	0.31353
GO:0030654	beta-lactam antibiotic biosynthetic process	4	0	0.15	0.31353
GO:0017000	antibiotic biosynthetic process	4	0	0.15	0.31353
GO:0017144	drug metabolic process	4	0	0.15	0.31353
GO:0072338	cellular lactam metabolic process	4	0	0.15	0.31353
GO:0072339	cellular lactam biosynthetic process	4	0	0.15	0.31353
GO:0042316	penicillin metabolic process	4	0	0.15	0.31353
GO:0042318	penicillin biosynthetic process	4	0	0.15	0.31353
GO:1990019	protein storage vacuole organization	1	0	0.04	0.31532
GO:0006573	valine metabolic process	22	0	0.82	0.31535
GO:0009812	flavonoid metabolic process	137	11	5.1	0.3158
GO:0032101	regulation of response to external stimulus	14	0	0.52	0.31599
GO:0042822	pyridoxal phosphate metabolic process	12	0	0.45	0.31602
GO:0042823	pyridoxal phosphate biosynthetic process	12	0	0.45	0.31602
GO:0044786	cell cycle DNA replication	76	0	2.83	0.31608
GO:0006007	glucose catabolic process	275	34	10.24	0.31634
GO:0019320	hexose catabolic process	275	34	10.24	0.31634
GO:0072507	divalent inorganic cation homeostasis	28	0	1.04	0.31649
GO:0019295	coenzyme M biosynthetic process	1	0	0.04	0.31688
GO:0019296	coenzyme M metabolic process	1	0	0.04	0.31688
GO:0009167	purine ribonucleoside monophosphate metabolic process	621	28	23.12	0.31753
GO:0009126	purine nucleoside monophosphate metabolic process	621	28	23.12	0.31753
GO:0010430	fatty acid omega-oxidation	3	1	0.11	0.31769
GO:0042554	superoxide anion generation	1	0	0.04	0.31783
GO:0006145	purine nucleobase catabolic process	1	0	0.04	0.31783
GO:0046110	xanthine metabolic process	1	0	0.04	0.31783
GO:0046146	tetrahydrobiopterin metabolic process	3	1	0.11	0.318
GO:0006729	tetrahydrobiopterin biosynthetic process	3	1	0.11	0.318
GO:0048658	anther wall tapetum development	3	0	0.11	0.31808
GO:0048578	positive regulation of long-day photoperiodism, flowering	7	0	0.26	0.31828
GO:0008655	pyrimidine-containing compound salvage	10	0	0.37	0.3183
GO:0009808	lignin metabolic process	56	5	2.08	0.31862
GO:0010381	attachment of peroxisome to chloroplast	1	0	0.04	0.31935
GO:0009554	megasporogenesis	2	0	0.07	0.32011
GO:0015669	gas transport	3	0	0.11	0.32057
GO:0015671	oxygen transport	3	0	0.11	0.32057
GO:0034220	ion transmembrane transport	368	16	13.7	0.32114
GO:0010345	suberin biosynthetic process	8	0	0.3	0.32164
GO:0032784	regulation of DNA-templated transcription, elongation	14	0	0.52	0.32167
GO:0071545	inositol phosphate catabolic process	8	0	0.3	0.32244
GO:0046855	inositol phosphate dephosphorylation	8	0	0.3	0.32244
GO:0046838	phosphorylated carbohydrate dephosphorylation	8	0	0.3	0.32244
GO:0080158	chloroplast ribulose bisphosphate carboxylase complex biogenesis	2	0	0.07	0.32261
GO:0010098	suspensor development	3	0	0.11	0.32261
GO:0009889	regulation of biosynthetic process	1824	60	67.91	0.32269
GO:0032855	positive regulation of Rac GTPase activity	1	0	0.04	0.32315
GO:0032321	positive regulation of Rho GTPase activity	1	0	0.04	0.32315
GO:0032319	regulation of Rho GTPase activity	1	0	0.04	0.32315
GO:0016075	rRNA catabolic process	4	0	0.15	0.32339
GO:0010021	amylopectin biosynthetic process	5	1	0.19	0.32421
GO:2000896	amylopectin metabolic process	5	1	0.19	0.32421
GO:0048580	regulation of post-embryonic development	279	5	10.39	0.32437
GO:0010346	shoot axis formation	7	0	0.26	0.32446
GO:0010223	secondary shoot formation	7	0	0.26	0.32446
GO:0001763	morphogenesis of a branching structure	7	0	0.26	0.32446
GO:0006906	vesicle fusion	1	0	0.04	0.32519
GO:0032527	protein exit from endoplasmic reticulum	1	0	0.04	0.32519
GO:0048280	vesicle fusion with Golgi apparatus	1	0	0.04	0.32519
GO:0006644	phospholipid metabolic process	456	43	16.98	0.32537
GO:0010163	high-affinity potassium ion import	1	0	0.04	0.3256
GO:0015729	oxaloacetate transport	3	1	0.11	0.32804
GO:0019673	GDP-mannose metabolic process	8	0	0.3	0.32901
GO:0046719	regulation by virus of viral protein levels in host cell	1	0	0.04	0.32953
GO:0043903	regulation of symbiosis, encompassing mutualism through parasitism	1	0	0.04	0.32953
GO:0050792	regulation of viral process	1	0	0.04	0.32953
GO:0071423	malate transmembrane transport	4	1	0.15	0.32962
GO:0046219	indolalkylamine biosynthetic process	21	0	0.78	0.3297
GO:0000162	tryptophan biosynthetic process	21	0	0.78	0.3297
GO:0046401	lipopolysaccharide core region metabolic process	3	0	0.11	0.32979
GO:0009244	lipopolysaccharide core region biosynthetic process	3	0	0.11	0.32979
GO:0001522	pseudouridine synthesis	30	0	1.12	0.32992
GO:0048544	recognition of pollen	124	8	4.62	0.33003
GO:0008037	cell recognition	124	8	4.62	0.33003
GO:0006119	oxidative phosphorylation	52	2	1.94	0.33149
GO:0034314	Arp2/3 complex-mediated actin nucleation	8	0	0.3	0.33243
GO:0042964	thioredoxin biosynthetic process	1	0	0.04	0.33297
GO:0005984	disaccharide metabolic process	219	16	8.15	0.3332
GO:0048563	post-embryonic organ morphogenesis	100	0	3.72	0.33326
GO:0048444	floral organ morphogenesis	100	0	3.72	0.33326
GO:0044093	positive regulation of molecular function	202	21	7.52	0.33374
GO:0007346	regulation of mitotic cell cycle	63	0	2.35	0.33396
GO:0071588	hydrogen peroxide mediated signaling pathway	2	0	0.07	0.3351
GO:1901527	abscisic acid-activated signaling pathway involved in stomatal movement	2	0	0.07	0.3351
GO:1901528	hydrogen peroxide mediated signaling pathway involved in stomatal movement	2	0	0.07	0.3351
GO:0032411	positive regulation of transporter activity	2	0	0.07	0.3351
GO:1901529	positive regulation of anion channel activity	2	0	0.07	0.3351
GO:0032414	positive regulation of ion transmembrane transporter activity	2	0	0.07	0.3351
GO:0080094	response to trehalose-6-phosphate	2	0	0.07	0.33588
GO:0046683	response to organophosphorus	2	0	0.07	0.33588
GO:0018345	protein palmitoylation	1	0	0.04	0.33621
GO:0044364	disruption of cells of other organism	5	0	0.19	0.33798
GO:0031640	killing of cells of other organism	5	0	0.19	0.33798
GO:0001906	cell killing	5	0	0.19	0.33798
GO:0048311	mitochondrion distribution	4	0	0.15	0.33801
GO:0032543	mitochondrial translation	6	2	0.22	0.33921
GO:0048588	developmental cell growth	158	13	5.88	0.33933
GO:0006874	cellular calcium ion homeostasis	14	0	0.52	0.33934
GO:0070988	demethylation	4	0	0.15	0.34004
GO:0042542	response to hydrogen peroxide	179	7	6.66	0.34022
GO:0043562	cellular response to nitrogen levels	11	0	0.41	0.3403
GO:0048510	regulation of timing of transition from vegetative to reproductive phase	18	1	0.67	0.34044
GO:0048506	regulation of timing of meristematic phase transition	18	1	0.67	0.34044
GO:0018344	protein geranylgeranylation	7	0	0.26	0.34054
GO:1901360	organic cyclic compound metabolic process	6424	215	239.16	0.34089
GO:0009643	photosynthetic acclimation	3	1	0.11	0.34101
GO:0090322	regulation of superoxide metabolic process	3	1	0.11	0.34101
GO:0009310	amine catabolic process	57	4	2.12	0.34103
GO:0042402	cellular biogenic amine catabolic process	57	4	2.12	0.34103
GO:0018022	peptidyl-lysine methylation	1	0	0.04	0.34109
GO:0018023	peptidyl-lysine trimethylation	1	0	0.04	0.34109
GO:0080182	histone H3-K4 trimethylation	1	0	0.04	0.34109
GO:0046482	para-aminobenzoic acid metabolic process	24	1	0.89	0.34121
GO:0065001	specification of axis polarity	39	1	1.45	0.34124
GO:0006935	chemotaxis	11	0	0.41	0.34124
GO:0042330	taxis	11	0	0.41	0.34124
GO:0044723	single-organism carbohydrate metabolic process	1453	76	54.09	0.34154
GO:0006379	mRNA cleavage	7	0	0.26	0.34204
GO:0035999	tetrahydrofolate interconversion	26	1	0.97	0.3421
GO:0060631	regulation of meiosis I	1	0	0.04	0.34212
GO:0010520	regulation of reciprocal meiotic recombination	1	0	0.04	0.34212
GO:0045128	negative regulation of reciprocal meiotic recombination	1	0	0.04	0.34212
GO:0045835	negative regulation of meiosis	1	0	0.04	0.34212
GO:0007584	response to nutrient	7	0	0.26	0.34238
GO:0060154	cellular process regulating host cell cycle in response to virus	1	0	0.04	0.3424
GO:0098586	cellular response to virus	65	0	2.42	0.34241
GO:0009970	cellular response to sulfate starvation	9	0	0.34	0.34282
GO:1990052	ER to chloroplast lipid transport	2	0	0.07	0.34306
GO:1901965	endoplasmic reticulum to chloroplast transport	2	0	0.07	0.34306
GO:0034196	acylglycerol transport	2	0	0.07	0.34306
GO:0098542	defense response to other organism	526	35	19.58	0.3432
GO:0009813	flavonoid biosynthetic process	118	10	4.39	0.34326
GO:0048451	petal formation	33	0	1.23	0.34403
GO:0048453	sepal formation	33	0	1.23	0.34403
GO:0048447	sepal morphogenesis	33	0	1.23	0.34403
GO:0006428	isoleucyl-tRNA aminoacylation	4	0	0.15	0.34417
GO:0046836	glycolipid transport	8	0	0.3	0.34473
GO:0034035	purine ribonucleoside bisphosphate metabolic process	7	0	0.26	0.3456
GO:0015969	guanosine tetraphosphate metabolic process	7	0	0.26	0.3456
GO:0034284	response to monosaccharide	105	5	3.91	0.34687
GO:0080121	AMP transport	1	0	0.04	0.34733
GO:0031929	TOR signaling	4	0	0.15	0.34766
GO:0051883	killing of cells in other organism involved in symbiotic interaction	2	0	0.07	0.34791
GO:0051818	disruption of cells of other organism involved in symbiotic interaction	2	0	0.07	0.34791
GO:0001897	cytolysis by symbiont of host cells	2	0	0.07	0.34791
GO:0051801	cytolysis in other organism involved in symbiotic interaction	2	0	0.07	0.34791
GO:0019835	cytolysis	2	0	0.07	0.34791
GO:0019836	hemolysis by symbiont of host erythrocytes	2	0	0.07	0.34791
GO:0044179	hemolysis in other organism	2	0	0.07	0.34791
GO:0001907	killing by symbiont of host cells	2	0	0.07	0.34791
GO:0052331	hemolysis in other organism involved in symbiotic interaction	2	0	0.07	0.34791
GO:0044004	disruption by symbiont of host cell	2	0	0.07	0.34791
GO:0051715	cytolysis in other organism	2	0	0.07	0.34791
GO:0010227	floral organ abscission	21	3	0.78	0.34798
GO:0072524	pyridine-containing compound metabolic process	272	35	10.13	0.34823
GO:0016051	carbohydrate biosynthetic process	792	48	29.49	0.34839
GO:0033615	mitochondrial proton-transporting ATP synthase complex assembly	1	0	0.04	0.3487
GO:0006873	cellular ion homeostasis	129	7	4.8	0.35008
GO:0035970	peptidyl-threonine dephosphorylation	1	0	0.04	0.35016
GO:0043101	purine-containing compound salvage	8	1	0.3	0.35031
GO:0002376	immune system process	418	34	15.56	0.3515
GO:1901661	quinone metabolic process	25	2	0.93	0.35151
GO:1901663	quinone biosynthetic process	25	2	0.93	0.35151
GO:1901073	glucosamine-containing compound biosynthetic process	12	0	0.45	0.35182
GO:0046349	amino sugar biosynthetic process	12	0	0.45	0.35182
GO:0043244	regulation of protein complex disassembly	22	0	0.82	0.35201
GO:0006004	fucose metabolic process	1	0	0.04	0.35201
GO:0042353	fucose biosynthetic process	1	0	0.04	0.35201
GO:0010089	xylem development	42	4	1.56	0.35207
GO:0018065	protein-cofactor linkage	5	0	0.19	0.35216
GO:0006432	phenylalanyl-tRNA aminoacylation	4	0	0.15	0.3522
GO:1901616	organic hydroxy compound catabolic process	23	2	0.86	0.35232
GO:0046072	dTDP metabolic process	1	0	0.04	0.35244
GO:0006233	dTDP biosynthetic process	1	0	0.04	0.35244
GO:0009196	pyrimidine deoxyribonucleoside diphosphate metabolic process	1	0	0.04	0.35244
GO:0009197	pyrimidine deoxyribonucleoside diphosphate biosynthetic process	1	0	0.04	0.35244
GO:0009189	deoxyribonucleoside diphosphate biosynthetic process	1	0	0.04	0.35244
GO:0009133	nucleoside diphosphate biosynthetic process	1	0	0.04	0.35244
GO:0009138	pyrimidine nucleoside diphosphate metabolic process	1	0	0.04	0.35244
GO:0009139	pyrimidine nucleoside diphosphate biosynthetic process	1	0	0.04	0.35244
[truncated: 2,321 more rows]

## Sheet:  mature_vs_senescent CC
GO ID	Term	Annotated	Significant	Expected	KS
GO:0009535	chloroplast thylakoid membrane	369	75	13.96	4e-09
GO:0080008	Cul4-RING E3 ubiquitin ligase complex	70	0	2.65	8.3e-07
GO:0009570	chloroplast stroma	691	87	26.15	1.7e-06
GO:0000151	ubiquitin ligase complex	182	1	6.89	3e-06
GO:0016021	integral component of membrane	2510	114	94.99	3.2e-05
GO:0009941	chloroplast envelope	610	71	23.08	4.6e-05
GO:0046658	anchored component of plasma membrane	30	3	1.14	8e-05
GO:0009522	photosystem I	59	20	2.23	8.7e-05
GO:0009543	chloroplast thylakoid lumen	65	18	2.46	0.00015
GO:0005802	trans-Golgi network	140	3	5.3	0.00033
GO:0005643	nuclear pore	32	0	1.21	0.00053
GO:0005768	endosome	195	3	7.38	0.00056
GO:0009523	photosystem II	79	24	2.99	0.00067
GO:0090575	RNA polymerase II transcription factor complex	28	0	1.06	0.00083
GO:0009706	chloroplast inner membrane	68	8	2.57	0.00157
GO:0009534	chloroplast thylakoid	481	99	18.2	0.00277
GO:0031301	integral component of organelle membrane	42	2	1.59	0.00487
GO:0030093	chloroplast photosystem I	5	3	0.19	0.00509
GO:0010598	NAD(P)H dehydrogenase complex (plastoquinone)	12	6	0.45	0.00581
GO:0005795	Golgi stack	22	0	0.83	0.00643
GO:0009506	plasmodesma	416	6	15.74	0.00669
GO:0009654	photosystem II oxygen evolving complex	36	10	1.36	0.00705
GO:0030076	light-harvesting complex	22	8	0.83	0.00758
GO:0009705	plant-type vacuole membrane	32	2	1.21	0.01364
GO:0005669	transcription factor TFIID complex	8	0	0.3	0.01406
GO:0043660	bacteroid-containing symbiosome	8	0	0.3	0.01451
GO:0043659	symbiosome	8	0	0.3	0.01451
GO:0010287	plastoglobule	69	14	2.61	0.01645
GO:0031227	intrinsic component of endoplasmic reticulum membrane	21	1	0.79	0.01707
GO:0009579	thylakoid	628	124	23.77	0.01796
GO:0030139	endocytic vesicle	9	0	0.34	0.01945
GO:0042646	plastid nucleoid	24	1	0.91	0.01952
GO:0016592	mediator complex	31	0	1.17	0.02515
GO:0008287	protein serine/threonine phosphatase complex	36	0	1.36	0.02568
GO:1903293	phosphatase complex	36	0	1.36	0.02568
GO:0000795	synaptonemal complex	2	0	0.08	0.02586
GO:0005834	heterotrimeric G-protein complex	34	1	1.29	0.02706
GO:0033095	aleurone grain	3	1	0.11	0.02759
GO:0005846	nuclear cap binding complex	3	0	0.11	0.0294
GO:0034518	RNA cap binding complex	3	0	0.11	0.0294
GO:0044438	microbody part	33	0	1.25	0.03035
GO:0044439	peroxisomal part	33	0	1.25	0.03035
GO:0009538	photosystem I reaction center	13	5	0.49	0.03111
GO:0009533	chloroplast stromal thylakoid	17	6	0.64	0.03228
GO:0031984	organelle subcompartment	489	99	18.51	0.03509
GO:0031228	intrinsic component of Golgi membrane	10	1	0.38	0.03525
GO:0030173	integral component of Golgi membrane	10	1	0.38	0.03525
GO:0005778	peroxisomal membrane	24	0	0.91	0.03563
GO:0031903	microbody membrane	24	0	0.91	0.03563
GO:0031985	Golgi cisterna	8	0	0.3	0.0359
GO:0019005	SCF ubiquitin ligase complex	20	0	0.76	0.03668
GO:0016602	CCAAT-binding factor complex	11	0	0.42	0.03902
GO:0009574	preprophase band	9	0	0.34	0.04249
GO:0009331	glycerol-3-phosphate dehydrogenase complex	10	0	0.38	0.04345
GO:0000159	protein phosphatase type 2A complex	15	0	0.57	0.0445
GO:0043076	megasporocyte nucleus	3	0	0.11	0.04797
GO:0043078	polar nucleus	3	0	0.11	0.04797
GO:0033186	CAF-1 complex	3	0	0.11	0.05076
GO:0070603	SWI/SNF superfamily-type complex	7	0	0.26	0.05129
GO:0000932	cytoplasmic mRNA processing body	13	0	0.49	0.05271
GO:0045178	basal part of cell	3	1	0.11	0.05576
GO:0009925	basal plasma membrane	3	1	0.11	0.05576
GO:0016323	basolateral plasma membrane	3	1	0.11	0.05576
GO:0019898	extrinsic component of membrane	86	10	3.25	0.05593
GO:0030176	integral component of endoplasmic reticulum membrane	9	0	0.34	0.05691
GO:0000439	core TFIIH complex	7	0	0.26	0.0583
GO:0090404	pollen tube tip	6	0	0.23	0.0613
GO:0060187	cell pole	6	0	0.23	0.0613
GO:0051286	cell tip	6	0	0.23	0.0613
GO:0035838	growing cell tip	6	0	0.23	0.0613
GO:0031234	extrinsic component of cytoplasmic side of plasma membrane	36	1	1.36	0.06282
GO:0019897	extrinsic component of plasma membrane	36	1	1.36	0.06282
GO:0009897	external side of plasma membrane	5	1	0.19	0.06451
GO:0032580	Golgi cisterna membrane	4	0	0.15	0.0672
GO:0000313	organellar ribosome	12	3	0.45	0.0694
GO:0017119	Golgi transport complex	7	0	0.26	0.07148
GO:0030688	preribosome, small subunit precursor	2	0	0.08	0.076
GO:0010319	stromule	51	4	1.93	0.07941
GO:0000178	exosome (RNase complex)	8	2	0.3	0.08105
GO:0005783	endoplasmic reticulum	472	10	17.86	0.08535
GO:0030095	chloroplast photosystem II	16	5	0.61	0.08538
GO:0045177	apical part of cell	11	0	0.42	0.09104
GO:0000229	cytoplasmic chromosome	14	1	0.53	0.09154
GO:0009508	plastid chromosome	14	1	0.53	0.09154
GO:0042644	chloroplast nucleoid	7	0	0.26	0.09481
GO:0005777	peroxisome	194	3	7.34	0.09776
GO:0042579	microbody	194	3	7.34	0.09776
GO:1990391	DNA repair complex	5	0	0.19	0.09889
GO:0031519	PcG protein complex	5	0	0.19	0.09952
GO:0031461	cullin-RING ubiquitin ligase complex	117	0	4.43	0.10089
GO:0033202	DNA helicase complex	6	0	0.23	0.10134
GO:0097346	INO80-type complex	6	0	0.23	0.10134
GO:0031011	Ino80 complex	6	0	0.23	0.10134
GO:0033185	dolichol-phosphate-mannose synthase complex	2	0	0.08	0.10318
GO:0031501	mannosyltransferase complex	2	0	0.08	0.10318
GO:0009547	plastid ribosome	7	3	0.26	0.1046
GO:0030666	endocytic vesicle membrane	6	0	0.23	0.10765
GO:0043661	peribacteroid membrane	6	0	0.23	0.10765
GO:0009531	secondary cell wall	2	1	0.08	0.10812
GO:0005761	mitochondrial ribosome	5	0	0.19	0.11451
GO:0009512	cytochrome b6f complex	5	2	0.19	0.11747
GO:0031897	Tic complex	8	0	0.3	0.12038
GO:0000152	nuclear ubiquitin ligase complex	13	0	0.49	0.12189
GO:0005663	DNA replication factor C complex	2	0	0.08	0.12505
GO:0000502	proteasome complex	131	0	4.96	0.12566
GO:0000325	plant-type vacuole	58	2	2.19	0.12671
GO:0005744	mitochondrial inner membrane presequence translocase complex	10	0	0.38	0.12721
GO:0008290	F-actin capping protein complex	3	0	0.11	0.12759
GO:0071203	WASH complex	3	0	0.11	0.12759
GO:0005801	cis-Golgi network	12	0	0.45	0.12768
GO:0005657	replication fork	6	0	0.23	0.13206
GO:0044462	external encapsulating structure part	8	1	0.3	0.13326
GO:0000922	spindle pole	11	0	0.42	0.13777
GO:0009921	auxin efflux carrier complex	1	1	0.04	0.1401
GO:0045281	succinate dehydrogenase complex	10	0	0.38	0.1411
GO:0045273	respiratory chain complex II	10	0	0.38	0.1411
GO:0048226	Casparian strip	1	1	0.04	0.14122
GO:0005881	cytoplasmic microtubule	11	0	0.42	0.14237
GO:0005576	extracellular region	534	40	20.21	0.14374
GO:0019031	viral envelope	18	1	0.68	0.14626
GO:0036338	viral membrane	18	1	0.68	0.14626
GO:0042575	DNA polymerase complex	5	0	0.19	0.1545
GO:0031209	SCAR complex	2	0	0.08	0.1546
GO:0031300	intrinsic component of organelle membrane	56	3	2.12	0.15569
GO:0030123	AP-3 adaptor complex	3	0	0.11	0.15707
GO:0000312	plastid small ribosomal subunit	4	2	0.15	0.16703
GO:0005680	anaphase-promoting complex	11	0	0.42	0.16855
GO:0005762	mitochondrial large ribosomal subunit	2	0	0.08	0.17008
GO:0030956	glutamyl-tRNA(Gln) amidotransferase complex	4	2	0.15	0.17599
GO:0009537	proplastid	1	0	0.04	0.17763
GO:0098590	plasma membrane region	10	1	0.38	0.17823
GO:0010445	nuclear dicing body	8	0	0.3	0.17827
GO:0043235	receptor complex	2	0	0.08	0.18154
GO:0009504	cell plate	23	0	0.87	0.18281
GO:0032592	integral component of mitochondrial membrane	6	1	0.23	0.18362
GO:0000314	organellar small ribosomal subunit	7	2	0.26	0.18847
GO:0044214	spanning component of plasma membrane	1	0	0.04	0.18852
GO:0010005	cortical microtubule, transverse to long axis	7	0	0.26	0.18879
GO:0009930	longitudinal side of cell surface	1	0	0.04	0.19217
GO:0035770	ribonucleoprotein granule	16	1	0.61	0.19554
GO:0036464	cytoplasmic ribonucleoprotein granule	16	1	0.61	0.19554
GO:0009277	fungal-type cell wall	7	0	0.26	0.19562
GO:0016328	lateral plasma membrane	3	1	0.11	0.19649
GO:0005782	peroxisomal matrix	9	0	0.34	0.19653
GO:0031907	microbody lumen	9	0	0.34	0.19653
GO:0000808	origin recognition complex	7	0	0.26	0.19709
GO:0005885	Arp2/3 protein complex	10	0	0.38	0.19916
GO:0016471	vacuolar proton-transporting V-type ATPase complex	24	0	0.91	0.19966
GO:0009317	acetyl-CoA carboxylase complex	7	0	0.26	0.20068
GO:0005950	anthranilate synthase complex	1	0	0.04	0.20327
GO:0098552	side of membrane	12	1	0.45	0.20473
GO:0009507	chloroplast	2135	203	80.8	0.20577
GO:0009505	plant-type cell wall	122	8	4.62	0.20651
GO:0005749	mitochondrial respiratory chain complex II	8	0	0.3	0.2088
GO:0045257	succinate dehydrogenase complex (ubiquinone)	8	0	0.3	0.2088
GO:0045283	fumarate reductase complex	8	0	0.3	0.2088
GO:0005971	ribonucleoside-diphosphate reductase complex	2	0	0.08	0.21155
GO:0005797	Golgi medial cisterna	4	0	0.15	0.21311
GO:0000506	glycosylphosphatidylinositol-N-acetylglucosaminyltransferase (GPI-GnT) complex	1	0	0.04	0.2144
GO:0000814	ESCRT II complex	2	0	0.08	0.21639
GO:0016591	DNA-directed RNA polymerase II, holoenzyme	44	0	1.67	0.2181
GO:0042597	periplasmic space	6	0	0.23	0.22062
GO:0009986	cell surface	16	2	0.61	0.22339
GO:0005951	carbamoyl-phosphate synthase complex	6	0	0.23	0.22441
GO:0009532	plastid stroma	711	89	26.91	0.22471
GO:0005958	DNA-dependent protein kinase-DNA ligase 4 complex	1	0	0.04	0.22504
GO:0070419	nonhomologous end joining complex	1	0	0.04	0.22504
GO:0042765	GPI-anchor transamidase complex	2	0	0.08	0.22733
GO:0044463	cell projection part	13	0	0.49	0.23151
GO:0044423	virion part	19	1	0.72	0.23235
GO:0019012	virion	19	1	0.72	0.23235
GO:0044420	extracellular matrix part	1	0	0.04	0.2325
GO:0043667	pollen wall	1	0	0.04	0.2325
GO:0043668	exine	1	0	0.04	0.2325
GO:0043673	sexine	1	0	0.04	0.2325
GO:0043674	columella	1	0	0.04	0.2325
GO:0009330	DNA topoisomerase complex (ATP-hydrolyzing)	3	0	0.11	0.23312
GO:0034357	photosynthetic membrane	440	89	16.65	0.23685
GO:0034705	potassium channel complex	1	0	0.04	0.24664
GO:0034702	ion channel complex	1	0	0.04	0.24664
GO:0008076	voltage-gated potassium channel complex	1	0	0.04	0.24664
GO:0034703	cation channel complex	1	0	0.04	0.24664
GO:0032300	mismatch repair complex	3	0	0.11	0.24956
GO:0098573	intrinsic component of mitochondrial membrane	8	1	0.3	0.25441
GO:0030089	phycobilisome	2	0	0.08	0.2554
GO:0005675	holo TFIIH complex	4	0	0.15	0.25572
GO:0032806	carboxy-terminal domain protein kinase complex	4	0	0.15	0.25572
GO:0005965	protein farnesyltransferase complex	4	0	0.15	0.2586
GO:0044436	thylakoid part	479	99	18.13	0.25904
GO:0065010	extracellular membrane-bounded organelle	9	0	0.34	0.26064
GO:0070062	extracellular vesicular exosome	9	0	0.34	0.26064
GO:0043230	extracellular organelle	9	0	0.34	0.26064
GO:0010007	magnesium chelatase complex	3	1	0.11	0.26222
GO:0033588	Elongator holoenzyme complex	5	1	0.19	0.26286
GO:0042651	thylakoid membrane	411	82	15.55	0.27127
GO:0009509	chromoplast	5	0	0.19	0.2746
GO:0044451	nucleoplasm part	148	1	5.6	0.27564
GO:0031977	thylakoid lumen	86	22	3.25	0.27687
GO:0044426	cell wall part	3	1	0.11	0.27944
GO:0042807	central vacuole	1	0	0.04	0.27948
GO:0030981	cortical microtubule cytoskeleton	10	0	0.38	0.28029
GO:0055028	cortical microtubule	10	0	0.38	0.28029
GO:0000940	condensed chromosome outer kinetochore	1	0	0.04	0.28156
GO:0000942	condensed nuclear chromosome outer kinetochore	1	0	0.04	0.28156
GO:0072686	mitotic spindle	1	0	0.04	0.28156
GO:0042729	DASH complex	1	0	0.04	0.28156
GO:0009501	amyloplast	13	0	0.49	0.28164
GO:0030313	cell envelope	5	0	0.19	0.28384
GO:0030288	outer membrane-bounded periplasmic space	5	0	0.19	0.28384
GO:0030684	preribosome	14	0	0.53	0.28419
GO:0000145	exocyst	39	1	1.48	0.28723
GO:0000813	ESCRT I complex	1	0	0.04	0.28923
GO:0009524	phragmoplast	34	1	1.29	0.29101
GO:0032040	small-subunit processome	8	0	0.3	0.29539
GO:0030681	multimeric ribonuclease P complex	1	0	0.04	0.30315
GO:0030677	ribonuclease P complex	1	0	0.04	0.30315
GO:0000172	ribonuclease MRP complex	1	0	0.04	0.30315
GO:0005655	nucleolar ribonuclease P complex	1	0	0.04	0.30315
GO:0005876	spindle microtubule	7	0	0.26	0.30569
GO:0031306	intrinsic component of mitochondrial outer membrane	5	1	0.19	0.30949
GO:0031307	integral component of mitochondrial outer membrane	5	1	0.19	0.30949
GO:0009360	DNA polymerase III complex	4	0	0.15	0.31094
GO:0000228	nuclear chromosome	43	0	1.63	0.31564
GO:0070971	endoplasmic reticulum exit site	2	0	0.08	0.31959
GO:0009341	beta-galactosidase complex	2	0	0.08	0.32191
GO:0000315	organellar large ribosomal subunit	5	1	0.19	0.3248
GO:0090544	BAF-type complex	1	0	0.04	0.33212
GO:0016514	SWI/SNF complex	1	0	0.04	0.33212
GO:0000176	nuclear exosome (RNase complex)	2	0	0.08	0.33736
GO:0070382	exocytic vesicle	1	0	0.04	0.34025
GO:0031350	intrinsic component of plastid membrane	9	0	0.34	0.34118
GO:0031351	integral component of plastid membrane	9	0	0.34	0.34118
GO:0005672	transcription factor TFIIA complex	1	0	0.04	0.34629
GO:0030427	site of polarized growth	15	0	0.57	0.34659
GO:0031463	Cul3-RING ubiquitin ligase complex	3	0	0.11	0.34695
GO:0032302	MutSbeta complex	1	0	0.04	0.34739
GO:0097525	spliceosomal snRNP complex	6	0	0.23	0.35228
GO:0097526	spliceosomal tri-snRNP complex	6	0	0.23	0.35228
GO:0046540	U4/U6 x U5 tri-snRNP complex	6	0	0.23	0.35228
GO:0045121	membrane raft	1	0	0.04	0.35595
GO:0005901	caveola	1	0	0.04	0.35595
GO:0098687	chromosomal region	2	0	0.08	0.35957
GO:0000781	chromosome, telomeric region	2	0	0.08	0.35957
GO:0000784	nuclear chromosome, telomeric region	2	0	0.08	0.35957
GO:0032389	MutLalpha complex	1	0	0.04	0.35999
GO:0005953	CAAX-protein geranylgeranyltransferase complex	3	0	0.11	0.36266
GO:0030904	retromer complex	7	0	0.26	0.36312
GO:0030894	replisome	3	0	0.11	0.36349
GO:0038201	TOR complex	4	0	0.15	0.36373
GO:0031931	TORC1 complex	4	0	0.15	0.36373
GO:0043564	Ku70:Ku80 complex	3	0	0.11	0.36891
GO:0009528	plastid inner membrane	72	8	2.72	0.36999
GO:0044435	plastid part	1307	160	49.46	0.37477
GO:0031360	intrinsic component of thylakoid membrane	7	1	0.26	0.37545
GO:0031361	integral component of thylakoid membrane	7	1	0.26	0.37545
GO:0009782	photosystem I antenna complex	2	1	0.08	0.37732
GO:0005763	mitochondrial small ribosomal subunit	3	0	0.11	0.38284
GO:0072546	ER membrane protein complex	1	0	0.04	0.38333
GO:0009344	nitrite reductase complex [NAD(P)H]	2	1	0.08	0.38739
GO:0030880	RNA polymerase complex	53	0	2.01	0.39097
GO:0055029	nuclear DNA-directed RNA polymerase complex	53	0	2.01	0.39097
GO:0000428	DNA-directed RNA polymerase complex	53	0	2.01	0.39097
GO:0000220	vacuolar proton-transporting V-type ATPase, V0 domain	14	0	0.53	0.39097
GO:1902562	H4 histone acetyltransferase complex	8	1	0.3	0.39225
GO:0043189	H4/H2A histone acetyltransferase complex	8	1	0.3	0.39225
GO:0009536	plastid	2332	208	88.25	0.39264
GO:0005853	eukaryotic translation elongation factor 1 complex	9	0	0.34	0.39366
GO:0005654	nucleoplasm	157	1	5.94	0.39427
GO:0031012	extracellular matrix	16	2	0.61	0.39471
GO:0032301	MutSalpha complex	2	0	0.08	0.39642
GO:0030286	dynein complex	5	0	0.19	0.39732
GO:0043033	isoamylase complex	1	0	0.04	0.4045
GO:0010368	chloroplast isoamylase complex	1	0	0.04	0.4045
GO:0030870	Mre11 complex	3	0	0.11	0.40835
GO:0010006	Toc complex	1	0	0.04	0.40855
GO:0019008	molybdopterin synthase complex	1	0	0.04	0.41346
GO:0036452	ESCRT complex	8	0	0.3	0.41409
GO:0000109	nucleotide-excision repair complex	1	0	0.04	0.41839
GO:0008622	epsilon DNA polymerase complex	1	0	0.04	0.41839
GO:0043601	nuclear replisome	1	0	0.04	0.41839
GO:0031352	intrinsic component of plastid inner membrane	2	0	0.08	0.4186
GO:0031353	integral component of plastid inner membrane	2	0	0.08	0.4186
GO:0031356	intrinsic component of chloroplast inner membrane	2	0	0.08	0.4186
GO:0031357	integral component of chloroplast inner membrane	2	0	0.08	0.4186
GO:0044796	DNA polymerase processivity factor complex	3	0	0.11	0.42397
GO:0043626	PCNA complex	3	0	0.11	0.42397
GO:0008305	integrin complex	1	0	0.04	0.4261
GO:0098636	protein complex involved in cell adhesion	1	0	0.04	0.4261
GO:0048046	apoplast	293	22	11.09	0.4264
GO:0043680	filiform apparatus	2	0	0.08	0.42745
GO:0008278	cohesin complex	7	0	0.26	0.43394
GO:0010009	cytoplasmic side of endosome membrane	1	0	0.04	0.43604
GO:0005667	transcription factor complex	35	0	1.32	0.43984
GO:0005819	spindle	47	1	1.78	0.44162
GO:0000791	euchromatin	7	0	0.26	0.44166
GO:0044454	nuclear chromosome part	37	0	1.4	0.44179
GO:0045254	pyruvate dehydrogenase complex	3	0	0.11	0.44226
GO:0000793	condensed chromosome	34	0	1.29	0.45004
GO:0005618	cell wall	434	20	16.42	0.45187
GO:0005791	rough endoplasmic reticulum	1	0	0.04	0.45238
GO:0005785	signal recognition particle receptor complex	1	0	0.04	0.45238
GO:0030867	rough endoplasmic reticulum membrane	1	0	0.04	0.45238
GO:0030312	external encapsulating structure	439	20	16.61	0.4573
GO:0009295	nucleoid	47	3	1.78	0.4582
GO:0000221	vacuolar proton-transporting V-type ATPase, V1 domain	7	0	0.26	0.46218
GO:0044432	endoplasmic reticulum part	146	1	5.53	0.46257
GO:0043596	nuclear replication fork	2	0	0.08	0.4671
GO:0009544	chloroplast ATP synthase complex	1	0	0.04	0.46779
GO:0010168	ER body	1	0	0.04	0.46832
GO:0031305	integral component of mitochondrial inner membrane	1	0	0.04	0.46904
GO:0080085	signal recognition particle, chloroplast targeting	3	0	0.11	0.47102
GO:0005851	eukaryotic translation initiation factor 2B complex	1	0	0.04	0.4735
GO:0000123	histone acetyltransferase complex	13	1	0.49	0.4756
GO:0031248	protein acetyltransferase complex	13	1	0.49	0.4756
GO:1902493	acetyltransferase complex	13	1	0.49	0.4756
GO:0045239	tricarboxylic acid cycle enzyme complex	11	0	0.42	0.47583
GO:0005952	cAMP-dependent protein kinase complex	2	0	0.08	0.47746
GO:0042645	mitochondrial nucleoid	12	0	0.45	0.47759
GO:0005774	vacuolar membrane	307	7	11.62	0.4779
GO:1902554	serine/threonine protein kinase complex	6	0	0.23	0.48319
GO:0005673	transcription factor TFIIE complex	2	0	0.08	0.48892
GO:0005942	phosphatidylinositol 3-kinase complex	1	0	0.04	0.48996
GO:0032039	integrator complex	1	0	0.04	0.49059
GO:0044437	vacuolar part	309	7	11.69	0.49459
GO:0042170	plastid membrane	135	10	5.11	0.49672
GO:0005689	U12-type spliceosomal complex	2	0	0.08	0.50033
GO:0048471	perinuclear region of cytoplasm	1	0	0.04	0.50093
GO:0070985	TFIIK complex	2	0	0.08	0.50097
GO:0009328	phenylalanine-tRNA ligase complex	1	0	0.04	0.50157
GO:0005786	signal recognition particle, endoplasmic reticulum targeting	11	0	0.42	0.50468
GO:0005769	early endosome	8	0	0.3	0.50764
GO:1990077	primosome complex	2	0	0.08	0.50935
GO:0098562	cytoplasmic side of membrane	7	0	0.26	0.51044
GO:0005839	proteasome core complex	55	0	2.08	0.51542
GO:0000790	nuclear chromatin	15	0	0.57	0.5172
GO:0012507	ER to Golgi transport vesicle membrane	14	0	0.53	0.51905
GO:0030134	ER to Golgi transport vesicle	14	0	0.53	0.51905
GO:0005789	endoplasmic reticulum membrane	121	1	4.58	0.52022
GO:0031969	chloroplast membrane	128	10	4.84	0.52305
GO:0009783	photosystem II antenna complex	3	1	0.11	0.52399
GO:0046861	glyoxysomal membrane	1	0	0.04	0.52446
GO:0019773	proteasome core complex, alpha-subunit complex	30	0	1.14	0.53028
GO:0030915	Smc5-Smc6 complex	10	0	0.38	0.53188
GO:0005884	actin filament	13	0	0.49	0.53209
GO:0005828	kinetochore microtubule	1	0	0.04	0.53368
GO:0032588	trans-Golgi network membrane	5	0	0.19	0.53848
GO:0000124	SAGA complex	1	0	0.04	0.54173
GO:0030119	AP-type membrane coat adaptor complex	36	0	1.36	0.54268
GO:0031229	intrinsic component of nuclear inner membrane	2	0	0.08	0.54479
GO:0044453	nuclear membrane part	2	0	0.08	0.54479
GO:0005637	nuclear inner membrane	2	0	0.08	0.54479
GO:0005639	integral component of nuclear inner membrane	2	0	0.08	0.54479
GO:0009526	plastid envelope	634	72	23.99	0.54483
GO:0005847	mRNA cleavage and polyadenylation specificity factor complex	6	0	0.23	0.54667
GO:0005937	mating projection	6	0	0.23	0.54758
GO:0005674	transcription factor TFIIF complex	2	0	0.08	0.55004
GO:0000311	plastid large ribosomal subunit	3	1	0.11	0.55011
GO:0005840	ribosome	862	38	32.62	0.55674
GO:0042175	nuclear outer membrane-endoplasmic reticulum membrane network	123	1	4.65	0.55849
GO:0045261	proton-transporting ATP synthase complex, catalytic core F(1)	41	3	1.55	0.55858
GO:0005968	Rab-protein geranylgeranyltransferase complex	2	0	0.08	0.55899
GO:0044440	endosomal part	19	0	0.72	0.5615
GO:0009898	cytoplasmic side of plasma membrane	6	0	0.23	0.56194
GO:0009514	glyoxysome	7	0	0.26	0.56519
GO:0005829	cytosol	1210	19	45.79	0.56956
GO:0009707	chloroplast outer membrane	43	0	1.63	0.5718
GO:0098589	membrane region	133	2	5.03	0.5723
GO:0005779	integral component of peroxisomal membrane	7	0	0.26	0.57344
GO:0031231	intrinsic component of peroxisomal membrane	7	0	0.26	0.57344
GO:0048492	ribulose bisphosphate carboxylase complex	1	0	0.04	0.57431
GO:0009573	chloroplast ribulose bisphosphate carboxylase complex	1	0	0.04	0.57431
GO:0043662	peribacteroid fluid	1	0	0.04	0.57506
GO:1902911	protein kinase complex	7	0	0.26	0.57578
GO:0031224	intrinsic component of membrane	2594	121	98.17	0.5776
GO:0031358	intrinsic component of chloroplast outer membrane	7	0	0.26	0.57995
GO:0031359	integral component of chloroplast outer membrane	7	0	0.26	0.57995
GO:0031354	intrinsic component of plastid outer membrane	7	0	0.26	0.57995
GO:0031355	integral component of plastid outer membrane	7	0	0.26	0.57995
GO:0035618	root hair	1	0	0.04	0.58225
GO:0035619	root hair tip	1	0	0.04	0.58225
GO:0009513	etioplast	5	0	0.19	0.58464
GO:0010494	cytoplasmic stress granule	3	1	0.11	0.58614
GO:0071944	cell periphery	1798	56	68.04	0.59081
GO:0042720	mitochondrial inner membrane peptidase complex	3	0	0.11	0.59295
GO:0010008	endosome membrane	18	0	0.68	0.59389
GO:0005681	spliceosomal complex	37	0	1.4	0.59471
GO:0030896	checkpoint clamp complex	2	0	0.08	0.59785
GO:0009517	PSII associated light-harvesting complex II	4	1	0.15	0.59969
GO:0009503	thylakoid light-harvesting complex	4	1	0.15	0.59969
GO:0008541	proteasome regulatory particle, lid subcomplex	1	0	0.04	0.59986
GO:0033176	proton-transporting V-type ATPase complex	58	0	2.19	0.60128
GO:0005850	eukaryotic translation initiation factor 2 complex	3	0	0.11	0.60285
GO:0005955	calcineurin complex	5	0	0.19	0.60458
GO:0035267	NuA4 histone acetyltransferase complex	7	1	0.26	0.60887
GO:0033557	Slx1-Slx4 complex	2	0	0.08	0.6107
GO:0030127	COPII vesicle coat	13	0	0.49	0.61588
GO:0031428	box C/D snoRNP complex	1	0	0.04	0.61644
GO:0032777	Piccolo NuA4 histone acetyltransferase complex	3	0	0.11	0.61746
GO:0031304	intrinsic component of mitochondrial inner membrane	3	0	0.11	0.6207
GO:0045252	oxoglutarate dehydrogenase complex	7	0	0.26	0.62346
GO:0045240	dihydrolipoyl dehydrogenase complex	7	0	0.26	0.62346
GO:0016607	nuclear speck	19	0	0.72	0.62693
GO:0030446	hyphal cell wall	2	0	0.08	0.62752
GO:0005788	endoplasmic reticulum lumen	21	0	0.79	0.6293
GO:0031332	RNAi effector complex	5	0	0.19	0.6339
GO:0016442	RISC complex	5	0	0.19	0.6339
GO:0005770	late endosome	17	0	0.64	0.63512
GO:0009923	fatty acid elongase complex	2	0	0.08	0.65103
GO:0016461	unconventional myosin complex	3	0	0.11	0.65839
GO:0000794	condensed nuclear chromosome	13	0	0.49	0.65867
GO:0019774	proteasome core complex, beta-subunit complex	1	0	0.04	0.65958
GO:0031105	septin complex	1	0	0.04	0.66005
GO:0005854	nascent polypeptide-associated complex	1	0	0.04	0.66154
GO:0015629	actin cytoskeleton	81	0	3.07	0.6644
GO:0030062	mitochondrial tricarboxylic acid cycle enzyme complex	3	0	0.11	0.66739
GO:0005947	mitochondrial alpha-ketoglutarate dehydrogenase complex	3	0	0.11	0.66739
GO:0009353	mitochondrial oxoglutarate dehydrogenase complex	3	0	0.11	0.66739
GO:0042995	cell projection	31	0	1.17	0.66866
GO:0000164	protein phosphatase type 1 complex	4	0	0.15	0.66936
GO:0005816	spindle pole body	4	0	0.15	0.66936
GO:0000780	condensed nuclear chromosome, centromeric region	4	0	0.15	0.66936
GO:0000777	condensed chromosome kinetochore	4	0	0.15	0.66936
GO:0000778	condensed nuclear chromosome kinetochore	4	0	0.15	0.66936
GO:0000779	condensed chromosome, centromeric region	4	0	0.15	0.66936
GO:0016604	nuclear body	33	0	1.25	0.6736
GO:0009337	sulfite reductase complex (NADPH)	1	0	0.04	0.67423
GO:0043332	mating projection tip	3	0	0.11	0.67445
GO:0030687	preribosome, large subunit precursor	1	0	0.04	0.6759
GO:0008180	COP9 signalosome	13	0	0.49	0.67672
GO:0005665	DNA-directed RNA polymerase II, core complex	25	0	0.95	0.68032
GO:0031261	DNA replication preinitiation complex	1	0	0.04	0.68346
GO:0005656	nuclear pre-replicative complex	1	0	0.04	0.68346
GO:0036387	pre-replicative complex	1	0	0.04	0.68346
GO:0031298	replication fork protection complex	1	0	0.04	0.68346
GO:0043036	starch grain	2	0	0.08	0.6851
GO:0005747	mitochondrial respiratory chain complex I	56	1	2.12	0.68539
GO:0005775	vacuolar lumen	2	0	0.08	0.68692
GO:0009316	3-isopropylmalate dehydratase complex	4	0	0.15	0.69131
GO:0030131	clathrin adaptor complex	33	0	1.25	0.69378
GO:0005615	extracellular space	7	0	0.26	0.69519
GO:0030686	90S preribosome	5	0	0.19	0.69609
GO:0000798	nuclear cohesin complex	3	0	0.11	0.6993
GO:0000326	protein storage vacuole	2	0	0.08	0.7004
GO:0005634	nucleus	2421	44	91.62	0.70068
GO:0005933	cellular bud	5	0	0.19	0.70263
GO:0005935	cellular bud neck	5	0	0.19	0.70263
GO:0000419	DNA-directed RNA polymerase V complex	9	0	0.34	0.70302
GO:0009527	plastid outer membrane	46	0	1.74	0.70705
GO:0005838	proteasome regulatory particle	21	0	0.79	0.70762
GO:0022624	proteasome accessory complex	21	0	0.79	0.70762
GO:0005832	chaperonin-containing T-complex	5	0	0.19	0.71068
GO:0005844	polysome	1	0	0.04	0.7119
GO:0016465	chaperonin ATPase complex	1	0	0.04	0.71452
GO:0044452	nucleolar part	7	0	0.26	0.71686
GO:0045259	proton-transporting ATP synthase complex	64	3	2.42	0.71919
GO:0000131	incipient cellular bud site	1	0	0.04	0.71976
GO:0005934	cellular bud tip	1	0	0.04	0.71976
GO:0031941	filamentous actin	1	0	0.04	0.71976
GO:0009842	cyanelle	1	0	0.04	0.72174
GO:0005815	microtubule organizing center	18	0	0.68	0.72242
GO:0030428	cell septum	3	0	0.11	0.72395
GO:0034399	nuclear periphery	10	0	0.38	0.72478
GO:0043073	germ cell nucleus	2	0	0.08	0.72665
GO:0001673	male germ cell nucleus	2	0	0.08	0.72665
GO:0043227	membrane-bounded organelle	6603	285	249.88	0.72673
GO:0043614	multi-eIF complex	2	0	0.08	0.72741
GO:0008540	proteasome regulatory particle, base subcomplex	19	0	0.72	0.73135
GO:0033254	vacuolar transporter chaperone complex	1	0	0.04	0.73375
GO:0043529	GET complex	1	0	0.04	0.73625
GO:0034045	pre-autophagosomal structure membrane	1	0	0.04	0.73705
GO:0044421	extracellular region part	23	0	0.87	0.73771
GO:0001400	mating projection base	3	0	0.11	0.74004
GO:0030532	small nuclear ribonucleoprotein complex	8	0	0.3	0.7413
GO:0033009	nucleomorph	1	0	0.04	0.74573
GO:0043231	intracellular membrane-bounded organelle	6596	284	249.62	0.75128
GO:0031932	TORC2 complex	1	0	0.04	0.7567
GO:0019028	viral capsid	1	0	0.04	0.75845
GO:0030964	NADH dehydrogenase complex	60	1	2.27	0.76214
GO:0045271	respiratory chain complex I	60	1	2.27	0.76214
GO:0031201	SNARE complex	3	0	0.11	0.76403
GO:0010316	pyrophosphate-dependent phosphofructokinase complex	2	0	0.08	0.76848
GO:0010318	pyrophosphate-dependent phosphofructokinase complex, beta-subunit complex	2	0	0.08	0.76848
GO:0005945	6-phosphofructokinase complex	18	0	0.68	0.76884
GO:0005732	small nucleolar ribonucleoprotein complex	19	0	0.72	0.77065
GO:0005677	chromatin silencing complex	1	0	0.04	0.7709
GO:0016363	nuclear matrix	8	0	0.3	0.773
GO:0033565	ESCRT-0 complex	1	0	0.04	0.7757
GO:0016459	myosin complex	40	0	1.51	0.77578
GO:0044434	chloroplast part	1283	160	48.55	0.77786
GO:0005871	kinesin complex	105	0	3.97	0.77929
GO:0030445	yeast-form cell wall	1	0	0.04	0.77996
GO:0016469	proton-transporting two-sector ATPase complex	128	3	4.84	0.78238
GO:0042719	mitochondrial intermembrane space protein transporter complex	3	0	0.11	0.7836
GO:0098588	bounding membrane of organelle	653	12	24.71	0.7893
GO:0033180	proton-transporting V-type ATPase, V1 domain	28	0	1.06	0.78981
GO:0005849	mRNA cleavage factor complex	9	0	0.34	0.79498
GO:0033179	proton-transporting V-type ATPase, V0 domain	27	0	1.02	0.79527
GO:0000796	condensin complex	6	0	0.23	0.7966
GO:0005771	multivesicular body	8	0	0.3	0.79722
GO:0016324	apical plasma membrane	7	0	0.26	0.79893
GO:0008352	katanin complex	2	0	0.08	0.80058
GO:0005773	vacuole	604	16	22.86	0.80144
GO:0005719	nuclear euchromatin	5	0	0.19	0.80284
GO:0032156	septin cytoskeleton	2	0	0.08	0.80627
GO:0031521	spitzenkorper	2	0	0.08	0.80627
GO:0001411	hyphal tip	2	0	0.08	0.80627
GO:0005664	nuclear origin of replication recognition complex	3	0	0.11	0.80763
GO:0048188	Set1C/COMPASS complex	2	0	0.08	0.81225
GO:0035097	histone methyltransferase complex	2	0	0.08	0.81225
GO:0010369	chromocenter	3	0	0.11	0.81493
GO:0019867	outer membrane	102	2	3.86	0.81614
GO:0005753	mitochondrial proton-transporting ATP synthase complex	29	0	1.1	0.81721
GO:0005886	plasma membrane	1447	38	54.76	0.82065
GO:0044448	cell cortex part	59	1	2.23	0.82199
GO:0000785	chromatin	103	1	3.9	0.82263
GO:0005759	mitochondrial matrix	72	2	2.72	0.82271
GO:0070469	respiratory chain	130	2	4.92	0.82339
GO:0031968	organelle outer membrane	97	2	3.67	0.82437
GO:0016020	membrane	5871	271	222.18	0.8245
GO:0031515	tRNA (m1A) methyltransferase complex	2	0	0.08	0.82514
GO:0043527	tRNA methyltransferase complex	2	0	0.08	0.82514
GO:0031429	box H/ACA snoRNP complex	4	0	0.15	0.82682
GO:0009568	amyloplast starch grain	1	0	0.04	0.82772
GO:0033177	proton-transporting two-sector ATPase complex, proton-transporting domain	47	0	1.78	0.82806
GO:1902494	catalytic complex	587	15	22.21	0.83115
GO:0005742	mitochondrial outer membrane translocase complex	7	0	0.26	0.83431
GO:0000799	nuclear condensin complex	2	0	0.08	0.83466
GO:0005694	chromosome	237	2	8.97	0.83474
GO:0000276	mitochondrial proton-transporting ATP synthase complex, coupling factor F(o)	8	0	0.3	0.83591
GO:0005956	protein kinase CK2 complex	2	0	0.08	0.83707
GO:1990234	transferase complex	356	2	13.47	0.83782
GO:0044464	cell part	10219	380	386.72	0.83877
GO:0005623	cell	10219	380	386.72	0.83877
GO:0031225	anchored component of membrane	71	6	2.69	0.83954
GO:0033281	TAT protein transport complex	3	0	0.11	0.84211
GO:0030529	ribonucleoprotein complex	1123	42	42.5	0.84515
GO:0070069	cytochrome complex	22	2	0.83	0.84829
GO:0005758	mitochondrial intermembrane space	16	0	0.61	0.85005
GO:0031965	nuclear membrane	12	0	0.45	0.85078
GO:0009346	citrate lyase complex	2	0	0.08	0.8524
GO:0012511	monolayer-surrounded lipid storage body	5	0	0.19	0.85475
GO:0015935	small ribosomal subunit	132	6	5	0.85529
GO:0042555	MCM complex	12	0	0.45	0.85898
GO:0045263	proton-transporting ATP synthase complex, coupling factor F(o)	19	0	0.72	0.86004
GO:0044425	membrane part	3197	159	120.99	0.86192
GO:0031982	vesicle	194	5	7.34	0.86215
GO:1990204	oxidoreductase complex	152	12	5.75	0.86224
GO:0031314	extrinsic component of mitochondrial inner membrane	5	0	0.19	0.86355
GO:0031988	membrane-bounded vesicle	191	5	7.23	0.86521
GO:0044427	chromosomal part	163	1	6.17	0.86572
GO:0005811	lipid particle	6	0	0.23	0.86818
GO:0032432	actin filament bundle	2	0	0.08	0.86837
GO:0032153	cell division site	2	0	0.08	0.86837
GO:0000148	1,3-beta-D-glucan synthase complex	45	0	1.7	0.86878
GO:0031315	extrinsic component of mitochondrial outer membrane	1	0	0.04	0.86883
GO:0005938	cell cortex	66	1	2.5	0.86913
GO:0031090	organelle membrane	996	28	37.69	0.87068
GO:0030864	cortical actin cytoskeleton	9	0	0.34	0.87223
GO:0061645	endocytic patch	9	0	0.34	0.87223
GO:0030479	actin cortical patch	9	0	0.34	0.87223
GO:0031226	intrinsic component of plasma membrane	45	4	1.7	0.87335
GO:0031410	cytoplasmic vesicle	183	4	6.93	0.87339
GO:0000323	lytic vacuole	15	1	0.57	0.87379
GO:0005875	microtubule associated complex	122	1	4.62	0.8747
GO:0016023	cytoplasmic membrane-bounded vesicle	181	4	6.85	0.87545
GO:0005887	integral component of plasma membrane	15	1	0.57	0.87633
GO:0005741	mitochondrial outer membrane	50	2	1.89	0.87821
GO:0012505	endomembrane system	1078	14	40.8	0.87832
GO:0005740	mitochondrial envelope	331	7	12.53	0.87958
GO:0070652	HAUS complex	2	0	0.08	0.87995
GO:0034708	methyltransferase complex	4	0	0.15	0.88089
GO:0015934	large ribosomal subunit	130	4	4.92	0.88177
GO:0048500	signal recognition particle	17	0	0.64	0.8844
GO:0000015	phosphopyruvate hydratase complex	14	0	0.53	0.88484
GO:0031371	ubiquitin conjugating enzyme complex	2	0	0.08	0.88621
GO:0031372	UBC13-MMS2 complex	2	0	0.08	0.88621
GO:0005743	mitochondrial inner membrane	243	5	9.2	0.88731
GO:0000275	mitochondrial proton-transporting ATP synthase complex, catalytic core F(1)	17	0	0.64	0.8885
GO:0044429	mitochondrial part	393	9	14.87	0.8949
GO:0044459	plasma membrane part	174	8	6.58	0.89525
GO:0005940	septin ring	1	0	0.04	0.89793
GO:0032168	hyphal septin ring	1	0	0.04	0.89793
GO:0044433	cytoplasmic vesicle part	87	1	3.29	0.89853
GO:0031082	BLOC complex	2	0	0.08	0.89857
GO:0031083	BLOC-1 complex	2	0	0.08	0.89857
GO:0046930	pore complex	40	0	1.51	0.89887
GO:0012506	vesicle membrane	86	2	3.25	0.89964
GO:0030659	cytoplasmic vesicle membrane	85	1	3.22	0.90076
GO:0000407	pre-autophagosomal structure	6	0	0.23	0.90109
GO:0043229	intracellular organelle	7577	309	286.74	0.90113
GO:0044391	ribosomal subunit	261	10	9.88	0.90139
GO:0043226	organelle	7584	310	287.01	0.90252
GO:0030135	coated vesicle	79	1	2.99	0.90747
GO:0000815	ESCRT III complex	4	0	0.15	0.90824
GO:0035145	exon-exon junction complex	3	0	0.11	0.91033
GO:0005578	proteinaceous extracellular matrix	7	0	0.26	0.91168
GO:0019866	organelle inner membrane	317	13	12	0.91446
GO:0035101	FACT complex	4	0	0.15	0.91597
GO:0030662	coated vesicle membrane	71	1	2.69	0.91648
GO:0000322	storage vacuole	11	0	0.42	0.9165
GO:0005960	glycine cleavage complex	13	1	0.49	0.91681
GO:0033178	proton-transporting two-sector ATPase complex, catalytic domain	74	3	2.8	0.91683
GO:0005720	nuclear heterochromatin	2	0	0.08	0.91961
GO:0000792	heterochromatin	2	0	0.08	0.91961
GO:0030120	vesicle coat	68	1	2.57	0.91989
GO:0031975	envelope	1033	79	39.09	0.92209
GO:0005764	lysosome	1	0	0.04	0.92286
GO:0031966	mitochondrial membrane	304	7	11.5	0.92322
GO:0034099	luminal surveillance complex	4	0	0.15	0.92568
GO:0030660	Golgi-associated vesicle membrane	48	0	1.82	0.92668
GO:0005628	prospore membrane	5	0	0.19	0.92689
GO:0042763	intracellular immature spore	5	0	0.19	0.92689
GO:0042764	ascospore-type prospore	5	0	0.19	0.92689
GO:0031967	organelle envelope	1028	79	38.9	0.92884
GO:0090406	pollen tube	22	0	0.83	0.92898
GO:0070938	contractile ring	1	0	0.04	0.93187
GO:0000142	cellular bud neck contractile ring	1	0	0.04	0.93187
GO:0000812	Swr1 complex	1	0	0.04	0.93187
GO:0032155	cell division site part	1	0	0.04	0.93187
GO:0005826	actomyosin contractile ring	1	0	0.04	0.93187
GO:0042406	extrinsic component of endoplasmic reticulum membrane	3	0	0.11	0.93757
GO:0000786	nucleosome	71	1	2.69	0.93785
GO:1990104	DNA bending complex	71	1	2.69	0.93785
GO:0000329	fungal-type vacuole membrane	7	0	0.26	0.93878
GO:0044456	synapse part	2	0	0.08	0.93908
GO:0045211	postsynaptic membrane	2	0	0.08	0.93908
GO:0097060	synaptic membrane	2	0	0.08	0.93908
GO:0045202	synapse	2	0	0.08	0.93908
GO:0044798	nuclear transcription factor complex	29	0	1.1	0.94043
GO:0022627	cytosolic small ribosomal subunit	69	2	2.61	0.94046
GO:0070860	RNA polymerase I core factor complex	1	0	0.04	0.94053
GO:0000120	RNA polymerase I transcription factor complex	1	0	0.04	0.94053
GO:0030133	transport vesicle	38	0	1.44	0.94154
GO:0033290	eukaryotic 48S preinitiation complex	40	0	1.51	0.94368
GO:0016282	eukaryotic 43S preinitiation complex	40	0	1.51	0.94368
GO:0005754	mitochondrial proton-transporting ATP synthase, catalytic core	8	0	0.3	0.94592
GO:0045267	proton-transporting ATP synthase, catalytic core	8	0	0.3	0.94592
GO:0030658	transport vesicle membrane	35	0	1.32	0.94604
GO:0044444	cytoplasmic part	6084	285	230.24	0.94654
GO:0034425	etioplast envelope	4	0	0.15	0.94807
GO:0034426	etioplast membrane	4	0	0.15	0.94807
GO:0030137	COPI-coated vesicle	27	0	1.02	0.94967
GO:0030663	COPI-coated vesicle membrane	27	0	1.02	0.94967
GO:0005739	mitochondrion	1180	36	44.66	0.94995
GO:0008250	oligosaccharyltransferase complex	6	0	0.23	0.95061
GO:0030126	COPI vesicle coat	26	0	0.98	0.95149
GO:0005776	autophagic vacuole	6	0	0.23	0.95288
GO:0030136	clathrin-coated vesicle	38	1	1.44	0.95451
GO:0031970	organelle envelope lumen	17	0	0.64	0.95812
GO:0070013	intracellular organelle lumen	588	7	22.25	0.95823
GO:0043233	organelle lumen	588	7	22.25	0.95823
GO:0070461	SAGA-type complex	4	0	0.15	0.95861
GO:0043228	non-membrane-bounded organelle	1681	47	63.62	0.95899
GO:0043232	intracellular non-membrane-bounded organelle	1681	47	63.62	0.95899
GO:0005751	mitochondrial respiratory chain complex IV	5	0	0.19	0.95935
GO:0045277	respiratory chain complex IV	5	0	0.19	0.95935
GO:0009539	photosystem II reaction center	3	0	0.11	0.9594
GO:0030863	cortical cytoskeleton	19	0	0.72	0.96057
GO:0017087	mitochondrial processing peptidase complex	2	0	0.08	0.96059
GO:0005622	intracellular	9445	348	357.43	0.96221
GO:0030665	clathrin-coated vesicle membrane	30	1	1.14	0.96393
GO:0030140	trans-Golgi network transport vesicle	23	0	0.87	0.96424
GO:0009840	chloroplastic endopeptidase Clp complex	15	0	0.57	0.96453
GO:0009368	endopeptidase Clp complex	15	0	0.57	0.96453
GO:0030929	ADPG pyrophosphorylase complex	2	0	0.08	0.96471
GO:0030931	heterotetrameric ADPG pyrophosphorylase complex	2	0	0.08	0.96471
GO:0044455	mitochondrial membrane part	146	2	5.53	0.965
GO:0000324	fungal-type vacuole	9	0	0.34	0.9651
GO:0030125	clathrin vesicle coat	29	1	1.1	0.96512
GO:0031974	membrane-enclosed lumen	605	7	22.9	0.96625
GO:0031312	extrinsic component of organelle membrane	8	0	0.3	0.96637
GO:0005730	nucleolus	305	4	11.54	0.96649
GO:0030132	clathrin coat of coated pit	21	0	0.79	0.9673
GO:0005905	coated pit	21	0	0.79	0.9673
GO:0012510	trans-Golgi network transport vesicle membrane	21	0	0.79	0.9673
GO:0044424	intracellular part	9183	345	347.52	0.96793
GO:0005640	nuclear outer membrane	1	0	0.04	0.96835
GO:0000139	Golgi membrane	86	1	3.25	0.96847
GO:0044446	intracellular organelle part	3522	190	133.29	0.96875
GO:0030130	clathrin coat of trans-Golgi network vesicle	20	0	0.76	0.96883
GO:0044422	organelle part	3527	191	133.47	0.96953
GO:0009349	riboflavin synthase complex	1	0	0.04	0.97492
GO:0015030	Cajal body	4	0	0.15	0.97495
GO:0005737	cytoplasm	6844	304	259	0.97558
GO:0005794	Golgi apparatus	533	5	20.17	0.9783
GO:0000775	chromosome, centromeric region	22	0	0.83	0.97873
GO:0000418	DNA-directed RNA polymerase IV complex	19	0	0.72	0.97957
GO:0005746	mitochondrial respiratory chain	86	1	3.25	0.97981
GO:0055035	plastid thylakoid membrane	370	75	14	0.97985
GO:0000776	kinetochore	7	0	0.26	0.98263
GO:0005874	microtubule	181	0	6.85	0.98367
GO:0033110	Cvt vesicle membrane	4	0	0.15	0.98434
GO:0033107	CVT vesicle	4	0	0.15	0.98434
GO:0000421	autophagic vacuole membrane	4	0	0.15	0.98434
GO:0044815	DNA packaging complex	77	1	2.91	0.986
GO:0048475	coated membrane	117	1	4.43	0.98638
GO:0030117	membrane coat	117	1	4.43	0.98638
GO:0044445	cytosolic part	271	6	10.26	0.98739
GO:0032991	macromolecular complex	3000	112	113.53	0.98765
GO:0030118	clathrin coat	70	1	2.65	0.98766
GO:0005856	cytoskeleton	358	3	13.55	0.98789
GO:0005635	nuclear envelope	77	1	2.91	0.98789
GO:0044428	nuclear part	648	6	24.52	0.98815
GO:0016272	prefoldin complex	9	0	0.34	0.98834
GO:0022626	cytosolic ribosome	226	6	8.55	0.98878
GO:0022625	cytosolic large ribosomal subunit	72	1	2.72	0.98951
GO:0070993	translation preinitiation complex	44	0	1.67	0.98973
GO:0072588	box H/ACA RNP complex	7	0	0.26	0.99105
GO:0005798	Golgi-associated vesicle	52	0	1.97	0.9918
GO:0044430	cytoskeletal part	322	2	12.19	0.9922
GO:1990351	transporter complex	16	0	0.61	0.99223
GO:0031981	nuclear lumen	483	5	18.28	0.99261
GO:1902495	transmembrane transporter complex	13	0	0.49	0.99369
GO:0033597	mitotic checkpoint complex	1	0	0.04	0.99387
GO:0005750	mitochondrial respiratory chain complex III	12	0	0.45	0.99417
GO:0045275	respiratory chain complex III	12	0	0.45	0.99417
GO:0044431	Golgi apparatus part	235	4	8.89	0.99456
GO:0005666	DNA-directed RNA polymerase III complex	1	0	0.04	0.99609
GO:0008023	transcription elongation factor complex	7	0	0.26	0.99718
GO:0015630	microtubule cytoskeleton	249	2	9.42	0.99746
GO:0044450	microtubule organizing center part	5	0	0.19	0.99747
GO:0031972	chloroplast intermembrane space	1	0	0.04	0.99749
GO:0009529	plastid intermembrane space	1	0	0.04	0.99749
GO:0032126	eisosome	1	0	0.04	0.99803
GO:0005852	eukaryotic translation initiation factor 3 complex	45	0	1.7	0.99813
GO:0000307	cyclin-dependent protein kinase holoenzyme complex	1	0	0.04	0.99857
GO:0032783	ELL-EAF complex	3	0	0.11	0.99879
GO:0000930	gamma-tubulin complex	3	0	0.11	0.99919
GO:0005787	signal peptidase complex	7	0	0.26	0.99965
GO:0032993	protein-DNA complex	96	1	3.63	0.9997
GO:0043234	protein complex	1910	71	72.28	0.9998
GO:0000346	transcription export complex	1	0	0.04	0.99992
GO:0000347	THO complex	1	0	0.04	0.99992
GO:0000445	THO complex part of transcription export complex	1	0	0.04	0.99992
GO:0045298	tubulin complex	5	0	0.19	0.99999
GO:0005911	cell-cell junction	416	6	15.74	1
GO:0030054	cell junction	416	6	15.74	1
GO:0055044	symplast	416	6	15.74	1
GO:0031976	plastid thylakoid	481	99	18.2	1
GO:0031978	plastid thylakoid lumen	65	18	2.46	1
GO:0009521	photosystem	127	39	4.81	1
GO:0005575	cellular_component	12948	490	490	1

## Sheet:  mature_vs_senescent MF
GO ID	Term	Annotated	Significant	Expected	KS
GO:0004674	protein serine/threonine kinase activity	1380	56	47.95	7.1e-18
GO:0003700	sequence-specific DNA binding transcription factor activity	679	29	23.59	3.5e-07
GO:0043565	sequence-specific DNA binding	333	18	11.57	6.7e-07
GO:0003677	DNA binding	1913	54	66.47	2e-06
GO:0005524	ATP binding	3916	110	136.07	2.6e-06
GO:0008168	methyltransferase activity	448	19	15.57	5.8e-05
GO:0016773	phosphotransferase activity, alcohol group as acceptor	2071	71	71.96	7.2e-05
GO:0003824	catalytic activity	14977	551	520.42	8.3e-05
GO:0008080	N-acetyltransferase activity	65	2	2.26	0.0001
GO:0003682	chromatin binding	261	10	9.07	0.00012
GO:0004722	protein serine/threonine phosphatase activity	102	4	3.54	0.00016
GO:0016168	chlorophyll binding	39	14	1.36	0.0002
GO:0008270	zinc ion binding	1689	33	58.69	0.00022
GO:0004806	triglyceride lipase activity	40	3	1.39	0.0003
GO:0047617	acyl-CoA hydrolase activity	10	0	0.35	0.00059
GO:0005097	Rab GTPase activator activity	22	0	0.76	0.00069
GO:1901505	carbohydrate derivative transporter activity	49	2	1.7	0.00094
GO:0016705	oxidoreductase activity, acting on paired donors, with incorporation or reduction of molecular oxygen	590	48	20.5	0.00098
GO:0072509	divalent inorganic cation transmembrane transporter activity	82	1	2.85	0.00104
GO:0001104	RNA polymerase II transcription cofactor activity	20	0	0.69	0.00145
GO:0004812	aminoacyl-tRNA ligase activity	126	2	4.38	0.00147
GO:0016161	beta-amylase activity	19	4	0.66	0.0016
GO:0008060	ARF GTPase activator activity	17	0	0.59	0.00231
GO:0019104	DNA N-glycosylase activity	11	0	0.38	0.00237
GO:0004506	squalene monooxygenase activity	11	1	0.38	0.00239
GO:0031072	heat shock protein binding	91	4	3.16	0.00267
GO:0005452	inorganic anion exchanger activity	8	0	0.28	0.00282
GO:0008252	nucleotidase activity	10	0	0.35	0.00285
GO:0016810	hydrolase activity, acting on carbon-nitrogen (but not peptide) bonds	135	4	4.69	0.00289
GO:0008725	DNA-3-methyladenine glycosylase activity	7	0	0.24	0.00292
GO:0008374	O-acyltransferase activity	63	2	2.19	0.00305
GO:0000234	phosphoethanolamine N-methyltransferase activity	4	2	0.14	0.0034
GO:0016641	oxidoreductase activity, acting on the CH-NH2 group of donors, oxygen as acceptor	31	3	1.08	0.00349
GO:0005247	voltage-gated chloride channel activity	11	1	0.38	0.00378
GO:0004747	ribokinase activity	18	0	0.63	0.00437
GO:0004709	MAP kinase kinase kinase activity	46	3	1.6	0.00457
GO:0004335	galactokinase activity	4	1	0.14	0.00465
GO:0004713	protein tyrosine kinase activity	199	2	6.91	0.00484
GO:0004003	ATP-dependent DNA helicase activity	23	0	0.8	0.00522
GO:0015079	potassium ion transmembrane transporter activity	68	1	2.36	0.00557
GO:0004842	ubiquitin-protein transferase activity	232	2	8.06	0.00589
GO:0015101	organic cation transmembrane transporter activity	15	3	0.52	0.00602
GO:0005506	iron ion binding	592	39	20.57	0.00603
GO:0003684	damaged DNA binding	35	0	1.22	0.00645
GO:0016757	transferase activity, transferring glycosyl groups	809	24	28.11	0.00673
GO:0008447	L-ascorbate oxidase activity	11	2	0.38	0.00681
GO:0016308	1-phosphatidylinositol-4-phosphate 5-kinase activity	15	0	0.52	0.00693
GO:0004497	monooxygenase activity	408	38	14.18	0.00756
GO:0008883	glutamyl-tRNA reductase activity	5	2	0.17	0.00779
GO:0005249	voltage-gated potassium channel activity	28	0	0.97	0.00814
GO:0016206	catechol O-methyltransferase activity	6	3	0.21	0.00834
GO:0015932	nucleobase-containing compound transmembrane transporter activity	43	1	1.49	0.00841
GO:0008276	protein methyltransferase activity	53	1	1.84	0.00903
GO:0008173	RNA methyltransferase activity	37	0	1.29	0.0093
GO:0003887	DNA-directed DNA polymerase activity	40	0	1.39	0.00938
GO:0003906	DNA-(apurinic or apyrimidinic site) lyase activity	5	0	0.17	0.00949
GO:0016706	oxidoreductase activity, acting on paired donors, with incorporation or reduction of molecular oxygen, 2-oxoglutarate as one donor, and incorporation of one atom each of oxygen into both donors	170	19	5.91	0.01002
GO:0008519	ammonium transmembrane transporter activity	10	3	0.35	0.01008
GO:0042803	protein homodimerization activity	89	3	3.09	0.01092
GO:0048037	cofactor binding	925	44	32.14	0.01181
GO:0008417	fucosyltransferase activity	6	0	0.21	0.01275
GO:0046029	mannitol dehydrogenase activity	6	1	0.21	0.01301
GO:0031320	hexitol dehydrogenase activity	6	1	0.21	0.01301
GO:0015215	nucleotide transmembrane transporter activity	25	1	0.87	0.01318
GO:0008375	acetylglucosaminyltransferase activity	55	1	1.91	0.01318
GO:0016684	oxidoreductase activity, acting on peroxide as acceptor	176	16	6.12	0.01353
GO:0004629	phospholipase C activity	17	0	0.59	0.01356
GO:0050662	coenzyme binding	652	29	22.66	0.01401
GO:0047134	protein-disulfide reductase activity	11	0	0.38	0.0144
GO:0005388	calcium-transporting ATPase activity	34	0	1.18	0.01442
GO:0016407	acetyltransferase activity	84	3	2.92	0.01452
GO:0008865	fructokinase activity	8	0	0.28	0.01532
GO:0008757	S-adenosylmethionine-dependent methyltransferase activity	145	9	5.04	0.01537
GO:0008509	anion transmembrane transporter activity	235	21	8.17	0.01566
GO:0047987	hydroperoxide dehydratase activity	4	3	0.14	0.01571
GO:0004564	beta-fructofuranosidase activity	15	2	0.52	0.01585
GO:0016812	hydrolase activity, acting on carbon-nitrogen (but not peptide) bonds, in cyclic amides	16	0	0.56	0.01648
GO:0008131	primary amine oxidase activity	22	3	0.76	0.01667
GO:0005432	calcium:sodium antiporter activity	4	0	0.14	0.01681
GO:0046983	protein dimerization activity	502	24	17.44	0.01738
GO:0004601	peroxidase activity	173	15	6.01	0.01752
GO:0015662	ATPase activity, coupled to transmembrane movement of ions, phosphorylative mechanism	73	1	2.54	0.01818
GO:0004565	beta-galactosidase activity	48	3	1.67	0.01854
GO:0015923	mannosidase activity	26	2	0.9	0.01906
GO:0015291	secondary active transmembrane transporter activity	263	8	9.14	0.01943
GO:0008238	exopeptidase activity	149	4	5.18	0.01946
GO:0052593	tryptamine:oxygen oxidoreductase (deaminating) activity	2	2	0.07	0.01987
GO:0052594	aminoacetone:oxygen oxidoreductase(deaminating) activity	2	2	0.07	0.01987
GO:0052595	aliphatic-amine oxidase activity	2	2	0.07	0.01987
GO:0052596	phenethylamine:oxygen oxidoreductase (deaminating) activity	2	2	0.07	0.01987
GO:0052597	diamine oxidase activity	2	2	0.07	0.01987
GO:0015085	calcium ion transmembrane transporter activity	46	0	1.6	0.01999
GO:0003725	double-stranded RNA binding	18	0	0.63	0.0204
GO:0047130	saccharopine dehydrogenase (NADP+, L-lysine-forming) activity	2	2	0.07	0.02066
GO:0004755	saccharopine dehydrogenase (NADP+, L-glutamate-forming) activity	2	2	0.07	0.02066
GO:0009055	electron carrier activity	642	49	22.31	0.02108
GO:0008536	Ran GTPase binding	43	1	1.49	0.02116
GO:0033737	1-pyrroline dehydrogenase activity	2	2	0.07	0.02159
GO:0019145	aminobutyraldehyde dehydrogenase activity	2	2	0.07	0.02159
GO:0031267	small GTPase binding	45	1	1.56	0.0219
GO:0017016	Ras GTPase binding	45	1	1.56	0.0219
GO:0009982	pseudouridine synthase activity	23	0	0.8	0.0224
GO:0005385	zinc ion transmembrane transporter activity	13	1	0.45	0.02243
GO:0004888	transmembrane signaling receptor activity	57	2	1.98	0.02265
GO:0032440	2-alkenal reductase [NAD(P)] activity	188	8	6.53	0.02277
GO:0005337	nucleoside transmembrane transporter activity	26	0	0.9	0.02281
GO:0009978	allene oxide synthase activity	2	2	0.07	0.0231
GO:0016207	4-coumarate-CoA ligase activity	9	1	0.31	0.02476
GO:0016765	transferase activity, transferring alkyl or aryl (other than methyl) groups	138	10	4.8	0.02481
GO:0031127	alpha-(1,2)-fucosyltransferase activity	4	0	0.14	0.02526
GO:0008107	galactoside 2-alpha-L-fucosyltransferase activity	4	0	0.14	0.02526
GO:0016160	amylase activity	31	6	1.08	0.02562
GO:0004556	alpha-amylase activity	12	2	0.42	0.02574
GO:0008441	3'(2'),5'-bisphosphate nucleotidase activity	6	0	0.21	0.02658
GO:0035252	UDP-xylosyltransferase activity	5	0	0.17	0.02698
GO:0016788	hydrolase activity, acting on ester bonds	1248	35	43.37	0.02699
GO:0016885	ligase activity, forming carbon-carbon bonds	23	1	0.8	0.02699
GO:0008649	rRNA methyltransferase activity	7	0	0.24	0.02725
GO:0051020	GTPase binding	49	1	1.7	0.02728
GO:0000990	core RNA polymerase binding transcription factor activity	8	4	0.28	0.02729
GO:0000996	core DNA-dependent RNA polymerase binding promoter specificity activity	8	4	0.28	0.02729
GO:0016987	sigma factor activity	8	4	0.28	0.02729
GO:0031406	carboxylic acid binding	106	2	3.68	0.02735
GO:0043177	organic acid binding	106	2	3.68	0.02735
GO:0031683	G-protein beta/gamma-subunit complex binding	7	0	0.24	0.02768
GO:0051766	inositol trisphosphate kinase activity	7	1	0.24	0.02773
GO:0016636	oxidoreductase activity, acting on the CH-CH group of donors, iron-sulfur protein as acceptor	3	0	0.1	0.02787
GO:0016616	oxidoreductase activity, acting on the CH-OH group of donors, NAD or NADP as acceptor	381	19	13.24	0.02818
GO:0004707	MAP kinase activity	34	0	1.18	0.02837
GO:0035197	siRNA binding	4	0	0.14	0.02851
GO:0004373	glycogen (starch) synthase activity	4	2	0.14	0.02878
GO:0016412	serine O-acyltransferase activity	7	0	0.24	0.02883
GO:0009001	serine O-acetyltransferase activity	7	0	0.24	0.02883
GO:0046906	tetrapyrrole binding	570	52	19.81	0.02953
GO:0015605	organophosphate ester transmembrane transporter activity	46	4	1.6	0.02981
GO:0016651	oxidoreductase activity, acting on NAD(P)H	181	11	6.29	0.03002
GO:0005487	nucleocytoplasmic transporter activity	4	1	0.14	0.03036
GO:0015095	magnesium ion transmembrane transporter activity	23	0	0.8	0.03042
GO:0019208	phosphatase regulator activity	22	0	0.76	0.0305
GO:0020037	heme binding	530	38	18.42	0.03062
GO:0004143	diacylglycerol kinase activity	12	0	0.42	0.03088
GO:0033843	xyloglucan 6-xylosyltransferase activity	2	0	0.07	0.03118
GO:0004198	calcium-dependent cysteine-type endopeptidase activity	2	0	0.07	0.03125
GO:0016661	oxidoreductase activity, acting on other nitrogenous compounds as donors	8	0	0.28	0.03126
GO:0008601	protein phosphatase type 2A regulator activity	19	0	0.66	0.03337
GO:0016411	acylglycerol O-acyltransferase activity	28	2	0.97	0.03371
GO:0015103	inorganic anion transmembrane transporter activity	90	7	3.13	0.03419
GO:0016874	ligase activity	569	21	19.77	0.03447
GO:0004675	transmembrane receptor protein serine/threonine kinase activity	5	1	0.17	0.0348
GO:0033808	6'-deoxychalcone synthase activity	2	0	0.07	0.03508
GO:0008967	phosphoglycolate phosphatase activity	10	0	0.35	0.03562
GO:0016794	diphosphoric monoester hydrolase activity	4	0	0.14	0.0357
GO:0008893	guanosine-3',5'-bis(diphosphate) 3'-diphosphatase activity	4	0	0.14	0.0357
GO:0016597	amino acid binding	73	2	2.54	0.03629
GO:0004702	receptor signaling protein serine/threonine kinase activity	82	3	2.85	0.03637
GO:0060089	molecular transducer activity	306	9	10.63	0.03699
GO:0004871	signal transducer activity	306	9	10.63	0.03699
GO:0005057	receptor signaling protein activity	138	4	4.8	0.03701
GO:0042578	phosphoric ester hydrolase activity	424	16	14.73	0.03701
GO:0008253	5'-nucleotidase activity	4	0	0.14	0.03727
GO:0016759	cellulose synthase activity	74	7	2.57	0.03738
GO:0016491	oxidoreductase activity	2882	171	100.14	0.03772
GO:0034594	phosphatidylinositol trisphosphate phosphatase activity	2	1	0.07	0.0382
GO:0030983	mismatched DNA binding	11	0	0.38	0.03838
GO:0016682	oxidoreductase activity, acting on diphenols and related substances as donors, oxygen as acceptor	32	7	1.11	0.03849
GO:0004402	histone acetyltransferase activity	26	0	0.9	0.03869
GO:0090595	acetyl-CoA:L-lysine N6-acetyltransferase	26	0	0.9	0.03869
GO:0015925	galactosidase activity	54	3	1.88	0.03878
GO:0000030	mannosyltransferase activity	14	1	0.49	0.0389
GO:0017176	phosphatidylinositol N-acetylglucosaminyltransferase activity	4	0	0.14	0.03911
GO:0004221	ubiquitin thiolesterase activity	58	0	2.02	0.0401
GO:1901476	carbohydrate transporter activity	68	2	2.36	0.04022
GO:0015144	carbohydrate transmembrane transporter activity	68	2	2.36	0.04022
GO:0003999	adenine phosphoribosyltransferase activity	4	1	0.14	0.04023
GO:0000210	NAD+ diphosphatase activity	2	0	0.07	0.04048
GO:0008974	phosphoribulokinase activity	3	0	0.1	0.04205
GO:0016670	oxidoreductase activity, acting on a sulfur group of donors, oxygen as acceptor	8	0	0.28	0.04268
GO:0016790	thiolester hydrolase activity	94	0	3.27	0.04278
GO:0016811	hydrolase activity, acting on carbon-nitrogen (but not peptide) bonds, in linear amides	68	2	2.36	0.04377
GO:0008534	oxidized purine nucleobase lesion DNA N-glycosylase activity	2	0	0.07	0.04439
GO:0000702	oxidized base lesion DNA N-glycosylase activity	2	0	0.07	0.04439
GO:0008233	peptidase activity	985	38	34.23	0.04505
GO:0016538	cyclin-dependent protein serine/threonine kinase regulator activity	16	0	0.56	0.04505
GO:0008026	ATP-dependent helicase activity	225	2	7.82	0.04509
GO:0070035	purine NTP-dependent helicase activity	225	2	7.82	0.04509
GO:0015198	oligopeptide transporter activity	9	0	0.31	0.04543
GO:0043169	cation binding	4303	190	149.52	0.04585
GO:0047262	polygalacturonate 4-alpha-galacturonosyltransferase activity	16	0	0.56	0.04585
GO:0016758	transferase activity, transferring hexosyl groups	648	19	22.52	0.04606
GO:0045548	phenylalanine ammonia-lyase activity	7	1	0.24	0.04617
GO:0004746	riboflavin synthase activity	2	0	0.07	0.04747
GO:0004066	asparagine synthase (glutamine-hydrolyzing) activity	12	2	0.42	0.04816
GO:0030620	U2 snRNA binding	2	0	0.07	0.04821
GO:0030619	U1 snRNA binding	2	0	0.07	0.04821
GO:0016614	oxidoreductase activity, acting on CH-OH group of donors	447	21	15.53	0.0483
GO:0004664	prephenate dehydratase activity	3	0	0.1	0.04845
GO:0016413	O-acetyltransferase activity	10	0	0.35	0.04848
GO:0008889	glycerophosphodiester phosphodiesterase activity	8	0	0.28	0.0494
GO:0033840	NDP-glucose-starch glucosyltransferase activity	2	0	0.07	0.04968
GO:0016621	cinnamoyl-CoA reductase activity	10	1	0.35	0.05042
GO:0016421	CoA carboxylase activity	19	1	0.66	0.05062
GO:0046873	metal ion transmembrane transporter activity	217	4	7.54	0.05063
GO:0004789	thiamine-phosphate diphosphorylase activity	2	1	0.07	0.05087
GO:0008079	translation termination factor activity	20	1	0.69	0.05089
GO:0003747	translation release factor activity	20	1	0.69	0.05089
GO:0004575	sucrose alpha-glucosidase activity	12	2	0.42	0.0516
GO:0004144	diacylglycerol O-acyltransferase activity	16	1	0.56	0.05162
GO:0042973	glucan endo-1,3-beta-D-glucosidase activity	16	0	0.56	0.05168
GO:0004367	glycerol-3-phosphate dehydrogenase [NAD+] activity	9	0	0.31	0.05209
GO:0008170	N-methyltransferase activity	52	2	1.81	0.05217
GO:0035312	5'-3' exodeoxyribonuclease activity	3	0	0.1	0.05264
GO:0045145	single-stranded DNA 5'-3' exodeoxyribonuclease activity	3	0	0.1	0.05264
GO:0016895	exodeoxyribonuclease activity, producing 5'-phosphomonoesters	3	0	0.1	0.05264
GO:0008297	single-stranded DNA exodeoxyribonuclease activity	3	0	0.1	0.05264
GO:0004529	exodeoxyribonuclease activity	3	0	0.1	0.05264
GO:0004045	aminoacyl-tRNA hydrolase activity	7	0	0.24	0.05308
GO:0019888	protein phosphatase regulator activity	21	0	0.73	0.05319
GO:0004340	glucokinase activity	2	0	0.07	0.05323
GO:0070008	serine-type exopeptidase activity	52	3	1.81	0.05417
GO:0016627	oxidoreductase activity, acting on the CH-CH group of donors	329	14	11.43	0.05428
GO:0030246	carbohydrate binding	287	10	9.97	0.05461
GO:0016209	antioxidant activity	220	18	7.64	0.05462
GO:0052742	phosphatidylinositol kinase activity	5	0	0.17	0.05534
GO:0031418	L-ascorbic acid binding	21	0	0.73	0.05539
GO:0030158	protein xylosyltransferase activity	4	0	0.14	0.05558
GO:0005516	calmodulin binding	124	4	4.31	0.05683
GO:0008081	phosphoric diester hydrolase activity	78	3	2.71	0.05707
GO:0001716	L-amino-acid oxidase activity	4	0	0.14	0.05739
GO:0050660	flavin adenine dinucleotide binding	233	17	8.1	0.0574
GO:0019899	enzyme binding	157	3	5.46	0.05761
GO:0004672	protein kinase activity	1851	68	64.32	0.05811
GO:0004683	calmodulin-dependent protein kinase activity	77	2	2.68	0.05841
GO:0004075	biotin carboxylase activity	18	1	0.63	0.05923
GO:0004652	polynucleotide adenylyltransferase activity	9	1	0.31	0.05935
GO:0008194	UDP-glycosyltransferase activity	309	12	10.74	0.05938
GO:0080043	quercetin 3-O-glucosyltransferase activity	5	0	0.17	0.06042
GO:0042171	lysophosphatidic acid acyltransferase activity	10	1	0.35	0.06047
GO:0071617	lysophospholipid acyltransferase activity	10	1	0.35	0.06047
GO:0019210	kinase inhibitor activity	7	0	0.24	0.06123
GO:0004395	hexaprenyldihydroxybenzoate methyltransferase activity	2	0	0.07	0.06158
GO:0030580	quinone cofactor methyltransferase activity	2	0	0.07	0.06158
GO:0008425	2-polyprenyl-6-methoxy-1,4-benzoquinone methyltransferase activity	2	0	0.07	0.06158
GO:0010420	polyprenyldihydroxybenzoate methyltransferase activity	2	0	0.07	0.06158
GO:0008240	tripeptidyl-peptidase activity	7	0	0.24	0.06223
GO:0016760	cellulose synthase (UDP-forming) activity	72	7	2.5	0.06414
GO:0004386	helicase activity	459	2	15.95	0.0642
GO:0008514	organic anion transmembrane transporter activity	132	14	4.59	0.0643
GO:0004660	protein farnesyltransferase activity	2	0	0.07	0.06455
GO:0016668	oxidoreductase activity, acting on a sulfur group of donors, NAD(P) as acceptor	31	1	1.08	0.06655
GO:0046872	metal ion binding	4192	181	145.66	0.06673
GO:0019199	transmembrane receptor protein kinase activity	14	1	0.49	0.06683
GO:0004659	prenyltransferase activity	27	1	0.94	0.06702
GO:0016688	L-ascorbate peroxidase activity	7	0	0.24	0.06714
GO:0015172	acidic amino acid transmembrane transporter activity	10	2	0.35	0.06788
GO:0070011	peptidase activity, acting on L-amino acid peptides	850	26	29.54	0.06788
GO:0050664	oxidoreductase activity, acting on NAD(P)H, oxygen as acceptor	18	3	0.63	0.0684
GO:0000249	C-22 sterol desaturase activity	2	0	0.07	0.06845
GO:0070704	sterol desaturase activity	2	0	0.07	0.06845
GO:0009011	starch synthase activity	15	2	0.52	0.06936
GO:0015386	potassium:proton antiporter activity	6	0	0.21	0.06938
GO:0022821	potassium ion antiporter activity	6	0	0.21	0.06938
GO:0016628	oxidoreductase activity, acting on the CH-CH group of donors, NAD or NADP as acceptor	235	11	8.17	0.06992
GO:0004559	alpha-mannosidase activity	20	2	0.69	0.07021
GO:0005338	nucleotide-sugar transmembrane transporter activity	9	1	0.31	0.07066
GO:0004872	receptor activity	120	3	4.17	0.07166
GO:0000285	1-phosphatidylinositol-3-phosphate 5-kinase activity	6	0	0.21	0.07195
GO:0015297	antiporter activity	137	3	4.76	0.07225
GO:0004181	metallocarboxypeptidase activity	4	0	0.14	0.07268
GO:0050619	phytochromobilin:ferredoxin oxidoreductase activity	2	0	0.07	0.07342
GO:0032441	pheophorbide a oxygenase activity	3	2	0.1	0.07407
GO:0004834	tryptophan synthase activity	8	0	0.28	0.0742
GO:0009703	nitrate reductase (NADH) activity	6	0	0.21	0.07435
GO:0008940	nitrate reductase activity	6	0	0.21	0.07435
GO:0046857	oxidoreductase activity, acting on other nitrogenous compounds as donors, with NAD or NADP as acceptor	6	0	0.21	0.07435
GO:0051213	dioxygenase activity	274	25	9.52	0.07451
GO:0016787	hydrolase activity	5278	159	183.4	0.07477
GO:0036459	ubiquitinyl hydrolase activity	60	0	2.08	0.07479
GO:0005262	calcium channel activity	4	0	0.14	0.07519
GO:0003919	FMN adenylyltransferase activity	2	0	0.07	0.0753
GO:0004733	pyridoxamine-phosphate oxidase activity	4	0	0.14	0.07564
GO:0004697	protein kinase C activity	13	0	0.45	0.07566
GO:0043621	protein self-association	13	1	0.45	0.07626
GO:0003723	RNA binding	1424	34	49.48	0.07655
GO:0004435	phosphatidylinositol phospholipase C activity	10	0	0.35	0.0766
GO:0052725	inositol-1,3,4-trisphosphate 6-kinase activity	5	0	0.17	0.07726
GO:0052726	inositol-1,3,4-trisphosphate 5-kinase activity	5	0	0.17	0.07726
GO:0047325	inositol tetrakisphosphate 1-kinase activity	5	0	0.17	0.07726
GO:0051765	inositol tetrakisphosphate kinase activity	5	0	0.17	0.07726
GO:0045485	omega-6 fatty acid desaturase activity	2	1	0.07	0.07749
GO:0004753	saccharopine dehydrogenase activity	3	2	0.1	0.07834
GO:0051990	(R)-2-hydroxyglutarate dehydrogenase activity	2	1	0.07	0.07866
GO:0004526	ribonuclease P activity	4	0	0.14	0.07923
GO:0033772	flavonoid 3',5'-hydroxylase activity	5	0	0.17	0.07943
GO:0004109	coproporphyrinogen oxidase activity	2	0	0.07	0.07974
GO:0010295	(+)-abscisic acid 8'-hydroxylase activity	3	0	0.1	0.08044
GO:0042054	histone methyltransferase activity	38	0	1.32	0.08102
GO:0003989	acetyl-CoA carboxylase activity	16	0	0.56	0.0811
GO:0016972	thiol oxidase activity	2	0	0.07	0.0816
GO:0015211	purine nucleoside transmembrane transporter activity	16	0	0.56	0.08255
GO:0005542	folic acid binding	4	0	0.14	0.08265
GO:0004739	pyruvate dehydrogenase (acetyl-transferring) activity	6	0	0.21	0.08333
GO:0016646	oxidoreductase activity, acting on the CH-NH group of donors, NAD or NADP as acceptor	28	3	0.97	0.08403
GO:0004396	hexokinase activity	12	0	0.42	0.08432
GO:0005346	purine ribonucleotide transmembrane transporter activity	14	0	0.49	0.08454
GO:0004553	hydrolase activity, hydrolyzing O-glycosyl compounds	543	30	18.87	0.08457
GO:0008805	carbon-monoxide oxygenase activity	4	0	0.14	0.08552
GO:0016622	oxidoreductase activity, acting on the aldehyde or oxo group of donors, cytochrome as acceptor	4	0	0.14	0.08552
GO:0015171	amino acid transmembrane transporter activity	57	7	1.98	0.08587
GO:0004551	nucleotide diphosphatase activity	5	0	0.17	0.08592
GO:0004620	phospholipase activity	61	3	2.12	0.08786
GO:0015271	outward rectifier potassium channel activity	3	0	0.1	0.08816
GO:0016783	sulfurtransferase activity	18	1	0.63	0.08831
GO:0004185	serine-type carboxypeptidase activity	48	3	1.67	0.08914
GO:0005034	osmosensor activity	4	0	0.14	0.08928
GO:0004416	hydroxyacylglutathione hydrolase activity	7	0	0.24	0.08936
GO:0015197	peptide transporter activity	12	0	0.42	0.08983
GO:0005096	GTPase activator activity	48	1	1.67	0.0904
GO:0003899	DNA-directed RNA polymerase activity	128	3	4.45	0.09119
GO:0016423	tRNA (guanine) methyltransferase activity	11	0	0.38	0.09121
GO:0048029	monosaccharide binding	25	0	0.87	0.09158
GO:0030234	enzyme regulator activity	289	13	10.04	0.09252
GO:0008373	sialyltransferase activity	3	0	0.1	0.09269
GO:0004527	exonuclease activity	88	0	3.06	0.09341
GO:0008970	phosphatidylcholine 1-acylhydrolase activity	2	0	0.07	0.0948
GO:0005507	copper ion binding	233	15	8.1	0.09644
GO:0035250	UDP-galactosyltransferase activity	15	0	0.52	0.09789
GO:0004536	deoxyribonuclease activity	17	0	0.59	0.09889
GO:0003883	CTP synthase activity	6	0	0.21	0.09891
GO:0004703	G-protein coupled receptor kinase activity	3	0	0.1	0.0993
GO:0004656	procollagen-proline 4-dioxygenase activity	3	0	0.1	0.09941
GO:0031543	peptidyl-proline dioxygenase activity	3	0	0.1	0.09941
GO:0031545	peptidyl-proline 4-dioxygenase activity	3	0	0.1	0.09941
GO:0019798	procollagen-proline dioxygenase activity	3	0	0.1	0.09941
GO:0003962	cystathionine gamma-synthase activity	4	0	0.14	0.09949
GO:0008142	oxysterol binding	2	0	0.07	0.10055
GO:0004766	spermidine synthase activity	6	1	0.21	0.10111
GO:0010354	homogentisate prenyltransferase activity	2	1	0.07	0.10117
GO:0004412	homoserine dehydrogenase activity	8	0	0.28	0.10132
GO:0033926	glycopeptide alpha-N-acetylgalactosaminidase activity	10	1	0.35	0.10136
GO:0019825	oxygen binding	39	0	1.36	0.1019
GO:0046943	carboxylic acid transmembrane transporter activity	85	11	2.95	0.10225
GO:0005342	organic acid transmembrane transporter activity	85	11	2.95	0.10225
GO:0051879	Hsp90 protein binding	6	0	0.21	0.10345
GO:0008237	metallopeptidase activity	135	3	4.69	0.10356
GO:0016814	hydrolase activity, acting on carbon-nitrogen (but not peptide) bonds, in cyclic amidines	29	1	1.01	0.10435
GO:0043754	dihydrolipoyllysine-residue (2-methylpropanoyl)transferase activity	3	1	0.1	0.10467
GO:0008408	3'-5' exonuclease activity	33	0	1.15	0.10503
GO:0047372	acylglycerol lipase activity	2	0	0.07	0.10533
GO:0010277	chlorophyllide a oxygenase [overall] activity	10	2	0.35	0.10557
GO:0003904	deoxyribodipyrimidine photo-lyase activity	2	0	0.07	0.10575
GO:0046481	digalactosyldiacylglycerol synthase activity	4	0	0.14	0.10595
GO:0004322	ferroxidase activity	4	0	0.14	0.10679
GO:0016722	oxidoreductase activity, oxidizing metal ions	4	0	0.14	0.10679
GO:0016724	oxidoreductase activity, oxidizing metal ions, oxygen as acceptor	4	0	0.14	0.10679
GO:0051119	sugar transmembrane transporter activity	62	1	2.15	0.10712
GO:0004364	glutathione transferase activity	43	3	1.49	0.10914
GO:0004514	nicotinate-nucleotide diphosphorylase (carboxylating) activity	3	0	0.1	0.10951
GO:0046914	transition metal ion binding	2587	94	89.89	0.10962
GO:0005543	phospholipid binding	133	7	4.62	0.11011
GO:0003676	nucleic acid binding	4599	97	159.81	0.11052
GO:0051087	chaperone binding	17	0	0.59	0.11101
GO:0016906	sterol 3-beta-glucosyltransferase activity	3	0	0.1	0.11116
GO:0016278	lysine N-methyltransferase activity	37	0	1.29	0.11237
GO:0016279	protein-lysine N-methyltransferase activity	37	0	1.29	0.11237
GO:0018024	histone-lysine N-methyltransferase activity	37	0	1.29	0.11237
GO:0033549	MAP kinase phosphatase activity	3	0	0.1	0.1124
GO:0004366	glycerol-3-phosphate O-acyltransferase activity	9	1	0.31	0.11285
GO:0004594	pantothenate kinase activity	2	1	0.07	0.11311
GO:0004765	shikimate kinase activity	3	0	0.1	0.11316
GO:0004809	tRNA (guanine-N2-)-methyltransferase activity	3	0	0.1	0.11318
GO:0004180	carboxypeptidase activity	76	3	2.64	0.11433
GO:0003993	acid phosphatase activity	45	1	1.56	0.11494
GO:0005351	sugar:proton symporter activity	50	0	1.74	0.11505
GO:0005402	cation:sugar symporter activity	50	0	1.74	0.11505
GO:0052716	hydroquinone:oxygen oxidoreductase activity	17	3	0.59	0.11626
GO:0016645	oxidoreductase activity, acting on the CH-NH group of donors	44	3	1.53	0.11697
GO:0008199	ferric iron binding	6	0	0.21	0.11733
GO:0008831	dTDP-4-dehydrorhamnose reductase activity	8	0	0.28	0.11782
GO:0004046	aminoacylase activity	3	0	0.1	0.11787
GO:0052832	inositol monophosphate 3-phosphatase activity	3	0	0.1	0.11818
GO:0052833	inositol monophosphate 4-phosphatase activity	3	0	0.1	0.11818
GO:0052834	inositol monophosphate phosphatase activity	3	0	0.1	0.11818
GO:0008934	inositol monophosphate 1-phosphatase activity	3	0	0.1	0.11818
GO:0009672	auxin:proton symporter activity	6	1	0.21	0.11885
GO:0004197	cysteine-type endopeptidase activity	30	3	1.04	0.11994
GO:0008175	tRNA methyltransferase activity	17	0	0.59	0.12002
GO:0044822	poly(A) RNA binding	23	1	0.8	0.12013
GO:0003729	mRNA binding	23	1	0.8	0.12013
GO:0042132	fructose 1,6-bisphosphate 1-phosphatase activity	12	3	0.42	0.12061
GO:0052745	inositol phosphate phosphatase activity	8	0	0.28	0.12084
GO:0047622	adenosine nucleosidase activity	3	0	0.1	0.12165
GO:0045437	uridine nucleosidase activity	3	0	0.1	0.12165
GO:0072585	xanthosine nucleotidase activity	3	0	0.1	0.12165
GO:0050263	ribosylpyrimidine nucleosidase activity	3	0	0.1	0.12165
GO:0004000	adenosine deaminase activity	3	0	0.1	0.12274
GO:0003841	1-acylglycerol-3-phosphate O-acyltransferase activity	9	1	0.31	0.12301
GO:0004072	aspartate kinase activity	7	0	0.24	0.12307
GO:0004334	fumarylacetoacetase activity	2	0	0.07	0.1241
GO:0016822	hydrolase activity, acting on acid carbon-carbon bonds	2	0	0.07	0.1241
GO:0016823	hydrolase activity, acting on acid carbon-carbon bonds, in ketonic substances	2	0	0.07	0.1241
GO:0004030	aldehyde dehydrogenase [NAD(P)+] activity	7	0	0.24	0.12518
GO:0016632	oxidoreductase activity, acting on the CH-CH group of donors, cytochrome as acceptor	2	0	0.07	0.12909
GO:0016633	galactonolactone dehydrogenase activity	2	0	0.07	0.12909
GO:0016454	C-palmitoyltransferase activity	4	0	0.14	0.1294
GO:0016409	palmitoyltransferase activity	4	0	0.14	0.1294
GO:0004758	serine C-palmitoyltransferase activity	4	0	0.14	0.1294
GO:0016301	kinase activity	2582	79	89.72	0.12994
GO:0019207	kinase regulator activity	26	0	0.9	0.13042
GO:0016853	isomerase activity	402	17	13.97	0.13054
GO:0016165	linoleate 13S-lipoxygenase activity	32	2	1.11	0.13219
GO:0004805	trehalose-phosphatase activity	12	1	0.42	0.13248
GO:0003714	transcription corepressor activity	2	0	0.07	0.13288
GO:0047769	arogenate dehydratase activity	2	0	0.07	0.13292
GO:0015398	high-affinity secondary active ammonium transmembrane transporter activity	3	0	0.1	0.13359
GO:0004049	anthranilate synthase activity	7	0	0.24	0.13386
GO:0050630	(iso)eugenol O-methyltransferase activity	3	1	0.1	0.13401
GO:0004020	adenylylsulfate kinase activity	2	0	0.07	0.13404
GO:0050113	inositol oxygenase activity	4	1	0.14	0.13451
GO:0000975	regulatory region DNA binding	29	2	1.01	0.13467
GO:0001067	regulatory region nucleic acid binding	29	2	1.01	0.13467
GO:0015112	nitrate transmembrane transporter activity	7	1	0.24	0.13486
GO:0003796	lysozyme activity	3	0	0.1	0.13528
GO:0050356	tropine dehydrogenase activity	1	1	0.03	0.13537
GO:0015301	anion:anion antiporter activity	25	2	0.87	0.13548
GO:0030755	quercetin 3-O-methyltransferase activity	1	1	0.03	0.13549
GO:0033799	myricetin 3'-O-methyltransferase activity	1	1	0.03	0.13549
GO:0031957	very long-chain fatty acid-CoA ligase activity	7	1	0.24	0.13556
GO:0048000	isoflavone 3'-hydroxylase activity	1	1	0.03	0.13611
GO:0044183	protein binding involved in protein folding	4	0	0.14	0.13645
GO:0019206	nucleoside kinase activity	19	0	0.66	0.13657
GO:0004930	G-protein coupled receptor activity	12	0	0.42	0.13685
GO:0042936	dipeptide transporter activity	4	0	0.14	0.13755
GO:0042937	tripeptide transporter activity	4	0	0.14	0.13755
GO:0004655	porphobilinogen synthase activity	1	1	0.03	0.1379
GO:0008235	metalloexopeptidase activity	24	0	0.83	0.13814
GO:0009881	photoreceptor activity	22	0	0.76	0.13919
GO:0019238	cyclohydrolase activity	12	0	0.42	0.1396
GO:0004611	phosphoenolpyruvate carboxykinase activity	22	1	0.76	0.13999
GO:0050321	tau-protein kinase activity	9	0	0.31	0.14016
GO:0008470	isovaleryl-CoA dehydrogenase activity	1	1	0.03	0.14121
GO:0031679	NADH dehydrogenase (plastoquinone) activity	1	1	0.03	0.14151
GO:0015115	silicate transmembrane transporter activity	1	1	0.03	0.14158
GO:0008117	sphinganine-1-phosphate aldolase activity	1	1	0.03	0.14185
GO:0016720	delta12-fatty acid dehydrogenase activity	4	1	0.14	0.14224
GO:0010487	thermospermine synthase activity	1	1	0.03	0.14227
GO:0004315	3-oxoacyl-[acyl-carrier-protein] synthase activity	8	0	0.28	0.14265
GO:0008936	nicotinamidase activity	2	1	0.07	0.14268
GO:0042393	histone binding	27	0	0.94	0.143
GO:0008378	galactosyltransferase activity	47	1	1.63	0.14383
GO:0015175	neutral amino acid transmembrane transporter activity	5	0	0.17	0.14386
GO:0015216	purine nucleotide transmembrane transporter activity	15	0	0.52	0.14397
GO:1901677	phosphate transmembrane transporter activity	67	5	2.33	0.14471
GO:0080116	glucuronoxylan glucuronosyltransferase activity	2	0	0.07	0.14492
GO:0016917	GABA receptor activity	7	0	0.24	0.14531
GO:0004965	G-protein coupled GABA receptor activity	7	0	0.24	0.14531
GO:0004623	phospholipase A2 activity	3	0	0.1	0.14543
GO:0034485	phosphatidylinositol-3,4,5-trisphosphate 5-phosphatase activity	1	1	0.03	0.14594
GO:0004845	uracil phosphoribosyltransferase activity	2	0	0.07	0.14765
GO:0008440	inositol-1,4,5-trisphosphate 3-kinase activity	1	1	0.03	0.14795
GO:0047501	(+)-neomenthol dehydrogenase activity	2	0	0.07	0.14826
GO:0047504	(-)-menthol dehydrogenase activity	2	0	0.07	0.14826
GO:0009378	four-way junction helicase activity	3	0	0.1	0.14899
GO:0009884	cytokinin receptor activity	3	0	0.1	0.14912
GO:0051744	3,8-divinyl protochlorophyllide a 8-vinyl reductase activity	1	1	0.03	0.14924
GO:0004103	choline kinase activity	4	0	0.14	0.15083
GO:0046028	electron transporter, transferring electrons from cytochrome b6/f complex of photosystem II activity	1	1	0.03	0.15103
GO:0017056	structural constituent of nuclear pore	3	0	0.1	0.15129
GO:0004057	arginyltransferase activity	2	0	0.07	0.15136
GO:0050440	2-methylcitrate synthase activity	1	1	0.03	0.15157
GO:0005313	L-glutamate transmembrane transporter activity	7	2	0.24	0.15216
GO:0010355	homogentisate farnesyltransferase activity	1	1	0.03	0.15328
GO:0010356	homogentisate geranylgeranyltransferase activity	1	1	0.03	0.15328
GO:0010357	homogentisate solanesyltransferase activity	1	1	0.03	0.15328
GO:0015120	phosphoglycerate transmembrane transporter activity	6	1	0.21	0.15353
GO:0042879	aldonate transmembrane transporter activity	6	1	0.21	0.15353
GO:0019843	rRNA binding	78	7	2.71	0.15355
GO:0008017	microtubule binding	145	0	5.04	0.15383
GO:0043566	structure-specific DNA binding	46	0	1.6	0.15422
GO:0051060	pullulanase activity	1	1	0.03	0.15432
GO:0010303	limit dextrinase activity	1	1	0.03	0.15432
GO:0046915	transition metal ion transmembrane transporter activity	50	1	1.74	0.15459
GO:0003842	1-pyrroline-5-carboxylate dehydrogenase activity	5	0	0.17	0.15513
GO:0045552	dihydrokaempferol 4-reductase activity	14	1	0.49	0.15531
GO:0004379	glycylpeptide N-tetradecanoyltransferase activity	2	0	0.07	0.15544
GO:0019107	myristoyltransferase activity	2	0	0.07	0.15544
GO:0032794	GTPase activating protein binding	1	0	0.03	0.15639
GO:0050486	intramolecular transferase activity, transferring hydroxy groups	2	0	0.07	0.15655
GO:0016884	carbon-nitrogen ligase activity, with glutamine as amido-N-donor	46	5	1.6	0.15673
GO:0043765	T/G mismatch-specific endonuclease activity	1	0	0.03	0.15731
GO:0008318	protein prenyltransferase activity	9	0	0.31	0.15735
GO:0004177	aminopeptidase activity	39	0	1.36	0.1578
GO:0015232	heme transporter activity	5	0	0.17	0.15815
GO:0004343	glucosamine 6-phosphate N-acetyltransferase activity	1	0	0.03	0.15864
GO:0015136	sialic acid transmembrane transporter activity	1	0	0.03	0.15901
GO:0005456	CMP-N-acetylneuraminate transmembrane transporter activity	1	0	0.03	0.15901
GO:0016860	intramolecular oxidoreductase activity	49	4	1.7	0.15922
GO:0004421	hydroxymethylglutaryl-CoA synthase activity	4	0	0.14	0.15927
GO:0004849	uridine kinase activity	13	0	0.45	0.16039
GO:0052727	capsanthin synthase activity	2	0	0.07	0.16081
GO:0052728	capsorubin synthase activity	2	0	0.07	0.16081
GO:0005504	fatty acid binding	3	0	0.1	0.1616
GO:0004633	phosphopantothenoylcysteine decarboxylase activity	1	0	0.03	0.16186
GO:0008271	secondary active sulfate transmembrane transporter activity	20	1	0.69	0.16189
GO:0030544	Hsp70 protein binding	1	0	0.03	0.16213
GO:0019783	small conjugating protein-specific protease activity	17	0	0.59	0.16262
GO:0031210	phosphatidylcholine binding	1	0	0.03	0.16316
GO:0050997	quaternary ammonium group binding	1	0	0.03	0.16316
GO:0004496	mevalonate kinase activity	1	0	0.03	0.16332
GO:0047947	glutamine N-phenylacetyltransferase activity	1	0	0.03	0.16386
GO:0008526	phosphatidylinositol transporter activity	1	0	0.03	0.16397
GO:0030731	guanidinoacetate N-methyltransferase activity	1	0	0.03	0.166
GO:0005310	dicarboxylic acid transmembrane transporter activity	14	4	0.49	0.16615
GO:0008022	protein C-terminus binding	5	0	0.17	0.16661
GO:0004329	formate-tetrahydrofolate ligase activity	6	0	0.21	0.16731
GO:0005547	phosphatidylinositol-3,4,5-trisphosphate binding	1	0	0.03	0.1674
GO:0043325	phosphatidylinositol-3,4-bisphosphate binding	1	0	0.03	0.1674
GO:0034061	DNA polymerase activity	427	3	14.84	0.16903
GO:0000035	acyl binding	1	0	0.03	0.16968
GO:0060589	nucleoside-triphosphatase regulator activity	74	1	2.57	0.16995
GO:0016879	ligase activity, forming carbon-nitrogen bonds	209	10	7.26	0.17037
GO:0004585	ornithine carbamoyltransferase activity	1	0	0.03	0.17092
GO:0051731	polynucleotide 5'-hydroxyl-kinase activity	2	0	0.07	0.17111
GO:0004113	2',3'-cyclic-nucleotide 3'-phosphodiesterase activity	2	0	0.07	0.17111
GO:0003972	RNA ligase (ATP) activity	2	0	0.07	0.17111
GO:0008452	RNA ligase activity	2	0	0.07	0.17111
GO:0042800	histone methyltransferase activity (H3-K4 specific)	6	0	0.21	0.17122
GO:0003964	RNA-directed DNA polymerase activity	387	3	13.45	0.1713
GO:0016763	transferase activity, transferring pentosyl groups	58	1	2.02	0.17176
GO:0050567	glutaminyl-tRNA synthase (glutamine-hydrolyzing) activity	4	2	0.14	0.17192
GO:0003863	3-methyl-2-oxobutanoate dehydrogenase (2-methylpropanoyl-transferring) activity	2	1	0.07	0.17215
GO:1901682	sulfur compound transmembrane transporter activity	34	1	1.18	0.17216
GO:0015165	pyrimidine nucleotide-sugar transmembrane transporter activity	4	0	0.14	0.17251
GO:0046592	polyamine oxidase activity	2	0	0.07	0.17255
GO:0004401	histidinol-phosphatase activity	1	0	0.03	0.1732
GO:0000014	single-stranded DNA endodeoxyribonuclease activity	2	0	0.07	0.17327
GO:0046316	gluconokinase activity	1	0	0.03	0.17343
GO:0019146	arabinose-5-phosphate isomerase activity	1	0	0.03	0.17411
GO:0015367	oxoglutarate:malate antiporter activity	4	2	0.14	0.17413
GO:0004033	aldo-keto reductase (NADP) activity	17	1	0.59	0.17538
GO:0004301	epoxide hydrolase activity	1	0	0.03	0.17542
GO:0004666	prostaglandin-endoperoxide synthase activity	1	0	0.03	0.17585
GO:0004430	1-phosphatidylinositol 4-kinase activity	3	0	0.1	0.17616
GO:0030151	molybdenum ion binding	16	2	0.56	0.17657
GO:0016743	carboxyl- or carbamoyltransferase activity	8	0	0.28	0.17768
GO:0008092	cytoskeletal protein binding	239	1	8.3	0.17782
GO:0010292	GTP:GDP antiporter activity	2	0	0.07	0.17796
GO:0015631	tubulin binding	148	0	5.14	0.17801
GO:0016433	rRNA (adenine) methyltransferase activity	5	0	0.17	0.17884
GO:0000179	rRNA (adenine-N6,N6-)-dimethyltransferase activity	5	0	0.17	0.17884
GO:0004133	glycogen debranching enzyme activity	6	0	0.21	0.1789
GO:0019239	deaminase activity	22	2	0.76	0.17917
GO:0052866	phosphatidylinositol phosphate phosphatase activity	5	1	0.17	0.17923
GO:0052689	carboxylic ester hydrolase activity	195	7	6.78	0.17937
GO:0008809	carnitine racemase activity	2	0	0.07	0.17965
GO:0004165	dodecenoyl-CoA delta-isomerase activity	2	0	0.07	0.17965
GO:0047956	glycerol dehydrogenase [NADP+] activity	1	0	0.03	0.1797
GO:0001735	prenylcysteine oxidase activity	1	0	0.03	0.17972
GO:0004001	adenosine kinase activity	3	0	0.1	0.17987
GO:0016861	intramolecular oxidoreductase activity, interconverting aldoses and ketoses	21	3	0.73	0.18007
GO:0003785	actin monomer binding	1	0	0.03	0.18121
GO:0008144	drug binding	9	1	0.31	0.18135
GO:0051002	ligase activity, forming nitrogen-metal bonds	7	2	0.24	0.18165
GO:0051003	ligase activity, forming nitrogen-metal bonds, forming coordination complexes	7	2	0.24	0.18165
GO:0016851	magnesium chelatase activity	7	2	0.24	0.18165
GO:0004605	phosphatidate cytidylyltransferase activity	5	0	0.17	0.18282
GO:0005199	structural constituent of cell wall	9	1	0.31	0.18376
GO:0038023	signaling receptor activity	112	3	3.89	0.18439
GO:0008693	3-hydroxydecanoyl-[acyl-carrier-protein] dehydratase activity	1	0	0.03	0.18445
GO:0004860	protein kinase inhibitor activity	6	0	0.21	0.18462
GO:0004861	cyclin-dependent protein serine/threonine kinase inhibitor activity	6	0	0.21	0.18462
GO:0030291	protein serine/threonine kinase inhibitor activity	6	0	0.21	0.18462
GO:0009678	hydrogen-translocating pyrophosphatase activity	19	0	0.66	0.18466
GO:0016656	monodehydroascorbate reductase (NADH) activity	4	0	0.14	0.18484
GO:0034038	deoxyhypusine synthase activity	2	0	0.07	0.18497
GO:0030552	cAMP binding	1	0	0.03	0.1852
GO:0050342	tocopherol O-methyltransferase activity	1	0	0.03	0.18561
GO:0005509	calcium ion binding	348	23	12.09	0.18673
GO:0019177	dihydroneopterin triphosphate pyrophosphohydrolase activity	1	0	0.03	0.1869
GO:0008413	8-oxo-7,8-dihydroguanosine triphosphate pyrophosphatase activity	1	0	0.03	0.1869
GO:0005053	peroxisome matrix targeting signal-2 binding	1	0	0.03	0.18708
GO:0005201	extracellular matrix structural constituent	1	0	0.03	0.18777
GO:0016298	lipase activity	117	7	4.07	0.1885
GO:0016420	malonyltransferase activity	1	0	0.03	0.18903
GO:0016419	S-malonyltransferase activity	1	0	0.03	0.18903
GO:0004314	[acyl-carrier-protein] S-malonyltransferase activity	1	0	0.03	0.18903
GO:0030623	U5 snRNA binding	8	0	0.28	0.18929
GO:0017070	U6 snRNA binding	8	0	0.28	0.18929
GO:0030786	(RS)-norcoclaurine 6-O-methyltransferase activity	1	0	0.03	0.18942
GO:0004715	non-membrane spanning protein tyrosine kinase activity	40	2	1.39	0.19027
GO:0003960	NADPH:quinone reductase activity	9	1	0.31	0.19049
GO:0070818	protoporphyrinogen oxidase activity	2	0	0.07	0.19053
GO:0004729	oxygen-dependent protoporphyrinogen oxidase activity	2	0	0.07	0.19053
GO:0016728	oxidoreductase activity, acting on CH or CH2 groups, disulfide as acceptor	2	0	0.07	0.19057
GO:0004748	ribonucleoside-diphosphate reductase activity, thioredoxin disulfide as acceptor	2	0	0.07	0.19057
GO:0004176	ATP-dependent peptidase activity	22	0	0.76	0.19095
GO:0009022	tRNA nucleotidyltransferase activity	1	0	0.03	0.19121
GO:0018786	haloalkane dehalogenase activity	3	1	0.1	0.19137
GO:0000988	protein binding transcription factor activity	67	4	2.33	0.19177
GO:0016717	oxidoreductase activity, acting on paired donors, with oxidation of a pair of donors resulting in the reduction of molecular oxygen to two molecules of water	31	1	1.08	0.19195
GO:0051011	microtubule minus-end binding	4	0	0.14	0.19269
GO:0046715	borate transmembrane transporter activity	5	0	0.17	0.19275
GO:0047427	cyanoalanine nitrilase activity	2	0	0.07	0.19277
GO:0004455	ketol-acid reductoisomerase activity	8	0	0.28	0.19321
GO:0050372	ubiquitin-calmodulin ligase activity	1	0	0.03	0.19341
GO:0070001	aspartic-type peptidase activity	188	7	6.53	0.1937
GO:0004190	aspartic-type endopeptidase activity	188	7	6.53	0.1937
GO:0000156	phosphorelay response regulator activity	56	1	1.95	0.19393
GO:0016314	phosphatidylinositol-3,4,5-trisphosphate 3-phosphatase activity	1	0	0.03	0.19547
GO:0005355	glucose transmembrane transporter activity	3	0	0.1	0.19599
GO:0016166	phytoene dehydrogenase activity	1	0	0.03	0.19646
GO:0019887	protein kinase regulator activity	22	0	0.76	0.19779
GO:0016768	spermine synthase activity	3	1	0.1	0.19809
GO:0035402	histone kinase activity (H3-T11 specific)	1	0	0.03	0.1986
GO:0035184	histone threonine kinase activity	1	0	0.03	0.1986
GO:0072354	histone kinase activity (H3-T3 specific)	1	0	0.03	0.1986
GO:0033293	monocarboxylic acid binding	12	0	0.42	0.19867
GO:0008773	[protein-PII] uridylyltransferase activity	1	0	0.03	0.1991
GO:0004791	thioredoxin-disulfide reductase activity	4	1	0.14	0.19919
GO:0034256	chlorophyll(ide) b reductase activity	3	1	0.1	0.2006
GO:0032542	sulfiredoxin activity	1	0	0.03	0.20061
GO:0010945	CoA pyrophosphatase activity	1	0	0.03	0.20121
GO:0009000	selenocysteine lyase activity	3	0	0.1	0.20134
GO:0001053	plastid sigma factor activity	3	1	0.1	0.20235
GO:0000049	tRNA binding	20	0	0.69	0.20284
GO:0016703	oxidoreductase activity, acting on single donors with incorporation of molecular oxygen, incorporation of one atom of oxygen (internal monooxygenases or internal mixed function oxidases)	22	4	0.76	0.20476
GO:0015439	heme-transporting ATPase activity	2	0	0.07	0.20501
GO:0030785	[ribulose-bisphosphate carboxylase]-lysine N-methyltransferase activity	4	0	0.14	0.20505
GO:0008964	phosphoenolpyruvate carboxylase activity	9	0	0.31	0.20669
GO:0009974	zeinoxanthin epsilon hydroxylase activity	1	0	0.03	0.20712
GO:0072374	carotene epsilon hydroxylase activity	1	0	0.03	0.20712
GO:0047952	glycerol-3-phosphate dehydrogenase [NAD(P)+] activity	2	0	0.07	0.20777
GO:0044212	transcription regulatory region DNA binding	28	2	0.97	0.20806
GO:0019779	Atg8 activating enzyme activity	2	0	0.07	0.20818
GO:0008800	beta-lactamase activity	1	0	0.03	0.20838
GO:0031219	levanase activity	1	0	0.03	0.20867
GO:0051670	inulinase activity	1	0	0.03	0.20867
GO:0034062	RNA polymerase activity	134	3	4.66	0.20898
GO:0004479	methionyl-tRNA formyltransferase activity	1	0	0.03	0.20922
GO:0016798	hydrolase activity, acting on glycosyl bonds	591	30	20.54	0.20923
GO:0061135	endopeptidase regulator activity	60	7	2.08	0.20947
GO:0004866	endopeptidase inhibitor activity	60	7	2.08	0.20947
GO:0098599	palmitoyl hydrolase activity	3	0	0.1	0.20989
GO:0008474	palmitoyl-(protein) hydrolase activity	3	0	0.1	0.20989
GO:0000033	alpha-1,3-mannosyltransferase activity	1	0	0.03	0.21068
GO:0015121	phosphoenolpyruvate:phosphate antiporter activity	3	0	0.1	0.21083
GO:0060590	ATPase regulator activity	7	0	0.24	0.21125
GO:0019135	deoxyhypusine monooxygenase activity	1	0	0.03	0.21228
GO:0016803	ether hydrolase activity	2	0	0.07	0.21296
GO:0016871	cycloartenol synthase activity	1	0	0.03	0.21368
GO:0008428	ribonuclease inhibitor activity	3	0	0.1	0.21383
GO:0046422	violaxanthin de-epoxidase activity	1	0	0.03	0.2147
GO:0008746	NAD(P)+ transhydrogenase activity	5	0	0.17	0.21492
GO:0051753	mannan synthase activity	6	1	0.21	0.21602
GO:0019187	beta-1,4-mannosyltransferase activity	6	1	0.21	0.21602
GO:0015035	protein disulfide oxidoreductase activity	109	7	3.79	0.21638
GO:0045431	flavonol synthase activity	10	1	0.35	0.21658
GO:0016303	1-phosphatidylinositol-3-kinase activity	2	0	0.07	0.21659
GO:0035004	phosphatidylinositol 3-kinase activity	2	0	0.07	0.21659
GO:0004376	glycolipid mannosyltransferase activity	2	0	0.07	0.2172
GO:0004818	glutamate-tRNA ligase activity	4	0	0.14	0.2173
GO:0016742	hydroxymethyl-, formyl- and related transferase activity	29	0	1.01	0.21732
GO:0047251	thiohydroximate beta-D-glucosyltransferase activity	2	1	0.07	0.21735
GO:0015116	sulfate transmembrane transporter activity	32	1	1.11	0.21839
GO:0015924	mannosyl-oligosaccharide mannosidase activity	5	0	0.17	0.21891
GO:0004571	mannosyl-oligosaccharide 1,2-alpha-mannosidase activity	5	0	0.17	0.21891
GO:0004648	O-phospho-L-serine:2-oxoglutarate aminotransferase activity	3	0	0.1	0.2191
GO:0004058	aromatic-L-amino-acid decarboxylase activity	1	0	0.03	0.21968
GO:0004088	carbamoyl-phosphate synthase (glutamine-hydrolyzing) activity	7	0	0.24	0.22053
GO:0004070	aspartate carbamoyltransferase activity	7	0	0.24	0.22053
GO:0016463	zinc-exporting ATPase activity	1	0	0.03	0.22062
GO:0004813	alanine-tRNA ligase activity	9	0	0.31	0.22064
GO:0043733	DNA-3-methylbase glycosylase activity	8	0	0.28	0.22065
GO:0003905	alkylbase DNA N-glycosylase activity	8	0	0.28	0.22065
GO:0008793	aromatic-amino-acid:2-oxoglutarate aminotransferase activity	2	0	0.07	0.22103
GO:0003949	1-(5-phosphoribosyl)-5-[(5-phosphoribosylamino)methylideneamino]imidazole-4-carboxamide isomerase activity	1	0	0.03	0.22112
GO:0010178	IAA-amino acid conjugate hydrolase activity	2	1	0.07	0.22122
GO:0016799	hydrolase activity, hydrolyzing N-glycosyl compounds	19	0	0.66	0.22143
GO:0008898	S-adenosylmethionine-homocysteine S-methyltransferase activity	3	0	0.1	0.22168
GO:0008477	purine nucleosidase activity	8	0	0.28	0.22188
GO:0070547	L-tyrosine aminotransferase activity	3	0	0.1	0.22218
GO:0004838	L-tyrosine:2-oxoglutarate aminotransferase activity	3	0	0.1	0.22218
GO:0046027	phospholipid:diacylglycerol acyltransferase activity	1	0	0.03	0.22301
GO:0017151	DEAD/H-box RNA helicase binding	5	0	0.17	0.22433
GO:0003690	double-stranded DNA binding	23	0	0.8	0.2244
GO:0008915	lipid-A-disaccharide synthase activity	1	0	0.03	0.22453
GO:0016791	phosphatase activity	337	13	11.71	0.2246
GO:0017077	oxidative phosphorylation uncoupler activity	4	0	0.14	0.22474
GO:0046527	glucosyltransferase activity	221	12	7.68	0.22475
GO:0019808	polyamine binding	1	0	0.03	0.22484
GO:0003724	RNA helicase activity	18	1	0.63	0.22493
GO:0047724	inosine nucleosidase activity	4	0	0.14	0.2251
GO:0008972	phosphomethylpyrimidine kinase activity	1	0	0.03	0.22555
GO:0008902	hydroxymethylpyrimidine kinase activity	1	0	0.03	0.22555
GO:0016418	S-acetyltransferase activity	5	0	0.17	0.22563
GO:0030523	dihydrolipoamide S-acyltransferase activity	5	0	0.17	0.22563
GO:0004742	dihydrolipoyllysine-residue acetyltransferase activity	5	0	0.17	0.22563
GO:0017057	6-phosphogluconolactonase activity	4	0	0.14	0.22624
GO:0004802	transketolase activity	10	0	0.35	0.2274
GO:0010428	methyl-CpNpG binding	1	0	0.03	0.2276
GO:0010429	methyl-CpNpN binding	1	0	0.03	0.2276
GO:0016307	phosphatidylinositol phosphate kinase activity	19	0	0.66	0.22848
GO:0004516	nicotinate phosphoribosyltransferase activity	2	0	0.07	0.22891
GO:0016229	steroid dehydrogenase activity	19	0	0.66	0.22893
GO:0015204	urea transmembrane transporter activity	5	1	0.17	0.22912
GO:0016887	ATPase activity	945	29	32.84	0.22928
GO:0002161	aminoacyl-tRNA editing activity	16	0	0.56	0.2295
GO:0080139	borate efflux transmembrane transporter activity	2	0	0.07	0.23046
GO:0016847	1-aminocyclopropane-1-carboxylate synthase activity	12	2	0.42	0.2305
GO:0050613	delta14-sterol reductase activity	1	0	0.03	0.23128
GO:0035514	DNA demethylase activity	1	0	0.03	0.23131
GO:0019205	nucleobase-containing compound kinase activity	56	1	1.95	0.23161
GO:0046524	sucrose-phosphate synthase activity	8	0	0.28	0.23252
GO:0004326	tetrahydrofolylpolyglutamate synthase activity	3	0	0.1	0.23291
GO:0009916	alternative oxidase activity	6	1	0.21	0.23307
GO:0050598	taxane 13-alpha-hydroxylase activity	4	0	0.14	0.23339
GO:0015140	malate transmembrane transporter activity	5	2	0.17	0.2338
GO:0015556	C4-dicarboxylate transmembrane transporter activity	5	2	0.17	0.2338
GO:0008840	4-hydroxy-tetrahydrodipicolinate synthase	3	0	0.1	0.23424
GO:0001888	glucuronyl-galactosyl-proteoglycan 4-alpha-N-acetylglucosaminyltransferase activity	3	0	0.1	0.2343
GO:0070567	cytidylyltransferase activity	9	0	0.31	0.23473
GO:0004222	metalloendopeptidase activity	77	2	2.68	0.23502
GO:0015293	symporter activity	84	3	2.92	0.23582
GO:0008830	dTDP-4-dehydrorhamnose 3,5-epimerase activity	3	0	0.1	0.23599
GO:0010490	UDP-4-keto-rhamnose-4-keto-reductase activity	3	0	0.1	0.23599
GO:0010489	UDP-4-keto-6-deoxy-glucose-3,5-epimerase activity	3	0	0.1	0.23599
GO:0004835	tubulin-tyrosine ligase activity	2	0	0.07	0.23747
GO:0016034	maleylacetoacetate isomerase activity	1	0	0.03	0.23774
GO:0005483	soluble NSF attachment protein activity	3	0	0.1	0.23831
GO:0008289	lipid binding	192	11	6.67	0.23863
GO:0080044	quercetin 7-O-glucosyltransferase activity	2	0	0.07	0.23871
GO:0017069	snRNA binding	16	0	0.56	0.23947
GO:0047714	galactolipase activity	3	0	0.1	0.2399
GO:0005085	guanyl-nucleotide exchange factor activity	37	2	1.29	0.24096
GO:0052654	L-leucine transaminase activity	5	1	0.17	0.24149
GO:0052655	L-valine transaminase activity	5	1	0.17	0.24149
GO:0052656	L-isoleucine transaminase activity	5	1	0.17	0.24149
GO:0004084	branched-chain-amino-acid transaminase activity	5	1	0.17	0.24149
GO:0017169	CDP-alcohol phosphatidyltransferase activity	3	0	0.1	0.24156
GO:0015422	oligosaccharide-transporting ATPase activity	1	0	0.03	0.24167
GO:0015423	maltose-transporting ATPase activity	1	0	0.03	0.24167
GO:0005363	maltose transmembrane transporter activity	1	0	0.03	0.24167
GO:0016422	mRNA (2'-O-methyladenosine-N6-)-methyltransferase activity	4	0	0.14	0.2422
GO:0016899	oxidoreductase activity, acting on the CH-OH group of donors, oxygen as acceptor	24	1	0.83	0.24229
GO:0016984	ribulose-bisphosphate carboxylase activity	11	3	0.38	0.24248
GO:0008234	cysteine-type peptidase activity	141	3	4.9	0.24291
GO:0043813	phosphatidylinositol-3,5-bisphosphate 5-phosphatase activity	2	1	0.07	0.24303
GO:0008422	beta-glucosidase activity	38	3	1.32	0.24347
GO:0005088	Ras guanyl-nucleotide exchange factor activity	13	2	0.45	0.24441
GO:0005089	Rho guanyl-nucleotide exchange factor activity	13	2	0.45	0.24441
GO:0016273	arginine N-methyltransferase activity	1	0	0.03	0.24446
GO:0016274	protein-arginine N-methyltransferase activity	1	0	0.03	0.24446
GO:0008469	histone-arginine N-methyltransferase activity	1	0	0.03	0.24446
GO:0004126	cytidine deaminase activity	2	0	0.07	0.24455
GO:1901681	sulfur compound binding	41	0	1.42	0.24496
GO:0004312	fatty acid synthase activity	39	0	1.36	0.24554
GO:0033759	flavone synthase activity	5	2	0.17	0.24555
GO:0016901	oxidoreductase activity, acting on the CH-OH group of donors, quinone or similar compound as acceptor	3	0	0.1	0.24621
GO:0015185	gamma-aminobutyric acid transmembrane transporter activity	4	1	0.14	0.24639
GO:0008484	sulfuric ester hydrolase activity	2	0	0.07	0.24654
GO:0015168	glycerol transmembrane transporter activity	1	0	0.03	0.24658
GO:0015146	pentose transmembrane transporter activity	1	0	0.03	0.24658
GO:0015148	D-xylose transmembrane transporter activity	1	0	0.03	0.24658
GO:0015591	D-ribose transmembrane transporter activity	1	0	0.03	0.24658
GO:0015575	mannitol transmembrane transporter activity	1	0	0.03	0.24658
GO:0015576	sorbitol transmembrane transporter activity	1	0	0.03	0.24658
GO:0010997	anaphase-promoting complex binding	1	0	0.03	0.24665
GO:0004735	pyrroline-5-carboxylate reductase activity	1	0	0.03	0.24669
GO:0045140	inositol phosphoceramide synthase activity	1	0	0.03	0.24709
GO:0004478	methionine adenosyltransferase activity	16	1	0.56	0.24773
GO:0008169	C-methyltransferase activity	9	0	0.31	0.24874
GO:0030170	pyridoxal phosphate binding	211	9	7.33	0.24882
GO:0042299	lupeol synthase activity	1	0	0.03	0.24886
GO:0070283	radical SAM enzyme activity	7	1	0.24	0.24898
GO:0034618	arginine binding	2	0	0.07	0.24925
GO:0004457	lactate dehydrogenase activity	9	1	0.31	0.25001
GO:0050638	taxadien-5-alpha-ol O-acetyltransferase activity	1	0	0.03	0.25009
GO:0000774	adenyl-nucleotide exchange factor activity	4	0	0.14	0.2505
GO:0004607	phosphatidylcholine-sterol O-acyltransferase activity	7	0	0.24	0.25081
GO:0004158	dihydroorotate oxidase activity	3	1	0.1	0.25086
GO:0004857	enzyme inhibitor activity	139	9	4.83	0.2513
GO:0004721	phosphoprotein phosphatase activity	199	6	6.91	0.25185
GO:0003984	acetolactate synthase activity	10	0	0.35	0.25197
GO:0050505	hydroquinone glucosyltransferase activity	3	0	0.1	0.2527
GO:0004439	phosphatidylinositol-4,5-bisphosphate 5-phosphatase activity	4	1	0.14	0.25279
GO:0034593	phosphatidylinositol bisphosphate phosphatase activity	4	1	0.14	0.25279
GO:0034595	phosphatidylinositol phosphate 5-phosphatase activity	4	1	0.14	0.25279
GO:0033858	N-acetylgalactosamine kinase activity	1	0	0.03	0.25283
GO:0016679	oxidoreductase activity, acting on diphenols and related substances as donors	49	8	1.7	0.25357
GO:0043916	DNA-7-methylguanine glycosylase activity	1	0	0.03	0.25382
GO:0052821	DNA-7-methyladenine glycosylase activity	1	0	0.03	0.25382
GO:0052822	DNA-3-methylguanine glycosylase activity	1	0	0.03	0.25382
GO:0046522	S-methyl-5-thioribose kinase activity	4	0	0.14	0.25453
GO:0004826	phenylalanine-tRNA ligase activity	5	0	0.17	0.25546
GO:0004738	pyruvate dehydrogenase activity	7	0	0.24	0.25551
GO:0016647	oxidoreductase activity, acting on the CH-NH group of donors, oxygen as acceptor	4	0	0.14	0.25586
GO:0016149	translation release factor activity, codon specific	13	0	0.45	0.25707
GO:0000295	adenine nucleotide transmembrane transporter activity	12	0	0.42	0.2583
GO:0005347	ATP transmembrane transporter activity	12	0	0.42	0.2583
GO:0043874	acireductone synthase activity	1	0	0.03	0.25856
GO:0046570	methylthioribulose 1-phosphate dehydratase activity	1	0	0.03	0.25856
GO:0080161	auxin transmembrane transporter activity	17	2	0.59	0.25926
GO:0003882	CDP-diacylglycerol-serine O-phosphatidyltransferase activity	1	0	0.03	0.25937
GO:0015137	citrate transmembrane transporter activity	2	0	0.07	0.2595
GO:0070546	L-phenylalanine aminotransferase activity	14	1	0.49	0.25954
GO:0080130	L-phenylalanine:2-oxoglutarate aminotransferase activity	14	1	0.49	0.25954
GO:0004671	protein C-terminal S-isoprenylcysteine carboxyl O-methyltransferase activity	2	0	0.07	0.26087
GO:0003880	protein C-terminal carboxyl O-methyltransferase activity	2	0	0.07	0.26087
GO:0009374	biotin binding	1	0	0.03	0.26098
GO:0016624	oxidoreductase activity, acting on the aldehyde or oxo group of donors, disulfide as acceptor	22	1	0.76	0.26108
GO:0047341	fucose-1-phosphate guanylyltransferase activity	1	0	0.03	0.26113
GO:0050201	fucokinase activity	1	0	0.03	0.26113
GO:0004360	glutamine-fructose-6-phosphate transaminase (isomerizing) activity	3	0	0.1	0.26136
GO:0070548	L-glutamine aminotransferase activity	3	0	0.1	0.26136
GO:0019786	Atg8-specific protease activity	1	0	0.03	0.26203
GO:0019776	Atg8 ligase activity	1	0	0.03	0.26203
GO:0015416	organic phosphonate transmembrane-transporting ATPase activity	14	2	0.49	0.26236
GO:0015604	organic phosphonate transmembrane transporter activity	14	2	0.49	0.26236
GO:0004345	glucose-6-phosphate dehydrogenase activity	11	0	0.38	0.26298
GO:0000976	transcription regulatory region sequence-specific DNA binding	19	2	0.66	0.2631
GO:0016312	inositol bisphosphate phosphatase activity	1	0	0.03	0.26327
GO:0004441	inositol-1,4-bisphosphate 1-phosphatase activity	1	0	0.03	0.26327
GO:0008834	di-trans,poly-cis-decaprenylcistransferase activity	1	0	0.03	0.26357
GO:0061134	peptidase regulator activity	66	7	2.29	0.26367
GO:0030414	peptidase inhibitor activity	66	7	2.29	0.26367
GO:0033946	xyloglucan-specific endo-beta-1,4-glucanase activity	1	0	0.03	0.26443
GO:0030695	GTPase regulator activity	67	1	2.33	0.26706
GO:0008859	exoribonuclease II activity	1	0	0.03	0.26742
GO:0004612	phosphoenolpyruvate carboxykinase (ATP) activity	10	1	0.35	0.26743
GO:0005460	UDP-glucose transmembrane transporter activity	3	0	0.1	0.26769
GO:0080019	fatty-acyl-CoA reductase (alcohol-forming) activity	8	0	0.28	0.26809
GO:0015200	methylammonium transmembrane transporter activity	1	0	0.03	0.2683
GO:0015368	calcium:cation antiporter activity	9	0	0.31	0.26872
GO:0003837	beta-ureidopropionase activity	3	0	0.1	0.26888
GO:0015043	leghemoglobin reductase activity	1	0	0.03	0.26894
GO:0050126	N-carbamoylputrescine amidase activity	1	0	0.03	0.26936
GO:0052662	zeaxanthin epoxidase activity	8	0	0.28	0.26941
GO:0052663	antheraxanthin epoxidase activity	8	0	0.28	0.26941
GO:0009540	zeaxanthin epoxidase [overall] activity	8	0	0.28	0.26941
GO:0016779	nucleotidyltransferase activity	690	14	23.98	0.26947
GO:0009882	blue light photoreceptor activity	17	0	0.59	0.27051
GO:0002094	polyprenyltransferase activity	2	0	0.07	0.27077
GO:0008679	2-hydroxy-3-oxopropionate reductase activity	1	0	0.03	0.27085
GO:0016780	phosphotransferase activity, for other substituted phosphate groups	13	0	0.45	0.27148
GO:0045156	electron transporter, transferring electrons within the cyclic electron transport pathway of photosynthesis activity	10	2	0.35	0.2722
GO:0004641	phosphoribosylformylglycinamidine cyclo-ligase activity	1	0	0.03	0.27246
GO:0005548	phospholipid transporter activity	32	3	1.11	0.27268
GO:0033971	hydroxyisourate hydrolase activity	2	0	0.07	0.27299
GO:0008810	cellulase activity	21	0	0.73	0.27307
GO:0000900	translation repressor activity, nucleic acid binding	1	0	0.03	0.27331
GO:0045182	translation regulator activity	1	0	0.03	0.27331
GO:0030371	translation repressor activity	1	0	0.03	0.27331
GO:0090079	translation regulator activity, nucleic acid binding	1	0	0.03	0.27331
GO:0004348	glucosylceramidase activity	2	0	0.07	0.2743
GO:0019784	NEDD8-specific protease activity	1	0	0.03	0.27431
GO:0032182	small conjugating protein binding	4	0	0.14	0.27438
GO:0043130	ubiquitin binding	4	0	0.14	0.27438
GO:0008531	riboflavin kinase activity	1	0	0.03	0.27443
GO:0010181	FMN binding	87	1	3.02	0.27515
GO:0042887	amide transmembrane transporter activity	8	1	0.28	0.27546
GO:0042781	3'-tRNA processing endoribonuclease activity	2	0	0.07	0.27649
GO:0050308	sugar-phosphatase activity	27	3	0.94	0.27665
GO:0008327	methyl-CpG binding	4	0	0.14	0.27699
GO:0004490	methylglutaconyl-CoA hydratase activity	1	0	0.03	0.2771
GO:0008675	2-dehydro-3-deoxy-phosphogluconate aldolase activity	1	0	0.03	0.27756
GO:0008661	1-deoxy-D-xylulose-5-phosphate synthase activity	4	0	0.14	0.27806
GO:0080132	fatty acid alpha-hydroxylase activity	1	0	0.03	0.27873
GO:2001080	chitosan binding	1	0	0.03	0.27904
GO:0016841	ammonia-lyase activity	12	1	0.42	0.27911
GO:0055041	cyclopentanol dehydrogenase activity	1	0	0.03	0.27963
GO:0003857	3-hydroxyacyl-CoA dehydrogenase activity	9	1	0.31	0.28024
GO:0051740	ethylene binding	2	0	0.07	0.28039
GO:0072328	alkene binding	2	0	0.07	0.28039
GO:0019203	carbohydrate phosphatase activity	40	4	1.39	0.28042
GO:0015145	monosaccharide transmembrane transporter activity	5	0	0.17	0.28053
GO:0015149	hexose transmembrane transporter activity	5	0	0.17	0.28053
GO:0008864	formyltetrahydrofolate deformylase activity	2	0	0.07	0.28067
GO:0036310	annealing helicase activity	2	0	0.07	0.28106
GO:0097617	annealing activity	2	0	0.07	0.28106
GO:0004832	valine-tRNA ligase activity	2	0	0.07	0.28111
GO:0042162	telomeric DNA binding	5	0	0.17	0.28172
GO:0004831	tyrosine-tRNA ligase activity	8	0	0.28	0.28202
GO:0004146	dihydrofolate reductase activity	7	0	0.24	0.2821
GO:0047940	glucuronokinase activity	1	0	0.03	0.28264
GO:0044390	small protein conjugating enzyme binding	1	0	0.03	0.2837
GO:0031624	ubiquitin conjugating enzyme binding	1	0	0.03	0.2837
GO:0033721	aldehyde dehydrogenase (NADP+) activity	1	0	0.03	0.28402
GO:0004029	aldehyde dehydrogenase (NAD) activity	27	3	0.94	0.28487
GO:0047215	indole-3-acetate beta-glucosyltransferase activity	2	0	0.07	0.28506
GO:0016410	N-acyltransferase activity	73	2	2.54	0.28508
GO:0016417	S-acyltransferase activity	11	0	0.38	0.28758
GO:0008892	guanine deaminase activity	1	0	0.03	0.28837
GO:0042285	xylosyltransferase activity	11	0	0.38	0.28939
GO:0033164	glycolipid 6-alpha-mannosyltransferase activity	1	0	0.03	0.28961
GO:0004378	GDP-Man:Man1GlcNAc2-PP-Dol alpha-1,3-mannosyltransferase activity	1	0	0.03	0.28961
GO:0000009	alpha-1,6-mannosyltransferase activity	1	0	0.03	0.28961
GO:0004817	cysteine-tRNA ligase activity	3	0	0.1	0.28961
GO:0003942	N-acetyl-gamma-glutamyl-phosphate reductase activity	4	0	0.14	0.28968
GO:0004777	succinate-semialdehyde dehydrogenase (NAD+) activity	2	0	0.07	0.29051
GO:0000987	core promoter proximal region sequence-specific DNA binding	2	0	0.07	0.29062
GO:0001159	core promoter proximal region DNA binding	2	0	0.07	0.29062
GO:0003879	ATP phosphoribosyltransferase activity	1	0	0.03	0.2912
GO:0004827	proline-tRNA ligase activity	7	1	0.24	0.29128
GO:0008478	pyridoxal kinase activity	1	0	0.03	0.29164
GO:0016262	protein N-acetylglucosaminyltransferase activity	1	0	0.03	0.29196
GO:0003827	alpha-1,3-mannosylglycoprotein 2-beta-N-acetylglucosaminyltransferase activity	1	0	0.03	0.29196
GO:0051751	alpha-1,4-mannosyltransferase activity	2	0	0.07	0.29204
GO:0010313	phytochrome binding	2	0	0.07	0.29204
GO:0008750	NAD(P)+ transhydrogenase (AB-specific) activity	4	0	0.14	0.29232
GO:0031559	oxidosqualene cyclase activity	7	0	0.24	0.29381
GO:0005217	intracellular ligand-gated ion channel activity	11	0	0.38	0.29449
GO:0004549	tRNA-specific ribonuclease activity	7	0	0.24	0.29505
GO:0016667	oxidoreductase activity, acting on a sulfur group of donors	171	8	5.94	0.29534
GO:0003998	acylphosphatase activity	1	0	0.03	0.29538
GO:0004359	glutaminase activity	1	0	0.03	0.29659
GO:0045289	luciferin monooxygenase activity	9	1	0.31	0.29695
GO:0047077	Photinus-luciferin 4-monooxygenase (ATP-hydrolyzing) activity	9	1	0.31	0.29695
GO:0052668	farnesol kinase activity	1	0	0.03	0.29764
GO:0052669	CTP:2-trans,-6-trans-farnesol kinase activity	1	0	0.03	0.29764
GO:0052670	geraniol kinase activity	1	0	0.03	0.29764
GO:0052671	geranylgeraniol kinase activity	1	0	0.03	0.29764
GO:0052673	prenol kinase activity	1	0	0.03	0.29764
GO:0047429	nucleoside-triphosphate diphosphatase activity	3	0	0.1	0.29789
GO:0016151	nickel cation binding	6	0	0.21	0.29794
GO:0005261	cation channel activity	38	0	1.32	0.29842
GO:0004031	aldehyde oxidase activity	2	0	0.07	0.299
GO:0046593	mandelonitrile lyase activity	3	1	0.1	0.29902
GO:0008124	4-alpha-hydroxytetrahydrobiopterin dehydratase activity	3	1	0.1	0.2993
GO:0005315	inorganic phosphate transmembrane transporter activity	17	1	0.59	0.29997
GO:0004141	dethiobiotin synthase activity	1	0	0.03	0.30016
GO:0004015	adenosylmethionine-8-amino-7-oxononanoate transaminase activity	1	0	0.03	0.30016
GO:0070063	RNA polymerase binding	1	0	0.03	0.30028
GO:0046577	long-chain-alcohol oxidase activity	8	1	0.28	0.30057
GO:0003735	structural constituent of ribosome	713	34	24.78	0.30067
GO:0008977	prephenate dehydrogenase activity	3	0	0.1	0.3008
GO:0004665	prephenate dehydrogenase (NADP+) activity	3	0	0.1	0.3008
GO:0050105	L-gulonolactone oxidase activity	1	0	0.03	0.3013
GO:0003854	3-beta-hydroxy-delta5-steroid dehydrogenase activity	13	0	0.45	0.30169
GO:0051540	metal cluster binding	205	15	7.12	0.30172
GO:0051536	iron-sulfur cluster binding	205	15	7.12	0.30172
GO:0001729	ceramide kinase activity	2	0	0.07	0.30182
GO:0004399	histidinol dehydrogenase activity	4	0	0.14	0.30252
GO:0004843	ubiquitin-specific protease activity	15	0	0.52	0.30275
GO:0010485	H4 histone acetyltransferase activity	1	0	0.03	0.30314
GO:0004459	L-lactate dehydrogenase activity	4	0	0.14	0.30317
GO:0051743	red chlorophyll catabolite reductase activity	1	0	0.03	0.30322
GO:0048307	ferredoxin-nitrite reductase activity	1	0	0.03	0.3033
GO:0050421	nitrite reductase (NO-forming) activity	1	0	0.03	0.3033
GO:0047889	ferredoxin-nitrate reductase activity	1	0	0.03	0.3033
GO:0016662	oxidoreductase activity, acting on other nitrogenous compounds as donors, cytochrome as acceptor	1	0	0.03	0.3033
GO:0016664	oxidoreductase activity, acting on other nitrogenous compounds as donors, iron-sulfur protein as acceptor	1	0	0.03	0.3033
GO:0016992	lipoate synthase activity	6	1	0.21	0.3037
GO:0016979	lipoate-protein ligase activity	6	1	0.21	0.3037
GO:0016652	oxidoreductase activity, acting on NAD(P)H, NAD(P) as acceptor	7	0	0.24	0.30414
GO:0004076	biotin synthase activity	1	0	0.03	0.30437
GO:0035251	UDP-glucosyltransferase activity	204	11	7.09	0.30478
GO:0004161	dimethylallyltranstransferase activity	4	1	0.14	0.30481
GO:0052631	sphingolipid delta-8 desaturase activity	1	0	0.03	0.30482
GO:0033919	glucan 1,3-alpha-glucosidase activity	1	0	0.03	0.30486
GO:0090600	alpha-1,3-glucosidase activity	1	0	0.03	0.30486
GO:0030750	putrescine N-methyltransferase activity	1	0	0.03	0.30523
GO:0010283	pinoresinol reductase activity	1	0	0.03	0.30601
GO:0004686	elongation factor-2 kinase activity	1	0	0.03	0.30618
GO:0016864	intramolecular oxidoreductase activity, transposing S-S bonds	13	0	0.45	0.30659
GO:0003756	protein disulfide isomerase activity	13	0	0.45	0.30659
GO:0008696	4-amino-4-deoxychorismate lyase activity	1	0	0.03	0.30663
GO:0047810	D-alanine:2-oxoglutarate aminotransferase activity	1	0	0.03	0.30663
GO:0045435	lycopene epsilon cyclase activity	1	0	0.03	0.30688
GO:0004152	dihydroorotate dehydrogenase activity	4	1	0.14	0.3077
GO:0016708	oxidoreductase activity, acting on paired donors, with incorporation or reduction of molecular oxygen, NAD(P)H as one donor, and incorporation of two atoms of oxygen into one donor	1	0	0.03	0.30775
GO:0016820	hydrolase activity, acting on acid anhydrides, catalyzing transmembrane movement of substances	421	16	14.63	0.30794
GO:0015295	solute:proton symporter activity	55	0	1.91	0.30864
GO:0016174	NAD(P)H oxidase activity	7	0	0.24	0.3091
GO:0015131	oxaloacetate transmembrane transporter activity	3	1	0.1	0.30925
GO:0008239	dipeptidyl-peptidase activity	1	0	0.03	0.30965
GO:0004427	inorganic diphosphatase activity	27	1	0.94	0.31011
GO:0080131	hydroxyjasmonate sulfotransferase activity	1	0	0.03	0.31102
GO:0004027	alcohol sulfotransferase activity	1	0	0.03	0.31102
GO:0004661	protein geranylgeranyltransferase activity	7	0	0.24	0.31119
GO:0090447	glycerol-3-phosphate 2-O-acyltransferase activity	1	0	0.03	0.31123
GO:0034212	peptide N-acetyltransferase activity	1	0	0.03	0.31148
GO:0004596	peptide alpha-N-acetyltransferase activity	1	0	0.03	0.31148
GO:0004362	glutathione-disulfide reductase activity	6	0	0.21	0.3121
GO:0000989	transcription factor binding transcription factor activity	59	0	2.05	0.3123
GO:0003712	transcription cofactor activity	59	0	2.05	0.3123
GO:0008686	3,4-dihydroxy-2-butanone-4-phosphate synthase activity	4	0	0.14	0.31276
GO:0003935	GTP cyclohydrolase II activity	4	0	0.14	0.31276
GO:0016530	metallochaperone activity	10	0	0.35	0.3143
GO:0030675	Rac GTPase activator activity	1	0	0.03	0.31439
GO:0005100	Rho GTPase activator activity	1	0	0.03	0.31439
GO:0015928	fucosidase activity	10	0	0.35	0.31461
GO:0004560	alpha-L-fucosidase activity	10	0	0.35	0.31461
GO:0047268	galactinol-raffinose galactosyltransferase activity	14	1	0.49	0.31466
GO:0008047	enzyme activator activity	72	4	2.5	0.31492
GO:0003923	GPI-anchor transamidase activity	4	0	0.14	0.31617
GO:0042623	ATPase activity, coupled	737	18	25.61	0.31643
GO:0052692	raffinose alpha-galactosidase activity	6	0	0.21	0.31681
GO:0004557	alpha-galactosidase activity	6	0	0.21	0.31681
GO:0008108	UDP-glucose:hexose-1-phosphate uridylyltransferase activity	1	0	0.03	0.31783
GO:0010176	homogentisate phytyltransferase activity	1	0	0.03	0.31809
GO:0070401	NADP+ binding	1	0	0.03	0.32015
GO:0015408	ferric-transporting ATPase activity	2	0	0.07	0.32063
GO:0072510	trivalent inorganic cation transmembrane transporter activity	2	0	0.07	0.32063
GO:0015091	ferric iron transmembrane transporter activity	2	0	0.07	0.32063
GO:0010329	auxin efflux transmembrane transporter activity	11	2	0.38	0.32067
GO:0004518	nuclease activity	382	6	13.27	0.32155
GO:0047652	allantoate deiminase activity	1	0	0.03	0.32176
GO:0008106	alcohol dehydrogenase (NADP+) activity	8	1	0.28	0.32219
GO:0042084	5-methyltetrahydrofolate-dependent methyltransferase activity	3	0	0.1	0.32232
GO:0008705	methionine synthase activity	3	0	0.1	0.32232
GO:0008837	diaminopimelate epimerase activity	1	0	0.03	0.3224
GO:0042802	identical protein binding	234	9	8.13	0.32335
GO:0004350	glutamate-5-semialdehyde dehydrogenase activity	9	1	0.31	0.3238
GO:0047560	3-dehydrosphinganine reductase activity	1	0	0.03	0.32418
GO:0050313	sulfur dioxygenase activity	1	0	0.03	0.32435
GO:0000010	trans-hexaprenyltranstransferase activity	1	0	0.03	0.32516
GO:0000254	C-4 methylsterol oxidase activity	4	0	0.14	0.32549
GO:0004168	dolichol kinase activity	1	0	0.03	0.32605
GO:0016769	transferase activity, transferring nitrogenous groups	92	5	3.2	0.32643
GO:0008483	transaminase activity	92	5	3.2	0.32643
GO:0004822	isoleucine-tRNA ligase activity	4	0	0.14	0.32703
GO:0004662	CAAX-protein geranylgeranyltransferase activity	3	0	0.1	0.32704
GO:0016655	oxidoreductase activity, acting on NAD(P)H, quinone or similar compound as acceptor	85	7	2.95	0.32768
GO:0016905	myosin heavy chain kinase activity	23	1	0.8	0.328
GO:0019166	trans-2-enoyl-CoA reductase (NADPH) activity	3	0	0.1	0.32802
GO:0042626	ATPase activity, coupled to transmembrane movement of substances	414	16	14.39	0.32852
GO:0017168	5-oxoprolinase (ATP-hydrolyzing) activity	3	0	0.1	0.32896
GO:0004140	dephospho-CoA kinase activity	1	0	0.03	0.32931
GO:0008419	RNA lariat debranching enzyme activity	1	0	0.03	0.32952
GO:0051861	glycolipid binding	8	0	0.28	0.33083
GO:0017089	glycolipid transporter activity	8	0	0.28	0.33083
GO:0016453	C-acetyltransferase activity	3	1	0.1	0.3309
GO:0003985	acetyl-CoA C-acetyltransferase activity	3	1	0.1	0.3309
GO:0015036	disulfide oxidoreductase activity	118	7	4.1	0.3309
GO:0004337	geranyltranstransferase activity	4	0	0.14	0.33098
GO:0004485	methylcrotonoyl-CoA carboxylase activity	3	1	0.1	0.33144
GO:0004151	dihydroorotase activity	2	0	0.07	0.33173
GO:0046910	pectinesterase inhibitor activity	2	0	0.07	0.33246
GO:0004736	pyruvate carboxylase activity	4	0	0.14	0.33305
GO:0004034	aldose 1-epimerase activity	10	2	0.35	0.33311
GO:0008193	tRNA guanylyltransferase activity	1	0	0.03	0.334
GO:0003730	mRNA 3'-UTR binding	1	0	0.03	0.33409
GO:0010301	xanthoxin dehydrogenase activity	2	0	0.07	0.33479
GO:0036440	citrate synthase activity	11	1	0.38	0.33526
GO:0004108	citrate (Si)-synthase activity	11	1	0.38	0.33526
GO:0004602	glutathione peroxidase activity	14	1	0.49	0.33604
GO:0000247	C-8 sterol isomerase activity	2	0	0.07	0.33663
GO:0047750	cholestenol delta-isomerase activity	2	0	0.07	0.33663
GO:0080122	AMP transmembrane transporter activity	1	0	0.03	0.33712
GO:0015098	molybdate ion transmembrane transporter activity	7	0	0.24	0.33782
GO:0015269	calcium-activated potassium channel activity	2	0	0.07	0.33847
GO:0022839	ion gated channel activity	2	0	0.07	0.33847
GO:0005227	calcium activated cation channel activity	2	0	0.07	0.33847
GO:0052381	tRNA dimethylallyltransferase activity	4	0	0.14	0.33851
GO:0051539	4 iron, 4 sulfur cluster binding	78	6	2.71	0.33968
GO:0004089	carbonate dehydratase activity	17	2	0.59	0.3397
GO:0050085	mannitol 2-dehydrogenase (NADP+) activity	6	2	0.21	0.33997
GO:0015412	molybdate transmembrane-transporting ATPase activity	2	0	0.07	0.34032
GO:0045550	geranylgeranyl reductase activity	7	1	0.24	0.34064
GO:0016859	cis-trans isomerase activity	97	6	3.37	0.34071
GO:0004420	hydroxymethylglutaryl-CoA reductase (NADPH) activity	5	0	0.17	0.34075
GO:0004798	thymidylate kinase activity	1	0	0.03	0.34271
GO:0005245	voltage-gated calcium channel activity	1	0	0.03	0.3428
GO:0035091	phosphatidylinositol binding	58	0	2.02	0.34382
GO:0004069	L-aspartate:2-oxoglutarate aminotransferase activity	19	1	0.66	0.34471
GO:0046624	sphingolipid transporter activity	3	0	0.1	0.34486
GO:0010175	sphingosine transmembrane transporter activity	3	0	0.1	0.34486
GO:0008020	G-protein coupled photoreceptor activity	1	0	0.03	0.34504
GO:0009883	red or far-red light photoreceptor activity	1	0	0.03	0.34504
GO:0031516	far-red light photoreceptor activity	1	0	0.03	0.34504
GO:0000150	recombinase activity	1	0	0.03	0.34508
GO:0019171	3-hydroxyacyl-[acyl-carrier-protein] dehydratase activity	2	0	0.07	0.34516
GO:0050366	tyramine N-feruloyltransferase activity	1	0	0.03	0.34521
GO:0004038	allantoinase activity	3	0	0.1	0.34598
GO:0034480	phosphatidylcholine phospholipase C activity	1	0	0.03	0.34631
GO:0016730	oxidoreductase activity, acting on iron-sulfur proteins as donors	13	3	0.45	0.34685
GO:0004799	thymidylate synthase activity	7	0	0.24	0.3475
GO:0042083	5,10-methylenetetrahydrofolate-dependent methyltransferase activity	7	0	0.24	0.3475
GO:0015002	heme-copper terminal oxidase activity	34	0	1.18	0.34855
GO:0004617	phosphoglycerate dehydrogenase activity	4	0	0.14	0.34923
GO:0004610	phosphoacetylglucosamine mutase activity	1	0	0.03	0.34928
GO:0008676	3-deoxy-8-phosphooctulonate synthase activity	1	0	0.03	0.34936
GO:0004347	glucose-6-phosphate isomerase activity	5	1	0.17	0.34962
GO:0033925	mannosyl-glycoprotein endo-beta-N-acetylglucosaminidase activity	1	0	0.03	0.34967
GO:0004639	phosphoribosylaminoimidazolesuccinocarboxamide synthase activity	1	0	0.03	0.35003
GO:0016744	transferase activity, transferring aldehyde or ketonic groups	32	0	1.11	0.35102
GO:0016741	transferase activity, transferring one-carbon groups	466	19	16.19	0.35159
GO:0005319	lipid transporter activity	58	5	2.02	0.35176
GO:0050403	trans-zeatin O-beta-D-glucosyltransferase activity	4	0	0.14	0.35481
GO:0004448	isocitrate dehydrogenase activity	16	0	0.56	0.35525
GO:0004368	glycerol-3-phosphate dehydrogenase activity	1	0	0.03	0.3564
GO:0004369	glycerol-3-phosphate oxidase activity	1	0	0.03	0.3564
GO:0003755	peptidyl-prolyl cis-trans isomerase activity	94	6	3.27	0.35665
GO:0004424	imidazoleglycerol-phosphate dehydratase activity	2	0	0.07	0.35677
GO:0008174	mRNA methyltransferase activity	5	0	0.17	0.35684
GO:0004615	phosphomannomutase activity	6	0	0.21	0.35701
GO:0003922	GMP synthase (glutamine-hydrolyzing) activity	2	0	0.07	0.35703
GO:0004568	chitinase activity	25	4	0.87	0.35727
GO:0010297	heteropolysaccharide binding	1	0	0.03	0.35752
GO:0004105	choline-phosphate cytidylyltransferase activity	2	0	0.07	0.35918
GO:0004637	phosphoribosylamine-glycine ligase activity	1	0	0.03	0.36003
GO:0047526	2'-hydroxyisoflavone reductase activity	1	0	0.03	0.36008
GO:0004096	catalase activity	15	1	0.52	0.36168
GO:0000268	peroxisome targeting sequence binding	2	0	0.07	0.36288
GO:0032451	demethylase activity	4	0	0.14	0.36368
GO:0015410	manganese-transporting ATPase activity	2	0	0.07	0.36538
GO:0009029	tetraacyldisaccharide 4'-kinase activity	1	0	0.03	0.3655
GO:0015181	arginine transmembrane transporter activity	7	2	0.24	0.36594
GO:0015189	L-lysine transmembrane transporter activity	7	2	0.24	0.36594
GO:0015174	basic amino acid transmembrane transporter activity	7	2	0.24	0.36594
GO:0042282	hydroxymethylglutaryl-CoA reductase activity	1	0	0.03	0.3669
GO:0005242	inward rectifier potassium channel activity	9	0	0.31	0.36782
GO:0004097	catechol oxidase activity	2	1	0.07	0.36791
GO:0017150	tRNA dihydrouridine synthase activity	6	1	0.21	0.36813
GO:0008463	formylmethionine deformylase activity	2	0	0.07	0.36827
GO:0004363	glutathione synthase activity	1	0	0.03	0.36868
GO:0030942	endoplasmic reticulum signal peptide binding	2	0	0.07	0.36968
GO:0003830	beta-1,4-mannosylglycoprotein 4-beta-N-acetylglucosaminyltransferase activity	5	0	0.17	0.37069
GO:0032296	double-stranded RNA-specific ribonuclease activity	16	0	0.56	0.37129
GO:0004525	ribonuclease III activity	16	0	0.56	0.37129
GO:0004328	formamidase activity	3	0	0.1	0.37149
GO:0009899	ent-kaurene synthase activity	4	0	0.14	0.3718
GO:0005044	scavenger receptor activity	3	0	0.1	0.37188
GO:0038024	cargo receptor activity	3	0	0.1	0.37188
GO:0004795	threonine synthase activity	3	0	0.1	0.37196
GO:0015139	alpha-ketoglutarate transmembrane transporter activity	2	1	0.07	0.37337
GO:0047763	caffeate O-methyltransferase activity	5	1	0.17	0.37339
GO:0052743	inositol tetrakisphosphate phosphatase activity	3	0	0.1	0.37366
GO:0052658	inositol-1,4,5-trisphosphate 5-phosphatase activity	3	0	0.1	0.37366
GO:0052659	inositol-1,3,4,5-tetrakisphosphate 5-phosphatase activity	3	0	0.1	0.37366
GO:0061630	ubiquitin protein ligase activity	3	0	0.1	0.37379
GO:0034450	ubiquitin-ubiquitin ligase activity	3	0	0.1	0.37379
GO:0015294	solute:cation symporter activity	78	3	2.71	0.37386
GO:0004467	long-chain fatty acid-CoA ligase activity	18	2	0.63	0.37427
GO:0008891	glycolate oxidase activity	3	0	0.1	0.37445
GO:0030599	pectinesterase activity	77	2	2.68	0.37451
GO:0015562	efflux transmembrane transporter activity	16	2	0.56	0.37453
GO:0046408	chlorophyll synthetase activity	2	0	0.07	0.3746
GO:0004650	polygalacturonase activity	45	5	1.56	0.37509
GO:0004129	cytochrome-c oxidase activity	33	0	1.15	0.37552
GO:0016675	oxidoreductase activity, acting on a heme group of donors	33	0	1.15	0.37552
GO:0016676	oxidoreductase activity, acting on a heme group of donors, oxygen as acceptor	33	0	1.15	0.37552
GO:0008759	UDP-3-O-[3-hydroxymyristoyl] N-acetylglucosamine deacetylase activity	1	0	0.03	0.37554
GO:0050080	malonyl-CoA decarboxylase activity	1	0	0.03	0.37563
GO:0043492	ATPase activity, coupled to movement of substances	415	16	14.42	0.37575
GO:0015245	fatty acid transporter activity	2	1	0.07	0.3758
GO:0004123	cystathionine gamma-lyase activity	1	0	0.03	0.37632
GO:0044540	L-cystine L-cysteine-lyase (deaminating)	1	0	0.03	0.37632
GO:0004044	amidophosphoribosyltransferase activity	1	0	0.03	0.37738
GO:1901981	phosphatidylinositol phosphate binding	13	0	0.45	0.3774
GO:0008061	chitin binding	15	2	0.52	0.37976
GO:0004134	4-alpha-glucanotransferase activity	3	0	0.1	0.38033
GO:0046975	histone methyltransferase activity (H3-K36 specific)	1	0	0.03	0.38186
GO:0003779	actin binding	83	1	2.88	0.38205
GO:0008198	ferrous iron binding	2	1	0.07	0.38207
GO:0070300	phosphatidic acid binding	4	0	0.14	0.38232
GO:0008887	glycerate kinase activity	2	0	0.07	0.38295
GO:0004175	endopeptidase activity	537	21	18.66	0.38328
GO:0031491	nucleosome binding	7	0	0.24	0.38378
GO:0071917	triose-phosphate transmembrane transporter activity	5	1	0.17	0.38402
GO:0000339	RNA cap binding	6	0	0.21	0.38458
GO:0033855	nicotianamine aminotransferase activity	1	0	0.03	0.38464
GO:0008135	translation factor activity, nucleic acid binding	371	7	12.89	0.38557
GO:0043495	protein anchor	3	0	0.1	0.38679
GO:0004028	3-chloroallyl aldehyde dehydrogenase activity	17	1	0.59	0.38719
GO:0052731	phosphocholine phosphatase activity	1	0	0.03	0.3872
GO:0052732	phosphoethanolamine phosphatase activity	1	0	0.03	0.3872
GO:0003881	CDP-diacylglycerol-inositol 3-phosphatidyltransferase activity	2	0	0.07	0.38789
GO:0047760	butyrate-CoA ligase activity	3	0	0.1	0.38832
GO:0010309	acireductone dioxygenase [iron(II)-requiring] activity	5	0	0.17	0.38866
GO:0019211	phosphatase activator activity	1	0	0.03	0.38968
GO:0030337	DNA polymerase processivity factor activity	3	0	0.1	0.38975
GO:0015930	glutamate synthase activity	9	0	0.31	0.39027
GO:0003995	acyl-CoA dehydrogenase activity	31	2	1.08	0.39042
GO:0048038	quinone binding	48	4	1.67	0.39083
GO:0009905	ent-copalyl diphosphate synthase activity	2	0	0.07	0.39099
GO:0047039	tetrahydroxynaphthalene reductase activity	2	1	0.07	0.39136
GO:0016796	exonuclease activity, active with either ribo- or deoxyribonucleic acids and producing 5'-phosphomonoesters	31	0	1.08	0.39155
GO:0016508	long-chain-enoyl-CoA hydratase activity	2	1	0.07	0.39189
GO:0016801	hydrolase activity, acting on ether bonds	13	0	0.45	0.39245
GO:0004725	protein tyrosine phosphatase activity	30	0	1.04	0.39335
GO:0047623	adenosine-phosphate deaminase activity	2	1	0.07	0.39361
GO:0003876	AMP deaminase activity	2	1	0.07	0.39361
GO:0009673	low-affinity phosphate transmembrane transporter activity	2	0	0.07	0.39445
GO:0003991	acetylglutamate kinase activity	3	0	0.1	0.39487
GO:0004587	ornithine-oxo-acid transaminase activity	2	1	0.07	0.39528
GO:0008909	isochorismate synthase activity	1	0	0.03	0.39569
GO:0005198	structural molecule activity	882	41	30.65	0.39685
GO:0033764	steroid dehydrogenase activity, acting on the CH-OH group of donors, NAD or NADP as acceptor	14	0	0.49	0.39686
GO:0047884	FAD diphosphatase activity	1	0	0.03	0.39715
GO:0003957	NAD(P)+ transhydrogenase (B-specific) activity	3	0	0.1	0.39756
GO:0017113	dihydropyrimidine dehydrogenase (NADP+) activity	2	1	0.07	0.39778
GO:0050529	polyneuridine-aldehyde esterase activity	2	0	0.07	0.39952
GO:0080097	L-tryptophan:pyruvate aminotransferase activity	2	1	0.07	0.39995
GO:0070529	L-tryptophan aminotransferase activity	2	1	0.07	0.39995
GO:0050362	L-tryptophan:2-oxoglutarate aminotransferase activity	2	1	0.07	0.39995
GO:0004751	ribose-5-phosphate isomerase activity	4	1	0.14	0.40022
GO:0047746	chlorophyllase activity	4	0	0.14	0.40027
GO:0000095	S-adenosyl-L-methionine transmembrane transporter activity	1	0	0.03	0.40098
GO:0072349	modified amino acid transmembrane transporter activity	1	0	0.03	0.40098
GO:0051185	coenzyme transporter activity	1	0	0.03	0.40098
GO:0004828	serine-tRNA ligase activity	5	0	0.17	0.40104
GO:0004579	dolichyl-diphosphooligosaccharide-protein glycotransferase activity	18	0	0.63	0.40118
GO:0031071	cysteine desulfurase activity	7	0	0.24	0.40134
GO:0004458	D-lactate dehydrogenase (cytochrome) activity	4	1	0.14	0.4015
GO:0005544	calcium-dependent phospholipid binding	12	2	0.42	0.40172
GO:0047216	inositol 3-alpha-galactosyltransferase activity	3	0	0.1	0.40174
GO:0046428	1,4-dihydroxy-2-naphthoate octaprenyltransferase activity	1	0	0.03	0.40183
GO:0004445	inositol-polyphosphate 5-phosphatase activity	4	0	0.14	0.40193
GO:0046030	inositol trisphosphate phosphatase activity	4	0	0.14	0.40193
GO:0010174	nucleoside transmembrane transporter activity, against a concentration gradient	1	0	0.03	0.40207
GO:0052622	ATP dimethylallyltransferase activity	2	0	0.07	0.40246
GO:0052623	ADP dimethylallyltransferase activity	2	0	0.07	0.40246
GO:0016857	racemase and epimerase activity, acting on carbohydrates and derivatives	39	5	1.36	0.40301
GO:0004846	urate oxidase activity	1	0	0.03	0.40444
GO:0016663	oxidoreductase activity, acting on other nitrogenous compounds as donors, oxygen as acceptor	1	0	0.03	0.40444
GO:0008963	phospho-N-acetylmuramoyl-pentapeptide-transferase activity	5	0	0.17	0.40454
GO:0070006	metalloaminopeptidase activity	2	0	0.07	0.40462
GO:0090599	alpha-glucosidase activity	23	2	0.8	0.40566
GO:0050254	rhodopsin kinase activity	1	0	0.03	0.40621
GO:0016634	oxidoreductase activity, acting on the CH-CH group of donors, oxygen as acceptor	24	2	0.83	0.40632
GO:0033770	2-hydroxyisoflavanone synthase activity	3	0	0.1	0.40688
GO:0005484	SNAP receptor activity	17	0	0.59	0.40708
GO:0010328	auxin influx transmembrane transporter activity	1	0	0.03	0.40778
GO:0016985	mannan endo-1,4-beta-mannosidase activity	1	0	0.03	0.40783
GO:0004567	beta-mannosidase activity	1	0	0.03	0.40783
GO:0004635	phosphoribosyl-AMP cyclohydrolase activity	3	0	0.1	0.40793
GO:0004636	phosphoribosyl-ATP diphosphatase activity	3	0	0.1	0.40793
GO:0010334	sesquiterpene synthase activity	2	0	0.07	0.40805
GO:0080124	pheophytinase activity	2	1	0.07	0.40944
GO:0003838	sterol 24-C-methyltransferase activity	3	0	0.1	0.40953
GO:0043141	ATP-dependent 5'-3' DNA helicase activity	4	0	0.14	0.40984
GO:0043139	5'-3' DNA helicase activity	4	0	0.14	0.40984
GO:0016701	oxidoreductase activity, acting on single donors with incorporation of molecular oxygen	167	13	5.8	0.41109
GO:0032403	protein complex binding	185	0	6.43	0.41175
GO:0050017	L-3-cyanoalanine synthase activity	3	0	0.1	0.4124
GO:0000224	peptide-N4-(N-acetyl-beta-glucosaminyl)asparagine amidase activity	1	0	0.03	0.41324
GO:0009019	tRNA (guanine-N1-)-methyltransferase activity	4	0	0.14	0.41329
GO:0001409	guanine nucleotide transmembrane transporter activity	3	0	0.1	0.41357
GO:0008138	protein tyrosine/serine/threonine phosphatase activity	31	0	1.08	0.41464
GO:0005459	UDP-galactose transmembrane transporter activity	2	0	0.07	0.41538
GO:0015926	glucosidase activity	67	5	2.33	0.41543
GO:0043015	gamma-tubulin binding	2	0	0.07	0.41579
GO:0022804	active transmembrane transporter activity	734	24	25.51	0.41622
GO:0015217	ADP transmembrane transporter activity	11	0	0.38	0.41626
GO:0009976	tocopherol cyclase activity	1	0	0.03	0.41632
GO:0003885	D-arabinono-1,4-lactone oxidase activity	3	0	0.1	0.41651
GO:0015142	tricarboxylic acid transmembrane transporter activity	4	0	0.14	0.41682
GO:0004563	beta-N-acetylhexosaminidase activity	3	0	0.1	0.4181
GO:0043682	copper-transporting ATPase activity	17	0	0.59	0.4187
GO:0004418	hydroxymethylbilane synthase activity	2	0	0.07	0.41906
GO:0010013	N-1-naphthylphthalamic acid binding	2	0	0.07	0.41933
GO:0004316	3-oxoacyl-[acyl-carrier-protein] reductase (NADPH) activity	10	0	0.35	0.42012
GO:0004867	serine-type endopeptidase inhibitor activity	23	2	0.8	0.42027
GO:0051980	iron-nicotianamine transmembrane transporter activity	1	0	0.03	0.42095
GO:0015603	iron chelate transmembrane transporter activity	1	0	0.03	0.42095
GO:0009041	uridylate kinase activity	3	0	0.1	0.42204
GO:0019156	isoamylase activity	3	0	0.1	0.42302
GO:0030976	thiamine pyrophosphate binding	30	0	1.04	0.42419
GO:0072341	modified amino acid binding	18	1	0.63	0.42458
GO:0004392	heme oxygenase (decyclizing) activity	2	0	0.07	0.42461
GO:0016603	glutaminyl-peptide cyclotransferase activity	1	0	0.03	0.42561
GO:0003958	NADPH-hemoprotein reductase activity	9	0	0.31	0.42563
GO:0030899	calcium-dependent ATPase activity	1	0	0.03	0.42615
GO:0004792	thiosulfate sulfurtransferase activity	4	0	0.14	0.42625
GO:0004012	phospholipid-translocating ATPase activity	31	3	1.08	0.42629
GO:0050512	lactosylceramide 4-alpha-galactosyltransferase activity	1	0	0.03	0.42702
GO:0035299	inositol pentakisphosphate 2-kinase activity	3	0	0.1	0.42785
GO:0080023	3R-hydroxyacyl-CoA dehydratase activity	2	0	0.07	0.42815
GO:0016886	ligase activity, forming phosphoric ester bonds	18	0	0.63	0.42834
GO:0009039	urease activity	1	0	0.03	0.42849
GO:0008691	3-hydroxybutyryl-CoA dehydrogenase activity	2	0	0.07	0.42867
GO:0003914	DNA (6-4) photolyase activity	1	0	0.03	0.42902
GO:0031369	translation initiation factor binding	10	0	0.35	0.4292
GO:0050514	homospermidine synthase (spermidine-specific) activity	1	0	0.03	0.4301
GO:0015180	L-alanine transmembrane transporter activity	1	0	0.03	0.43014
GO:0022858	alanine transmembrane transporter activity	1	0	0.03	0.43014
GO:0050307	sucrose-phosphate phosphatase activity	4	0	0.14	0.43063
GO:0005083	small GTPase regulator activity	60	0	2.08	0.43073
GO:0008762	UDP-N-acetylmuramate dehydrogenase activity	49	4	1.7	0.43076
GO:0008381	mechanically-gated ion channel activity	1	0	0.03	0.43264
GO:0022833	mechanically gated channel activity	1	0	0.03	0.43264
GO:0008184	glycogen phosphorylase activity	10	0	0.35	0.43301
GO:0080025	phosphatidylinositol-3,5-bisphosphate binding	4	0	0.14	0.43313
GO:0010484	H3 histone acetyltransferase activity	1	0	0.03	0.43352
GO:0005451	monovalent cation:proton antiporter activity	20	0	0.69	0.43418
GO:0047681	aryl-alcohol dehydrogenase (NADP+) activity	1	0	0.03	0.4344
GO:0019212	phosphatase inhibitor activity	1	0	0.03	0.43499
GO:0004864	protein phosphatase inhibitor activity	1	0	0.03	0.43499
GO:0016725	oxidoreductase activity, acting on CH or CH2 groups	12	0	0.42	0.4354
GO:0003954	NADH dehydrogenase activity	67	4	2.33	0.43594
GO:0004106	chorismate mutase activity	5	0	0.17	0.43606
GO:0045330	aspartyl esterase activity	50	0	1.74	0.43731
GO:0052684	L-serine hydro-lyase (adding indole, L-tryptophan-forming) activity	1	0	0.03	0.43755
GO:0050515	4-(cytidine 5'-diphospho)-2-C-methyl-D-erythritol kinase activity	1	0	0.03	0.43759
GO:0008308	voltage-gated anion channel activity	21	1	0.73	0.43844
GO:0005253	anion channel activity	21	1	0.73	0.43844
GO:0008446	GDP-mannose 4,6-dehydratase activity	3	0	0.1	0.43893
GO:0045158	electron transporter, transferring electrons within cytochrome b6/f complex of photosystem II activity	7	1	0.24	0.43951
GO:0004613	phosphoenolpyruvate carboxykinase (GTP) activity	3	0	0.1	0.43987
GO:0033218	amide binding	35	1	1.22	0.44037
GO:0004643	phosphoribosylaminoimidazolecarboxamide formyltransferase activity	3	0	0.1	0.44039
GO:0003937	IMP cyclohydrolase activity	3	0	0.1	0.44039
GO:0004156	dihydropteroate synthase activity	2	0	0.07	0.44137
GO:0003848	2-amino-4-hydroxy-6-hydroxymethyldihydropteridine diphosphokinase activity	2	0	0.07	0.44137
GO:0015399	primary active transmembrane transporter activity	473	16	16.44	0.44203
GO:0005527	macrolide binding	4	1	0.14	0.44248
GO:0005528	FK506 binding	4	1	0.14	0.44248
GO:0004174	electron-transferring-flavoprotein dehydrogenase activity	2	0	0.07	0.44305
GO:0016649	oxidoreductase activity, acting on the CH-NH group of donors, quinone or similar compound as acceptor	2	0	0.07	0.44305
GO:0003910	DNA ligase (ATP) activity	15	0	0.52	0.44375
GO:0003909	DNA ligase activity	15	0	0.52	0.44375
GO:0048244	phytanoyl-CoA dioxygenase activity	2	0	0.07	0.44413
GO:0003697	single-stranded DNA binding	24	0	0.83	0.44466
GO:0008603	cAMP-dependent protein kinase regulator activity	2	0	0.07	0.44494
GO:0016740	transferase activity	5972	180	207.52	0.44502
GO:0033765	steroid dehydrogenase activity, acting on the CH-CH group of donors	4	0	0.14	0.44639
GO:0003865	3-oxo-5-alpha-steroid 4-dehydrogenase activity	4	0	0.14	0.44639
GO:0016762	xyloglucan:xyloglucosyl transferase activity	23	0	0.8	0.44648
GO:0004810	tRNA adenylyltransferase activity	2	0	0.07	0.44651
GO:0033910	glucan 1,4-alpha-maltotetraohydrolase activity	4	0	0.14	0.44696
GO:0046608	carotenoid isomerase activity	1	0	0.03	0.44713
GO:0008171	O-methyltransferase activity	57	8	1.98	0.44791
GO:0016289	CoA hydrolase activity	16	0	0.56	0.44853
GO:0003860	3-hydroxyisobutyryl-CoA hydrolase activity	6	0	0.21	0.44905
GO:0051721	protein phosphatase 2A binding	1	0	0.03	0.44931
GO:0048487	beta-tubulin binding	1	0	0.03	0.44931
GO:0042903	tubulin deacetylase activity	1	0	0.03	0.44931
GO:0019902	phosphatase binding	1	0	0.03	0.44931
GO:0019903	protein phosphatase binding	1	0	0.03	0.44931
GO:0043014	alpha-tubulin binding	1	0	0.03	0.44931
GO:0003951	NAD+ kinase activity	8	0	0.28	0.44952
GO:0004032	alditol:NADP+ 1-oxidoreductase activity	6	1	0.21	0.44976
GO:0046523	S-methyl-5-thioribose-1-phosphate isomerase activity	1	0	0.03	0.44996
GO:0000036	ACP phosphopantetheine attachment site binding involved in fatty acid biosynthetic process	5	1	0.17	0.45134
GO:0044620	ACP phosphopantetheine attachment site binding	5	1	0.17	0.45134
GO:0051192	prosthetic group binding	5	1	0.17	0.45134
GO:0003992	N2-acetyl-L-ornithine:2-oxoglutarate 5-aminotransferase activity	1	0	0.03	0.4516
GO:0008987	quinolinate synthetase A activity	2	0	0.07	0.45167
GO:0008466	glycogenin glucosyltransferase activity	9	0	0.31	0.45209
GO:0008066	glutamate receptor activity	22	1	0.76	0.4524
GO:0004970	ionotropic glutamate receptor activity	22	1	0.76	0.4524
GO:0005231	excitatory extracellular ligand-gated ion channel activity	22	1	0.76	0.4524
GO:0005234	extracellular-glutamate-gated ion channel activity	22	1	0.76	0.4524
GO:0015405	P-P-bond-hydrolysis-driven transmembrane transporter activity	470	16	16.33	0.45243
GO:0016018	cyclosporin A binding	1	0	0.03	0.45309
GO:0004349	glutamate 5-kinase activity	11	1	0.38	0.45314
GO:0090415	7-hydroxymethyl chlorophyll a reductase activity	1	0	0.03	0.45319
GO:0046995	oxidoreductase activity, acting on hydrogen as donor, with other known acceptors	1	0	0.03	0.45319
GO:0050454	coenzyme F420 hydrogenase activity	1	0	0.03	0.45319
GO:0009671	nitrate:proton symporter activity	1	0	0.03	0.45684
GO:0030604	1-deoxy-D-xylulose-5-phosphate reductoisomerase activity	4	0	0.14	0.45704
GO:0004807	triose-phosphate isomerase activity	6	1	0.21	0.45717
GO:0016854	racemase and epimerase activity	50	5	1.74	0.45726
GO:0030746	isoflavone 4'-O-methyltransferase activity	2	0	0.07	0.45806
GO:0016863	intramolecular oxidoreductase activity, transposing C=C bonds	7	0	0.24	0.45845
GO:0017005	3'-tyrosyl-DNA phosphodiesterase activity	1	0	0.03	0.45854
GO:0070259	tyrosyl-DNA phosphodiesterase activity	1	0	0.03	0.45854
GO:0043855	cyclic nucleotide-gated ion channel activity	7	0	0.24	0.4594
GO:0005221	intracellular cyclic nucleotide activated cation channel activity	7	0	0.24	0.4594
GO:0047412	N-(long-chain-acyl)ethanolamine deacylase activity	1	0	0.03	0.45959
GO:0019202	amino acid kinase activity	20	1	0.69	0.45976
GO:0008143	poly(A) binding	6	0	0.21	0.45985
GO:0004463	leukotriene-A4 hydrolase activity	1	0	0.03	0.46149
GO:0016898	oxidoreductase activity, acting on the CH-OH group of donors, cytochrome as acceptor	5	1	0.17	0.46301
GO:0009020	tRNA (guanosine-2'-O-)-methyltransferase activity	1	0	0.03	0.46375
GO:0042030	ATPase inhibitor activity	1	0	0.03	0.46481
GO:0004081	bis(5'-nucleosyl)-tetraphosphatase (asymmetrical) activity	2	0	0.07	0.46601
GO:0008796	bis(5'-nucleosyl)-tetraphosphatase activity	2	0	0.07	0.46601
GO:0004377	GDP-Man:Man3GlcNAc2-PP-Dol alpha-1,2-mannosyltransferase activity	1	0	0.03	0.46607
GO:0000026	alpha-1,2-mannosyltransferase activity	1	0	0.03	0.46607
GO:0005354	galactose transmembrane transporter activity	3	0	0.1	0.46646
GO:0004642	phosphoribosylformylglycinamidine synthase activity	2	0	0.07	0.46655
GO:0003856	3-dehydroquinate synthase activity	3	0	0.1	0.46666
GO:0010347	L-galactose-1-phosphate phosphatase activity	2	0	0.07	0.46701
GO:0070456	galactose-1-phosphate phosphatase activity	2	0	0.07	0.46701
GO:0008176	tRNA (guanine-N7-)-methyltransferase activity	3	0	0.1	0.46719
GO:0003852	2-isopropylmalate synthase activity	2	0	0.07	0.46719
GO:0090484	drug transporter activity	88	0	3.06	0.46727
GO:0015238	drug transmembrane transporter activity	88	0	3.06	0.46727
GO:0080095	phosphatidylethanolamine-sterol O-acyltransferase activity	2	0	0.07	0.46847
GO:0080096	phosphatidate-sterol O-acyltransferase activity	2	0	0.07	0.46847
GO:0015108	chloride transmembrane transporter activity	12	1	0.42	0.46905
GO:0015377	cation:chloride symporter activity	1	0	0.03	0.46919
GO:0008511	sodium:potassium:chloride symporter activity	1	0	0.03	0.46919
GO:0015385	sodium:proton antiporter activity	10	0	0.35	0.46962
GO:0015419	sulfate transmembrane-transporting ATPase activity	2	0	0.07	0.46983
GO:0047980	hippurate hydrolase activity	1	0	0.03	0.47035
GO:0005048	signal sequence binding	14	0	0.49	0.4707
GO:0070003	threonine-type peptidase activity	53	0	1.84	0.47113
GO:0004298	threonine-type endopeptidase activity	53	0	1.84	0.47113
GO:0050513	glycoprotein 2-beta-D-xylosyltransferase activity	1	0	0.03	0.47172
GO:0031386	protein tag	4	0	0.14	0.47213
GO:0030504	inorganic diphosphate transmembrane transporter activity	1	0	0.03	0.47248
GO:1902936	phosphatidylinositol bisphosphate binding	10	0	0.35	0.47261
GO:0003939	L-iditol 2-dehydrogenase activity	2	0	0.07	0.47261
GO:0010488	UDP-galactose:N-glycan beta-1,3-galactosyltransferase activity	1	0	0.03	0.47329
GO:0005546	phosphatidylinositol-4,5-bisphosphate binding	7	0	0.24	0.47368
GO:0004476	mannose-6-phosphate isomerase activity	1	0	0.03	0.4744
GO:0032947	protein complex scaffold	1	0	0.03	0.47496
GO:0008801	beta-phosphoglucomutase activity	2	0	0.07	0.47498
GO:0048027	mRNA 5'-UTR binding	4	0	0.14	0.47575
GO:0004417	hydroxyethylthiazole kinase activity	1	0	0.03	0.47622
GO:0008455	alpha-1,6-mannosylglycoprotein 2-beta-N-acetylglucosaminyltransferase activity	1	0	0.03	0.47683
GO:0016852	sirohydrochlorin cobaltochelatase activity	1	0	0.03	0.47764
GO:0046509	1,2-diacylglycerol 3-beta-galactosyltransferase activity	3	0	0.1	0.47858
GO:0008556	potassium-transporting ATPase activity	2	0	0.07	0.47907
GO:0008900	hydrogen:potassium-exchanging ATPase activity	2	0	0.07	0.47907
GO:0022836	gated channel activity	81	2	2.81	0.47927
GO:0004357	glutamate-cysteine ligase activity	4	0	0.14	0.47953
GO:0004663	Rab geranylgeranyltransferase activity	5	0	0.17	0.48108
GO:0047458	beta-pyrazolylalanine synthase activity	1	0	0.03	0.48151
GO:0004022	alcohol dehydrogenase (NAD) activity	12	1	0.42	0.48212
GO:0005515	protein binding	1673	48	58.13	0.48233
GO:0004100	chitin synthase activity	3	0	0.1	0.48234
GO:0017017	MAP kinase tyrosine/serine/threonine phosphatase activity	1	0	0.03	0.48263
GO:0047389	glycerophosphocholine phosphodiesterase activity	1	0	0.03	0.48288
GO:0046920	alpha-(1->3)-fucosyltransferase activity	1	0	0.03	0.48344
GO:0018392	glycoprotein 3-alpha-L-fucosyltransferase activity	1	0	0.03	0.48344
GO:0004449	isocitrate dehydrogenase (NAD+) activity	6	0	0.21	0.48381
GO:0043546	molybdopterin cofactor binding	5	0	0.17	0.48383
GO:0004411	homogentisate 1,2-dioxygenase activity	4	0	0.14	0.48391
GO:0008841	dihydrofolate synthase activity	1	0	0.03	0.48599
GO:0003955	NAD(P)H dehydrogenase (quinone) activity	3	0	0.1	0.48604
GO:0001727	lipid kinase activity	3	0	0.1	0.48622
GO:0005099	Ras GTPase activator activity	24	0	0.83	0.48711
GO:0050291	sphingosine N-acyltransferase activity	2	0	0.07	0.48717
GO:0005275	amine transmembrane transporter activity	3	0	0.1	0.4874
GO:0008418	protein-N-terminal asparagine amidohydrolase activity	1	0	0.03	0.48747
GO:0016872	intramolecular lyase activity	21	2	0.73	0.48831
GO:0003980	UDP-glucose:glycoprotein glucosyltransferase activity	2	0	0.07	0.48851
GO:0010340	carboxyl-O-methyltransferase activity	5	0	0.17	0.48883
GO:0051998	protein carboxyl O-methyltransferase activity	5	0	0.17	0.48883
GO:0004520	endodeoxyribonuclease activity	14	0	0.49	0.48907
GO:0004400	histidinol-phosphate transaminase activity	1	0	0.03	0.48941
GO:0004814	arginine-tRNA ligase activity	12	0	0.42	0.49002
GO:0004630	phospholipase D activity	22	3	0.76	0.49094
GO:0004582	dolichyl-phosphate beta-D-mannosyltransferase activity	2	0	0.07	0.49104
GO:0018662	phenol 2-monooxygenase activity	2	0	0.07	0.49111
GO:0070180	large ribosomal subunit rRNA binding	1	0	0.03	0.49141
GO:0008718	D-amino-acid dehydrogenase activity	1	0	0.03	0.49249
GO:0016856	racemase and epimerase activity, acting on hydroxy acids and derivatives	5	0	0.17	0.49332
GO:0008137	NADH dehydrogenase (ubiquinone) activity	56	3	1.95	0.49507
GO:0047085	hydroxyphenylacetonitrile 2-monooxygenase activity	2	0	0.07	0.49648
GO:0050592	4-hydroxyphenylacetaldehyde oxime monooxygenase activity	2	0	0.07	0.49648
GO:0003896	DNA primase activity	7	0	0.24	0.49666
GO:0000062	fatty-acyl-CoA binding	7	0	0.24	0.49784
GO:0003913	DNA photolyase activity	15	0	0.52	0.50001
GO:0019901	protein kinase binding	71	2	2.47	0.50009
GO:0042301	phosphate ion binding	3	0	0.1	0.50043
GO:0030551	cyclic nucleotide binding	17	0	0.59	0.50092
GO:0008398	sterol 14-demethylase activity	2	0	0.07	0.50197
GO:0050136	NADH dehydrogenase (quinone) activity	59	4	2.05	0.50278
GO:0009045	xylose isomerase activity	2	0	0.07	0.50328
GO:0043424	protein histidine kinase binding	23	1	0.8	0.50333
GO:0000287	magnesium ion binding	199	9	6.91	0.50469
GO:0005344	oxygen transporter activity	2	0	0.07	0.50496
GO:0030385	ferredoxin:thioredoxin reductase activity	3	1	0.1	0.50534
GO:0008937	ferredoxin-NAD(P) reductase activity	3	1	0.1	0.50534
GO:0004073	aspartate-semialdehyde dehydrogenase activity	2	0	0.07	0.50573
GO:0004413	homoserine kinase activity	2	0	0.07	0.50613
GO:0004750	ribulose-phosphate 3-epimerase activity	4	1	0.14	0.50649
GO:0070566	adenylyltransferase activity	38	4	1.32	0.50758
GO:0004723	calcium-dependent protein serine/threonine phosphatase activity	6	0	0.21	0.50884
GO:0005375	copper ion transmembrane transporter activity	28	1	0.97	0.5103
GO:0005384	manganese ion transmembrane transporter activity	5	0	0.17	0.51081
GO:0004576	oligosaccharyl transferase activity	23	0	0.8	0.51201
GO:0004320	oleoyl-[acyl-carrier-protein] hydrolase activity	5	0	0.17	0.51227
GO:0016295	myristoyl-[acyl-carrier-protein] hydrolase activity	5	0	0.17	0.51227
GO:0016296	palmitoyl-[acyl-carrier-protein] hydrolase activity	5	0	0.17	0.51227
GO:0050379	UDP-glucuronate 5'-epimerase activity	3	0	0.1	0.5134
GO:0016836	hydro-lyase activity	123	9	4.27	0.51407
GO:0016749	N-succinyltransferase activity	2	0	0.07	0.51422
GO:0003870	5-aminolevulinate synthase activity	2	0	0.07	0.51422
GO:0015179	L-amino acid transmembrane transporter activity	10	2	0.35	0.51463
GO:0004056	argininosuccinate lyase activity	2	0	0.07	0.5148
GO:0045430	chalcone isomerase activity	5	1	0.17	0.51482
GO:0052906	tRNA (guanine(37)-N(1))-methyltransferase activity	3	0	0.1	0.51547
GO:0015922	aspartate oxidase activity	1	0	0.03	0.51829
GO:0008734	L-aspartate oxidase activity	1	0	0.03	0.51829
GO:0050392	vicianin beta-glucosidase activity	3	1	0.1	0.52021
GO:0047293	4-hydroxybenzoate nonaprenyltransferase activity	1	0	0.03	0.52037
GO:0034979	NAD-dependent protein deacetylase activity	5	0	0.17	0.52056
GO:0050521	alpha-glucan, water dikinase activity	3	0	0.1	0.52105
GO:0008824	cyanate hydratase activity	2	0	0.07	0.52116
GO:0000170	sphingosine hydroxylase activity	1	0	0.03	0.52193
GO:0016840	carbon-nitrogen lyase activity	39	3	1.36	0.52223
GO:0003849	3-deoxy-7-phosphoheptulonate synthase activity	5	0	0.17	0.52232
GO:0005222	intracellular cAMP activated cation channel activity	1	0	0.03	0.5237
GO:0016719	carotene 7,8-desaturase activity	2	0	0.07	0.52388
GO:0009975	cyclase activity	11	1	0.38	0.52405
GO:0046820	4-amino-4-deoxychorismate synthase activity	1	0	0.03	0.52474
GO:0009917	sterol 5-alpha reductase activity	1	0	0.03	0.52604
GO:0050213	progesterone 5-alpha-reductase activity	1	0	0.03	0.52604
GO:0003973	(S)-2-hydroxy-acid oxidase activity	9	0	0.31	0.52631
GO:0003861	3-isopropylmalate dehydratase activity	7	0	0.24	0.52646
GO:0046406	magnesium protoporphyrin IX methyltransferase activity	3	1	0.1	0.52796
GO:0005046	KDEL sequence binding	1	0	0.03	0.52829
GO:0003997	acyl-CoA oxidase activity	12	1	0.42	0.52887
GO:0035173	histone kinase activity	2	0	0.07	0.52897
GO:0004644	phosphoribosylglycinamide formyltransferase activity	1	0	0.03	0.5298
GO:0008690	3-deoxy-manno-octulosonate cytidylyltransferase activity	1	0	0.03	0.53037
GO:0042085	5-methyltetrahydropteroyltri-L-glutamate-dependent methyltransferase activity	11	1	0.38	0.53043
GO:0003871	5-methyltetrahydropteroyltriglutamate-homocysteine S-methyltransferase activity	11	1	0.38	0.53043
GO:0004372	glycine hydroxymethyltransferase activity	21	0	0.73	0.53097
GO:0016671	oxidoreductase activity, acting on a sulfur group of donors, disulfide as acceptor	23	1	0.8	0.5314
GO:0015152	glucose-6-phosphate transmembrane transporter activity	1	0	0.03	0.53194
GO:0015119	hexose phosphate transmembrane transporter activity	1	0	0.03	0.53194
GO:0004371	glycerone kinase activity	2	0	0.07	0.53366
GO:0046912	transferase activity, transferring acyl groups, acyl groups converted into alkyl on transfer	33	1	1.15	0.5337
GO:0070191	methionine-R-sulfoxide reductase activity	2	0	0.07	0.53543
GO:0070402	NADPH binding	9	0	0.31	0.53616
GO:0016805	dipeptidase activity	4	0	0.14	0.53686
GO:0004690	cyclic nucleotide-dependent protein kinase activity	1	0	0.03	0.53754
GO:0004692	cGMP-dependent protein kinase activity	1	0	0.03	0.53754
GO:0008897	holo-[acyl-carrier-protein] synthase activity	2	0	0.07	0.53758
GO:0004815	aspartate-tRNA ligase activity	6	0	0.21	0.53894
GO:0008028	monocarboxylic acid transmembrane transporter activity	22	3	0.76	0.53897
GO:0070403	NAD+ binding	5	0	0.17	0.53935
GO:0003948	N4-(beta-N-acetylglucosaminyl)-L-asparaginase activity	1	0	0.03	0.53937
GO:0070626	(S)-2-(5-amino-1-(5-phospho-D-ribosyl)imidazole-4-carboxamido)succinate AMP-lyase (fumarate-forming) activity	2	0	0.07	0.53951
GO:0050242	pyruvate, phosphate dikinase activity	4	0	0.14	0.5399
GO:0015645	fatty acid ligase activity	19	2	0.66	0.54072
GO:0004160	dihydroxy-acid dehydratase activity	4	0	0.14	0.54074
GO:0004609	phosphatidylserine decarboxylase activity	2	0	0.07	0.54088
GO:0097157	pre-mRNA intronic binding	2	0	0.07	0.54433
GO:0036002	pre-mRNA binding	2	0	0.07	0.54433
GO:0050589	leucocyanidin oxygenase activity	2	0	0.07	0.54466
GO:0015415	phosphate ion transmembrane-transporting ATPase activity	6	0	0.21	0.54537
GO:0015088	copper uptake transmembrane transporter activity	2	0	0.07	0.5454
GO:0016532	superoxide dismutase copper chaperone activity	2	0	0.07	0.54563
GO:0019120	hydrolase activity, acting on acid halide bonds, in C-halide compounds	4	1	0.14	0.54617
GO:0016824	hydrolase activity, acting on acid halide bonds	4	1	0.14	0.54617
GO:0004043	L-aminoadipate-semialdehyde dehydrogenase activity	2	0	0.07	0.54678
GO:0017137	Rab GTPase binding	2	0	0.07	0.54756
GO:0008158	hedgehog receptor activity	3	0	0.1	0.54959
GO:0005047	signal recognition particle binding	3	0	0.1	0.54971
GO:0048529	magnesium-protoporphyrin IX monomethyl ester (oxidative) cyclase activity	3	1	0.1	0.54983
GO:0047490	pectin lyase activity	2	0	0.07	0.55042
GO:0019787	small conjugating protein transferase activity	5	0	0.17	0.55168
GO:0019789	SUMO transferase activity	5	0	0.17	0.55168
GO:0010285	L,L-diaminopimelate aminotransferase activity	4	0	0.14	0.55177
GO:0050377	UDP-glucose 4,6-dehydratase activity	4	0	0.14	0.55324
GO:0008460	dTDP-glucose 4,6-dehydratase activity	4	0	0.14	0.55324
GO:0010280	UDP-L-rhamnose synthase activity	4	0	0.14	0.55324
GO:0004008	copper-exporting ATPase activity	9	0	0.31	0.55572
GO:0008242	omega peptidase activity	18	1	0.63	0.55575
GO:0005267	potassium channel activity	32	0	1.11	0.55652
GO:0002020	protease binding	6	0	0.21	0.55683
GO:0043225	anion transmembrane-transporting ATPase activity	26	2	0.9	0.55697
GO:0004310	farnesyl-diphosphate farnesyltransferase activity	4	0	0.14	0.55703
GO:0008878	glucose-1-phosphate adenylyltransferase activity	12	2	0.42	0.55836
GO:0022857	transmembrane transporter activity	1301	50	45.21	0.55886
GO:0003938	IMP dehydrogenase activity	4	1	0.14	0.55933
GO:0004042	acetyl-CoA:L-glutamate N-acetyltransferase activity	3	0	0.1	0.5598
GO:0008812	choline dehydrogenase activity	10	1	0.35	0.55992
GO:0016635	oxidoreductase activity, acting on the CH-CH group of donors, quinone or related compound as acceptor	14	1	0.49	0.56177
GO:0031409	pigment binding	4	1	0.14	0.56194
GO:0015276	ligand-gated ion channel activity	37	1	1.29	0.56229
GO:0022834	ligand-gated channel activity	37	1	1.29	0.56229
GO:0032934	sterol binding	4	0	0.14	0.56365
GO:0016882	cyclo-ligase activity	6	0	0.21	0.56398
GO:0004512	inositol-3-phosphate synthase activity	9	1	0.31	0.5645
GO:0030611	arsenate reductase activity	7	0	0.24	0.56481
GO:0004047	aminomethyltransferase activity	8	1	0.28	0.5649
GO:0000257	nitrilase activity	3	0	0.1	0.56559
GO:0016815	hydrolase activity, acting on carbon-nitrogen (but not peptide) bonds, in nitriles	3	0	0.1	0.56559
GO:0031490	chromatin DNA binding	3	0	0.1	0.56574
GO:0050278	sedoheptulose-bisphosphatase activity	3	1	0.1	0.56607
GO:0010291	carotene beta-ring hydroxylase activity	2	0	0.07	0.56719
GO:0047513	1,2-alpha-L-fucosidase activity	3	0	0.1	0.56787
GO:0042625	ATPase activity, coupled to transmembrane movement of ions	239	10	8.3	0.56853
GO:0004351	glutamate decarboxylase activity	9	0	0.31	0.56894
GO:0070569	uridylyltransferase activity	8	1	0.28	0.56989
GO:0004040	amidase activity	13	1	0.45	0.56993
GO:0004474	malate synthase activity	2	0	0.07	0.57003
GO:0009927	histidine phosphotransfer kinase activity	5	0	0.17	0.57026
GO:0052880	oxidoreductase activity, acting on diphenols and related substances as donors, with copper protein as acceptor	3	1	0.1	0.5712
GO:0009496	plastoquinol--plastocyanin reductase activity	3	1	0.1	0.5712
GO:0050062	long-chain-fatty-acyl-CoA reductase activity	1	0	0.03	0.57201
GO:0004325	ferrochelatase activity	8	1	0.28	0.57239
GO:0016404	15-hydroxyprostaglandin dehydrogenase (NAD+) activity	2	0	0.07	0.57302
GO:0005086	ARF guanyl-nucleotide exchange factor activity	19	0	0.66	0.57337
GO:0051920	peroxiredoxin activity	12	2	0.42	0.57373
GO:0071813	lipoprotein particle binding	1	0	0.03	0.57524
GO:0071814	protein-lipid complex binding	1	0	0.03	0.57524
GO:0030169	low-density lipoprotein particle binding	1	0	0.03	0.57524
GO:0016767	geranylgeranyl-diphosphate geranylgeranyltransferase activity	2	0	0.07	0.57533
GO:0046905	phytoene synthase activity	2	0	0.07	0.57533
GO:0043864	indoleacetamide hydrolase activity	2	0	0.07	0.57537
GO:0003933	GTP cyclohydrolase activity	6	0	0.21	0.57574
GO:0004333	fumarate hydratase activity	4	0	0.14	0.57604
GO:0016747	transferase activity, transferring acyl groups other than amino-acyl groups	349	18	12.13	0.57623
GO:0015927	trehalase activity	5	0	0.17	0.57636
GO:0004555	alpha,alpha-trehalase activity	5	0	0.17	0.57636
GO:0004638	phosphoribosylaminoimidazole carboxylase activity	2	0	0.07	0.57668
GO:0034023	5-(carboxyamino)imidazole ribonucleotide mutase activity	2	0	0.07	0.57668
GO:0046423	allene-oxide cyclase activity	4	1	0.14	0.57678
GO:0016829	lyase activity	567	29	19.7	0.57834
GO:0051015	actin filament binding	21	0	0.73	0.57866
GO:0016842	amidine-lyase activity	8	0	0.28	0.57892
GO:0016892	endoribonuclease activity, producing 3'-phosphomonoesters	12	1	0.42	0.57919
GO:0016894	endonuclease activity, active with either ribo- or deoxyribonucleic acids and producing 3'-phosphomonoesters	12	1	0.42	0.57919
GO:0080041	ADP-ribose pyrophosphohydrolase activity	2	0	0.07	0.57975
GO:0019144	ADP-sugar diphosphatase activity	2	0	0.07	0.57975
GO:0004304	estrone sulfotransferase activity	1	0	0.03	0.58031
GO:0003777	microtubule motor activity	108	0	3.75	0.58032
GO:0052852	very-long-chain-(S)-2-hydroxy-acid oxidase activity	5	0	0.17	0.58034
GO:0052853	long-chain-(S)-2-hydroxy-long-chain-acid oxidase activity	5	0	0.17	0.58034
GO:0052854	medium-chain-(S)-2-hydroxy-acid oxidase activity	5	0	0.17	0.58034
GO:0080123	jasmonate-amino synthetase activity	1	0	0.03	0.58063
GO:0005356	hydrogen:glucose symporter activity	1	0	0.03	0.5809
GO:0005358	high-affinity hydrogen:glucose symporter activity	1	0	0.03	0.5809
GO:0009679	hexose:proton symporter activity	1	0	0.03	0.5809
GO:0004830	tryptophan-tRNA ligase activity	3	1	0.1	0.58247
GO:0047918	GDP-mannose 3,5-epimerase activity	2	0	0.07	0.58248
GO:0047641	aldose-6-phosphate reductase (NADPH) activity	2	0	0.07	0.58308
GO:0019170	methylglyoxal reductase (NADH-dependent) activity	2	0	0.07	0.58375
GO:0047453	ATP-dependent NAD(P)H-hydrate dehydratase activity	2	0	0.07	0.58521
GO:0018580	nitronate monooxygenase activity	3	1	0.1	0.58568
GO:0018826	methionine gamma-lyase activity	2	0	0.07	0.58915
GO:0030060	L-malate dehydrogenase activity	24	2	0.83	0.58934
GO:0022832	voltage-gated channel activity	51	1	1.77	0.58945
GO:0005244	voltage-gated ion channel activity	51	1	1.77	0.58945
GO:0008172	S-methyltransferase activity	14	1	0.49	0.58987
GO:0047213	anthocyanidin 3-O-glucosyltransferase activity	11	0	0.38	0.59041
GO:0016157	sucrose synthase activity	17	0	0.59	0.59063
GO:0043530	adenosine 5'-monophosphoramidase activity	2	0	0.07	0.59064
GO:0016835	carbon-oxygen lyase activity	204	11	7.09	0.5913
GO:0030145	manganese ion binding	55	4	1.91	0.59148
GO:0052592	oxidoreductase activity, acting on CH or CH2 groups, with an iron-sulfur protein as acceptor	5	0	0.17	0.59171
GO:0016843	amine-lyase activity	17	2	0.59	0.59215
GO:0016844	strictosidine synthase activity	17	2	0.59	0.59215
GO:0008672	2-dehydro-3-deoxyglucarate aldolase activity	1	0	0.03	0.59366
GO:0005093	Rab GDP-dissociation inhibitor activity	7	0	0.24	0.59419
GO:0008836	diaminopimelate decarboxylase activity	2	0	0.07	0.5945
GO:0010385	double-stranded methylated DNA binding	2	0	0.07	0.59499
GO:0009670	triose-phosphate:phosphate antiporter activity	1	0	0.03	0.5952
GO:0004654	polyribonucleotide nucleotidyltransferase activity	4	0	0.14	0.59574
GO:0046429	4-hydroxy-3-methylbut-2-en-1-yl diphosphate synthase activity	4	0	0.14	0.59643
GO:0004017	adenylate kinase activity	9	1	0.31	0.59668
GO:0034387	4-aminobutyrate:pyruvate transaminase activity	2	0	0.07	0.59829
GO:0003867	4-aminobutyrate transaminase activity	2	0	0.07	0.59829
GO:0050236	pyridoxine:NADP 4-dehydrogenase activity	5	0	0.17	0.59946
GO:0036361	racemase activity, acting on amino acids and derivatives	4	0	0.14	0.60088
GO:0005052	peroxisome matrix targeting signal-1 binding	1	0	0.03	0.60241
GO:0016408	C-acyltransferase activity	18	2	0.63	0.60279
GO:0050508	glucuronosyl-N-acetylglucosaminyl-proteoglycan 4-alpha-N-acetylglucosaminyltransferase activity	4	0	0.14	0.60322
GO:0003713	transcription coactivator activity	12	0	0.42	0.60335
GO:0008301	DNA binding, bending	1	0	0.03	0.60591
GO:0008312	7S RNA binding	12	0	0.42	0.6071
GO:0042586	peptide deformylase activity	4	0	0.14	0.60717
GO:0016781	phosphotransferase activity, paired acceptors	9	0	0.31	0.60725
GO:0016868	intramolecular transferase activity, phosphotransferases	24	0	0.83	0.60735
GO:0047627	adenylylsulfatase activity	4	0	0.14	0.60767
GO:0016819	hydrolase activity, acting on acid anhydrides, in sulfonyl-containing anhydrides	4	0	0.14	0.60767
GO:0047800	cysteamine dioxygenase activity	17	0	0.59	0.60974
GO:0046424	ferulate 5-hydroxylase activity	1	0	0.03	0.61004
GO:0016709	oxidoreductase activity, acting on paired donors, with incorporation or reduction of molecular oxygen, NAD(P)H as one donor, and incorporation of one atom of oxygen	94	6	3.27	0.61193
GO:0051741	2-methyl-6-phytyl-1,4-benzoquinone methyltransferase activity	4	1	0.14	0.6126
GO:0004816	asparagine-tRNA ligase activity	5	0	0.17	0.61283
GO:0008728	GTP diphosphokinase activity	3	0	0.1	0.61359
GO:0046933	proton-transporting ATP synthase activity, rotational mechanism	59	3	2.05	0.61411
GO:0004819	glutamine-tRNA ligase activity	2	0	0.07	0.6143
GO:0016832	aldehyde-lyase activity	26	3	0.9	0.61446
GO:0051082	unfolded protein binding	197	3	6.85	0.61448
GO:0008265	Mo-molybdopterin cofactor sulfurase activity	3	0	0.1	0.61457
GO:0005496	steroid binding	7	0	0.24	0.61492
GO:0016903	oxidoreductase activity, acting on the aldehyde or oxo group of donors	163	8	5.66	0.61501
GO:0017050	D-erythro-sphingosine kinase activity	2	0	0.07	0.61516
GO:0004462	lactoylglutathione lyase activity	16	1	0.56	0.61525
GO:0036442	hydrogen-exporting ATPase activity	70	2	2.43	0.61625
GO:0004714	transmembrane receptor protein tyrosine kinase activity	5	0	0.17	0.61651
GO:0030751	licodione 2'-O-methyltransferase activity	4	1	0.14	0.61772
GO:0033802	isoliquiritigenin 2'-O-methyltransferase activity	4	1	0.14	0.61772
GO:0033862	UMP kinase activity	2	0	0.07	0.61778
GO:0003934	GTP cyclohydrolase I activity	2	0	0.07	0.61808
GO:0051749	indole acetic acid carboxyl methyltransferase activity	1	0	0.03	0.61868
GO:0016802	trialkylsulfonium hydrolase activity	11	0	0.38	0.61885
GO:0004013	adenosylhomocysteinase activity	11	0	0.38	0.61885
GO:0019900	kinase binding	75	2	2.61	0.61893
GO:0003952	NAD+ synthase (glutamine-hydrolyzing) activity	3	0	0.1	0.62023
GO:0019904	protein domain specific binding	22	0	0.76	0.62038
GO:0005215	transporter activity	1695	61	58.9	0.62043
GO:0003743	translation initiation factor activity	206	4	7.16	0.62072
GO:0042389	omega-3 fatty acid desaturase activity	4	0	0.14	0.62177
GO:0033828	glucosylglycerol-phosphate synthase activity	1	0	0.03	0.62245
GO:0004087	carbamoyl-phosphate synthase (ammonia) activity	1	0	0.03	0.62356
GO:0004591	oxoglutarate dehydrogenase (succinyl-transferring) activity	11	0	0.38	0.62382
GO:0008802	betaine-aldehyde dehydrogenase activity	4	1	0.14	0.62394
GO:0004767	sphingomyelin phosphodiesterase activity	4	0	0.14	0.6241
GO:0004311	farnesyltranstransferase activity	9	0	0.31	0.62445
GO:0030797	24-methylenesterol C-methyltransferase activity	3	0	0.1	0.625
GO:0048032	galacturonate binding	2	0	0.07	0.62502
GO:0047334	diphosphate-fructose-6-phosphate 1-phosphotransferase activity	9	0	0.31	0.6251
GO:0008115	sarcosine oxidase activity	2	0	0.07	0.62513
GO:0015166	polyol transmembrane transporter activity	7	0	0.24	0.62529
GO:0015665	alcohol transmembrane transporter activity	7	0	0.24	0.62529
GO:1901618	organic hydroxy compound transmembrane transporter activity	7	0	0.24	0.62529
GO:0034040	lipid-transporting ATPase activity	1	0	0.03	0.62594
GO:0022890	inorganic cation transmembrane transporter activity	438	11	15.22	0.62658
GO:0004622	lysophospholipase activity	3	0	0.1	0.62739
GO:0003846	2-acylglycerol O-acyltransferase activity	3	0	0.1	0.62739
GO:0015123	acetate transmembrane transporter activity	1	0	0.03	0.62822
GO:1900750	oligopeptide binding	2	0	0.07	0.62839
GO:0043295	glutathione binding	2	0	0.07	0.62839
GO:0019829	cation-transporting ATPase activity	213	8	7.4	0.62852
GO:0050412	cinnamate beta-D-glucosyltransferase activity	1	0	0.03	0.62896
GO:0003774	motor activity	148	0	5.14	0.63099
GO:0005471	ATP:ADP antiporter activity	8	0	0.28	0.63129
GO:0016748	succinyltransferase activity	6	0	0.21	0.6336
GO:0019154	glycolate dehydrogenase activity	2	0	0.07	0.63366
GO:0018465	vanillyl-alcohol oxidase activity	1	0	0.03	0.63367
GO:0008409	5'-3' exonuclease activity	16	0	0.56	0.63407
GO:0050311	sulfite reductase (ferredoxin) activity	3	0	0.1	0.63445
GO:0016673	oxidoreductase activity, acting on a sulfur group of donors, iron-sulfur protein as acceptor	3	0	0.1	0.63445
GO:0047180	salutaridinol 7-O-acetyltransferase activity	1	0	0.03	0.63457
GO:0016880	acid-ammonia (or amide) ligase activity	27	3	0.94	0.63521
GO:0047635	alanine-oxo-acid transaminase activity	2	0	0.07	0.63737
GO:0047958	glycine:2-oxoglutarate aminotransferase activity	2	0	0.07	0.63737
GO:0004021	L-alanine:2-oxoglutarate aminotransferase activity	2	0	0.07	0.63737
GO:0000773	phosphatidyl-N-methylethanolamine N-methyltransferase activity	1	0	0.03	0.63738
GO:0080101	phosphatidyl-N-dimethylethanolamine N-methyltransferase activity	1	0	0.03	0.63738
GO:0080018	anthocyanin 5-O-glucosyltransferase activity	1	0	0.03	0.63812
GO:0080002	UDP-glucose:4-aminobenzoate acylglucosyltransferase activity	1	0	0.03	0.63812
GO:0010294	abscisic acid glucosyltransferase activity	1	0	0.03	0.63812
GO:0046863	ribulose-1,5-bisphosphate carboxylase/oxygenase activator activity	4	1	0.14	0.63858
GO:0034002	(R)-limonene synthase activity	1	0	0.03	0.6388
GO:0010349	L-galactose dehydrogenase activity	2	0	0.07	0.63961
GO:0016290	palmitoyl-CoA hydrolase activity	1	0	0.03	0.6397
GO:0015114	phosphate ion transmembrane transporter activity	13	0	0.45	0.63992
GO:0050661	NADP binding	112	4	3.89	0.64093
GO:0016702	oxidoreductase activity, acting on single donors with incorporation of molecular oxygen, incorporation of two atoms of oxygen	140	9	4.86	0.6411
GO:0008660	1-aminocyclopropane-1-carboxylate deaminase activity	2	0	0.07	0.64163
GO:0019148	D-cysteine desulfhydrase activity	2	0	0.07	0.64163
GO:0051537	2 iron, 2 sulfur cluster binding	67	4	2.33	0.64213
GO:0016297	acyl-[acyl-carrier-protein] hydrolase activity	6	0	0.21	0.64262
GO:0005230	extracellular ligand-gated ion channel activity	27	1	0.94	0.64268
GO:0051996	squalene synthase activity	3	0	0.1	0.64479
GO:0033897	ribonuclease T2 activity	9	1	0.31	0.64536
GO:0016896	exoribonuclease activity, producing 5'-phosphomonoesters	28	0	0.97	0.64567
GO:0004532	exoribonuclease activity	28	0	0.97	0.64567
GO:0030795	jasmonate O-methyltransferase activity	2	0	0.07	0.64574
GO:0043167	ion binding	9498	322	330.04	0.64634
GO:0004451	isocitrate lyase activity	7	0	0.24	0.64722
GO:0050072	m7G(5')pppN diphosphatase activity	1	0	0.03	0.64799
GO:0008442	3-hydroxyisobutyrate dehydrogenase activity	5	0	0.17	0.64841
GO:0004783	sulfite reductase (NADPH) activity	1	0	0.03	0.64931
GO:0004489	methylenetetrahydrofolate reductase (NAD(P)H) activity	4	1	0.14	0.64999
GO:0030674	protein binding, bridging	12	0	0.42	0.65
GO:0060090	binding, bridging	12	0	0.42	0.65
GO:0030248	cellulose binding	5	0	0.17	0.65001
GO:0005381	iron ion transmembrane transporter activity	7	0	0.24	0.65123
GO:0004754	saccharopine dehydrogenase (NAD+, L-lysine-forming) activity	1	0	0.03	0.65126
GO:0003988	acetyl-CoA C-acyltransferase activity	12	2	0.42	0.65132
GO:0008677	2-dehydropantoate 2-reductase activity	1	0	0.03	0.65232
GO:0008692	3-hydroxybutyryl-CoA epimerase activity	3	0	0.1	0.65448
GO:0034722	gamma-glutamyl-peptidase activity	1	0	0.03	0.65506
GO:0046982	protein heterodimerization activity	114	0	3.96	0.65566
GO:0015929	hexosaminidase activity	5	0	0.17	0.65567
GO:0080042	ADP-glucose pyrophosphohydrolase activity	1	0	0.03	0.65585
GO:0080046	quercetin 4'-O-glucosyltransferase activity	3	0	0.1	0.65597
GO:0019842	vitamin binding	69	1	2.4	0.65644
GO:0048040	UDP-glucuronate decarboxylase activity	7	0	0.24	0.65707
GO:0004016	adenylate cyclase activity	1	0	0.03	0.6578
GO:0004019	adenylosuccinate synthase activity	8	0	0.28	0.65782
GO:0003994	aconitate hydratase activity	7	0	0.24	0.65846
GO:0045436	lycopene beta cyclase activity	3	0	0.1	0.65976
GO:0030527	structural constituent of chromatin	3	0	0.1	0.66019
GO:0016778	diphosphotransferase activity	10	0	0.35	0.66087
GO:0045181	glutamate synthase activity, NAD(P)H as acceptor	5	0	0.17	0.6619
GO:0016040	glutamate synthase (NADH) activity	5	0	0.17	0.6619
GO:0008559	xenobiotic-transporting ATPase activity	31	0	1.08	0.66197
GO:0042910	xenobiotic transporter activity	31	0	1.08	0.66197
GO:0008465	glycerate dehydrogenase activity	4	1	0.14	0.66231
GO:0004499	N,N-dimethylaniline monooxygenase activity	16	2	0.56	0.66238
GO:0004018	N6-(1,2-dicarboxyethyl)AMP AMP-lyase (fumarate-forming) activity	6	0	0.21	0.66371
GO:0009008	DNA-methyltransferase activity	3	0	0.1	0.66523
GO:0003886	DNA (cytosine-5-)-methyltransferase activity	3	0	0.1	0.66523
GO:0032266	phosphatidylinositol-3-phosphate binding	4	0	0.14	0.66596
GO:0004450	isocitrate dehydrogenase (NADP+) activity	10	0	0.35	0.66696
GO:0070290	N-acylphosphatidylethanolamine-specific phospholipase D activity	19	2	0.66	0.66709
GO:0003872	6-phosphofructokinase activity	18	0	0.63	0.66723
GO:0004829	threonine-tRNA ligase activity	5	0	0.17	0.66752
GO:0042561	alpha-amyrin synthase activity	4	0	0.14	0.66885
GO:0016838	carbon-oxygen lyase activity, acting on phosphates	38	2	1.32	0.66947
GO:0005537	mannose binding	2	0	0.07	0.66996
GO:0004090	carbonyl reductase (NADPH) activity	3	0	0.1	0.67068
GO:0008767	UDP-galactopyranose mutase activity	1	0	0.03	0.6715
GO:0016531	copper chaperone activity	6	0	0.21	0.67176
GO:0050253	retinyl-palmitate esterase activity	16	0	0.56	0.67189
GO:0005545	1-phosphatidylinositol binding	11	0	0.38	0.67196
GO:0015081	sodium ion transmembrane transporter activity	30	2	1.04	0.67258
GO:0033709	D-arabinitol dehydrogenase, D-ribulose forming (NADP+) activity	2	0	0.07	0.67326
GO:0052677	D-arabinitol dehydrogenase, D-xylulose forming (NADP+) activity	2	0	0.07	0.67326
GO:0033917	exo-poly-alpha-galacturonosidase activity	1	0	0.03	0.67334
GO:0016215	acyl-CoA desaturase activity	8	0	0.28	0.6745
GO:0004768	stearoyl-CoA 9-desaturase activity	8	0	0.28	0.6745
GO:0004645	phosphorylase activity	12	0	0.42	0.67469
GO:0003840	gamma-glutamyltransferase activity	10	0	0.35	0.6756
GO:0051903	S-(hydroxymethyl)glutathione dehydrogenase activity	7	0	0.24	0.67574
GO:0004150	dihydroneopterin aldolase activity	2	0	0.07	0.67592
GO:0004107	chorismate synthase activity	4	0	0.14	0.67743
GO:0080079	cellobiose glucosidase activity	2	0	0.07	0.67751
GO:0004358	glutamate N-acetyltransferase activity	2	0	0.07	0.67925
GO:0004067	asparaginase activity	6	0	0.21	0.68079
GO:0016746	transferase activity, transferring acyl groups	448	20	15.57	0.68085
GO:0015491	cation:cation antiporter activity	33	0	1.15	0.68145
GO:0050535	beta-primeverosidase activity	2	0	0.07	0.6825
GO:0008187	poly-pyrimidine tract binding	26	3	0.9	0.68328
GO:0008266	poly(U) RNA binding	26	3	0.9	0.68328
GO:0008443	phosphofructokinase activity	25	0	0.87	0.68335
GO:0031492	nucleosomal DNA binding	2	0	0.07	0.68404
GO:0004803	transposase activity	1	0	0.03	0.68561
GO:0004300	enoyl-CoA hydratase activity	11	1	0.38	0.68645
GO:0004550	nucleoside diphosphate kinase activity	12	0	0.42	0.68682
GO:0080030	methyl indole-3-acetate esterase activity	14	0	0.49	0.688
GO:0080032	methyl jasmonate esterase activity	14	0	0.49	0.688
GO:0009027	tartrate dehydrogenase activity	1	0	0.03	0.68982
GO:0003864	3-methyl-2-oxobutanoate hydroxymethyltransferase activity	1	0	0.03	0.69096
GO:0004823	leucine-tRNA ligase activity	8	0	0.28	0.69124
GO:0004847	urea carboxylase activity	1	0	0.03	0.69143
GO:0004039	allophanate hydrolase activity	1	0	0.03	0.69143
GO:0010333	terpene synthase activity	27	2	0.94	0.69148
GO:0015075	ion transmembrane transporter activity	828	36	28.77	0.69375
GO:0019209	kinase activator activity	4	0	0.14	0.69498
GO:0015109	chromate transmembrane transporter activity	1	0	0.03	0.69553
GO:0003862	3-isopropylmalate dehydrogenase activity	3	0	0.1	0.6956
GO:0004749	ribose phosphate diphosphokinase activity	4	0	0.14	0.69617
GO:0051538	3 iron, 4 sulfur cluster binding	4	0	0.14	0.6963
GO:0016653	oxidoreductase activity, acting on NAD(P)H, heme protein as acceptor	19	0	0.66	0.69706
GO:0005326	neurotransmitter transporter activity	1	0	0.03	0.69724
GO:0005328	neurotransmitter:sodium symporter activity	1	0	0.03	0.69724
GO:0015370	solute:sodium symporter activity	14	2	0.49	0.69729
GO:0000146	microfilament motor activity	1	0	0.03	0.69744
GO:0090471	9,15,9'-tri-cis-zeta-carotene isomerase activity	1	0	0.03	0.69781
GO:0051752	phosphoglucan, water dikinase activity	2	0	0.07	0.69803
GO:0004657	proline dehydrogenase activity	3	0	0.1	0.69853
GO:0042300	beta-amyrin synthase activity	5	0	0.17	0.70155
GO:0003917	DNA topoisomerase type I activity	13	0	0.45	0.70275
GO:0008324	cation transmembrane transporter activity	596	19	20.71	0.70298
GO:0008482	sulfite oxidase activity	3	0	0.1	0.70339
GO:0008658	penicillin binding	1	0	0.03	0.70385
GO:0008955	peptidoglycan glycosyltransferase activity	1	0	0.03	0.70385
GO:0032129	histone deacetylase activity (H3-K9 specific)	4	0	0.14	0.70428
GO:0017136	NAD-dependent histone deacetylase activity	4	0	0.14	0.70428
GO:0034739	histone deacetylase activity (H4-K16 specific)	4	0	0.14	0.70428
GO:0046969	NAD-dependent histone deacetylase activity (H3-K9 specific)	4	0	0.14	0.70428
GO:0046970	NAD-dependent histone deacetylase activity (H4-K16 specific)	4	0	0.14	0.70428
GO:0097372	NAD-dependent histone deacetylase activity (H3-K18 specific)	4	0	0.14	0.70428
GO:0032041	NAD-dependent histone deacetylase activity (H3-K14 specific)	4	0	0.14	0.70428
GO:0031078	histone deacetylase activity (H3-K14 specific)	4	0	0.14	0.70428
GO:0050150	o-pyrocatechuate decarboxylase activity	1	0	0.03	0.70447
GO:0004712	protein serine/threonine/tyrosine kinase activity	38	0	1.32	0.70452
GO:0031419	cobalamin binding	1	0	0.03	0.70452
GO:0004494	methylmalonyl-CoA mutase activity	1	0	0.03	0.70452
GO:1901363	heterocyclic compound binding	10952	306	380.56	0.7046
GO:0004385	guanylate kinase activity	5	0	0.17	0.70464
GO:0016618	hydroxypyruvate reductase activity	6	1	0.21	0.70671
GO:0004408	holocytochrome-c synthase activity	1	0	0.03	0.70849
GO:0010427	abscisic acid binding	3	0	0.1	0.70978
GO:0016817	hydrolase activity, acting on acid anhydrides	2092	39	72.69	0.71135
GO:0019894	kinesin binding	4	0	0.14	0.7121
GO:0004869	cysteine-type endopeptidase inhibitor activity	21	2	0.73	0.71285
GO:0033819	lipoyl(octanoyl) transferase activity	1	0	0.03	0.71413
GO:0050378	UDP-glucuronate 4-epimerase activity	8	1	0.28	0.71488
GO:0004794	L-threonine ammonia-lyase activity	2	0	0.07	0.71565
GO:0047400	phosphonoacetate hydrolase activity	1	0	0.03	0.71608
GO:0016827	hydrolase activity, acting on acid carbon-phosphorus bonds	1	0	0.03	0.71608
GO:0009922	fatty acid elongase activity	9	0	0.31	0.71742
GO:0030267	glyoxylate reductase (NADP) activity	6	0	0.21	0.71826
GO:0042277	peptide binding	19	0	0.66	0.71907
GO:0004619	phosphoglycerate mutase activity	8	0	0.28	0.71909
GO:0050502	cis-zeatin O-beta-D-glucosyltransferase activity	2	0	0.07	0.72027
GO:0097159	organic cyclic compound binding	10956	306	380.7	0.72034
GO:0004164	diphthine synthase activity	2	0	0.07	0.72035
GO:0043140	ATP-dependent 3'-5' DNA helicase activity	4	0	0.14	0.72044
GO:0070696	transmembrane receptor protein serine/threonine kinase binding	2	0	0.07	0.7206
GO:0019200	carbohydrate kinase activity	63	1	2.19	0.72139
GO:0016846	carbon-sulfur lyase activity	49	4	1.7	0.72295
GO:0070628	proteasome binding	1	0	0.03	0.72378
GO:0051219	phosphoprotein binding	7	0	0.24	0.72379
GO:0045309	protein phosphorylated amino acid binding	7	0	0.24	0.72379
GO:0004135	amylo-alpha-1,6-glucosidase activity	1	0	0.03	0.72454
GO:0016818	hydrolase activity, acting on acid anhydrides, in phosphorus-containing anhydrides	2074	39	72.07	0.72496
GO:0010011	auxin binding	6	0	0.21	0.72513
GO:0016866	intramolecular transferase activity	87	0	3.02	0.72569
GO:0016631	enoyl-[acyl-carrier-protein] reductase activity	2	0	0.07	0.72596
GO:0047475	phenylacetate-CoA ligase activity	1	0	0.03	0.72754
GO:0008863	formate dehydrogenase (NAD+) activity	6	0	0.21	0.72871
GO:0008886	glyceraldehyde-3-phosphate dehydrogenase (NADP+) (non-phosphorylating) activity	4	0	0.14	0.72964
GO:0033800	isoflavone 7-O-methyltransferase activity	3	0	0.1	0.73232
GO:0046961	proton-transporting ATPase activity, rotational mechanism	57	2	1.98	0.73244
GO:0070573	metallodipeptidase activity	2	0	0.07	0.73273
GO:0034701	tripeptidase activity	2	0	0.07	0.73273
GO:0004338	glucan exo-1,3-beta-glucosidase activity	1	0	0.03	0.73275
GO:0003746	translation elongation factor activity	155	2	5.39	0.73279
GO:0051184	cofactor transporter activity	13	0	0.45	0.73284
GO:0004801	sedoheptulose-7-phosphate:D-glyceraldehyde-3-phosphate glyceronetransferase activity	8	0	0.28	0.73287
GO:0008792	arginine decarboxylase activity	4	0	0.14	0.73396
GO:0030276	clathrin binding	21	0	0.73	0.73416
GO:0033832	alpha,alpha-trehalose phosphorylase (configuration-retaining) activity	1	0	0.03	0.73462
GO:0016462	pyrophosphatase activity	2061	39	71.62	0.73476
GO:0009815	1-aminocyclopropane-1-carboxylate oxidase activity	3	0	0.1	0.73509
GO:0008430	selenium binding	10	0	0.35	0.73565
GO:0009013	succinate-semialdehyde dehydrogenase [NAD(P)+] activity	4	0	0.14	0.7361
GO:0045290	D-arabinose 1-dehydrogenase [NAD(P)+] activity	1	0	0.03	0.73654
GO:0005216	ion channel activity	105	3	3.65	0.73712
GO:0004149	dihydrolipoyllysine-residue succinyltransferase activity	4	0	0.14	0.73771
GO:0016751	S-succinyltransferase activity	4	0	0.14	0.73771
GO:0004121	cystathionine beta-lyase activity	2	0	0.07	0.73786
GO:0050564	N-(5-amino-5-carboxypentanoyl)-L-cysteinyl-D-valine synthase activity	1	0	0.03	0.738
GO:0016002	sulfite reductase activity	2	0	0.07	0.73836
GO:0015077	monovalent inorganic cation transmembrane transporter activity	325	10	11.29	0.73904
GO:0004127	cytidylate kinase activity	3	0	0.1	0.73991
GO:0003950	NAD+ ADP-ribosyltransferase activity	18	0	0.63	0.74048
GO:0070051	fibrinogen binding	1	0	0.03	0.74191
GO:0000981	sequence-specific DNA binding RNA polymerase II transcription factor activity	1	0	0.03	0.74216
GO:0050347	trans-octaprenyltranstransferase activity	1	0	0.03	0.74306
GO:0008479	queuine tRNA-ribosyltransferase activity	3	0	0.1	0.74327
GO:0017111	nucleoside-triphosphatase activity	2014	38	69.98	0.74338
GO:0070330	aromatase activity	28	1	0.97	0.74477
GO:0004482	mRNA (guanine-N7-)-methyltransferase activity	1	0	0.03	0.74581
GO:0016776	phosphotransferase activity, phosphate group as acceptor	35	1	1.22	0.74649
GO:0000175	3'-5'-exoribonuclease activity	17	0	0.59	0.74726
GO:0015440	peptide-transporting ATPase activity	3	0	0.1	0.74734
GO:0003983	UTP:glucose-1-phosphate uridylyltransferase activity	5	1	0.17	0.74736
GO:0017153	sodium:dicarboxylate symporter activity	1	0	0.03	0.74781
GO:0004854	xanthine dehydrogenase activity	2	0	0.07	0.74799
GO:0008083	growth factor activity	4	0	0.14	0.74885
GO:0051738	xanthophyll binding	2	0	0.07	0.74964
GO:0033845	hydroxymethylfurfural reductase (NADPH) activity	1	0	0.03	0.75079
GO:0033833	hydroxymethylfurfural reductase (NADH) activity	1	0	0.03	0.75079
GO:0004775	succinate-CoA ligase (ADP-forming) activity	15	0	0.52	0.75187
GO:0018456	aryl-alcohol dehydrogenase (NAD+) activity	4	0	0.14	0.75193
GO:0004475	mannose-1-phosphate guanylyltransferase activity	7	0	0.24	0.75199
GO:0004534	5'-3' exoribonuclease activity	10	0	0.35	0.75226
GO:0050203	oxalate-CoA ligase activity	2	0	0.07	0.75231
GO:0016210	naringenin-chalcone synthase activity	20	2	0.69	0.75234
GO:0019840	isoprenoid binding	5	0	0.17	0.75306
GO:0004365	glyceraldehyde-3-phosphate dehydrogenase (NAD+) (phosphorylating) activity	13	0	0.45	0.75324
GO:0008192	RNA guanylyltransferase activity	9	0	0.31	0.7533
GO:0016630	protochlorophyllide reductase activity	5	1	0.17	0.7547
GO:0016623	oxidoreductase activity, acting on the aldehyde or oxo group of donors, oxygen as acceptor	3	0	0.1	0.75574
GO:0004425	indole-3-glycerol-phosphate synthase activity	2	0	0.07	0.75582
GO:0031625	ubiquitin protein ligase binding	16	0	0.56	0.75606
GO:0044389	small conjugating protein ligase binding	16	0	0.56	0.75606
GO:0017025	TBP-class protein binding	5	0	0.17	0.75759
GO:0005102	receptor binding	12	1	0.42	0.76047
GO:0033612	receptor serine/threonine kinase binding	7	1	0.24	0.76083
GO:0051287	NAD binding	127	1	4.41	0.76338
GO:0004321	fatty-acyl-CoA synthase activity	2	0	0.07	0.76358
GO:0015446	arsenite-transmembrane transporting ATPase activity	2	0	0.07	0.76375
GO:0008490	arsenite secondary active transmembrane transporter activity	2	0	0.07	0.76375
GO:0019136	deoxynucleoside kinase activity	3	0	0.1	0.76395
GO:0004797	thymidine kinase activity	3	0	0.1	0.76395
GO:0016695	oxidoreductase activity, acting on hydrogen as donor	2	0	0.07	0.76406
GO:0004616	phosphogluconate dehydrogenase (decarboxylating) activity	22	1	0.76	0.76411
GO:0004764	shikimate 3-dehydrogenase (NADP+) activity	5	0	0.17	0.76434
GO:0003855	3-dehydroquinate dehydratase activity	5	0	0.17	0.76434
GO:0070717	poly-purine tract binding	8	0	0.28	0.76489
GO:0051907	S-(hydroxymethyl)glutathione synthase activity	1	0	0.03	0.7651
GO:0004331	fructose-2,6-bisphosphate 2-phosphatase activity	7	0	0.24	0.76807
GO:0003873	6-phosphofructo-2-kinase activity	7	0	0.24	0.76807
GO:0004460	L-lactate dehydrogenase (cytochrome) activity	1	0	0.03	0.76964
GO:0017118	lipoyltransferase activity	2	0	0.07	0.77121
GO:0022891	substrate-specific transmembrane transporter activity	1016	42	35.3	0.77329
GO:0015298	solute:cation antiporter activity	51	0	1.77	0.77523
GO:0043138	3'-5' DNA helicase activity	9	0	0.31	0.7755
GO:0004679	AMP-activated protein kinase activity	3	0	0.1	0.77692
GO:0046554	malate dehydrogenase (NADP+) activity	3	0	0.1	0.77779
GO:0016041	glutamate synthase (ferredoxin) activity	1	0	0.03	0.77903
GO:0016643	oxidoreductase activity, acting on the CH-NH2 group of donors, iron-sulfur protein as acceptor	1	0	0.03	0.77903
GO:0004730	pseudouridylate synthase activity	1	0	0.03	0.77975
GO:0004148	dihydrolipoyl dehydrogenase activity	7	0	0.24	0.77986
GO:0043023	ribosomal large subunit binding	6	0	0.21	0.78028
GO:0004719	protein-L-isoaspartate (D-aspartate) O-methyltransferase activity	3	0	0.1	0.78126
GO:0016712	oxidoreductase activity, acting on paired donors, with incorporation or reduction of molecular oxygen, reduced flavin or flavoprotein as one donor, and incorporation of one atom of oxygen	29	1	1.01	0.78179
GO:0004488	methylenetetrahydrofolate dehydrogenase (NADP+) activity	6	0	0.21	0.78439
GO:0030554	adenyl nucleotide binding	4618	115	160.47	0.78446
GO:0019003	GDP binding	3	0	0.1	0.78565
GO:0008481	sphinganine kinase activity	1	0	0.03	0.78636
GO:0008395	steroid hydroxylase activity	2	0	0.07	0.78646
GO:0016833	oxo-acid-lyase activity	23	0	0.8	0.78699
GO:0003868	4-hydroxyphenylpyruvate dioxygenase activity	6	1	0.21	0.78744
GO:0008798	beta-aspartyl-peptidase activity	1	0	0.03	0.78745
GO:0070568	guanylyltransferase activity	18	0	0.63	0.78932
GO:0016782	transferase activity, transferring sulfur-containing groups	35	1	1.22	0.79023
GO:0051266	sirohydrochlorin ferrochelatase activity	1	0	0.03	0.79092
GO:0016774	phosphotransferase activity, carboxyl group as acceptor	30	2	1.04	0.79135
GO:0031177	phosphopantetheine binding	12	1	0.42	0.79164
GO:0004825	methionine-tRNA ligase activity	4	0	0.14	0.79215
GO:0016711	flavonoid 3'-monooxygenase activity	10	0	0.35	0.79284
GO:0047044	androstan-3-alpha,17-beta-diol dehydrogenase activity	1	0	0.03	0.7938
GO:0050815	phosphoserine binding	5	0	0.17	0.79384
GO:0001047	core promoter binding	3	0	0.1	0.79392
GO:0017171	serine hydrolase activity	282	12	9.8	0.79505
GO:0008236	serine-type peptidase activity	282	12	9.8	0.79505
GO:0008553	hydrogen-exporting ATPase activity, phosphorylative mechanism	13	0	0.45	0.79557
GO:0016830	carbon-carbon lyase activity	174	7	6.05	0.7957
[truncated: 469 more rows]
