# Supplementary material for: Global transcriptome analysis of alfalfa reveals six key biological processes of senescent leaves
Source: PeerJ. 2020 Jan 21;8:e8426. doi: 10.7717/peerj.8426 (PMC6979412; doi:10.7717/peerj.8426)
Supplement: Supplemental Information 1 [file peerj-08-8426-s001.zip › peerj-37563-supplemental_data/supplemental data/Table S1-S11/Table S7.xlsx]

## Sheet: Table S7
Table S7 Unigenes related to leaf senescence
gene ID	gene name	young (raw counts)	young(FPKM)	mature(raw counts)	mature(FPKM)	senescent (raw counts)	senescent (FPKM)	young vs mature (LOG2FC)	mature vs senescent (LOG2FC)	young vs senescent (LOG2FC)	Swissprot annotation
c115092.graph_c0	SAG101	329	18.1816	470	25.8153	578	27.7202	0.505749	0.102712	0.60846	Senescence-associated carboxylesterase 101 (Precursor) GN=SAG101 OS=Arabidopsis thaliana (Mouse-ear cress) PE=1 SV=1
c102497.graph_c0	CBP20	347	21.3606	366	22.3928	488	26.0697	0.0680834	0.21934	0.287424	Nuclear cap-binding protein subunit 2 GN=CBP20 OS=Arabidopsis thaliana (Mouse-ear cress) PE=1 SV=1
c117761.graph_c0	LSC30	2	0.346569	3	0.512798	3	0.451142	0.565251	-0.18481	0.380441	Ferritin-1, chloroplastic (Precursor) GN=LSC30 OS=Brassica napus (Rape) PE=2 SV=1
c102486.graph_c0	NIT4A	8	0.589296	4	0.292851	16	1.02281	-1.00882	1.8043	0.795478	Bifunctional nitrilase/nitrile hydratase NIT4A GN=NIT4A OS=Nicotiana tabacum (Common tobacco) PE=2 SV=1
c89561.graph_c0	ELIP1	2	0.217624	2	0.21665	7	0.661009	-0.00646895	1.6093	1.60283	Early light-induced protein 1, chloroplastic (Precursor) GN=ELIP1 OS=Arabidopsis thaliana (Mouse-ear cress) PE=1 SV=1
c92654.graph_c0	ELI3	5	0.679241	2	0.242454	11	1.62062	-1.48621	2.74076	1.25455	Probable mannitol dehydrogenase GN=ELI3 OS=Mesembryanthemum crystallinum (Common ice plant) PE=2 SV=1
c104288.graph_c0	ELI5	1179	49.7515	824	34.5591	830	30.3951	-0.525672	-0.18523	-0.710902	Tyrosine decarboxylase 1 GN=ELI5 OS=Arabidopsis thaliana (Mouse-ear cress) PE=2 SV=1
c80656.graph_c0	OSM34	43	3.16747	73	5.34454	3929	251.165	0.754735	5.55442	6.30916	Osmotin-like protein OSM34 (Precursor) GN=OSM34 OS=Arabidopsis thaliana (Mouse-ear cress) PE=2 SV=2
c47064.graph_c0	SAR1A	5	0.912657	2	0.362837	1	0.101812	-1.33075	-1.83342	-3.16417	GTP-binding protein SAR1A GN=SAR1A OS=Arabidopsis thaliana (Mouse-ear cress) PE=2 SV=1
c103860.graph_c0	SAR1B	289	65.3369	253	56.8492	396	77.6942	-0.200757	0.450666	0.249909	GTP-binding protein SAR1B GN=SAR1B OS=Brassica campestris (Field mustard) PE=2 SV=1
c105189.graph_c0	APG	8196	431.432	2626	137.388	421	19.232	-1.65088	-2.83667	-4.48755	GDSL esterase/lipase APG (Precursor) GN=APG OS=Arabidopsis thaliana (Mouse-ear cress) PE=1 SV=1
