# Supplementary material for: Global transcriptome analysis of alfalfa reveals six key biological processes of senescent leaves
Source: PeerJ. 2020 Jan 21;8:e8426. doi: 10.7717/peerj.8426 (PMC6979412; doi:10.7717/peerj.8426)
Supplement: Supplemental Information 1 [file peerj-08-8426-s001.zip › peerj-37563-supplemental_data/supplemental data/Table S1-S11/Table S8a.xlsx]

## Sheet: Table S9
Table S8a The GO enrichment of several DEGs associated with develoment
GO term	#ID	Annotation
leaf formation（GO:0010338）	c101947.graph_c1	Probable auxin efflux carrier component 1b GN=OsJ_32878 OS=Oryza sativa subsp. japonica (Rice) PE=2 SV=1
	c108773.graph_c0	Homeobox protein HD1 GN=HD1 OS=Brassica napus (Rape) PE=2 SV=1
	c110100.graph_c0	Auxin efflux carrier component 1 OS=Oryza sativa subsp. japonica (Rice) PE=2 SV=1
	c108746.graph_c0	Transcription factor AS1 GN=F13M22.13 OS=Arabidopsis thaliana (Mouse-ear cress) PE=1 SV=1
leaf morphogenesis (GO:0009965)	c101440.graph_c0	Protein BREAST CANCER SUSCEPTIBILITY 1 homolog GN=BRCA1 OS=Arabidopsis thaliana (Mouse-ear cress) PE=2 SV=1
	c111854.graph_c0	Protein HASTY 1 GN=T9J14.1 OS=Arabidopsis thaliana (Mouse-ear cress) PE=1 SV=1
	c113357.graph_c0	NO-associated protein 1, chloroplastic/mitochondrial (Precursor) GN=T21L8.200 OS=Arabidopsis thaliana (Mouse-ear cress) PE=1 SV=1
	c104806.graph_c0	Unknown
	c110108.graph_c0	Porphobilinogen deaminase, chloroplastic (Precursor) GN=HEMC OS=Pisum sativum (Garden pea) PE=1 SV=1
	c108233.graph_c0	Anaphase-promoting complex subunit 6 GN=F9K20.19 OS=Arabidopsis thaliana (Mouse-ear cress) PE=2 SV=1
	c108520.graph_c0	Homogentisate phytyltransferase 1, chloroplastic (Precursor) GN=F19F24.15 OS=Arabidopsis thaliana (Mouse-ear cress) PE=1 SV=1
	c113309.graph_c2	kDa ribonucleoprotein, chloroplastic OS=Spinacia oleracea (Spinach) PE=1 SV=1
	c104021.graph_c0	Violaxanthin de-epoxidase, chloroplastic (Precursor) OS=Arabidopsis thaliana (Mouse-ear cress) PE=1 SV=1
	c108177.graph_c0	Unknown
	c105948.graph_c0	Unknown
	c115125.graph_c0	Elongator complex protein 1 GN=MSH12.15 OS=Arabidopsis thaliana (Mouse-ear cress) PE=1 SV=1
	c110421.graph_c0	Protein PIR GN=F20L16.130 OS=Arabidopsis thaliana (Mouse-ear cress) PE=1 SV=2
	c110421.graph_c1	Reticulon-like protein B22 GN=RTNLB22 OS=Arabidopsis thaliana (Mouse-ear cress) PE=2 SV=1
	c110421.graph_c0	Protein PIR GN=F20L16.130 OS=Arabidopsis thaliana (Mouse-ear cress) PE=1 SV=2
	c112440.graph_c0	Peptidyl-prolyl cis-trans isomerase CYP71 GN=CYP71 OS=Arabidopsis thaliana (Mouse-ear cress) PE=1 SV=1
	c109290.graph_c3	Chlorophyllide a oxygenase, chloroplastic (Precursor) GN=T18F15.7 OS=Arabidopsis thaliana (Mouse-ear cress) PE=1 SV=1
	c114810.graph_c0	Putative 4-hydroxy-tetrahydrodipicolinate reductase 3, chloroplastic (Precursor) GN=DAPB3 OS=Arabidopsis thaliana (Mouse-ear cress) PE=2 SV=1
	c94544.graph_c0	Axial regulator YABBY 5 GN=YAB5 OS=Arabidopsis thaliana (Mouse-ear cress) PE=2 SV=1
	c111536.graph_c0	ADP-ribosylation factor GTPase-activating protein AGD3 GN=T31B5.120 OS=Arabidopsis thaliana (Mouse-ear cress) PE=1 SV=1
	c106782.graph_c1	MADS-box protein SVP GN=SVP OS=Arabidopsis thaliana (Mouse-ear cress) PE=1 SV=1
	c113617.graph_c1	Protein FLUORESCENT IN BLUE LIGHT, chloroplastic (Precursor) GN=FLU OS=Arabidopsis thaliana (Mouse-ear cress) PE=1 SV=1
	c103576.graph_c0	Carotene epsilon-monooxygenase, chloroplastic (Precursor) GN=T4D2.60 OS=Arabidopsis thaliana (Mouse-ear cress) PE=1 SV=1
	c109713.graph_c0	LRR receptor-like serine/threonine-protein kinase ERECTA {ECO:0000303|PubMed:8624444} (Precursor) OS=Arabidopsis thaliana (Mouse-ear cress) PE=1 SV=1
	c114412.graph_c1	Glycine dehydrogenase (decarboxylating), mitochondrial (Precursor) GN=GDCSP OS=Pisum sativum (Garden pea) PE=1 SV=1
	c108070.graph_c0	Unknown
	c93824.graph_c0	Receptor-like serine/threonine-protein kinase ALE2 (Precursor) GN=ALE2 OS=Arabidopsis thaliana (Mouse-ear cress) PE=1 SV=1
	c109010.graph_c0	Homogentisate solanesyltransferase, chloroplastic (Precursor) GN=MEC18 OS=Arabidopsis thaliana (Mouse-ear cress) PE=1 SV=1
	c100360.graph_c0	High mobility group B protein 9 GN=T23E18.4 OS=Arabidopsis thaliana (Mouse-ear cress) PE=2 SV=1
	c115318.graph_c0	Unknown
	c112428.graph_c1	Unknown
	c110982.graph_c0	Plastocyanin, chloroplastic (Precursor) GN=PETE OS=Pisum sativum (Garden pea) PE=4 SV=1
	c115600.graph_c3	Putative E3 ubiquitin-protein ligase LIN OS=Medicago truncatula (Barrel medic) PE=2 SV=1
	c112428.graph_c0	Unknown
regulation of leaf development (GO:2000024)	c110932.graph_c0	Elongator complex protein 4 GN=F11B9.14 OS=Arabidopsis thaliana (Mouse-ear cress) PE=1 SV=1
	c100782.graph_c0	Elongator complex protein 6 GN=ELP6 OS=Arabidopsis thaliana (Mouse-ear cress) PE=1 SV=1
	c115125.graph_c0	Elongator complex protein 1 GN=MSH12.15 OS=Arabidopsis thaliana (Mouse-ear cress) PE=1 SV=1
leaf senescence (GO:0010150)	c110392.graph_c0	Aminotransferase ALD1 GN=ALD1 OS=Arabidopsis thaliana (Mouse-ear cress) PE=1 SV=2
	c109148.graph_c0	Unknown
	c108261.graph_c0	Phospholipid--sterol O-acyltransferase GN=F21M11.5 OS=Arabidopsis thaliana (Mouse-ear cress) PE=2 SV=2
negative regulation of leaf senescence (GO:1900056）	c107813.graph_c0	Transcription factor JUNGBRUNNEN 1 GN=F23E6.1 OS=Arabidopsis thaliana (Mouse-ear cress) PE=1 SV=1
	c115344.graph_c1	U11/U12 small nuclear ribonucleoprotein 59 kDa protein GN=SNRNP59 OS=Arabidopsis thaliana (Mouse-ear cress) PE=2 SV=1
leaf development (GO:0048366)	c111238.graph_c2	Diacylglycerol kinase 4 GN=DGK4 OS=Arabidopsis thaliana (Mouse-ear cress) PE=2 SV=1
	c104924.graph_c1	Chromatin assembly factor 1 subunit FAS2 GN=MUB3.9 OS=Arabidopsis thaliana (Mouse-ear cress) PE=1 SV=1
	c110868.graph_c0	Serine/threonine-protein kinase SRK2I GN=MUD21.14 OS=Arabidopsis thaliana (Mouse-ear cress) PE=1 SV=1
	c106333.graph_c0	Chromatin assembly factor 1 subunit FAS1 OS=Arabidopsis thaliana (Mouse-ear cress) PE=1 SV=1
	c108034.graph_c0	Peptidyl-prolyl cis-trans isomerase FKBP42 GN=MIL23.21 OS=Arabidopsis thaliana (Mouse-ear cress) PE=1 SV=1
	c109771.graph_c1	Chromatin assembly factor 1 subunit FAS1 OS=Arabidopsis thaliana (Mouse-ear cress) PE=1 SV=1
	c113759.graph_c1	Protein argonaute 10 GN=MQD19.17 OS=Arabidopsis thaliana (Mouse-ear cress) PE=2 SV=1
	c114424.graph_c0	Ubiquitin carboxyl-terminal hydrolase 15 GN=UBP15 OS=Arabidopsis thaliana (Mouse-ear cress) PE=2 SV=2
	c62096.graph_c0	ATP-citrate synthase alpha chain protein 2 GN=ACLA-2 OS=Arabidopsis thaliana (Mouse-ear cress) PE=2 SV=1
	c59936.graph_c0	Pyrophosphate-energized vacuolar membrane proton pump OS=Vigna radiata var. radiata (Mung bean) PE=1 SV=4
	c90927.graph_c3	Heat shock protein 81-1 OS=Oryza sativa subsp. japonica (Rice) PE=3 SV=2
	c112433.graph_c0	Auxin response factor 18 OS=Oryza sativa subsp. japonica (Rice) PE=2 SV=1
	c107743.graph_c0	Brassinosteroid LRR receptor kinase (Precursor) GN=CURL3 OS=Solanum lycopersicum (Tomato) PE=1 SV=1
	c106823.graph_c0	Unknown
	c112937.graph_c1	Unknown
	c112057.graph_c0	Probable protein phosphatase 2C 4 GN=PLL5 OS=Arabidopsis thaliana (Mouse-ear cress) PE=2 SV=1
	c111950.graph_c1	Pyrophosphate-energized vacuolar membrane proton pump OS=Vigna radiata var. radiata (Mung bean) PE=1 SV=4
	c99426.graph_c0	Tubulin gamma-1 chain GN=TUBG1 OS=Arabidopsis thaliana (Mouse-ear cress) PE=1 SV=1
	c107940.graph_c0	Probable galacturonosyltransferase-like 2 GN=GATL2 OS=Arabidopsis thaliana (Mouse-ear cress) PE=2 SV=1
	c106440.graph_c0	Lysine-specific demethylase REF6 GN=T29H11_50 OS=Arabidopsis thaliana (Mouse-ear cress) PE=1 SV=1
	c104758.graph_c0	RNA-dependent RNA polymerase 6 OS=Arabidopsis thaliana (Mouse-ear cress) PE=1 SV=1
	c114900.graph_c0	Retinoblastoma-related protein GN=RBR OS=Medicago sativa (Alfalfa) PE=2 SV=1
	c102838.graph_c0	Ethylene-insensitive protein 2 GN=F12E4.10 OS=Arabidopsis thaliana (Mouse-ear cress) PE=1 SV=1
	c101989.graph_c0	Diacylglycerol kinase 2 GN=DGK2 OS=Arabidopsis thaliana (Mouse-ear cress) PE=1 SV=1
	c81195.graph_c0	14-3-3 protein 1 GN=TFT1 OS=Solanum lycopersicum (Tomato) PE=3 SV=2
