# Supplementary material for: Global transcriptome analysis of alfalfa reveals six key biological processes of senescent leaves
Source: PeerJ. 2020 Jan 21;8:e8426. doi: 10.7717/peerj.8426 (PMC6979412; doi:10.7717/peerj.8426)
Supplement: Supplemental Information 1 [file peerj-08-8426-s001.zip › peerj-37563-supplemental_data/supplemental data/Table S1-S11/Table S8b reference sequence.fasta]

>c100360.graph_c0
ATGTCATCATCGGCGGTGAGAAGCAAGAACTCCGGCGACGACGACGAAGGCAAACACTAT
CCTCCCCCACTCGCCTCTCACAACGACGTCGTTAACGACCCTACTCTCTTTTGGGACACT
CTTCGTCGCTTTCACTTTCTCATGGCTACCAAATTCATGATTCCTGTGATTGGTGGTAAG
GAGCTTGATTTGCACGTTCTCTACGTGGAAGTTACAAGGAGAAGCGGTTATGAGAAGGTT
GTTGCAGAGAAGAAATGGAGAGAAGTAGGTAGTGTATTTAGATTCTCATCCACCACTACA
AGCGCTTCTTTTGTACTAAGAAAACACTATTTGAATCTTCTTTATCATTACGAACAAGTT
CACTTCTTCAAAGTTCAGGGTCCTATTTACACCCCCTCACCAGATGCATTTTCTGGTAAC
AGTCCATCGTGGAAACCTGAATTAGCTATTGTTCAATATTCACCTAAGATGGTAAATTAT
AGTGCTGAATCTCATGATGAAGTTCATGTAGACGATGATTCATGTCTTTTGGGAAAAGGA
ACAATAGAAGGAAAATTTGATTGTGGTTATATAGTGTCAGTGAAATTGGGTTCAGAAGTT
CTCAAAGGGGTGCTTTACCATCCAGAAAAAGCGGTTTCTCCTTCATCATTGGTTACACAA
CACAACGGTGCCATTGAGCCATTCAATCACCAAACTCATCGCTTGGGTAGGAGGAAGAGA
AGAAAAAGAAAGTGGGATCCCAACTATCCAAAGCCAAATAGGAGTGGCTATAACTTTTTC
TTTGCTGAAAAGCATTACAAGCTCAAAGAACTCTACCCAAACAGAGAAAGGGAGTTTACC
AAAATGATTGGTCAGTCCTGGAATAGTCTCAGCTCTGAAGAAAGAATGATTTACCAAAAC
ATTGGCTTAAGGGACAAAGAAAGGTACAAAAGAGAGTTGACGGAGTACAAACAGAAAATG
AAGGTTGTGCAGACAGAAGAACTCGGGCGTCCATAA
>c100782.graph_c0
ATGGAGCACAAAGAATTAAACCTTCTGAATGAATCATTAGGGTTTCACAACAACAACCTC
TTTGGTCGATTCGTGCTTGTAGAAGACACTGTTGACACAAATGCTGCTTTCGTTCTTCAC
CATATCCTCAAACGTTCATTCTCTTCTCACCCTTCTTCATCTGTTATCTTCCTCGCACTC
TCTCATCCTTTCTCCCACTACGATCGCATTCTCAGAAAAATTGGTTGCAACTTGGCTGCT
CAAAGAGATAACAATAGATTCTTTTTCATTGACATGCTTATGTTGCAGTTTCCAGATGAA
GAAAAACCCAATCACAACGGTTTTGCTGCTGTGTTCGAGAAAATAGAAAGCGTGATCAAG
GCACTACCTCAAGACAACATGAAATTTGTCACTATAATGATAGATGATATCTCTTTTCTT
CAAGTTGCTGCTAATGGCTCTTCAAATGATGTTTTAGACTTCCTGCACTATTGCTATACA
CTAACGTCAGAATATGGTTGTGCATTCATTGCACTTGACCATAAGGATATTTATTTGAAT
GAAGAGAAGCCAGCTATTATCTTAGAGATGGAGTACCTTGCTGACATTTTGGTCAAGGCT
GAACCATTGACCACTGGTTTGGCAAAAGACGTGCATGGACAGTTGATGGTGTTGCATAAA
CAAACACAACATGGAATTGCACCTGTTAAGATTCATAATTTTCACTACAAGATCAAGGAA
AATAGCATCGAGTGTTTTTATCCTGGCACAAAAATCTAA
>c107743.graph_c0
ATGAAACCCTTGTATAGCACAAACACTCTCCTACTCCTCCTTTCACTATTCCTCCTCCAC
TTAGCACCATACCTTTCTGCTTCATCTTCTCAAAGAGACCCAACTTCACAACTTCTCAAC
TTCAAACAATCTCTCCCAAACCCATCTCTTCTCCATAACTGGCTCCCAAATAATAACCCA
TGTTCATTCACTGGTATCACCTGCAACCAAACCACCATAACTTCTATAGACCTCACCTCA
ATCCCTCTCAACACCAACCTCACCACCATCACAACCTATCTCCTCACCCTCCCTCATCTC
CAAATCCTCACCCTCAAATCCACAAACATCACATCCTCACCACCCATTCCTCTCTCCCAC
ACCAAGTGCACCTCCACCCTCACCACACTAGATCTATCACTAAACACACTCTCTTCATCT
TTCTCAGACCTCTCCTTCCTCTCAACATGCTTAAGCCTTAAGTCCCTCAACCTCTCCAAC
AACGACCTCCAATTCGATTCTCCTAAATGGGGTCTCGCTTCATCTCTTAAAACTCTCGAC
CTTTCCGAAAACAAAATCAACGGTCCAAATTTCTTCCACTGGTTCCTCAACCATGATTTA
GAGCTTTTATCTCTCAGAGGTAACAAAATCACCGGAGAAATCGACTTCTCCGGTTACAAC
AATCTCCATCACTTAGACATTTCTTCCAACAATTTCTCTGTTTCAATTCCATCCTTTGGT
GAATGTTTATCTCTACAGTACCTCGATATTTCAGCAAACAAGTACTTCGGTGACATTTCA
AGAACACTGTCACCTTGTAAGAATCTTCTTCATCTCAACGTTTCTGGTAACCAGTTCACC
GGTCCGGTACCTGAACTTCCCTCCGGTTCGTTACAGTTTCTTTATCTTGCTGCAAATCAC
TTCGCCGGAAAAATCCCGGCGCGTTTAGCGGAGCTTTGTTCAACTCTCGTGGAGCTTGAT
CTTTCTTCTAATAATCTCACCGGTGATATTCCACGTGAGTTTGGCGCGTGTACTTCGTTG
ACATCGTTTGATATTTCGAGCAACACCTTCGCCGGTGAACTTCAGGTGGAAGTTTTATCG
GAGATGAGTAGTTTGAAAGAGCTTGCGGTGGCGTTTAACGACTTTGTGGGCCCAGTTCCG
GTGTCGCTGTCGAAGATAACGGGTTTGGAATTGTTAGATCTGAGTTCGAATAACTTCACC
GGAACGATTCCGAAGTGGCTTTGTGAAGAAGAGTTTGGGAATAATTTGAAGGAACTTTAC
TTGCAAAATAACGGTTTCACGGGTTTTATTCCACCAACGCTAAGTAACTGTTCAAATCTC
GTGGCTCTTGATTTGAGTTTCAATTATCTAACTGGAACCATTCCTCCAAGTTTGGGTTCT
CTTTCGAAGCTTCGTGATTTAATCATGTGGTTGAATCAGCTTCATGGGGAAATTCCTCAA
GAGCTTGGAAATATGGAGAGTTTAGAGAATTTGATTCTTGATTTCAATGAGTTGAGTGGA
GGTATTCCATCTGGGTTGGTGAATTGCAGTAAGTTGAATTGGATCTCGTTGTCGAATAAC
AGGCTCAGTGGTGAGATTCCGGCATGGATTGGGAAGCTTTCGAATTTGGCTATTTTGAAG
CTGAGTAATAATTCTTTCTCCGGTAGGGTTCCACCGGAGTTAGGAGATTGCCCTAGCTTG
TTATGGTTGGATCTGAATACAAATTCACTCACAGGAACAATACCGCCGGAGTTGTTTAAG
CAGTCGGGGAAAGTCACGGTGAATTTCATTAACGGGAAGACGTATGTTTACATTAAGAAT
GATGGAAGTAGAGAGTGCCATGGAGCTGGGAACTTGCTGGAGTTTGCAGGGATTAGTCAG
AAAAAATTGAACAGAATTTCGACGAAGAACCCTTGCAATTTCACTAGGGTTTATGGAGGT
AAGCTTCAGCCAACGTTTACCACTAATGGTTCAATGATCTTTTTGGATATTTCACACAAC
ATGTTGTCTGGTACTATTCCTAAGGAAATTGGTGAAATGCACTATCTCTACATTTTGCAT
TTGAGCTATAATAACTTGTCCGGTAGCATTCCTCAAGAGCTTGGTACGATGAAGAATCTC
AACATTCTTGATCTTTCATACAATAAGCTACAAGGTCAAATTCCACAAGCCTTGGCAGGG
CTTTCACTGCTCACTGAGATTGACTTGTCCAACAATTTTCTCTACGGATTAATTCCGGAA
TCCGGTCAATTCGACACTTTTCCGCCTGTTAAGTTTCAGAACAACTCTGGTCTCTGCGGG
GTCCCTCTTCCTCCGTGTGGGAAAGACGCCGGTGCTAATGCTGCACAGCATCAGAAGTCT
CATAGGAGACAGGCATCCCTTGTAGGGAGTGTGGCAATGGGATTGCTTTTCTCTCTTTTC
TGCGTTTTCGGTTTGATCATTATTGCTATTGAGACAAGAAAGAGGAGGAAGAAAAAGGAG
GCTGCCATTGATAGCTACATTGACAATTCTCATTCTGGTAATGGCAATAATTCTGGCTGG
AAACTGACCAGTGCCCGCGAAGCTCTCAGCATAAATCTTGCAACGTTTGAAAAGCCCCTC
CGAAAGCTCACTTTTGCGGATCTTCTAGAGGCAACCAATGGCTTTCACAACGATAGTCTC
ATTGGTTCCGGTGGTTTCGGTGACGTGTATAAAGCTCAGCTGAAAGATGGAAGTGTTGTG
GCCATCAAGAAACTAATACATGTAAGTGGACAAGGGGACAGGGAATTCACAGCAGAGATG
GAAACCATTGGCAAAATCAAGCACAGAAACCTTGTTCCTCTTTTGGGATACTGCAAAGTT
GGAGAGGAAAGATTGTTGGTCTATGAGTACATGAAATATGGAAGTCTAGAAGATGTCCTG
CATGACCCGAAGAAAGCTGGGATCAAGATGAATTGGTCAGTGAGGAGGAAGATTGCAATT
GGAGCTGCAAGAGGATTGGCTTTTCTTCACCATAGTTGTATCCCACACATCATTCATAGA
GACATGAAATCAAGCAATGTGTTGCTTGATGAAAATTTGGAGGCAAGGGTCTCTGATTTT
GGAATGGCTAGGATGATGAGCGCTATGGATACTCATTTAAGCGTAAGCACGTTGGCAGGC
ACACCGGGTTATGTTCCCCCAGAATACTATCAGAGCTTTAGATGCTCAACTAAAGGTGAT
GTTTATAGTTATGGT
>c107813.graph_c0
ATGATGCATGAATTTCGTCTCCCACCTAAAGGAAAAACTAGCAATAATCCACTTCTTAAT
CATAGCAATGATGTTCAAGAAGCTGAAGTGTGGACACTATGCAGAATTTTCAAACGAATC
CCATCATACAGAAAATACACACCAAATGTGAAAAAAGACTCAGAAGAAGCAGCATTCACT
ATTAACTCTTCAAGTTCCAAAACATGCAGCATAGAATCTGACAACAGCAAACCACAATAC
TTGACTTTCACAAACTCACAACATGTTGTTCAACAGAATCATGAAACCAAACCATTCATT
AATGGACATGTTGACCAAAGATTTAACCACTCATTTCTAAATCAATTAGGCAATAATGTA
GCACAAGTTCCAACAACAACCTTGTCTCACTCAAGTTTTTGGAATGATCAAAATGTTGTG
GATGATGCATTTGCAAATGACAATTGGGATGATCTTACATCTGTTGTTCAGTTTACCTTT
GATCCATCAAAGGTTTATGATTGTAAAGATTTTAATTAG
>c107940.graph_c0
ATGCAATCTAAATCAAAACCACCAAAACCAGCATTTCTATTCACAGTTCTAATCCTATTA
TTCTTCTTGTTACCGTGTTTATCATCTACCATCACCCATCAATTCAAAGAAGCCCCTGAA
TTCTACAATTCCCCAAAATGCCCTTCCATTACCGACACTTCAAAATCAACAGTCCAAGTC
CAAGTAGCAATGACACTCGACACAACATACATCCGAGGATCCATGGCAGCAATCTTATCA
ATCCTCCAACATTCATCATGTCCACAAAACATATTCTTCCACTTCGTTTGTTCATCAAAC
GCGTCCAATCTACGCGCCGCAATCATAACCTCCTTCCCCTACCTCAAATTCCATCTCTAC
ACCTTTGATGACACAACAGTCACCGGACTCATCTCAACCTCCATTCGTTCCGCTCTCGAT
TGTCCTCTCAACTACGCTCGTAGCTACTTACCAAATCTCTTACCACTTTCCGTTAACCGT
GTTGTTTATCTTGATTCAGATCTTATTCTTGTTGATGACATTGCAAAATTAGCAGAAACA
CCGTTAGGAGAAAACTCTGTTTTAGCAGCACCTGAATATTGTAACGCAAATTTCAGTTCT
TATTTTACTCAATCGTTTTGGTCTAATCCTTCTTTGTCTCTTACTTTCGCAAATCGAAAG
CCATGTTATTTCAACACTGGTGTGATGGTAATGGATTTGGTGAAATGGAGAGAAGGTGAA
TACACAAAGAAGATTGAGAAATGGATGGAAATTCAAAAGGAGAGAAGGGTTTATAAGCTT
GGATCATTACCTCCTTTTTTGATGGTTTTTGGTGGTGATGTTGAAGCTATTGAACATAGA
TGGAATCAACATGGCCTTGGTGGTGATAATGTTGTTGAT
>c108034.graph_c0
ATGGTGGTAGTCCATTACAGGGCGTGGTCTGAGAACACGGAGCATAAATTTGAAGATACA
TGGCAGGAGCAACGACCAATTGAGATGGTAATAGGAAAAGAGAAGAAAGAAATGACTGGC
TTGGGCATTGGGGTGGCAAGCATGAAAGCTGGGGAACGAGCGTTGCTGCGTGTGAGCTGG
GAATTAGGATATGGAAAGGAAGGAAGCTTTTCTTTTCCAAATGTTCCACCAATGGCAGAT
TTAGTTTATGAAGTTGAGCTCATTGGATTTGATGAAACAAAAGATGGAAAAGCTCGCAGT
GATATGACTGTAGAGGAACGGATTGGGGCAGCAGATCGGAGAAAGATGGATGGAAATGTT
CTGTTTCAGGAAAATAAACTAGAGGAGGCCATGCAACAGTATGAAATGGCCATAGCTTAC
ATGGGAGATGACTTCATGTTCCAGTTGTTTGGGAAGTATAGGGATATGGCTCTGGCTGTA
AAGAATCCATGCCATCTTAACACGGCGGCCTGTCTGATTAAGCTGAACCGCTATGAAGAA
GCTATAGGACAATGCAGCATTGTATTAAGTGAGGATGAGAGCAATTTGAAGGCTTTATTT
AGGAGAGGTAAGGCTAGAGCAGCACTTGGGCAGACAGATGTTGCCAGGGAAGATTTTCTA
AAAGCTCGTAAGCATGCACCTGAAGATAAAGCAATTGCAAGAGAATTGAAGCTACTTGCT
GAACATGATAAAGCTATTTATCAAAAGCAGAAGGAGATCTATAAAGGAATATTTGGACCA
AGACCTGAACCAGTACCACAGAAAAGGAATTGGTTCATATTTATTTGGCAGTGGTTGGCT
TCCGTGTTTCATAGCGTTGTTACACTTTTCAACCGTGAGAAGAAGCACAAAGATGACTAG
>c108034.graph_c0
ATGGAGGAAGTTCAAGAGTCTCAACCACAATCAAAACCAGGTCAAGAAAATAATGTAGAT
GAAGTGATTGATGAAAGTACTGAATATGCAAAAGGGGAAACACCTGAAGAATTATTGAGT
AGTCCTCCAAAAGTTGATTCTGAAGTTGAAGTTCTTCATGAGAAGGTTACAAAACAAATT
ATTAAGGAAGGTCATGGTCAGAAACCTTCCAAGTATTCAACATGCTTCTGTAAGTGGTTT
AGTTAA
>c108070.graph_c0
ATGAAGGGAAAATTAGAACCATCTGAGCGCCAAACACTAACTGAACAAGGGAAGAATTTG
AAGGAGGGACTTACTGCTTTGGAAGAAGACCTGGTGAAGCTTAATGATGAGCTTCAACGG
GAGGCGCAGTGTATACCAAACATGACTCATCCAGATGTTCCAATAGGAGGGGAGGATTCT
TCCACGACAAGGAAGACGGTTGGCAGCTCTCCTAAATTTAGTTTTCCTGTCAAGGATCAT
CTCCAACTTGGAAAGGAACTTGATCTTTTTGATTTTGATGCTGCTGCAGAGGTCAGTGGT
TCAAAGTTCTACTACCTGAAAAATGAAGCAGTTTTATTAGAGATGGCTCTTCTCAA
>c108177.graph_c0
GATAAATATTGTTTATTTCTCTTGAGTGACATAGAAATGGAATCAGTTGTATCAAAGACA
AGAATGGTAAGAGGCAGAGAGGAAGTGTATGTGGCAGCAATGCCTCTAAGGGCTTCAAAG
GGACCACCACAATTGCTTATGTCTGCTGCTTACTCCCTTAATATTTGGGATTTGCAGCAT
TTCATGGTCATCATCAAACCTTCCTCACCTTCAAAGGTTCTAGTTTTTGATTTTCAACCA
AAAGATCCTGAAGATATATATGCGGCACTAGCAGTTTTATCTGGTAGAGCTGTGCCAGGA
GCTGTTCTTGTGAGGAAGTTAAAAAGATTGCCGCGAAGCAAATGTTGGCTAGTTGGATAT
GCAGAAGCAGATGCTGTGGAAATAGCAAGTGAATTCAACAAAAAATGGGAAACAGATTTG
AGAATCGGTGTTAATGATTGTCGCGATTATACCAATGGTTTGGTCAGGCAACTCATTGGC
GAAGAAGATGTGCTGAAACGTTTGAGAAACCAGGGTAGCGAGAGATAA
>c108177.graph_c0
ATGTTAGAAAAATTAAGAGAAGCAAACATGAAAATGATATTGATGTTGGCAAATTTTTTG
TCTAATTTAGAAAAAACCTCTTATATAAGAGAAGAAATTATTTCATCCATATTAGTTCAG
ATGCAGAATCTAAATCTGGTAGTTGACACAATACATAGTATTTCATCCATATGGTGA
>c108233.graph_c0
AAGAAGAAGAAGAAAACCCTAGAAGTAGAAGTAAAAATGAAGGAACAAGAAATAGAGAAG
CTTCGAGAAGTAGTTCGTGACTGCATGAGTAAACACCTCTACTCCTCCGCGATCTTCTTC
GCCGATAAAGTTGCCACTTTCACCAATGATCCTGCAGACATCTATATGCACGCGCAGTCT
CTATTCCTCGGCCGCCATTACCGCCGCGCCTTCCACCTTCTCAACGCCTCCAAAATCGTC
CTCCGTGACCTCCGCTTCCGCTACCTCGCCGCACAGTGCCTCCAGGAATTGAACGAGTGG
AATCAATGTCTTTCCATGCTCGGTGAGGAGGTTAAAGTCGATGAACATGGAAATCTTTCT
AATGCTGCCAATATCTACTTGGATAAAGATCGTGGTGAAATCAATATAACTGCTGCAATA
TGTTTCTTGAGAGGCAAAGCATACGAAGCTCTAGAAAACCGTTCTCAGGCTCGATCGTGG
TACAAAGCGGCTATAAAAGCGGATCCCTTATGCTATGAGGCTTTGGAATGCCTTATTGAA
AATCACATGCTTACATGTGATGAAGAAGCAAATTTGATTTCGTCGTTGCAATTTGGAAGT
GAAGATGGATGGCTCTCATCATTTTATTCTTGTTTGATTAAGAAGTATGACAAAGAAATT
GTGGTAGAAGCCAAGTTTAGAGATCTTGAGAACGAAAGCTGTAAAACTGACCAGTCTAAT
CCTTCTTTCTTCCGCACACTGAAAACCAATAATGATTTATTGGCCTGCAAAGCTGAATAC
TATCATCAGTGTGGTGAATATCAGAAATGTTTTGAGTTAACATCTGTTTTGCTTGAGAAG
GATCCTTTCCATATCAAGAGCACATTAGTACATCTGGCAGCTGCTATGGAGCTTGGGCAA
TCAAATGAACTTTATCTGATGGCATGCAATTTAGTGAAGGATTATCCTCAAAAGGCTTCA
TCATGGTTTGCTGTTGGTTGCTATTACTATTGTATCAAGAAATATGACCAATCCCGCCGT
TATTTCAACAAGGCAACAAGTCTAGATAGAACATTCCCCCCTGCATGGATAGGCTATGGG
AATGCATTTGCAGCTAAAGAAGAGGGTGATCAGGCTATGTCAGCTTACCGCACTGCAGCT
CGATTATTTCCTGGGTGCCACTTACCAGCTCTTTATATTGGAATGGAATGCATGCGAACC
CACAGCTATAAGCTTGCTGAACAGTTTTTCATGCAGGCGAAGTCAATTTGCTCATCAGAT
CCACTTGTGTATAACGAACTAGGTGTTGTTGCCTATTATATGAAAGAGTATAAGAAAGCA
GTGTGGTGGTTCGAGAAAACATTAGCCCTCATCCCTACCGCTTTAAGTGAAACATGGGAG
CCAACTTTAGTCAATATTGCTCATGCATGCAGAAAGTTGGAGATGTACCGAGAAGCAATT
TCATATTATGAGAAAGCACTTGCATTATCAACAAGTTTGAGCACTTATGCTGGTCTTGCA
TATACTTACCACTTACAGGATGATTTCAGTACAGCAATTACATATTATCACAAAGCGTTG
TGGCTGAAGCCAGATGATCAGTTCTGCACTGAAATGTTAAGCTGGGCTTTAATAGATGAA
AGTAGAAGCAGCGGTGATCCCCACCTTGAACTCTAA
>c108261.graph_c0
ATGGCGAACAAACCGTTTCTCTTCTTCTCCATCATCCTCGCGTTTCTCGCCGTCGCCGGA
GGAGATTCCGGCCAAGGCTCCGAACTCGATTATTCCAAACTCTCCGGCATTATTATCCCA
GGCTTCGCTTCTACTCAGCTTCGAGCATGGTCCATTCTTGATTGTCCTTACTCTCCGCTA
GATTTCAATCCTCTCGATTTGGTTTGGCTCGACACTACCAAACTTCTTTCTGCTGTGAAT
TGCTGGCTTAAGTGCATGTTGCTGGACCCTTACAATCAAACAGATCATCCTGATTGTAAG
TCTCGTCCTGACAGCGGTCTTTCTGGAATTACTGAACTCGATCCAGGTTATATAACAGGA
CCTCTTTCGTCTGTATGGAAAGAATGGATTAAGTGGTGTATTGAATTTGGCATAGAAGCT
AATGCAATAATTGCGGTTCCTTATGATTGGAGACTGTCACCGTCCATGCTTGAAGAACGA
GACCTTTACTTTCATAAGCTTAAATTGACATTTGAGACTGCTTTCAAACTTCGAGGTGGA
CCCTCTTTAGTTTTTGGTCATTCATTGGGTAATAACGTTTTTCGTTATTTCTTGGAGTGG
TTGAAGCTAGAAATTGCACCAAAACATTATATCGAATGGCTGGATCAACATATTCATGCT
TATTTTGCTGTTGCTGCTCCCCTTCTGGGTGCAACTGAAACCATTGAAGCAACACTTTCT
GGATTCACATTTGGTCTTCCAGTATCTGAGGCACCAGGGAACAGCTCGATTGATGTTCAA
CTCCTTTGCTTCATCATTGTGGATGATGCCTTTTTCCAAGTACTGTAG
>c108261.graph_c0
ATGATGCATCTCCCACTGATATATTACTTGTGGCATCTGATATTCGCCATCATATGCTCA
ACAAAACGAAATTCAGGTTATTACCTTCCATTTGTTGAAAACACAATTTACACGGCTACT
ATGCTAGGTGCAATTTTTTACTGCTGGTTACTTGAGTAA
>c108261.graph_c0
ATGCTTATTTTGCTGTTGCTGCTCCCCTTCTGGGTGCAACTGAAACCATTGAAGCAACAC
TTTCTGGATTCACATTTGGTCTTCCAGTATCTGAGGCACCAGGGAACAGCTCGATTGATG
TTCAACTCCTTTGCTTCATCATTGTGGATGATGCCTTTTTCCAAGTACTGTAGAACAAGT
AATAAATATTGGAAGCATTTTTCTGGAGGAAAGCAAGTAGGTACCCATACATATCACTGT
GATGAGGAGGAGTTTAAGTCAAACTTTTCTGGATGGCCAACAAAGATAATCAACATTGAA
ATTCCTTCAACCCGTGGATTTGAAGCATATCCCTCATTTTCAGAAATACCCGAGGCCAAC
TTGTCCGGAATGGAATGTGGACTACCTACTCAATTATCTTTCTCAGCTCGTGAAATAGCG
GATGGCTCCTTTTTCAAGGCAATTGAAGATTATGACCCAGACAGCAAGAGACTCTTGTAC
CAATTAGAGAAATCATATCTTGATGATCCTGTACTTAATCCACTTACACCTTGGGATCGG
CCACCAATAAAAAACGTGTTCTGCATTTATGGCAGTAATTCAAAGACAAAGGTTGGTTAC
TACTTTGCCCCTAGCGGCAAGCCGTATCCTGATAACTGGATCATTACAGATGTCGTTTAT
GAGCATGAAGGATCTCTAGTCACAAGGTCAGGAAATCTGGTTGAAGGAAACCCTGGATCT
ATAAGTGGCGATGAGACGGTTCCATACAACTCCCTATCTTGGTGCAAAAATTGGCTGGGA
CCAAAGGTGAACATTACAAGAGCTCCTCAGTCAGAGCACGATGGCTCAGATGTACAGATT
GATTTGAATGTGGAACATCACTATGGAGACGATATTGTTCCAAACATGACAAGGTTTCCT
AGGGTTAAGTACATAACATATTATGAAGATTCTGAAAGTCTTCCAGGAAAGAGGACAGCA
GTTTGGGAGCTTGATAAAGCAAATCACAGGAACATTGTTAGATCATCAGTGCTAATGAGG
GAATTATGGCTTGAGATGTGGCGTGATATCCATCCTGATGCGAAATCAGAGTTTGTCACA
AAAGGTATTTCATACTATTTTCATTGA
>c108520.graph_c0
ATGCAATTCTTTTCACATGTACTATTATTGTTGCTATTCAATTTCAATTTGTTGCTGCTA
TACCTCGTGATACACAAGAACAATAGTATAGTACATGCATCACTCTCTCTTTTGCCTCTA
TTACCTCCTCAAATCCCCTCCCTCGTTTAT
>c108520.graph_c0
ATGTTCATAAACAGGGCAGCTACTACAGCCTCCAATACACCTGTAAAAAATAGCAGGGAT
ATATCTGATAATTTCTCCACTGCAAGGAGAGACACCGAAATTATGCTTAATGCTGTGCCA
ATAACCGTGTGTGGCCTGGAAAATCTGTAG
>c108520.graph_c0
ATGAACATTTATATTGTTGGTTTGAATCAATTGTCCGATGTTGAAATAGACAAGATAAAC
AAACCATATCTTCCCTTGGCATCCGGAGAATATTCCTTTGCAACTGGTGCCATTATTGTT
GTATCTTCTTCAATTCTGAGTTTTTGGCTTGCCTGGATTGTAGGTTCATGGCCATTGTTT
TGGGCTCTTTTCATCAGTTTTGTGCTAGGGACGGCTTATTCCATCAACGTGCCCCTGTTG
AGATGGAAGAGATTTGCAGTGCTTGCTGCTATGTGCATTCTTTCCGTTCGTGCTGTTATA
GTTCAACTAGCATTTTTCCTTCACATGCAGACTTTTGTGTACAAGAGGCCAATTGTCTTT
TCAAGACCATTGATCTTTGCAACTGCATTCATGAGCTTCTTCTCTGTAGTTATAGCATTG
TTCAAGGATATACCCGATATTGAAGGAGATAAAATATTTGGCATCCAATCTTTTTCAGTA
CGTTTAGGTCAGAAGCGGGTATTTTGGATTTGTGTTACCCTTCTTGAATTGGCTTATGGA
GTCTCCCTTGTAGTTGGAGCAACATCTTCTTGCCTATGGAGTAAAATTGTTACGAGTCTG
GGACATGCTGTACTTGCTTCAATTCTTTTCAATCATGCCAAATCTGTAGATTTGAAAAGC
AAAGCTTCCATAACATCCTTCTACATGTTTATCTGGAAGCTATTTTATGCAGAGTACTTC
CTCATACCTTTAGTTAGATGA
>c108746.graph_c0
ATGTCGGATATGAAAGATAGGCAGCGGTGGAGAGCGGAAGAGGATGCATTATTACGCGCT
TATGTTAAACAGTACGGTCCTAGGGAATGGAACCTCGTGTCTCAGCGCATGAACACACCT
CTTAATAGGGACGCAAAATCGTGTTTAGAAAGGTGGAAGAATTACCTCAAGCCAGGTATT
AAGAAAGGTTCTCTCACTGAAGAAGAGCAACATCTAGTCATTAGCCTTCAAGCGACACAC
GGGAACAAATGGAAGAAAATTGCCGCGCAAGTTCCTGGTCGAACTGCTAAGAGGTTAGGG
AAGTGGTGGGAAGTATTCAAAGAAAAGCAACAAAGAGAAACAAAAGGTAGTATTAACAGA
AACGTCGACCCGATTAACGATAGCAAGTACGAACACATACTTGAAAGTTTTGCCGAGAAA
CTAGTGAAAGAGAGACCATCTCCTTCATTTGTCATGGCTGCTTCCAATAGCTCTTATCTT
CATACTGATGCACAAGCACCAACACCGGGATTGCTTCCTTCATGGCTTTCAAATTCAAAC
AACGCCGCACCTGTTAGGCCAAATTCACCGTCAGTGACACTTAGCCTATCTCCCTCGACA
GTAGCAGCGCCTCCTCCGTGGATGCAACCGGTACGAGGACCGGACAACGCGCCTCTTGTT
CTTGGGAACGTAGCTCCACATGGCGCTGTTCTAAGTTACGGCGAAAGCATGGTAATGTCT
GAGTTGGTTGATTGCTGCAAGGAGTTGGAAGAAGTGCATCATGCATTGGCAGCACATAAG
AAAGAGGCGGCATGGAGGTTAAGCCGAGTGGAGCTGCAGTTGGAGTCAGAGAAAGCAAGT
CGAAGGAGGGAAAAGATGGAGGAAATCGAAGCGAAGATAAAAGCTTTGAGGGAGGAACAA
GCAGTTGCTTTGGATAGAATTGAAGGAGAATATAGGGAACAGTTAGCAGGGCTGAGAAGA
GATGCTGAAACCAAAGAGCAGAAATTGACTGAACAATGGGCTGCGAAGCATTTGCGCCTT
ACTAAGTTTCTAGAACAAGTAGGGTGTAGATCAAGGCATGCTGAATCAAATGGAAGATAG
>c108773.graph_c0
ATGATATCTAGTTTAAAAATAATAATAACAGGAGACATTTGGAAGGGTTGGTTGGGTGTC
CTGATATCTATTGTTTGTGTGCTGTGGAAAAAAGATAATCCCAATATGTTAGGCTTTCTG
TCAATATCATCAGCTTACAGTTTTGATTTTGTGGACACATATATACCCTTTTACTGTTAG
>c108773.graph_c0
ATGCAAGAACCAAGCTTAGGGATGATGCACGGTGGTTACGGTGGAGATGGTGGCGGTGAG
AACAGACAACTGAAGGCGGAGATAGCAACACATCCTTTGTATGAACAGCTTCTGTCTGCA
CATGTAGCATGTCTTCGTGTTGCTACTCCTATAGATCAGTTACCATTGATTGATGCTCAG
TTATCTCAATCTCATCATCTTCTACGATCTTATATCTCTCAACAAACTCATTCTCTTTCT
CCTCATGATCGTCAACAACTCGATAACTTCCTCGCACAATATTTGATAGTTTTGTGTACA
TTCAAAGAACAACTTCAGCAACATGTCAGAGTTCATGCTGTTGAAGCTGTTATGGCTTGC
CGTGATATTGAAAATACCTTACAAGCCCTCACAGGTATATGTACACTGCAACCATATATC
TCCCCCTCCGTACCACTTAAGTTCATAAAGTTCTTTTTAGCTTATTTTCATAATCTCTTG
TACTTAAGTTATGAAAAAACTTGTGGTTTATACAAAAATATTTTGAATTTAATTTAA
>c108773.graph_c0
ATGTGGATACATGATGATGGGGTCTCTAAATTGGGACAAAATGTTAGTTACATCTTAATC
ATACATAAAGGAAAGGCATACAATTTAGTTGCCAACAACATCAATGATGGACATCAATCA
TATACACATAATCAATCATGCAGTAATTCAAAAAACATTGACTAG
>c109010.graph_c0
ATGTTCAACCATTCCACGACTCTCAAGTTCTCTTGGGAAATTTCCCTCATTCTCAATTTG
CTCAAATATTTTGTGTTGGGCCGTGAAGGAGAGGTGCAAATTTCTCACTTACAGTTTGCT
GATGATACTCTCATTTTAGGTGAGAAAAGTTGGTTAAACGTGCGTTCTATGCGTGCGGTT
TTGCTTTTGTTTGAGGACATTTCTGGTTTAAAGGTC
>c109010.graph_c0
ATGGAGCTCTCTACTTCTTCTTCATCTTCATCTCTTCATTCACATTCCATAATTCCCACA
TGGAATTCCAAAAACTACTACTCTTTCAAACCACCCACTTCAGCTAAATCCACAACCCCA
AAACCTTCCAAACGGGCTGGTTCAATTGGGCTATACCATCATAATCATACATGTTTATCT
GCTCATGTTTCAAAACTGAAGAGACAGTGTAAACCCATTTCCATCAGGGCCTGCAGTGAA
GTTGGAGCTGCTGGATCTGATCGTCCATTTGCTGACAAAGTTTTAGATTTTAAAGATGCA
TTCTGGAGATTTTTAAGGCCACATACTATCCGTGGTACAGCATTAGGTTCTTTTGCTTTG
GTGTCAAGAGCGTTGATTGAGAACTCAAATCTGATAAAGTGGTCTCTTTTGTTGAAAGCA
CTCTCCGGTCTTTTTGCTCTGATTTGTGGGAATGGTTATATAGTTGGCATCAATCAAATA
TATGACATTGGCATTGACAAGGTAAACAAACCTTATTTACCTATAGCTGCAGGAGATCTT
TCTGTCCAATCTGCATGGTTCTTGGTTATATTCTTTGCAGCAGCTGGCCTATTGACTGTA
GGATTGAACTTTGGACCTTTTATTTTTTCGCTTTACTCCTTCGGCCTTTTTCTTGGTACT
ATCTATTCCGTTCCTCCGCTTAGGATGAAACGCTTTCCTGTTGCAGCATTTCTTATTATT
GCTACGGTACGAGGTTTTCTACTTAACTTTGGTGTGTACTACGCCACTAGAGCTGCTCTT
GGACTTGCTTTTGAGTGGAGCTCTCCTGTGGTTTTTATCACAACTTTCGTAACATTTTTC
GCATTGGTAATTGCTATAACAAAAGATCTTCCAGATGTTGAAGGAGATCGTAGGTATCAG
ATATCGACCTTTGCTACAAAATTAGGAGTTCGGAACATTTCTTTCCTTGGTTCTGGAATT
TTGCTGATGAACTATGTTGTTACCATATTGGCAGCAATTTATATGCCACAGGCTTTCAGG
AGATGGTTACTGATACCAGCTCATGCAATATTTGCTTCAAGCTTGATTTACCAGGTGCAG
ATATTAGAAAAAGCAAATTATACAAAGGAAGCAATATCAGGATTCTATCGATTCATATGG
AATCTGTTCTATGCTGAGTATGCATTATTTCCTTTCATCTAG
>c109148.graph_c0
ATGGCACTTACGGCAAACAAAGTTTCAAGCGGTCCTATCTTGACTAATAGAGCAACACTT
TGTAGATCACATGGTTCTTCATCACCAAGGATAAACAGAATACAGTTTTCAAGGGTTAGA
CTCGAAAATGGACATTTGAACAACGATTCTGTTCTCAATGAGAGATCAACCTTATTCAAT
GATTGGTTTCGGTTCGTCAATGGAAGAAATCCAGTTAGTTTAATCTCCAAGACATCTTCT
GTCTCATGTAAATCAACAGGAGCAAATAATACTGAAGAAAAAGAATGTGTTACAACTTAT
GATGATGTTTCTGATTTAACTAGGAGACATGCCGAAGATGAGAAAAATGATCGTGTTCGT
TCTGTTCGTGGCTTGTCTGAAGCTTATAGATTTGCCTGTAACGATGCAAAGTTTCTCTCA
CGTGGCATAATGAGGATGGATGAGCGTGCGCGCCAAGATGTTGCCTTTTTAGGGACAGAA
TTTCTCAAACTTGATGCTCGGGCAAGAAAGGATACTGAGAAAATCGACCGTGGTGTCAAA
GAAAAAGCTAAGCGCCTTAATCGTATTGCTACTATCTTGAAGGATATCGCTCAGACCAGA
TTGAAAAGTGCTGCCGATGAGCACTGGAGTGACGGGGCCTTAGAGGCTGATTTGCGCCTT
GCCGACTTCCGTGCCAAGCAACGTGCCATGGAAGATGCCCTTATGTCCTTGGAGCTGATC
AAAAACATCCATGACATGATGGTGAGCAAGACTTATAACTTTCCTATTTTCAGAGATAAG
GGCTCTCTTTCAGAAAATAATGTTAGAGGTCGAATCATGCTTGAAAAGAATGGAAGAACC
ACAAATTCCTTTCTTGGGGATGTGACGGCAGAACGGATTACTGCTCTTCAGGAAGCTTAC
TGGAGTATGGCATCTGCACTTTCTGAAGCAGATGGAATTGATTACACTGATCCTGAAGAG
CTTGAGTTGTTAATCACAACTCTTATAGACCTTGATGCAATGGACGGTAAACACAGTGTA
TCTTTGTTGGCAGAGTGTTCTAGTTCCCCTGATGTCGGTACTAGGTAA
>c109148.graph_c0
ATGTGGACTCTTGGAAACGCAGGGATGGGGGCATTACAGAGGCTGGCCGAGGATAGCAAT
CCAGCCATTGCAGCTGCAGCATCCAAAGCTATATATGAACTGAAAAAGCAATGGGAAATA
GAAGAAGGGGATAGTTGGAGGTTTATGATGGATGAAAGCACCAAGGAAGAAAATGAAACC
TGA
>c109290.graph_c3
GTTTTTTTTCGTTTCTCTTTCCTTCTTCTCATCACTTTCATAGCCATGAATGCCATAGCT
ACTGCTTCTGCTTTATCTCTTCCTATCTTTTGTAGAACTTCCAAGCTTGACACCAAAAGG
GGTTTGAAAGGTAAATTTGGAGTGTTTGCTGTGTTTGGAGAAGCAGACAAGAAAAGTGCG
TGGGGTGCGATATTTGATGTACAGGATCCAAGATCTAAAGCGCCACTAAGTAAAGGAAAA
GTTTTGGATGTATTTCAAGCCATAGAAGTAGCTAGGCATGATATTGAGTACTTAGATTGG
CGAGCTCGGCAAGATGTGCTTACCATCATGCTCCTCCATGAAAAGGTGGTTGAAGTTCTT
AATCCTCTAGCTCGTGAATTCAAGTCGATTGGCACCATGAAAAAGGATCTAGCTGGGTTG
CAGGACGAATTAGCAGAAGCACACAGACAGGTCCATATATCTGAAGCAAGAGTTTCTACT
GCTTTGGATAAACTCGCTTACATGGAAGAATTGGTAAATGACAGGCTATTGCAAGACAGA
AGCACAGCTGAAGTTGCCGAGACGTCCTCTTCTCCAAGTACTTCTGATAAATCTGTACAT
ACTGAAAGAAGAAGGAAGCCGAAGAAAAGCTTAAATGTATCAGGTCCAGTTCAGTCATAC
CATCCTAATTTAAAGAATTTCTGGTATCCTGTTGCTTTCTCTGCTGACTTAAAGGATGAT
TCCATGATCCCAATGGAATGTTTTGAGGAACCATGGGTTATCTTTAGGGGTAAAGATGGC
AAACCTGGATGTGTTCAAAATACATGTGCACACAGAGCATGTCCCCTTCATCTTGGCTCT
GTAAATGAGGGTCGTATCGCATGTCCCTACCACGGCTGGGAATATACGACAGACGGAAAA
TGCGAGAAAATGCCATCTACTCGAATGCTAAATGTAAAGATAAAGTCAATTCCATGTTTT
GAGAAAGAAGGGATGATCTGGATTTGGCCTGGCAGTGATCCCCCAGCAGCATCACTTCCT
TCTTTACTACCTCCTTCTGGATTTATAGTCCATGCCGAGGTATTTAATAAGTATAGTCTG
TCCTAA
>c109290.graph_c3
ATGGAGGCATTTTGCAGAACAGGTAGAGTTTTTTTCTCCCTTTTTGATGTCAATTCACAA
TTGATTGTGTTTGAGCAAGGAATAAAAGGAACCAAAATGAGTTACGCTTCAAAAGGAACA
AATTTTGGGTATTTATGGCGTAAAAACGTAATTCTATGTTTAAATTGA
>c109290.graph_c3
ATGGAACTTCCGGTTGAACACGGATTACTTTTGGACAACCTTTTGGATCTTGCGCACGCC
CCTTTTACTCATACTTCGACATTTGCTAAGGGATGGAGTGTTCCTAGCTTTGTGAATTTT
TTGACACCGGCATCTGGTCTGCAAGGATATTGGGATCCCTATCCGATTGATATGGAGTTT
CGACCACCTTGTATGGTTCTATCAACCATTGGGATTTCGAAGCCCGGGAAATTGAAAGGA
CAAAGCACCAAAGAATGTTCAACACACCTGCACCAACTACATGTCTGCTTACCCTCTTCA
AAAGATAAAACAAGATTGCTATATAGAATGTCACTGGATTTCGCTCCCCTTCTTAAGCAT
ATGCCTTTTATGGAACATCTATGGAGGCATTTTGCAGAACAGGTAGAGTTTTTTTCTCCC
TTTTTGATGTCAATTCACAATTGA
>c109713.graph_c0
ATGACATTTGAATTTGGAGTAGTTTTTGTTCTTGTTTTGCTCAGTTGTTTCAATGTCAAT
TCAGTGGAATCAGATGATGGGTCAACAATGTTAGAGATCAAGAAGTCATTCAGGGATGTG
GATAATGTTTTATATGATTGGACTGACTCACCAACATCAGATTATTGTGCTTGGAGAGGG
ATTACATGTGATAATGTCACCTTCAATGTTGTTGCACTCAATCTTTCTGGTTTGAATCTT
GATGGCGAAATTTCGCCTGCAATAGGGAAACTTCAAAGCTTGGTGTCTATCGATTTAAAA
CAAAATCGGTTATCCGGTCAGATACCAGACGAGATTGGCGACTGCTCTCTGTTGCAAACC
TTGGACTTTTCGTTTAACGAAATTCGGGGGGATATACCATTTTCAATTTCTAAGCTGAAA
CAATTGGAAACTCTGGTTTTGAAGAATAATCAGTTGATTGGACCAATTCCTTCAACATTG
TCTCAGATTCCTAACTTGAAATTTTTGGACCTTGCACACAATAATCTTAGTGGTGAAATT
CCAAGGCTTCTATACTGGAATGAAGTTTTGCAGTATTTGGGCTTGCGAGCGAATAACTTA
GTTGGTTCGCTATCTCCGGACATGTGCCAATTAACTGGGTTGTGGTATTTTGATGTGAAG
AACAATAGCTTGACAGGAAGTATTCCTGAAAACATAGGCAATTGTACCTCCTTCCAAGTC
TTGGATTTGTCTTCCAACGAGCTAACTGGAGAGATTCCATTCAATATCGGGTTTCTTCAA
ATAGCAACATTGTCATTGCAAGGCAATAATCTTTCTGGACATATTCCACCCGTGCTTGGT
CTCATGCAAGCGCTTACTGTGTTAGACTTGAGTTATAACATGCTAACTGGATCAATCCCT
CCTATTTTGGGTAATTTGACTTACACAGCAAAATTGTACTTGCATGGAAATAAGCTGACT
GGCTTCATCCCTCCGGAGCTTGGAAATATGACGCAGCTTAATTATTTGGAACTGAATGAT
AATCTCCTAAGTGGACATATCCCTCCCGAGCTTGGGAAGCTTACTGCTCTATTTGATTTA
AATGTTGCTAACAACAATCTTGAGGGGCCAATTCCCAGTGACCTTAGCTTGTGTACAAGC
CTTACCGGCCTAAATGTGCATGGGAATAAGCTGAATGGAACAATACCTGCTACTTTTCAT
AGCTTGGAGAGTATGACTTCTCTGAATCTTTCGTCAAACAACCTTCAGGGCCCCATTCCA
ATTGAATTATCACGGATTGGTAATTTGGATACATTGGATATTTCAAACAACAAAATATCT
GGACCAATTCCTTCTTCCCTCGGTGACTTGGAACACCTTCTGAAGCTGAATCTGAGCAGA
AACAATTTAACAGGACCTATTCCCGCAGAGTTTGGTAATCTCAAAAGTATCATGGAAATT
GATCTTTCTCATAACCAACTCTCTGAGATGATTCCTGTAGAACTTGGTCAGCTTCAGAGC
ATAGCATCATTGAGACTTGAAAATAATGACTTAACTGGGGATGTGACGTCGCTTGTAAAT
TGTCTTAGTCTCTCTCTGCTTAATGTGTCCTATAACCAGCTAGTTGGTCTTATTCCCACA
AGCAACAACTTCACCAGGTTTTCACCTGACAGTTTCATGGGAAACCCAGGTCTTTGTGGT
GATTGGCTGAATTCTCCATGTCAAGGTTCTCATCCTACGGAACGTGTTACATTATCTAAG
GCTGCTATACTGGGAATTACTCTTGGTGCCCTTGTAATTCTTCTGATGATACTGCTGGCT
GCTTTCCGACCACACCATCCGTCTCCGTTTCCGGATGGATCACTCGAGAAACCTGGTGAC
AAATCAATTATTTTCTCACCTCCGAAGCTAGTGATTCTTCATATGAACATGGCACTTCAT
GTGTACGACGATATCATGAGGATGACTGAAAACCTGAGTGAGAAGTATATAGTTGGAAGT
GGTGCGTCTAGTACGGTTTATAAATGTGTTCTTAAAAATTGCAAGCCTGTTGCCATAAAG
AGGCTCTATTCTCACTATCCGCAATATTTGAAAGAATTCGAGACTGAACTTGCGACAGTC
GGCAGCATTAAGCACCGGAATCTGGTCTGTCTCCAAGGCTACTCTTTGTCACCATATGGC
CACCTTCTCTTTTATGACTACATGGAAAATGGTAGTCTATGGGATCTTCTTCATGGACCA
AGTAAGAAGAAAAAACTTGATTGGCATCTGCGTCTGAAAATAGCACTTGGAGCAGCGCAA
GGGCTCTCATATTTACACCATGATTGCAGTCCTCGCATCATCCACAGGGATGTGAAGTCT
TCAAATATATTACTAGACTCAGATTTTGAGCCGCATCTCACGGATTTTGGCATTGCCAAA
AGCCTATGCCCTACAAAGTCCCATACTTCTACTTACATAATGGGCACAATTGGATATATA
GACCCTGAGTATGCCAGAACTTCCCGACTCACTGAGAAATCCGATGTCTACAGCTATGGT
ATTGTTTTGCTTGAATTGCTAACCGGGAGAAAAGCTGTTGACAATGAGTCCAACCTCCAT
CACCTAATTTTGTCCAAGACAGCTAGCAATGCAGTAATGGAAACGGTTGATCCCGACGTA
ACTGCCACATGCAAGGACCTAGGTGCAGTAAAGAAGGTTTTCCAGCTTGCTCTTTTATGC
ACAAAGAGGCAGCCAGCCGATAGACCAACGATGCATGAAGTTTCACGTGTATTAGGAAGT
CTTGTGCCTTCGGTCACTCCCGCTAAACAACTAACTCCTCTACAGCCGGCATCTCATCCA
TCCGCCAAAGTTCCATGCTACATGGATGAGTATGCAAATCTCAAGACACCTCATTTGGTC
AATTGTCCTTCCATGAGCACTTCAGATGCTCAGCTCTTTCTCAAGTTTGGAGAAGTTATC
TCCCAGAACAGTGAGTGA
>c109713.graph_c0
TCACTCGAGAAACCTGGTGACAAATCAATTATTTTCTCACCTCCGAAGCTAGTGATTCTT
CATATGAACATGGCACTTCATGTGTACGACGATATCATGAGGATGACTGAAAACCTGAGT
GAGAAGTATATAGTTGGAAGTGGTGCGTCTAGTACGGTTTATAAATGTGTTCTTAAAAAT
TGCAAGCCTGTTGCCATAAAGAGGCTCTATTCTCACTATCCGCAATATTTGAAAGAATTC
GAGACTGAACTTGCGACAGTCGGCAGCATTAAGCACCGGAATCTGGTCTGTCTCCAAGGC
TACTCTTTGTCACCATATGGCCACCTTCTCTTTTATGACTACATGGAAAATGGTAGTCTA
TGGGATCTTCTTCATGGACCAAGTAAGAAGAAAAAACTTGATTGGCATCTGCGTCTGAAA
ATAGCACTTGGAGCAGCGCAAGGGCTCTCATATTTACACCATGATTGCAGTCCTCGCATC
ATCCACAGGGATGTGAAGTCTTCAAATATATTACTAGACTCAGATTTTGAGCCGCATCTC
ACGGATTTTGGCATTGCCAAAAGCCTATGCCCTACAAAGTCCCATACTTCTACTTACATA
ATGGGCACAATTGGATATATAGACCCTGAGTATGCCAGAACTTCCCGACTCACTGAGAAA
TCTGATGTCTACAGCTATGGTATTGTTTTGCTTGAATTGCTAACCGGGAGAAAAGCTGTT
GACAATGAGTCCAACCTCCATCACCTAATTTTGTCCAAGACAGCTAGCAATGCAGTAATG
GAAACGGTTGATCCCGACGTAACTGCCACATGCAAGGACCTAGGTGCAGTAAAGAAGGTT
TTCCAGCTTGCTCTTTTATGCACAAAGAGGCAGCCAGCCGATAGACCAACGATGCATGAA
GTTTCACGTGTATTAGGAAGTCTTGTGCCTTCGGTCACTCCCGCTAAACAACTAACTCCT
CTACAGCCGGCATCTCATCCATCCGCCAAAGTTCCATGCTACATGGATGAGTATGCAAAT
CTCAAGACACCTCATTTGGTCAATTGTCCTTCCATGAGCACTTCAGATGCTCAGCTCTTT
CTCAAGTTTGGAGAAGTTATCTCCCAGAACAGTGAGTGA
>c109713.graph_c0
ATGAGAGAAAGAAAAAATAATTTCACATGTAAAGTTAAAAAACCATCTGCCACCATTTCT
GCTAAAAACCTGCAAACTCTGCAGAAACACTTTCTTTCTTTCTCTCTCTCTTATAGTTTC
TTTTCTTTTTTACATTTTTTTTTTTCTCTTTCTTTAAACTGTTGTGTATATGCAAGTGCT
ATCTATGACAATGTGGTTGAGTTGAGACATGGTAGAAGTAAATAA
>c109771.graph_c1
ATGCAAATCGACACCACCGTCCAAACCACTCCTCCACCACAACCACCGCCACCACCTCAA
GATCCAACACCAAATCGTCCCAAATCCAACCCTCGAAAGCGAAAAAAAGATGTTAATTCG
CGGACTCCCGAAGAGAAACAAGCGCAAATCGAAACCCTAGAAAAAGAGCTCGAAGGGTTG
TTTGCTTATTACAGAGGGGTTTTGGCTCAGAAAGTTGTGATTGACCTTAAGCAATGCGGA
GGTTCGAGAAACGTGGTGGTTGCGGCGTTGATGGAGGAGAGTGAGCTTCCGTTGTCGAAG
CTTGTTGATGAGATTTATGAGAAGCTGAATTGTGAAGTGGCGAATGGGGGGATTGTGTTG
GCGGAAGGGGTTAATTCAGCTTTAGTGAAGAGTAGTGTGTTGTTTGCTGGGCAGAGGATG
ATGTACGGAATTCCCAATGCTGATGCTGATATTTTGGAAGATCATTCTGATTCATGTCTT
TGGTGTTGGGAGACTAGGGAGGTTAAATTGTTGCCGAAATCTGTTCGAGGAGAGCTTGTT
ATTCGACGCACTTGTCGGAAAAAGATCCACGACAGGATCATGGCTGTATCTGAAATGATT
GCGTCACTGAAGAAACAAGAAAGCGAGCCTAATTATAGTCAAAACTTAATCAAGGCCTCT
AAAAAGCTGAGTAAAACTTCTACTGAGGTTGACATTCGCATGATAGTTGAAGGCTTGTTG
CAGAAAAACAATGAAGACATGGATAAGAAAAAAGCTAACCAAGAAGAAAAATTGCTAATT
AAACAGTTGGATAGAAATAGAAGAGAAGCTGAGAAAGAAAGAGAGAAAGAGAAAGAAAAA
GAAAGCCTACAATGTGAACTGCAAACAATTGCCATTGAAACAAGTTCAAAGTTGTCCCAA
GGTGAGGCAAAAACTGATGAGAAATGTTGCGAACAGAGGAAACAACAAAAGAAGCAAGCA
GAGGAAGCAGAAAAAGATCAGCGGCGTCGAGAAAAAGAAGAAGCTGAATTAAAAAAGAAA
CGTAGTTTACAAAAGCAAGTCTCAATTATGGAGCGTTTTCTCAAAAGAAGTAAACCTAAT
CCCTCTGTTCAGAGCGACAAAGTTTCAACTGAGCCCACTGCAGATGATTTGTTAAGCAGC
AAGAATGAGAGTGTGTCTATGTCAGCTACTCTTTCAATGGATAGTGTTCTTGCATCAAGT
AGTGATATTAAGCCTGAGGATCTTCGCAAGTCACACTTTCATTTATGGCGCTCTTTAGGA
CAATCAATTCGCTCAAACAGAAAACAGAGATGGGGTTTACGACAGAATCCCAAGACTGAA
GCTTTTAACAAACCTAAGCTCACAGATACTAAATCTGCAATTCATGAGGATGAGTTAGGC
ACCGAAAAGGATGCAGACCGATTAGGAGAAAGTAGTCCAGATGGTAATTCATGCTCAATG
AATGCAGACAGTGCCCATCTTGATGCCAAGAAGTACACCATCGAGGAAGGCAATTATTGC
AGTTTGATAATACTCCTAGACCAGCCTTTTATGGTTTTTGGCCCGTTAAAAGGCCAATCC
AAAGAGAGAAAGTACAAGAAGATTGCAGCAAAACCAGGACGGAAGCATTGCTGA
>c109771.graph_c1
ATGTGTGTATTGCTCAAGTGGATGCTGGATGTTTTTCGGATGGCTACACTACTTGGGGGT
TGTGTGTTTAAAAACAATTCTGGTGACATTTCGATGGCTGTGTGCAAGAAAGAAAGTATT
GTGACTGATCCTTGTATGGCAGAAGCGCTTGGTGTTAGGTGGTGTCTTCAATTGGCGCGT
GATCAAGGTCTTCAAAAATTGGAAATCCAAACTGATGCTCTGGTGGTAGCAGATTGTATC
TCAGGCAAGAGTTCAAATGCTAATTTAGATCCTATTATTGTTGACTGTGTTGAGTTGTTA
AACAC
>c110100.graph_c0
ATGCTTTTCTACTCCTTTAACACCTTTTTTCCTTTCTCTCTTTTGTGTGTGGCATGCTCA
ACAATCCTCAACCAACCAAGTCTTTGCATGGAATATGCCATCACCACACGTGAATCTTAT
GAAATCATATCCATCATTTCATTTCATTCATTCATAACCCCATTAAGATGTAGTACACAA
GAGTAA
>c110100.graph_c0
ACTTTGGTTATGGGAATTCCTTTACTTAAAGGAATGTATGGTGAATTTTCAGGTAGTTTA
ATGGTACAAATTGTTGTTCTTCAATGTATCATTTGGTATACTTTGATGCTTTTCATGTTT
GAGTTTAGAGGAGCAAGGTTGTTGATTTCTGAACAGTTTCCTGACACTGCTGGTTCCATT
GTTTCAATCCATGTTGATTCTGATGTCATGTCATTGGATGGTAGAACACCATTGGAAACT
GATGCTGAAATCAAAGAAGATGGTAAACTTCATATCACTGTTAGAAAATCAAATGCTTCA
AGATCAGATATTTACTCAAGAAGATCACAAGGTCTTTCTTCAAATACTCCTAGACCTTCT
AATCTTACTAATGCTGAAATTTACTCTTTGCAATCTTCTAGAAACCCTACTCCTAGAGGC
TCTAGTTTTAATCATACTGATTTTTATTCTATGATGGGTGGTGGAAGAAACTCAAACTTT
GGTGCTAATGATGTTGTTAATAACTATGGTTTATCTGCTAATTCAAGAGGTGTTACTCCA
AGACCTTCTAATTATGAAGAAGAAGCTAATAATAATGCTAAGAAATTCAAAAACTATCCT
GCACCTAATCCAGGAATGTTTTCTCCTACAAATAATGGTAGTAAAAATCTTGGTTCTAAT
GTTAATGTTAAGAAGAGTAATGGTCAAAGTCAACAGAAACAAGAAGATCTTCATATGTTT
GTTTGGAGTTCTAGTGCTTCACCTGTCTCTGATGTGTTTGGTGGACATGACTTTGGTGCT
CATGATCAGAAAGAAGTTAAATTGAATGTGTCTCCTGGAAAAGTGGAGGGTCATAGAGAC
ACTCAAGAGGACTATTTGGAGAAAGATGAATTCAGCTTTGGTAATAGAGGAATGGAAAGG
GAAATGAATCAACATGAAGGTGGTGACAAAGTTGGAGATGGAAAATCAAAAGTTATGCCA
CCAGCTAGTGTGATGACTAGGCTTATATTGATTATGGTTTGGAGAAAACTTATCAGAAAT
CCAAACACTTACTCTAGCTTAATTGGTCTCACTTGGTCTTTGGTTTCATTCAGGTATAAT
ATTGAAATGCCTGCCATTATAGCAAAGTCTATTTCCATACTGTCAGATGCAGGACTTGGC
ATGGCTATGTTCAGTCTTGGTTTGTTCATGGCTTTGCAACCAAAAATCATAGCATGTGGA
AATTCCATTGCAGCTTTTTCTATGGGTGTGAGATTCCTTGTTGGTCCAGCTGTCATGGCA
GCTGCTTCATTTGCTGTTGGACTCAAAGGTGTTCTCTTTCATGTTGCCGTTGTTCAGGCA
GCTCTTCCACAAGGAATTGTCCCATTTGTCTTTGCTAAGGAATATAATGTACATCCTGAT
ATTCTAAGCACAGGTGTCATTTTTGGGATGTTGATTGCATTACCCATTACTCTTGTGTAC
TACATCTTAATGGGGTTATGA
>c110108.graph_c0
ATGGAGATGACCCTTTCTTCCTCTTCTGCATTCTCTCTTCCTTCTACACCTTCCAATCCT
TCCCCTTTCCTTCTCAGTTCTTCTTGTCCCTTCGCGTCTTTCAAAATCCCACCTTTTTCC
AAATGTCGTATCAGAGCTTCCGTTGCTGTTGAGCAACAGACGCAACAAACCAAAACTGCG
ATTATTAGAATTGGTACTAGAGGAAGTCCACTAGCTTTGGCTCAGGCACACGAGACTAGA
GACAAACTCATAGCATCGCATACAGAGTTAGCCGAAGAAGGGGCTATTCAGATTGTAATA
ATAAAAACAACCGGTGATAAAATACTGTCGCAACCGCTTGCAGACATAGGTGGGAAGGGC
TTGTTTACTAAAGAAATAGATGAAGCACTCATAAATGGGGACATTGACATTGCAGTTCAC
TCAATGAAAGATGTTCCTACTTATTTGCCCGAGAAAACAATTTTGCCATGCAACCTTCCA
CGAGAGGATGTCAGAGATGCGTTTATATCATTGAGTGCAGCTTCACTAGGTGATCTACCG
GCTGGAAGTGTTATTGGTACCGCATCACTTAGACGAAAATCACAAATCCTCCACAGATAT
CCATCTCTAAGTGTGCAAGATAATTTCCGTGGAAATGTGCAAACAAGGCTTAGAAAACTA
AGTGAGGGGGTTGTCAAAGCTACCTTATTGGCTCTAGCTGGACTGAAACGATTAAATATG
ACAGAAAATGTTACTTCGACACTTTCAATTGATGATATGCTTCCAGCTGTTGCCCAAGGT
GCAATTGGAATAGCCTGTAGAAGTAATGATGATAAAATGGCAGAATATCTTGCTTCGTTG
AATCATGAAGAAACAAGATTAGCAATTTCCTGTGAAAGAGCCTTCCTTACGACTTTGGAT
GGTTCTTGCCGAACGCCTATTGCAGGGTATGCTAGCAGAGACAAGGATGGAAATTGCTTG
TTTAGAGGATTAGTTGCTTCCCCCGATGGAACCCGTGTGCTTGAAACTTCCAGAATTGGT
CCTTATGCTTATGAAGATATGATGAAGATGGGTAAGGATGCGGGTGAGGAGCTTCTTTCT
CGAGCTGGACCTGGTTTTTTTCAATAG
>c110392.graph_c0
ATGTTTGTAAACAGGTTTTCATGTACCTTGAATAACCAAAGAGTGAGAATTGGACACAGC
ACAAAGGTACCTCGGAATGTAAACATGGAGAAACTTCAACATGGCTATTTATTTCCTGAG
ATTGAAAGACATGAGCTTCTTCACTTAAAGAAGTATCCACATGCAAATGTTATAGACCTT
GGAATTGGTGATACTACAAAACCCTTACCAACAATTGTAACATCAAGCATGGTTGATTTT
GTGCATGGTCTTTCAACAGCAGAAGGTTATAAAGGATATGGACCTGAGCAAGGTGAAAAG
GCTCTGAGGAAGGCAATTGCTCATAAAGTTTACAAAGATCTA
>c110421.graph_c0
GCTTCACACTTTCGTTTTCCTTCAAGATTTCTAGAACATTCTGTTATGGCAGTTCCCGTT
GAAGAAGCCATTGCAGCTCTCTCCACATTCTCGCTTGAGGATGAGCAACCAGAGGTGCAA
GGACCTGGAGTGTGGGTATCAACTGAGAGAGGTGCAACAGAGAGTCCAATAGAATATTGT
GATGTTGCGGCATACAGACTATCTCTGTCAGAGGATACAAAAGCTCTCAATCAGCTGAAT
TCTCTTACCCAAGAGGGAAAGGAGATGGCATCGGTGCTTTACACATATCGTAGTTGTGTC
AAAGCACTTCCTCAGCTTCCTGATTCTATGAAGCAAAGCCAAGCTGACTTATATTTGGAA
ACATATCAAGTTCTGGATTTGGAAATGAGTCGTTTGCGTGAAATTCAGCGATGGCAAGCA
TCGGCTTCCTCAAAAGTACGGGTTGTGCTTTACATATTTTAG
>c110421.graph_c0
ATGGCAAGCATCGGCTTCCTCAAAAGTACGGGTTGTGCTTTACATATTTTAGCGACTGAC
ATGCAACGTTTTTCTAGACCTGAGCGGCGCATTAATGGGCCTACAATATCTCATCTTTGG
TCTATGTTGAAGTTGTTTGATGTTCTGGTGCAACTTGACCATCTTAAAAATGCTAAGGCA
AGCATACCTAATGACTTTTCATGGTACAAAAGGACTTTCACACAAGTTAGTGGTCAGTGG
CAAGACACTGATTCAATGAGGGAGGAATTAGACGATTTACAGATTTTCTTGAGCACTAGA
TGGGCTATTTTGTTGAATTTGCATGTTGAGATGTTCCGTGTAAATAATGTAGAAGACATT
CTTCAAGTTCTTATAGTATTTGCTGTAGAGTCCTTGGAATTGGACTTTGCACTTCTCTTT
CCAGAGCGCCACATTCTTTTGCGTGTTTTGCCTGTTCTTGTTGTCCTAGTGACATCTTCA
GAAAAAGACAGCGAGTCTCTGTACAAGAGGGTAAAAATCAACAGACTGATCAATATATTT
AAGAACGAAGCAGTTATTCCTGCTTTTCCAGATCTGCATCTCTCTCCAGCTGCGATAATG
AAGGAATTATCAACATACTTCCCAAAATTTTCTTCCCAAACTCGCCTTCTCACCCTTCCA
GCACCTCACGAGCTTCCACCTCGTGAAGCACAAGAGTATCAGCGACATTATCTAATTGTC
AATCATATTGGAGCTGTTCGTGCTGAGCATGATGATTTCACAATTCGTTTTGCTTCAGCA
ATGAATCAGCTGTTGTTGTTGAAGTCCACCGATGGTTCTGATGTTGATTGGAGCAAAGAG
GTCAAAGGGAACATGTATGATATGATTGTTGAAGGTTTTCAATTATTAAGCAGATGGACT
GCACGCATTTGGGAACAATGTGCATGGAAGTTTTCTCGACCATGCAAGGATGCATCGCCA
TCTTTCTCTGACTATGAGAAGGTAGTACGATATAATTACAGCGCAGAAGAAAGGAAAGCA
CTGGTCGAACTTGTGAGCTACATAAAGAGTGTTGGTTCTATGATGCAGCGGTGTGATACA
CTGGTTGCCGATGCTTTATGGGAAACAATACATGCTGAGGTCCAAGATTTTGTCCAAAAC
ACATTAGCTTCTATGTTGCGGACAACCTTCAGAAAGAAGAAAGATCTCTCTAGGATTCTT
TCTGATATGAGGACCCTTTCAGCTGATTGGATGGCTAATACAAATAAGTCAGAATCTGAG
TTACAGTCCTCACAGCATGGAGGTGAAGAAAGCAAAGCAAACATATTTTATCCAAGGGCA
GTTGCCCCAACTGCTGCTCAGGTGCACTGTTTGCAGTTCTTAATATATGAGGTGGTTTCC
GGTGGTAACCTTAGGAGACCAGGCGGACTTTTTGGCAATAGTGGCTCAGAAGTCCCGGTT
AATGATTTAAAACAGCTGGAGACATTTTTTTACAAGCTTGGTTTTTTCCTGCATATTTTA
GACTACTCAGTGACTGTTGCCACATTGACAGATCTTGGTTTCTTATGGTTTAGAGAATTT
TATTTAGAGTCTTCACGAGTCATTCAGTTTCCCATTGAATGCTCTCTTCCCTGGATGTTG
GTGGATTGTGTACTCGAGTCGCCAAACTCTGGTCTCCTTGAAAGTGTTCTGATGCCATTT
GACATCTATAATGATTCAGCTCAGCAAGCCTTGGTGTTGCTGAAGCAACGGTTTCTCTAT
GATGAAATTGAGGCTGAGGTGGATCATTGTTTTGACATATTTGTTTCCAGATTGTGCGAA
ACCATTTTCACATATTACAAAAGTTGGGCAGCAAGTGAATTGCTTGATCCTACCTTTCTC
TTTGCCTCAGAAAATGCAGAAAAGTACGCTGTGCAGCCTATGAGGCTCAATATGCTGCTA
AAAATGACCAGGGTGAAGCTACTTGGAAGGATGATCAACTTGCGAAGTTTGATAACTGAA
CGGATAAATAAAATTTTCCGTGAAAATATTGAGTTTCTGTTTGATCGTTTTGAGTGTCAA
GATCTGTGTGCCATATTGGAATTAGAGAAGTTGTTGGATGTCTTAAAACATTCCCATGAA
CTACTGTCAAGAGATCTTTCTGTAGACTCTTTTAGTCTCATGTTGAATGAGATGCAAGAG
AACATCTCCCTTGTGTCATTTTCTAGCCGACTGGCCTCACAGATTTGGTCTGAGATGCAA
AGTGACTTTTTGCCAAATTTCATCCTCTGCAATACTACTCAACGTTTTATCAGATCATCA
AAGACAGTTCCTGTTCAAAAGCCCTCCATACCCTCTGCTAAGCCTAGTTTTTATTGTGGT
ACTCAAGATTTAAATTCTGCACATCAAAGTTTTGCGCGACTGCATAGCGGATTCTTTGGA
ATACCTCATATGTTTTCTATCGTTCGACTTTTGGGATCCCGCTCATTACCTTGGCTTATT
AGAGCCCTTCTTGATCATATATCAAACAAGATTACTTTGCTTGAACCAATGATAACAGGA
TTACAAGAATCCATGCCAAAATCAATTGGCCTTCTTCCTTTTGATGGAGGCGTGACAGGT
TGTGTAAGACTTGTTAAAGAACATCTTAACTGGGAGACAAAATTGGAGCTGAAAGCCGAG
GTTCTTCACGGTATCAAAGAGATTGGGAGTGTATTATACTGGATGGGGCTTCTAGATATT
GTGTTGAGAGAAACAGATACTATGAATTTCATGCAAACTGCTCCCTGGCTGGGCTTGCTT
CCTGGAGCAGATGGACAAATATTACCTTCTCAAGATGGTGGAGATAGCCCTGTTGTCAGT
CTCTTTAAATCTACAGCTGCTGCAATGGTTTCATATCCTGGTTGCCCATCACCTGCTTCT
TTCCACATCATGGCAAAACAAGCAGAAGCTGCAGATCTTTTATATAAGGCTAACTTGAAT
ACTGGAAGTGTTCTGGAGTATGCGCTTGCTTTCACAAGTGCTGCATTAGATAAATATTGT
AGTAAATGGAGTGCTGCGCCCAAGACAGGCTTCATTGACATTACAATTTCAAAAGATTTC
TACCGGATATACAGTGGTCTCCAAATTGGATACTTGGAAGAGTCTGCCCAAGTACAATCA
AGTAGTCCTGAAAGACTGGGAGATTCAGCTGCTTGGGGAGGCTGCACCATAATTTATTTG
CTTGGGCAACAGCTACATTTTGAGCTCTTTGACTTCTCGTATCAGATCCTCAATATCGCA
GAAGTGGAAGCTGCATCTGTCGTGCAAACACAAAAGAACTCTCACTTTGCTGTTCAGGGA
TGGGAAGCCTTATTAGAGGCAATGAAAAAAGCAAGGAGATTAAATAACCATGTATTCTCC
ATGCTTAAAGCCCGCTGCCCCCTTGAAGAAAAGACAGCATGCGCTATTAAGCAAAGTGGT
GCTCCATTACATCGTATAAGATTTGAAAACACAGTTTCAGCGTTTGAAACTCTGCCACAG
AAAGGTGCTTAA
>c110421.graph_c1
ATGAATAATAATAATAATAATAGCAGCGAAGTAGTTGTTGTGGAAAGAAAAAGAATTGGA
AATGGAAACAGCAATGAAATTGGGAAAGCGTTAATTGCGTTGGTATGCGGCACACTTGTT
TACTATCATTGCGCTTTCAAGAATTCTGCTATTGTTTCTCTTTTCTCTGATGTCTTCATT
GTTCTTCTTTGTTCTCTTGCTATTCTTGGTCTTCTCTTTCGTCAAATGACCATCCAAGTT
CCTGTTGATCCCCTTGAGTGGCAAATATCTCAAGATACTGCTAATACAATTGTTGCTTCT
TTCGCTAATACTGTCGGTGCCGCTGAATCTGTCTTGAGGGTTGCTGCTACTGGTCATGAC
AAAAGACTCTTTTTTAAGGTCATTCTTTGCCTTTATGCATTATCTGCTCTTGGAAGACTG
GCTTTGGGTATTACTATCGCCTATGCTGGATTGTGCTTGTTTTGTCTTTACATGTTCGCT
GAATGTTCTCAATCAATCAGCTCGTGTTTAGCTTGGTTCTTGGGAAGAAGAAATGATACT
GGTGAAGAACAAGACACAATCATGTAA
>c110868.graph_c0
ATGGAAGAAAGATATGAGCCATTGAAGGAACTTGGTTCTGGAAATTTTGGTGTTGCTAGG
TTGGCTAAAGACAAAAATACTGGGGAACTTGTTGCTCTCAAATACATAGAGAGGGGTAAA
AAGATTGATGAGAATGTTCAAAGGGAGATAATTAACCACCGTTCATTAAGGCATCCTAAT
ATTATCAGATTCAAAGAGGTCTTGCTGACCCCTTCTCATCTAGCCATTGTCTTGGAGTAT
GCTTCTGGTGGTGAACTCTTTGAGAGGATATGCTCCGCTGGTCGATTTAGTGAAGATGAG
GCAAGATATTTCTTCCAACAGCTAATATCCGGTGTTAGCTACTGTCATTCAATGGAAATT
TGTCATAGAGATCTGAAATTGGAAAACACTCTCTTGGACGGAAATCCATCCCCTCGGCTT
AAAATTTGTGACTTTGGTTACTCCAAGTCTGCAATACTGCACTCTCAACCAAAGTCAACA
GTTGGAACTCCTGCATACATTGCTCCCGAGGTTCTGTCACGAAAGGAGTATGATGGAAAG
ATTGCAGATGTTTGGTCTTGTGGGGTAACCTTATATGTGATGCTAGTGGGATCGTATCCC
TTTGAAGATCCTAACGAGCCAAAAGATTTCCGGAAGACAATACAGAGAGTACTCAGTGTC
CAGTATTCCATTCCAGACAATGTTCAGATAACTCCAGAGTGTCGCCACCTTATCTCAAGG
ATCTTTGTTTTTGACCCTGCAGAGAGAATTACCATGCCTGAAATCTGGAAACATAAATGG
TTTCTGAAGAATCTTCCCATGGACCTGATGGATGAGAAGATAATGGGTAACCAATTTGAA
GAGCCTGAACAACCCATGCAGAGCATTGATGCAATCATGCAGATAATTTCAGAAGCTACT
ATACCAGCAGCTGGAACCTGTTCTTTAGACCAGTTTATGGCAGATAACATTGATATGGAC
GATGAATTTGATGACTTGGAATATGAATCCGAGCTTGATATAGATAGCAGTGGGGAGATA
GTGTATGCTATGTACTAA
>c110932.graph_c0
ATGGCTGCAACAAGGACTCGAGTTAGTAGCTTTTCTCGCAATTTGTCAACTGTAACGTCT
CAGAATTCAGGACTCAAGCACGGCCCTAATGGGACAACATTCCTATCGTCTGGGATTCCA
GATCTCGACAAGATTTTAGGTGGTGGTTTTTCTCTTGGTAGCCTTGTCATGATTATGGAA
GATGCAGAAGCACCTCATCATATGCTTCTATTGAGAAATTTTATGTCTCAAGGACTTGTA
CATAAACAGCCACTGTTATATGCTAGTGCTTCAAGAGACCCTAAAGGATTTCTTGGTACT
TTACCTGCTCCAGCCTCAGCCAAAGAGGATAAAAGTCGAGATCTTACCAATGAAAAGGAT
TTGAGAATTGCTTGGCAATACAAGAAGTACTTTGGGGATCCGCAGTCAAATATCAGCTCT
AATAATGGTGCCCAACATGATTACTGCAATGAATTTGATTTGCGGAAGCCTTTGGATAGA
CATTTTTATAGTGGCATGAATGTAGATTGTGTCAGCATCCAAGATTCTCCAAACCTTGCT
TCTCTTCAAGATCAGTGTGCTAAATTTCTATCTCAATTCTCAAGAAGTGAAGCCAATATT
TCCTCTGCTGGCCGTATTGCAATTCAATCATTCTGTTCTCCACAATGCAAATATGCAAAC
ATGGAGTGGCATATGCTTTCCTTTATTAGGTCCCTAAAAGGCATGGCACGATCTTCAAAT
GCTGTTGTTGTCGTAACATTTCCACCTTCACTTCTTTCTCCATCTAGTTCAAAAAGATTG
CAACATATGGCAGACACCTTGCTTTCTGTCAGAGCAATTCCAGATGAGGACAAGGAAATG
GCAAAACTTCTCACTGGTTACCAAGACATGGTTGGACTGCTTAATATACATAAAGTTGCA
CGGTTAAATACACAGGTTCCCATGATTCTCGAGGCCACAACATTCTCAATAAAATTGCAA
AAACGAAGGTATTTGGTTCTACAATGTCTAAACCAAGCCCCGGTTGACGGTTCAAGTGGG
AGTTCATATAACACATCTAGTAGTTGTTCTGGGTCAACTAAAGCTGGGTCACTTGATTTT
TAG
>c110982.graph_c0
ATGGCCACCGTTACTTCCACCACCGTTGCTATTCCATCATTCACAGGCCTTAAGGCAAAC
GCAAGCAAAGTTAATGCCATAGCTAAGGTTCCAACTTCAACTTCTCAATTGCCAAGGCTT
TGTGTCAGAGCTTCCCTCAAAGACTTTGGAGTTGCTGTTGTTGCCACTGCTGCAAGTGCA
TTGTTAGCTAGCAATGCCC
>c111238.graph_c2
ATGGAGTTTTTTTTTTGTACACAGGGCATAGAAATTGAGGGAGAACTGTCTGATAAAGTT
AAAAGTTATGAAGGCGTGTACTATAATTACTTCAGCATAGGAATGGATGCACAAGTGGCT
TATGGCTTCCATCGTCTACGCGATGAAAAACCCTACCTTGCAAGTGGTCCAATTGCAAAC
AAGATTATTTATTCTGGTTACAGTTGTACTCAGGGCTGGTTTTTCACACCTTGTACAAGT
GATCCAGGTCTAAGGGGACTAAGAAATATTTTGCGGATGCATATCAAAAGGGTTAGTAGC
TCAGAGTGGGAACAAGTTGCAATTCCTAAAAGTGTAAGGGCAATAGTTGCTTTGAATCTT
CATAGCTATGGAAGTGGAAGAAACCCATGGGGTAAACCGAAACCCGAATATTTAGAGAAG
AAAGGCTTTGTTGAAGCTGATGTCGCCGATGGGCGCTTGGAAATATTTGGTCTAAAGCAA
GGATGGCATGCATCGTTTGTCATGGTTGATTTGATCACTGCGAAGCACATTGCTCAGGCA
GCAGCTATTCGATTGGAACTCAGAGGTGGAGGGTGGAAAAATGCCTATTTGCAAATGGAT
GGAGAACCCTGGAAACAGCCATTAAGCAAGGACTTCTCGACATTCGTGGAGATAAAGAGG
GAGCCTTTCCAGTCACTTGTGGTTGATGGATCTTAG
>c111238.graph_c2
GAAGACTCCGCTGCTCCGACTTCACCTATGGTTGTTTTCATCAATGCTCGTAGCGGCGGC
CGTCATGGTCCTGCTCTTAAGGAAAGACTCCAGCAACTCATGAGTGAAGAACAGGTTTTT
GATCTTGCTGACGTGAAGCCTCATGAATTTGTATTGTATGGATTGGCTTGTTTGGAGATG
TTGGCTGGTCTAGGTGATTCTTGTGCTAAAGAAACTCGTGAAAAACTCAGGGTTATGGTT
GCTGGAGGTGATGGTACAGTTGGCTGGGTGTTAGGATGTCTTACAGAACTTCACCAGCTA
GGCCGAGAGCCAGTTCCTCCGGTTGGGATCGTACCACTTGGGACAGGAAATGATCTGTCT
AGGAGTTTTAACTGGGGTGGTTCATTTCCTTTTGCTTGGAAGTCAGCAATCAAAAGAACT
CTTCAAAAGGCTAGTGCTGGGTCAGTTCATCGGTTGGATAGGTATGTTGGCGACTTTCCA
TTTCAATGCCTGAAAGCACAACCGTTAAACCACCATATTGTTTGA
>c111536.graph_c0
ATGCAATTCGCTAAGCTTGATGATTCTCCTATGTTCCGCAAACAGATACAGGGCATGGAG
GAAAGTGCCGAATCTTTGAGAGAGAGAAGTTTGAAATTTTACAAGGGATGCAGAAAATAC
ACGGAAGGACTTGGAGAGGCATATGATGGAGACATTGCATTTGCAAGTGCCCTAGAAACT
TTTGGTGGGGGCCATAATGACCCCATCAGTGTAGCTTTTGGAGGCCCTGTTATGACCAAA
TTCACTATAGCATTAAGAGAAATCGGGACATACAAGGAAGTCCTTCGATCACAGGTTGAG
CACATGTTAAATGACAGATTGCTCCAGTTTGTCAATATTGATTTGCAAGAAGTCAAGGAA
GCACGAAAACGCTTTGACAAAGCCAGCCTTATCTATGACCAGACTCGTGAAAAGTTTCTT
TCACTGAGAAAAGGTACAAAAAGTGATGTAGCTACTGCCCTAGAAGAGGAGCTTCATAGT
GCAAGAACTACATTTGAGCAAACTCGATTTAATCTGGTTACTGCTCTCTCAAATGTTGAA
GCAAAGAAGAGATTTGAGTTTTTGGAAGCAGTCAGTGGGACCATGGATGCACATCTTCGT
TACTTCAAACAGGGGTATGAACTATTACATCAAATGGAGCCGTACATTAACCAGGTCTTG
ACTTATGCTCAGCAATCAAGAGAAAGGTCCAATTATGAGCAAGCAGCTCTCAATGAAAGA
ATGCAAGATTACAAACGACAGATTGATCGAGAAAGTAGGTGGGCTTCTAATGGTTCTAAT
GGATCTCCTAATGGAGATGGTATACAAGCCATTGGTAGAAGTTCACATAAGATGATAGAA
GCAGTAATGCAGAATGCTGCCAAGGGAAAGGTTCAGACTATTCGACAAGGTTATCTCTCC
AAGCGTTCGTCAAACTTAAGGGGGGACTGGAAAAGGAGATTTTTCGTTCTTGATAGTCGG
GGAATGCTGTATTACTACCGTAAACAATGCAGCAAACCATCTGGCTCTAGCAGTCAACAT
TCTGGTCAGAGGAATAGTTCGGAGCTTGGTTCTGGACTTCTTAGTCGATGGCTGTCTTCT
CATCATCATCATCATGGTGGAGTACATGATGAGAAATCCGTTGCTCATCACACTGTGAAC
CTGCTTACATCAACAATCAAAGTTGATGCTGACCAATCAGATTTGAGGTTTTGCTTCCGC
ATCATTTCACCAACAAAGAACTACACTTTGCAGGCAGAGAGTGCGCTGGACCAAATGGAT
TGGATTGAAAAAATCACAGGTGTTATTGCCTCATTGCTGAGCTCTCAGATTCCTGAAAGG
TTGTTGCCGGCAAGTCCAATGGGAAGTGGTCATCTCAGGTCTACCAGTGAGAGTAGTTCT
TTTGAAAGTTCAGATTTTGACCACTGTGCTGTTGAAGAAAGTACAGCTGATAGATGTTTT
GTGTCTTCACACCTGGAGCGTACGTCCAGAAATTTGAACCAGCAGCGATCCTGTAATAAA
AGTGAAAAACCAATTGATGTGTTGCGAAGAGTTATTGGGAATGATAAATGTGCTGATTGT
GGGGCCCCTGAACCAGATTGGGCATCACTAAATCTTGGCGTTCTTGTTTGCATTGAATGT
TCCGGTGTTCATCGAAACCTTGGTGTGCACATATCAAAGGTTCGCTCTCTTACATTGGAC
GTTAAGGTGTGGGAACCTTCTGTGATAACTTTATTTCAGTCTCTTGGGAATACGTTTGCC
AACTCTGTCTGGGAGGAACTTTTGCAATCAAGAAGTGCCTTTCAGGTTGATCTTGTCCCT
ACAGGCTCGAGCAAGTCCGATAAGCCACAAACAGTTTTCATCACCAAACCTGGTCAATAT
GATTCTCTAGCAGTGAAGGAAAAGTTCATCCAGGCAAAGTATGCAGAGAAGATTTTTGTT
CGTAGACCGAAGGACAATCAGTACCGACTCTTAGTAGCACAACAGATCTGGGAGGCTGTT
CGTGCTAATGACAAGAAAGCCGTATACCGCTACATTGTTAATTCGGATGTTGATGTCAAC
GTTGTTTATGAGCAAGCATGCAACAACTCTTTAACCCTTGCCAAAGTAATGCTATTACAA
GAACAGGCAAACAATGATCACGGCCCTAATTTGGCAGGGAACGCATTGGACTGGTCTTCT
AATTGCTCTATGAATTTGGTGGGTACTAAAGAAGGCCAGCCGATGGTCAATCTCGAAGGG
TGCACACTACTTCACATTGCTTGTGAAACTGCAGACATTGGAATGGTGGAGCTCCTCCTG
CAATATGGCGCAAATATTAATGCAACTGATTTGAGAGGTCGAACTCCTTTACATCGTTGT
ATTCTCAAAGGAAGATCTATAATTGCAAGATTGCTACTTTCAAGGGGAGGCGATCCTCGA
GCTGTGGATGAGGATGGAAGAACCCCTATTGAGCTTGCTGCAGAATCAAATGCTGATGAC
AGAGTAGTCCATGCTCCATCAAATGATTCTAATGGATGA
>c111854.graph_c0
ATGTTGGATACATCTTTCCCTCGCATGCTTAAAAGAGAGAAAATTCTGCCTGGAACTGCA
CTTTCTTTAGGGGCATTGGAGTTGTGGAGCGACGATTTTGAGGACAAGAGTAAATTCAGC
CAGTATCGTTCTAGGCTGTTGGAGCTGATTAGATTTGTTGCTTCACACAAACCCCTGATA
GCTGCAGCTAAAGTTTCTGAAAAAGTTGATATAGTAATCAAGAATTTCCTGGTTTCACCG
GCGGCAACTCAGGACTTAGCTGTGGTGGAAAGCATGCAGTTGGCTTTAGAGAATGTTGTA
AATGCTGTTTTTGATAGATCCAATGATACTGCCGAGGCGAATGCTGAAGTTCAGTTTGCT
TTATGTAGAACATTTGAAGGTTTACTCCAACAATTTATTTCCTTGAAATGGAAGGAGCCT
GCACTTGTGGAAGTACTTGTTCGCTATTTGGAAGGAATGGGTCTCTTTTTGAAGTATTTC
CCAGATGCAGCTGGCAGTGTTATCAATAAACTATTTGAACTTCTAACATCTCTTCCCTTT
GAAATTAAGGATCCGTCAACATCAAGTGCTCGACATGCAAGGTTGCAGATCTGTACATCA
TTTATTCGGATAGCAAAAGCTGCTGATAAAAGCATCTTGCCTCATATGAAGGGCATTGCT
GATACCATTTCCTGTTTGCAAAGGGAGGGTCGTTTACTTCAGGGAGAGCATAATCTTATA
GGCGAAGCTTTTCTTATTATGGCTTCTTCTGCTGGGATTCAACAGCAGCAAGAAGTTTTA
AAGTGGCTGCTAGAACCTTTGAGCCAACAGTGGATACAATTGGAGTGGCAGGATAAATAT
TTGTCTAATCCACATGGTTTGGTTCAGTTGTGCTCAGAAGCGCCAGTTATGTGGTCAGTT
TTTCACACAGTTGCATTATTTGAGAGAGCGCTCAAGAGGAGTGGGTTGAAGAAAGCTCAC
GGGAATTTAGAAAACAGCTCAGCATCAGATTCAACTCCTTTAAATCCAATGGCCCCTCAT
GTGTTATGGATGCTAACTCCTCTCTTGAAACTACTTCGAGGCTTACATTCTCTTTGGTCT
CCGTCTATAAGTCAAACTTTACCTGGAGAGATCAAAGCTGCAATGGCAATGAGTGATTTT
GAGAGGTTCAGTCTTCTTGGAGAAGAGAACCCTAAATTGCCAAAGAACCCTAAGGAAGGA
TACGGTGAACCAAATGAATCTGATATACGAAATTGGTTTAAAGGCATCAGAGACAGTGGA
TATAATGTATTGGGCTTGTCAACTACCGTTGGGGACTCATTTTTCAAAAATTTGGATGTA
CACTCTGTTGCTGTTGCCCTGATGGAGAATATACAGTCAATGGAGTTCAGGCATTTGAGG
CTGCTTGTTCATTCCATCTTGATTCCTTTGGTTAAACACTGTCCTGTGGATATGAGGGAA
ATTTGGCTGGAAAAGCTTCTGCACCCACTATTTGTTCATGTTCAGCAAGCTCTTAGCTGT
TCATGGTCTAGTCTTCTGCAAGATGGTAGAGCAAAGGTTCCTGATATTCATGGAATTCTT
ATTGGATCGGACCTGAAAGTAGAAGTGATGGAGGAAAAAATTTTGAGGGATCTCACGCGT
GAGATGTGCTCACTCCTCTCTGTGATTGCTTCTCCTCCCCTGAATACTGGATTCCCTTCT
TTGGAACAGTCTGGGCATATTATTCGTTTCGACATGTCTTCTGTGAAAAGCTTGGATGCA
GTTGCATCATGCTCTTTGGTTGGTTTCCTTCTAAAGCATGAAAGTCTTGCCCTTCCAACA
TTAAGAATGTGTTTAGAAGTTTTTACATGGACGGATGGTGAAGCTGTGACAAAGATTTCT
TCTTTTTGCTCTACGATGGTAGTTATTTCGATAGTAACAAACCATACTGAACTCGTAGAA
TATGTTTCTAGAGATCTTTTTACATCCGTTATTCAAGGTTTATCCCTTGAATCAAATGCA
ATAATCAGTTCTGATCTAGTTGCTATTTGCCGAGAGATATTTGTAAATCTTTGTGATAGA
CACCCAGCCCCCCGGCAGATTTTGCAATCTCTCCCATTTGTTACTCCTCGCGACTTACAT
GCCTTTGAGGAATCTTTATCTAAAACTTCAAGTCCAAAGGAACAAAAGCAGCACATGAAA
AGCTTGCTTCTATTGGCAACTGGGAACAAATTAAAAGCACTTGCAGCGCAGAAAAGTGTA
AACATCATTACAAATGTTTCAATGAGACCACGCAGCTCAGCCAGTGCTCCTGAGTCCAAT
GTTCATGATGGTGATGCTGTCGGTTTGGCAGCCATGATCTGA
>c111854.graph_c0
ATGGAAGATAGTAGTGTTAACAATGTGGCTCAAGCCATAGCCACCGCCCTCAACTGGTCT
TCTACTCCTGACTCTCGTCAACAAGCTCTCTCTTTTCTCGATTCCATGAAGGCAAGTGGT
GATATACGGACATTAGCGAACACATTATTCCTTCTGGTGAAAAAGAATTGGTCATCTGAA
ATCCGGTTGCATGCTTTTAAGATGCTGCAGCATTTGGTGCGGTTAAGGTGGGAGGAATTA
AGCTCCGAAGAGCACAAGAATTTCGCAAAGCTCTCCATGGATTTAATGTATGAGATTGCA
GATCCTTCTGAAAACTGGGCTCTTAAAAGTCAGACCGCTGCCCTTGTTGCCGAGATTGTT
AGAAGAGAGGGTCTTGATCTATGGCGAGAAATACATCCATCTTTGGTTACTCTATCTAGC
AAGGGTCCAATACAAGCTGAGTTGGTTTCAATGATGCTGCGGTGGCTTCCTGAGGACATT
ACAGTTCACAATGAGGACTTAGAAGGTGAGCGCCGGAGGCTACTTTTGCGCGGGCTAACT
GAATCATTGCCTGAAATTTTGCCACTATTGTACACGTTACTAGAAAGACACTTTGTAGCT
GCACTAAATGAAGCTGGTAGAAAACAGACTGACATTGCCAAACTGCATGCTGCTGCAGTA
ACAGCTGCTTTAAATGCAATAATTGCATATGCCGAGTGGGCTCCATTGACTGATCTTTCC
AAGTCTGGTATCATTAATGGTTGTGGTTTCCTACTATCTGCTCCAGACTTTCGTCTTCAT
GCTTCTGAGTTTTTCAAACTTGTTTCGTCGAGGAAGAGATCTGTTGATGCATGTGCTTCT
GAAATTGACCAAGTTATGAGGGAAATCTTTCAATTGTTGATGAATATATCTAGGGATTTT
TTGTACAAATCTGGTTCAGTTCCCAGCTCTGTAGATGAGGGAGAATATGAATTTGCTGAA
TGCGTATGTGAATGTATGGTGTTACTGGGTTCCTTTAACTTGCAAAGTATTGCTGGAGAT
AGTTCCATACTTTCACTCTACCTAGAACAGATGCTGGGATTTTTCAAAAATTACAAGTTT
GCAATTCATTTTCAATCCCTGCAATTCTGGCTGGTGCTTATGAGGGATTTACTGTCAAAG
CCAAAAAAATTCCACTCATTCAGCTGCTGA
>c111854.graph_c0
GTGTGTGTGTGTGGACTTAGAAATGAAAAAGTGAAAACTGAAAAACCCCCAAAGAACGAA
CGAACGAGACTTGTGTTGAAAAAAAAAGCGATTCTCTCTGTTGACGAAAAGCGATTATCT
CTGAGAAGTGATTATCGTTGCAGTGAAGTTTGCTTGAATGGAAGATAG
>c111950.graph_c1
CCCACATATAAAACCCTCATCACCCCCTTCTACCATTTCACACTTCGTTCATTCTTCTTC
CTTCATTTTCTCTTTTTCTCGTTATTTCTCGTTTCTCTCTCTCTGTTTCTCGCCATGGGA
GCAGTAATTCTCCCAGATCTCGGTACTGAGATTTTGATTCCTGTTTGTGCTGTCATTGGA
ATCGCTTTTGCTCTTTTCCAATGGCTTCTCGTTTCCAAAGTCAAGCTCACTGCTGGAAGA
GACTCTTCTTCTGAAGCTCCTGGCAAAAATGGTTACAACGATTCTCTCATCGAAGAAGAA
GAAGGTATCAACGACCATAACGTTGTTCTCAAATGTGCTGAAATCCAAAACGCTATTTCC
GAAGGATCAACATCTTTCCTTTTCACCATGTACAAGTATGTGGGAATTTTCATGGTGGCC
TTTGCCATTTTGATATTCCTCTTCCTTGGCTCTGTGGAAGGATTCAGCACAAGCCATCAG
CCTTGCACTTACGATGAAACTAAGATGTGTAAGCCAGCTCTTGCCACAGCCCTTTTCAGC
ACCATAGCATTTATCCTTGGTGGCATCACATCAGTTATTTCTGGTTTCCTTGGAATGAAA
ATTGCAACTTACGCGAATGCAAGAACCACCCTTGAGGCAAGAAAGGGCGTTGGAAAGGCT
TTCATTACTGCATTCAGATCAGGTGCAGTTATGGGATTTCTCCTTGCTGCTAACGGTCTT
TTGGTTCTTTACATTACCATCAACTTGTTCAAGATTTACTATGGTGATGACTGGGGTGGT
CTATTTGAGGCCATCACTGGTTATGGTCTTGGTGGGTCTTCTATGGCTTTGTTCGGAAGA
GTTGGTGGAGGTATCTACACTAAGGCTGCTGATGTTGGTGCCGATCTTGTTGGCAAGGTT
GAAAGGAACATTCCCGAGGATGATCCAAGAAATCCAGCTGTGATTGCTGACAATGTTGGT
GATAACGTTGGGGATATTGCTGGTATGGGATCCGATCTATTTGGTTCATATGCAGAGGCA
TCTTGTGCTGCCCTTGTTGTTGCTTCTATCTCTTCCTTTGGAGTGAATCATGAGTTCACT
CCCATGTTGTTCCCTCTTATCATCAGTTCTGTGGGCCTCCTTGTTTGTTTGCTCACCACC
TTATTTGCAACCGACTTTTTTTGA
>c111950.graph_c1
ATGAGTTCACTCCCATGTTGTTCCCTCTTATCATCAGTTCTGTGGGCCTCCTTGTTTGTT
TGCTCACCACCTTATTTGCAACCGACTTTTTTTGAGATCAAACTTGTAAAGGAAATTGAG
CCTGCATTGAAAAAACAGCTTGTTATTTCAACTGCATTGATGACTGTTGGAATTGCTATT
GTTAGTTGGATAGCACTCCCAGCTTCCTTCACCATCTTCAATTTTGGAGAGCAGAAGGAT
GTCAAGAACTGGCAACTATTCTTGTGTGTTGCAGTTGGTCTTTGGGCAGGGCTTATCATT
GGATTTGTTACTGAATACTATACTAGCAATGCATACAGTCCCGTGCAAGATGTTGCAGAC
TCCTGCAGGACTGGTGCTGCTACCAATGTTATATTTGGCCTTGCCTTGGGATACAAGTCT
GTTATCATTCCAATTTTTGCCATTGCAATTAGTATTTTTGTTAGTTTCAGTTTTGCTGCC
ATGTATGGTGTTGCTGTTGCTGCACTTGGAATGTTGAGTACCATAGCCACCGGATTAGCC
ATCGATGCATACGGTCCAATCAGTGACAATGCTGGAGGTATTGCTGAGATGGCAGGAATG
AGTCACCGAATTCGTGAGAGAACCGATGCTCTTGATGCTGCAGGAAACACAACTGCCGCC
ATTGGAAAGGGGTTTGCTATTGGTTCTGCCGCCCTTGTGTCATTAGCTCTCTTCGGTGCC
TTTGTGAGCCGAGCTGGTATCACCACAGTTGATGTGCTGACTCCCAAGGTTTTCATTGGT
TTGCTTGTTGGTTCCATGCTCCCTTACTGGTTTTCTGCCATGACAATGAAGAGTGTTGGA
AGTGCTGCTCTGAAGATGGTTGAGGAAGTCCGCAGACAATTCAACACC
>c112057.graph_c0
ATGGGAAACAAAATAGGAAAATTAACGGTATGTTTCACCGGAAACAACAACAGTAACCGT
AAACACGACATATCCATATTAATAACGGATCCTTTAGATGAAGGACTTGGTCACTCTTTC
TGTTACGTTAGACCCGACCCGACCCGTTTATCTTCTTCCAAAGTTCACTCTGAAGAAACC
ACAACTTTCCGAACAATCTCCGGCGCCTCCGTCAGCGCCAACACTTCAACGCCGTTGTCG
ACGGCGTTCATGGATTTATACTCCTACGGTTGTTTTGATAGAGCTGCAGCTTTTGAAAGT
TCAACTTCTTTTGCTTCTCTTCCGTTGCAACCGATTCCGAAGGCTTTTTCCGGTAACTTT
GGTGGTGTTGGTGGTGGTGGGTTTCCGAGTTCCGGTCCGTTAGAGCGTGGGTTTATGTCC
GGTCCGATTGAGCGTGGGTTCATGTCCGGTCCGATTGATCGTGGTTTATTTTCCGGTCCG
ATGGATAAAGATAGCTCCGGCACCGGCGTTGATCAGTTTCAGAGAAGCTTCTCTCATAGT
GGATTAGGGTTTTCGGTTCGACCGAGATCGAGGAAAGAAAAATGGATTCGTGTTCTTCAA
CGTGCGATTTCGAAGACTCTGTCACGTGGACAGGGTTCTATTGTTACTCCGATCAAAGGT
GTGGCGGTGAAGGAGCCACCGGAGTGGATTCTTGCCGGTGAGAAGCACAATGAGAATTTG
ACTGTGAGTAGTTTGAATTTGAGTAGTGAAGGTAGTTTGGAAGATGATGATTCGTTGGGA
AGTCAGAATCTTCAATGGGCTCAAGGGAAAGCAGGGGAAGATCGTGTTCATGTTGTTGTT
TCTGAGGAACATGGTTGGGTTTTTGTTGGGATTTATGATGGTTTTAATGGTCCTGATGCA
CCTGATTATTTGTTGTCAAATCTTTATAGTTTTGTTCATAAGGAGCTTAAAGGGTTGCTT
TGGGATGATGGGGTTTCATCGGATAATTCGAATTTGAAACCGCGTGATTCGGTTGATGAT
GATGTTGTTGATGGTGTTGTTGTGAAAGAGGATATGTTGTTTGATGATTGTTCTCAATGT
GTTGATCAAGAGAAAGGTGATTCGATTTCAAAGAAAAAAAAGAGAGGTAAGAATTCGAAG
AATAAGTACAAAGATGCCGCGAAGAAGCACGAGGAGAATCAAAGGAGATGGAAGTGTGAA
TGGGATAGGGAGAGATTAGAGCTTGATAGAAGATTGAAGGAGCAATTAAGTGGTGGTGAT
GGTGGCGACGATAATTCTGTTAATCATTCAGATGTTTTGGAAGCTCTTTCGCGAGCTTTG
AGGAAAACCGAGGAGTCTTATCTTGATGTTGCGGATAAGATGGTGATGGAGAATCCGGAA
CTTGCTTTAATGGGTTCATGTGTTCTTGTAATGTTGATGAAAGGGGAAGATGTTTATGTG
ATGAATGTGGGGGATAGTAGAGCTGTTTTGGCACAAAAAGCCGAACCTGATTATTGGATC
GGGAAAATTAGACAGGATTTGGAGAGGATTAATGAGGAGACAATGCATGATCTTGAATCA
TGGGATGATGCTGATAAATCAAATGTTGTACCTAGTTTAAGTGCTTTTCAGCTTACCAAG
GATCATAGTACCAATGTTGAAGAGGAAGTAATCAGAATAATAAAAGAGCACCCAGATGAT
CCTTGTGCTGTGATCAATGATCGTGTTAAGGGATCTCTCAAGGTTACTCGAGCATTTGGT
GCCGGATTTCTCAAACAGCCCAAGTGGAACAATGCACTTCTGGAGATGTTTAGAATAGAC
TACGTAGGAAATTCTCCATACATTACTTGCCAACCATATCTTAAACACCACAGATTAGGC
CAAAAAGACAAATTTTTGATTCTATGCTCCGACGGACTCTATCAATACTTGTCAAACGAA
GAAGCAGTAGCTGAAGTTGAGCTTTTCATCACATTACAACCTGAAGGAGACCCTGCTCAA
CATTTGGTCGAAGAAGTCTTGTTTCGCGCTGCAAAGAAAGCTGGTTTGGACTTTCATGAA
TTGCTCGAAATTCCACAAGGTGATAGGCGGCGTTACCACGACGATGTTTCCATCATTGTT
ATTTCTTTGGAAGGAAGGATATGGAGATCATGTGTATAA
>c112428.graph_c0
ATGCAAGTTTCAGGTGCTGCAATCAGCGACGTTATGGTGGTGCTTCCATCTTCATCCTCG
CTCCGGTTACCGGAATTCCGCCATTTCCATTCTTCTGACGCAAAGAATGTTCTTTCAACT
GGATTTCTTAAGAGTTGTCCTCCATCTTACAATGCTAAACATTACAATGAACCCTACAGT
TTTCGAGGTAGAGGGTTAGTTGTGAGAGCATCTACAGATTCAAGTGATAATTTTGTGCCT
TCTCCTCCTCTCCAATTTGAGTCACCAGTTGGTCAGCTGTTGGAACAAATTTTGCGAACC
CATCCTCATTTGTTTTTA
>c112428.graph_c1
TTGCAAACCCATCCTCATTTGTTTTTAGCAACCATTGATCAGCAGCTAGAGAAACTTCAG
ACTGAAAGAGATGCCCACAAAGAAGAATCGTCTACATCATACGAGGATTCCCTTTATAAG
AGGATAGCTGAAGTTAAAGAGAAAGAAAAGCGCACAACATTGGAAGAGATAATGTATTGC
TTAATCGTGAACAGATTTAAAGAGAACAAAATTTCAATGATCCCAAAAATATCAGCAACC
TCGGATCCTAATGAGCAAGTGGATTTATGGCCAAATCAAGAGTTTAAGTTAGAAGCTGTT
CATTCTTCAGAGGCATTTGAGATGATACAGAGTCACTTATCTCTGGTACTAGGAGAACGG
GTTGTGGGTCCTCTCCAGACAATTATTCAGATTAGCAAAATCAAGCTGGGTAAGTTATAC
GCTGCTTCAATAATGTATGGATATTTTCTCAAACGGGTTGATGAACGCTTTCAACTTGAG
AGGTCAGTGGGAACACTTCCACAGGATTTGGGTAAAGAAAATATTAGTTTTGATGAACCA
TCGCCACCAAACAAGCTCTGGGATTCAGATTCCTTGATTAGGATCTATCCTGACGACGAA
GGTTATTATGAAATGGATGACATGAATACTGGTGATGGTGAAGGCAAATCATCCGGACTG
CGAGCTTATGTGACGCAGTTGGATGCGGAGGCACTTCAGAGACTTGCTACCGTACGCTCC
AAGGAAGCTATATCATTGATTGAAAAGCAAACTCAGGCCATCTTTGGAAGGCCTGATATC
CGCCTCTCTGGCGATGGTTCGATTGAAAGTACCAATGATGAAGTTCTTTCACTTACCTTC
TCAGGCTTGACTATGCTTGTTTTGGAATCTGTTGCTTTTGGATCATTCTTATGGGACGAA
GAAAACTATGTTGAGTCCAAGTATCCTTTTCTTGCTAAATAG
>c112433.graph_c0
ATGAAGGAAAGTGAGAAAGGGTATTTGGATCCACAGCTATGGCATGCTTGTGCTGGTGGA
ATGGTTCAGATACCTCAAGTGAACTCCAAAGTTTTCTACTTTCCACAAGGACATGCTGAA
CATGCTAATACAAACATTGATCTAAGGGTTTCAGTTTCACCACTGATTCTTTGTAAGGTT
GTTGGTGTTAAATTCATGGCTGACCCTGAAACTGATGAGGTTTTTGCTGTAATGAAGCTT
CTTCCTTTGAGGAATTCAGAGCTTGGTTATGATGAAGGTGGTGGTGGTGATGGTTTGGAA
AATTCAGAAAAGCCTGCATCTTTTGCTAAGACTTTGACTCAATCTGATGCAAACAATGGT
GGGGGGTTTTCTGTTCCAAGGTACTGTGCTGAGACGATCTTTCCAAGGCTTGATTACGCG
GCTGAGCCGCCTGTTCAGACGGTGGTGGCGAAGGATGTGCACGGTGAGCTTTGGAAGTTT
AGGCATATTTATAGAGGGACACCGCGCCGGCACTTGCTTACAACAGGGTGGAGTAGTTTT
GTGAACCAGAAGAAGCTTGTTGCTGGTGATTCTGTGGTGTTTTTGAGGGCTGAGAATGGT
GAATTGTGTGTTGGAATTCGTAGGGCGAAAAAGGGAATCGGTGGTGGTTTTGATGGTTCA
TCTTGTGGATGGACTTCAGGTTCTGGTTCTAACAATGTAAATTGTGGAATTGGACCTTTT
GGAGCATTTTCTTTTTTCTTGAAAGAAGAGAATAAGACATTGAGAAATGGTTGTTTTGAT
GGTAATTTGAGTGGAAGAGTGAGAGTGAGGGCTGAAGATGTTATGGAAGCTGTGAAATTG
GCTGCTAATAACCAACCATTTGAAGTTGTTTACTATCCAAGAGCTAGCACTCCCGAGTTC
TGTGTTAAGGCTTCAGCTGTGAAGGCTGCTATGAGGATTCAATGGTGTTCTGGGATGAGG
TTCAAGATGCCCTTTGAAACTGAAGACTCTTCTAGGATTAGTTGGTTTATGGGAACAATT
GCTTCTGTTCAGGTTGTTGATCCTATTCGTTGGCCTAATTCCCCTTGGAGACTTCTTCAG
GTCACTTGGGACGAACCAGATTTACTACACAATGTGAAGCGAGTATGTCCATGGTTGGTT
GAATTGGTATCAAACATGTCGATGATTCATCTCGCACCCTTCTCACCACCAAGGAAGAAA
CTCCGTTTTCCACAACATCCGGATTTCCCTCTCGATGTTGTCCAGTTTCAGATACCAACA
TTTTCAGGCAACCCTTTTAACCCTTTGTGTTGTATATCTTCTTCGGATAATTATAACGCT
CCTGCCGCAGGCATTCAGGGAGCCAGGCATGCTCAAATTGGAATATCTTTATCGGATCTT
CACCTTAACAACAACAAATTTCAGTTAGGTGTGTTTCCAAATAATCGAGAGACGATTTCT
AATGGTAGCAACATAACTACGAACCATGATAATAAGAGCAAAGAAAGTATATCATGTCTG
TTGACTATAGGAAATTCTCACAAGAGAAGTTTGGAGATCAAATCTGATAATAATGATAAG
AGACACCAATTTTTGCTTTTTGGTCAACCAATTCTCACTGAGCAACAAATCTCTAGAAAA
TCTTCTAGTGATGATGTGTTGTTGTCCAAGAAAAAGGACAAAGAGAAGTGGTTTTTCAGT
GATACTACTAAATCTTCTATTTCTGAACAGTTTTCACCAGCAAAATCCTCTACCACTAGT
GCTAGTGCTGACTTTTGTTGGCAACTTGGATTAGATACTGGTCATTGTAAGGTTTTCTTG
GAGTCAGAGGATGTTGGAAGAACCTTAGATTTGTCATGTGTTGGTTCTTATGAAGAACTT
TATAGAAAACTGGCTAAGATGTTTGGAATAGAAAGATCTGAGATGTTGAGTCGTGTACTC
TATCGTGATGCAACAGGTGCTGTTAAACAAACTGGTGAAGAACCCTTCAGTGACTTCATG
AAGACAGCAAAAAGATTGACAATTCTGATGGATTCAGGCAGCAAAGATACTAGAAGGGTT
TGTATCACAGGAACTAGGAATGCTGAACGTGGATTAGATGCATCAAATAAGACAGGACCT
ATGAGCATCTTTGTTTAA
>c112440.graph_c0
ATGAATGACATTGGAACCCAAAATGGTGTCTTGGCATTAAAGGCTGGGGAGTATCTTCTG
GGCGCAGTAGTGGTTCTGTTTTGGGCTGGGGGGCTTCTGCTGCTTTGTAACCTGTACGAG
ATCAAGGGAGTTTGTTGCACTGCTGCTGCTATGGTTGCGGTTCTGTCATAG
>c112937.graph_c1
ATGATGTCATACAGAATTATGCTGCATATGACTGCCAAGACACCATTGATTGATAGAAAG
GCGATGCTTCATGCTGTTGTCCTATCCTTGTACCCCCTTCACTGGTTCTTCACTTTTCTT
TATTATACGGATGTTGCATCCGTTACTGCAGTGCTGGCTATGTATCTTGCAAGTTTGAAA
AAGAATTACTGGTTAAGTGCATTGGTAAGGTTGGAGCCTTTGCAGTTGTTGTTCGACAAA
CAAATATTATATGGGTCCTTTTTGTTGCATGCATTGGTATAA
>c112937.graph_c1
ATGTCTCTGATGCACGGAAAGGGCAATGCAAAAACAGCCAAGTCAGATTTATCAATTGAG
CATGATTTCACATGTGCTACTGGTACAGGGGCAAAGGGTTTAAATCTGACAAGGCGAAAG
TCTGTTAAAGCTGTAAATACTGCTGAGCCTGCTTTGCCTAAAACAAATGCATCTTCTCCT
TCCTTCTGTTCAGGTTTGGTTGATGAAATTCGGGCATTACTTTTAGCATTATGGCATATG
AAGTGGGAGCTTTTAATTTCATTTAGCCCCTTTCTCATCGTGTTGATGGCATTTCTTTCA
TTTGTCTATTGGAATGGAAGTATTGTTCTAGGTGCAAAAGAAGCACATGCTGTTACCCCA
CATTTTGCTCAGATACTATATTTTAGTTTAGTTTCTGTTTTGGCTCAGGCTCCCATGCAT
TTTACTTTCACCCATGCTGTGGACCTGTTTCAGTCATTTTGGAGAAGTAGGCCCCTTAGT
TACATTCAGATGTTCCTGGCCCTTATTCCTGGCATTTTCTCTGTACACTTTTTCAGTGTA
GCACATCCATACCTTCTTGCCGATAATCGGCATTACCCTTTCTATCTCTGGAGGAAAGTC
ATCATGGCTCACTGGTCAATTAGATATCTTCTGGTGCCAGTTTACATGTATTCATGGCTT
TCAATCATCCATATGTTGGGGAAAGTTAGAAGTAAATTATGGATATTGGCATATTTCTTG
GCTACAGCTGCTGTTCTTGTACCAGCTCCACTGATAGAGTTCAGATATTACACCATACCG
TTCTATTTCTTGGTGCTTCACTGTAACATTAGGAATGATCAACAATGGCTTCTTACAGGA
ATGCTATATGTTGGTGTTAATATCTTTACAATGATGATGTTTTTGTTTCGGCCATTTCAT
TGGGATCATGAACCTGGGATTCAAAGGTTTATATGGTGA
>c113309.graph_c2
GGTGAAACTGAAAGTAACGAGACTGAAGTTGAAGTTGCCAGTTTTGAAGAACCTTCTGAA
GATTTGAAGATTTTTGTTGGGAATTTGCCTTTTGATGTTGATAGTGAGAAATTGGCTCAG
CTTTTTGAGCAATCTGGGACTGTTGAGATTGCTGAGGTAATTTATAATAGGGACACTGAC
AGAAGTCGTGGGTTCGGATTTGTCACAATGAGTACAGCTGAAGAAGTTGAGAGAGCTGTG
AACAAATTCAGTGGCTTTGAATTAGATGGAAGATTGTTGACGGTTAATAAGGCCGCTCCA
AGAGGAGCACCACGGCCTGAGCGCCCACCACGTGCCTTTAATTCCGGGTTAAGAGTCTAT
GTTGGTAACTTGCCATGGGACGTTGACAATTCTAGCTTGGAGCAACTTTTCAGCGAACAT
GGTAAGGTTGAGAGTGCTCGGGTAGTCTATGACAGAGAGACTGGTCGATCACGTGGTTTT
GGCTTTGTTACAATGAGCAATGAGGCTGAGATGAATGATGCCATTGCTGCTCTTGACGGT
CAGAGCTTGGATGGAAGGGCAATTAGAGTGAATGTTGCTGAGGAAAGGCCCAGGCGCTCT
TTCTGA
>c113357.graph_c0
ATGGCAGTTTTTTTGTCCCGAGTGAGAGATCTTGCTGGTGCTAATCCAATAATAATGGTT
GTGACTAAGGTTGATCTCCTTCCAAGAGATACTGATCTTAATTGTGTTGGGGATTGGGTT
GTAGAGGCTATCACAAGAAAGAAACTAAATGTTCTCAGTGTCCATCTCACAAGTTCAAAA
TCATTGGTAGGAATAACTGGAGTGATATCAGAAATCCAGAAAGAGAAGAAGGGAAGAGAT
GTTTACATTCTGGGTTCAGCTAATGTTGGTAAATCTGCTTTCATTAACGCCTTATTAAAG
ACAATGGCATATAATGATCCAGTGGCTGCAGCTGCACAAAGATACAAACCAGTACAGTCT
GCTGTTCCTGGAACTACCTTAGGGCCAATTCAAATTAATGCTTTCTTTGGAGGAGGGAAA
CTGTATGACACTCCAGGAGTTCATCTCCACCACAGGCAAACTGCAGTTGTTCCTTCCGAA
GATCTATCCTCCCTTGCTCCTAAAAGCCGACTGAGGGGCCTATCTTTCCCGAGTTCACAA
GTACTTTCCGACAATACAAACAAAGGTGCTTCGACAGTAAATGGCTTGAATGGATTTTCA
ATATTTTGGGGAGGTCTTGTTAGAATTGATGTCTTGAAGGCTCTACCGGAAACATGTTTA
ACATTTTACGGGCCTAAGAGGATGCCAATTCATATGGTGCCCACAGAGAAAGCAGATGAA
TTTTATCAGAAAGAACTTGGAGTTCTGCTAACCCCACCAAGTGGAAGGGAGAAGGCTGAG
AACTGGAGAGGACTTGACTCAGAACGTAAATTGCAAATACAATTTGAAGATGCTGAAAGG
CCAGCTTGTGATATTGCGATATCAGGTCTAGGATGGCTTTCTGTTGAGCCGGTTGGTAGG
TCACACAGATTCTCACAAAAAAATGCAATAGACACTACGGGGGAATTGCTTTTAGCCGTA
CATGTCCCCAAACCTGTTGAGATTTTTACGAGGCCACCATTACCAGTAGGCAAGGCTGGG
GCAGAGTGGTACGAGTATGCAGAATTAACGGATAAAGAGCAGGAAATGAGACCAAAATGG
TACTTTTGA
>c113357.graph_c0
ATGGCGCTTAAAACCCTATCCACTTTCTTAACACCTCTTTCTCTCCCAAACCCCAAATTC
CCTCAAATTCACACCAAACCTTGTCTCATTCTCTGCGAATTATCTCGTCCTTCCAAATCT
CGCTTACCAGAAGGCACCGGAGCCGCTGCTCCGTCACCAGGCGAGAAGTTCCTCGAACGC
CAGCAGTCATTTGAAGCAACCAAACTCATCCTCAAACAGAACAACAACAGTAAAAAGAAA
GAGAAGCCTCTTAAATCTTCCATTGCCGTCGCTTCTTGCTATGGCTGTGGCGCTCCTTTA
CAAACTTCCGATAATGACGCTCCTGGATTTGTCCTCTCCGAAACCTATGAATTGAAGAAG
AAACATCACCAGCTTAAAACTGTTCTATGTGGGCGGTGCCAGCTTTTGTCTCATGGTGAA
ATGATAACTGCTGTTGGAGGACATGGAGGATACTCTGGCGGAAAACAGTTCATTACTGCC
GAAGATCTTCGACAAAAATTGTCTCATTTGCGTGATGCCAAAGCTCTAATTGTCAAATTG
GTTGATATTGTTGACTTCAATGGCAGTTTTTTTGTCCCGAGTGAGAGATCTTGCTGGTGC
TAA
>c113617.graph_c1
AAAAACACAATCCAAGGATTATCATTGTTATCCCCAAAAATCCAACATTTATCCTCTCAG
AACAGAACAACAACCTTTGCAAAACAAATGAGAGCAATGGCGGTTGTTGTACGCTGTTCC
TGTTTCATCTCTCGTCCTCACTCTCCACTTCCTCAATTCTGCTCCAACAACACCAACCTT
CACCTTTCAGGAAAATTCACTTGTCTTTCTTTAAAAGCGGACAAGGTTGTGCCACTCTTG
AAAGATACTTTTGACCTGTCTTCTGAAATTCCAACCGTGCTTCACTGCTCAAACTGTAAG
GATGACATGCCAAAAAGATTCCATTCGCTGCCGTTTCTTGCGAGCAATTTTTTGATGTTC
TCTATGCCTTGTAAAGCTTTGGCCGAAACATGTGAGGCGGATAACTCTATGTTCAATATG
CCTATACTGCTAGCAGTAGCCCTCATTGGAGCCACTGTGGGAGGGTTGGTCGCAAGACAA
AGGAAAGGAGAATTACAGCGGTTAAATGAGCAATTACTCCAGATTAACGCAGCTTTAAGG
AAGCAAGCGAAAATTGAGTCCTATGCCCCCACTTTGAGTTATGCTCCCATTGGTGGTGGT
AGGATAGCGGAGAGTGAAATTATTGTTGACCCAAAGAAGCAGGAGCTAATTTCGAAGTTA
AAAAGTGGAAAGAATTTTCTAAGGAATCAGCAGCCAGATAGAGCGTTCACTGAGTTTAAG
ACTGCGCTCGAGCTTGCACAGAATATTAAAGATCCTATTGAGGAGAAAAAAAGCGGCTAG
>c113617.graph_c1
ATGGTTTTGTCAATCTCTGAAAGAGAAGGAGAAGACTCTGGGAGCACAGAAGCTTTTGGG
GCAATTGCTGATTGTTACACTGAGCTTGGAGACCTTGAGAAAGCAGGGCAATACTATGAC
AAGTATATTGCAAGGTTGGAAAAGGACTAA
>c101440.graph_c0
ATGAAGTTCCTTTCCTGGAACTGCAGAGGGTTGGGCAAACCCTCTGCAGTTAGAGCTCTT
AAAAAGCTCCTCCAAGTCAATTGCCCGGATGTGGTTTTCCTTATGGAAACTAAGTTGTCT
GAGTCTGATCCAAAAGTTAAGTCAATTCTGTCCCTTGGCCCTCTTTCTAATAGTTTCATG
GTTAATTGTAATATCAGTAGTAAAAATAGGTCGGGGGGTTGGCCCTCTTATGGAATAATG
ATGTAA
>c101440.graph_c0
GATAGCAATGAAGAATCCGATGAAAATCTCCAATCTGGGATTAAGATGAATTGTAAAGCC
AAGGAGGTTGAAATGTCTTGCAAGAGAAGGGCTGACAACCGCATTGCAGAGAAGCCCGAT
TCAATGAATTTGAATCAAGCGTCACAATCAGAACCAGACAGCCCTCCATTTTTTGATACC
AAAGGTTCTGATAATGGTTGCAGTGATCAAAACTGCGAGAAGCCACTCAGTGTTGGGATG
TATGAAAGTTCGTCATTGAAAAGATCAAGCACAGCAGGAAAAGGTAATTTGAAAGATTCA
AAGCCTCATTTCTTGTCTGAAAGTTCTGCCTCTGAAAACAAGGATCTTATGAGAGATCTT
AAGAGACAAAAGAATCTTACAAATGGAGATGGTATAGTTCGACATAGCACCTCGTATCAT
AACAAGCTTGTGGATCCCCGTTGTGACTTGGAAATTAAATCTGACAAGGTCACTGGTGCA
CTCGTACCTTCACATGCACCAAGTGACTTGTACCCAAGTACTGGCATTTGTTTGTTTTGT
CAGTCCTCTAAAATTTCAGAGGCTACTGGGTCAATGCTGCATTATGCAAGTGGGATTTCA
GTTGCGGGAGAGGCTGCAATGCAACCAAATGTTGTGCATGTGCATAAAGTTTGTATTGAC
TGGTACTCTAGCCTTATATCTTGTCTATGCATTGTTTATTATTGTATATTCTTGATGTTT
TTGGTGGAATCAATCTGA
>c101440.graph_c0
ATGGACATCTCTGCTTGCCGCTGGGATCATGTGGATTATCTCTTGTTGTGTCCTAGACAT
TCAAATGTCAAATTTCCAAACGAGAAATCTAATCTTAATAAACAGGCAACTCAGAAGCAT
CCCGTTTCATCTCATCTGCCATCTCAACAGTCAAACCAACTGGGAGCTTTTCTGGATGAC
GGTAAAAAAATGGTTTTCTGTGGGTCTGCTCTATCAAATGAAGAAAAGAAACTGGAAACG
AATGAGGAAGAACTCTCATACAGAAAACAATTTAGAAAGTCCGATGAAGAACAAGAAGAA
AAGAGCTCCGTTCTAAGGAGTTCCAAGTTTGAGCATGATGGTGGCGATGCTAGAGGTGAG
GATGCTATGATATGCTAG
>c101440.graph_c0
ATGAAACTATTAGAAAGAGGGCCAAGGGACAGAATTGACTTAACTTTTGGATCAGACTCA
GACAACTTAGTTTCCATAAGGAAAACCACATCCGGGCAATTGACTTGGAGGAGCTTTTTA
AGAGCTCTAACTGCAGAGGGTTTGCCCAACCCTCTGCAGTTCCAGGAAAGGAACTTCATG
GTTCCTGGCTGGCCACCTTCATGGGGCCTGCCATATCCTGTATTTGACTCTGTTGCTCAG
CTAAACTGGCATTGTTGA
>c101440.graph_c0
ATGTTATTATACTTCCAACCAACAACCAACAACCAATTGTCCTTCTCAAACCTAAGTATG
AACCAGCAACCTAAGGACAACACAGACAAGCAGAATCTCTCTACATCTGCTCCTAACAAT
CACCTTCAGGAATCTCAATACACTCCCACCAAAAGTGTCACTATCATTCAACCTACAAGG
CACAACAATTATCAAGCTTTGGATGAACAGAAGTACAACAAAAGGAAGCTGCTAACAGGA
GAAGTCAACAATGCCAGTTTAGCTGAGCAACAGAGTCAAATACAGGATATGGCAGGCCCC
ATGAAGGTGGCCAGCCAGGAACCATGA
>c113759.graph_c1
ATGCCTTTAAGGCAAATGAAAGAGAGTTCAGAACAACACCTTGTGATCAAACCTCATCAA
CAAAACACTATGAGTCAAGCTAAGAAGGTTACTAAAGCTGTTCAGAATGGTAAAGGTCCA
CCATTAGTCATGTCACAAGAACAACAAAACCAAACTTCACCACCTCAAGCAAAGAGTGGT
GGAAGAAGAAGGAGTAGAAATGGTAGAAAATCTGATCAAGTTGATGTTTTGATGAGACCA
AGTTGTGGACCTTGTACTGTTGTGAAGAGCAATGAAAATGGCCATGTTGTTGAAAATGGA
AACATAGTCTCTAGTGATGTTGAAATGAGTTTTCCTACTTCAAGCAAGTCTTTGAGTTTT
GCTCAAAGACCAGGTTATGGACAAGCTGGTACAAAATGCATTGTTAAAGCTAACCACTTC
TTTGCAGAATTACCAGACAAGGACTTGAACCAATATGATGTAACTATTACTCCGGAAGTG
TCTTCGAAAGCCGTAAACAGGTCTATCATAGCAGAACTTGTGAGGCTGTACAAAGAATCT
GACCTTGGCATGAGGCTTCCAGCATATGATGGCAGAAAAAGTCTTTACACAGCAGGAGTT
CTTCCCTTTTCCTGGAGAGAGTTTAAGATTAAGCTTATCGAAGAAGAGGATGGAATTAAT
GGCCCCAAAAGGGAAAGAGAATACAAAGTGGTGATCAAGTTTGTTGCAAGAGCTAACTTG
CATCACTTGGGACAATTTCTAGCCGGAAAGCGTGCTGATGCTCCACAGGAGGCAATACAA
ATTCTTGACATCGTACTAAGAGAGCTAGCGTCGAAGAGGTTTTGTCCCATTGGGAGGTCA
TTTTATTCACCTGATATTAGAGCACCACAAAGGCTCGGAGAAGGATTGGAGTCGTGGTGT
GGATTTTACCAAAGCATAAGGCCTACTCAGATGGGCCTTTCCCTCAATATCGATATGGCT
TCTGCTGCGTTCATTGAACCTCTTCCGGTGGTGGAGTTTGTTGGCCAGCTATTAGGAAAA
GATGTGCTGTCAAGGCAGTTGTCTGATGCAGACCGCATCAAGATTAAGAAATCCCTTAGA
GGAGTTAAAGTTGAAGTAACACACAGAGGGAGTGTTAGAAGAAAGTATCGTGTTTCCGGC
ATAACTTCTCAACCAACAAGAGAACTTGTGTTTCCCGTTGACGAGAACTCGACTATGAAA
TCAGTGGTTGAATACTTCCAAGAAATGTATGGTTTCACTATTAAACATACACACCTTCCT
TGCCTTCAAGTTGGTGGAAATCAAAAGAAAGCAAACTATTTACCTATGGAGGCCTGTAAA
ATTGTCGAGGGGCAACGATATACTAAAAGGTTGAATGAAAAGCAAATTACTTCTCTCTTG
AAAGTCACATGCCAGAGACCTCGTGATCGAGAAAATGACATTTTACGGACAGTTCAGCAT
AACGCTTATGATCAAGATCCTTATGCAAAGGAATTTGGGATTAAAGTCAGTGAGAAGTTA
GCTTCGGTCGAAGCACGAATTCTTCCTGCTCCTTGGCTTAAATATCATGAGAGTGGGAAA
GAAAAAAATTGTTTACCCCAAGTTGGCCAGTGGAATATGATGAACAAGAAAATGATTAAT
GGAATGACTGTTAGCCGCTGGGCGTGCATAAATTTTTCACGAGGCGTGCAGGATAGCGTT
GCTCGTACTTTTTGTAACGAGCTTGCGCAAATGTGTCAAGTCTCTGGCATGGAATTTAAT
CTGGAGCCTGTTATCCCGATCTACAATGCCAAACCCGAGCAGGTGGAGAAAGCTTTGAAG
CATGTTTACCATGTGTCGTCAAACAAAACCAAAGGAAAGGAATTGGAGCTTTTGTTAGTG
ATATTGCCTGACAACA
>c114412.graph_c1
GTTGAAGCTCTGAAACCAAGTGATACATTCGCAAGACGCCATAACTCAGCTACACCAGAA
GAACAAACAAAAATGGCTGAATCATGTGGTTTTGATCATCTTGATTCACTTGTTGATGCA
ACAGTTCCGAAATCAATCCGTTTGAAGGAAATGAAGTTTAACAAGTTTGATGAAGGGTTA
ACAGAAGGTCAAATGATTGAACACATGAAGGATTTAGCTTCAAAGAATAAGGTTTTCAAA
TCTTTCATTGGTATGGGATACTATAACACACATGTTCCACCAGTGATCTTGAGGAATATT
TTGGAGAATCCAGCTTGGTATACTCAGTATACACCTTATCAAGCTGAGATTTCGCAAGGT
CGTCTTGAATCGTTGTTGAATTTTCAAACCTTGATTACTGATCTCACTGGTTTGCCTATG
TCAAATGCTTCATTGCTTGATGAAGGTACTGCTGCAGCTGAAGCAATGTCTATGTGTAAT
AATATTCAAAAGGGTAAGAAGAAGACTTTTATTATTGCTAGTAATTGTCATCCACAGACT
ATTGATATATGTAAGACGAGAGCTGATGGATTTGAGCTTAAGGTTGTGGTGAAAGATCTT
AAGGATATTGATTACAAATCTGGTGATGTTTGTGGTGTTCTTGTTCAGTATCCTGGTACT
GAAGGTGAGGTTTTGGATTATGGTGAGTTTATTAAGAAGGCTCATGCTAATGAGGTTAAG
GTTGTTATGGCAAGTGATCTATTGGCATTGACTGTGTTGAAGCCTCCTGGTGAGTTTGGA
GCTGATATTGTTGTTGGTTCGGCTCAGAGATTTGGTGTTCCAATGGGTTATGGTGGTCCT
CATGCTGCTTTCTTGGCTACTTCACAAGAGTATAAGAGGATGATGCCTGGAAGAATCATT
GGTGTTAGTGTTGATTCTTCTGGAAAGCCAGCTTTGAGGATGGCTATGCAAACTAGGGAG
CAGCATATCCGTAGGGATAAGGCTACTAGCAACATTTGCACTGCTCAGGCACTGCTTGCA
AACATGGCTGCCATGTATGCTGTATATCATGGACCTGAAGGCCTTAAAGCTATTGCACAA
AGGGTTCATGGTCTTGCTGGTGTATTTGCTTTGGGACTAAAGAAACTTGGAACAGTGGAA
GTTCAGGATCTTGGCTTCTTTGATACTGTGAAGGTTAAGACTTCAAATGCCAAAGCAATT
GCAGATGCTGCTGTCAAAAGTGAAATCAATTTGAGAGTTGTAGATGGAAACACTATCACT
GTTGCTTTTGATGAAACAACTACATTAGAGGATGTTGATAAGCTTTTCAAAGTTTTTGCT
GGTGGCAAACCTGTCTCATTCACAGCTGCATCTCTTGCACCAGAATTTCAGAATGCAATT
CCTTCTGGATTAGTTAGGGAGACTCCTTATTTGACACACCCTATCTTTAACACGTACCAA
ACTGAGCACGAGTTGTTGAGATACATTCATAGGCTACAATCAAAAGATCTCTCACTTTGC
CACAGTATGATCCCACTTGGATCCTGTACAATGAAGCTGAATGCAACAACTGAAATGATG
CCTGTGACATGGCCTAGCTTTACTGATATTCACCCTTTTGCACCAACTGAACAGGCTCAA
GGTTACCAGGAAATGTTCGACAATTTGGGTGACCTGTTGTGTACCATCACTGGATTTGAT
TCCTTCTCTTTGCAACCAAATGCTGGTGCTGCTGGTGAATATGCTGGACTCATGGTTATT
CGTGCATATCATATGTCAAGAGGTGACCACCACCGCAATGTCTGCATTATACCAGTCTCA
GCACATGGTACCAATCCTGCTAGTGCCGCTATGTGTGGAATGAAAATTGTCACCATAGGA
ACTGATGCCAAGGGAAACATTAACATTGAAGAGTTGAAGAAGGCTGCTGAAACACACAAG
GACAACTTATCTGCATTTATGGTTACATATCCTTCAACTCACGGTGTTTATGAAGAAGGT
ATTGATGATATTTGCAAGATCATC
>c114424.graph_c0
ATGCTCGAACCGCGTGAATCTGATATTCCTGTCCTGTTTCTGGTCCTGGTTGTACTTCCT
TTGGTGGCTTATATCTTACTTGGAAAATGGAGTGAGACTGCTAAGAAGAGAAATCGGATA
AATTTGCTTGCTCAATTGGCTGCTGAAGAAGCCTTTAAAGCCGAAGCAAAAATGGCTGTT
GCTGATGTAATTCCCCCTCAACCTCAAGTTTTTTATACTCCAAAAAATTATTCTCCAAAG
AATGAACTTCATCACGAGTGTGCTAGGTGTTCCGCTCCGGCTAAAACTCGTTGCTCCAGA
TGCAAACTTGTTAGATACTGCTCTGGGAATTGTCAAATAATCCACTGGAGGCTAATACAC
AAACAAGAGTGCCTGCCATTGGAAACTCAGAATTCAAGCTCATTTCCTTTGGCTTTTCCG
GATGAGGAATTCGGTCACGGAAGTGCCTTTTACGAAAATTCAAACTACCCCTACTTTGGT
TGCAATTTGAACCAGACTTTAAGTGCGAGGGAACCTTTGGACAATTTGGTTCACCCTCCG
ACAGGCACCATCGCCGCTTCTGCTACTGTCGATTTTTCTCCATTTAACGGTTCTCAACCT
TCCACTTTGGAGAGAAGACCTTCCCATAAATCCAACAGAGAAACACGGCGAAGAGATAGC
GGTTCTATTTATGAATCTTCTATTGAATCTTCTGATTGTAAAGCGACCACTTCTCAGGAG
ACATTTATGAGACAGAAGTCAAGAAATAGCAATGATTCTGTGATGGAGGAAGAAACCTCA
AAGATCAATTCTAATGGCTTTGGAGTTTATACACATGAACAAGATGGTTCAAGAAACACA
ATGGACGAGGATGATAACTATCAAACTCAATATGAAAATGCATTTGCACCAAGAAACAAA
AATGGAAGCTATAATGTGTCGAGCGCTGCGAACAATGATGAAGGCGTTGATGAATTTGAA
ACAAACGTCGTTACCAAAGGAGGAAATGTAGTCAAGGGGATGAACCATCATTCCGATGAA
GCAGCGCAACACAAATGCTCCTCTGAAACGACAGTTAAAGGAAGTGCAAAGGCTAAAAAG
CCGTCACATCCATCAAAGGCCAGGTTTTCTAAATCACCAAAGTCAACATCAAAGACGTCA
ATAGACTTTTGTGACCCTGAAATAGAGAAGAAAGGGAAAATTCCTGATGAACCGAAAGTT
GCTGGAAGCAGAAGTACTCTCCCTTTGCATGGTATCAATGGCGTTACAAGTACTGGACTT
ATGAAAATGATGGGTTTGAGGAAATCAACAAAACATACTGCACTAGCGTCCTCAGAAAGC
AATGGAGTAAGATCCAAAAAGGCAAAGAATATAAAGATGTTGTTTCCTTACGAAGACTTT
GTAAAGATTTTCCAGAGTGAAGTCTTTGGCATATTCCCAAGGGGCCTTTTAAATTGTGGG
AACAGTTGCTATGCCAATGCTGTCTTGCAGTGCTTAACTTCTACAAAGCCTCTTGTCGTT
TATTTGCTTTATGGATCACATTCACAATCCTGTTGTGCTAAAGATTGGTGTCTCATGTGT
GAGTTGGAGCAGCACATGATGATTTTGAGAGAAATTGGGGCTCCTCTTTCTCCTAGTAGG
ATACTTTGGCACATGCGGAGCATTAATTGCAACATGGGTGATGGAAGTCAGGAAGATGCC
CATGAATTTTTAAGGCTTCTAGTTGCATCGATGCAATCAATATGTTTGGAGGGACTTGGT
GGTGAGAGAAAGGTTGATCCTAGATTGCAAGAAACAACTTTCATACAACATACTTTTGGT
GGTCGTCTTCAATCCAAGGTTAAGTGTTTGAACTGTAGTCATGAGTCAGAAAGGTATGAG
AACATTATGGACCTGACGTTGGAGATTTTGGGTTGGGTTGAGTCACTCGAAGATGCACTG
ACTCAGTTTACTTCCCCTGAAGATTTGGACGGAGAAAATATGTACAGATGTGGAAGGTGC
ACTGCCTATGTTCGAGCTAGAAAGCAACTGAGCATACATGAAGCCCCTAACATCTTGACC
ATTGTTTTGAAGAGGTTTCAGGAAGGAAGATATGGGAAAATTAACAAGTGCATAACTTTT
CCTGAAATGCTAGATATGATTCCTTTTATGACGGGGACGGGTGATATTCCTCCATTGTAC
GTGCTTTATGCCGTTGTTGTGCACCTCGACACACTGAATGCGTCCTTCTCTGGACATTAT
GTTTCGTACGTGAAAGATCTACAAGGCAATTGGTTCAGGATAGATGATACCGAGGTGCAA
CCAGTACTAGTCAATCAGGTGATGTCAGAAGGAGCATATATCTTATTCTATACGAGGTCT
TCTCCCCGTCCACCAGTAGAATTCACCGGGAAAGCCGTGCAGCAGTCAGTTTCTGAATCT
TCAAAGCTCTATTCATTGGAAACACAGAAGCCGTCTAAACCAGGACATAGCCGGCACGTC
AGTCAAAGTTTTGTCTCCGAACCTTCATCAAATACCAGGCCAGAAATCGCCACTCAACTT
ATGGACACCTCTAACGGATTTCTTAAAAGAAGCACAAATAGAAATGTCCATCCAGTAATA
CAAACTTATGCCGAAAACGTCAGGCACGAGTTTTCAGATGCCACCACATCAAGTGACTGG
TCCATTTTCACAAGTTCAGATGAAGCTTCTTTCACTACTGAGAGTACTAGGGACTCTTTC
AGTACGGTAGACTATGGTGATCCCTTTTCCAACATGGATCCAATTTCATCTCTCTTCAAT
TATACACCAGAAAACAACAACTATATGAAGATTTCACATAGTAGGCCACTAACAAGGTTC
TTCCCTAAGAAGGGTCACATTGAAAGAGTGCAGAAAACAACTATATGGGAGTCCTAA
>c114424.graph_c0
ATGGACCTGGATTCATTGCAGCCAGATAATAATGCAATCATTGCAGTCGGCCAATACAAG
CCGTTAGATAGAGATCAGGCAACTCGCATTCGGACATCAACAGTTCCGATATGCAGCGAC
TGCAGTAAGTGCGTAGTTTCAACTGCAGAAAATCCAAATTCCGAGAAAAAGACTTCCATG
CATTAA
>c114810.graph_c0
ATGGAAGTTGCTGGAGCTATTGATACTCAACATGTTGGGGAAGATATTGGACAGCTTTGT
GGCATGGAAGAGCCTCTTGAAATACCTATACTAAATGACCTTACCATGGTTTTGGGCTCT
ATATCTCAGTCCAAGGCCACAGCGGTTGTAGTCGATTTCACTGACCCTTCCGCGGTATAT
GACAATGTAAAACAGGCAACAGCATTTGGCATGAAAAGTGTTGTTTACGTGCCGCGAATC
AAGTTAGATACGGTTGCAGCATTATCAGCATTCTGTGAGAAGGCCAGCATGGGTGTCTTG
GTTGCTCCAACGCTTTCCATAGGATCAATATTGTTGCAGCAGGCTGCAATTTCAGCTTCT
TTCCATTACCGCAACGTCGAAATTGTGGAATCCAAGGCTAATGCAAATGATCTTCCATCG
GCCGAAGCAAACCAAATTGCCAACAATCTCTCTAACCTCGGTCAAATCTATAACAGAGAA
GACTCCTCAACAGATGTCTTGGCAAGGGGTCAAGTTTTGGGAGATGGAATTCGCGTGCAC
AGTTTGGTTTTACCAGGGCTTCCCTCTAGTACAACAGTTCACTTTTCTGGTCTTGGAGAG
ATTTACACCATCAAGCATGATATCACAGATGTACAATGTCTTATGCCAGGCTTGTTGATA
GCCATTAGAAAAGTAGTGCGCCTCAAGAACTTAGTATACGGCTTGGAGAAGTTTTTGTGA
>c114900.graph_c0
ATGAAGTCAAATTATTGCATTTTGGTATGTGTTAGAGAAGATAAACTACCCGAGAAGAGT
AAAATCGATGACATTATAGAAGTTAGGAAAAATTGTTCAACCATGTGCATGGGATGTCAA
GCATCACTTATTGTATCAAAAGAAAAGAATAGACATGTGAGCTATAGAATCTTTTGA
>c114900.graph_c0
ATGGATTTGGACGCTGTCAATTTTTCTAACACGATGATGGAGACTCTTATCACTTCTGAT
GATAGACAAGTTACACATTCTGATTTTAATGATGAACCACAGATTGCTATTGTTGAGCGA
GAGAATATTTGGCCTCATGTCGGAATGAAGTTTCTATTTTTTGTTACTAACAAAGTTTAG
>c114900.graph_c0
GATGAAAGGTTATTCATTAATGAGGATGACAGCCTGCTAGCTTCAGGAAGTTTGTCTGGA
GGTTCTTCAGTTTCAGCAGGAGGTGTAAAGAGGAAATATGATTTGATGATGTCACCCGCC
AAAACCATAAGTCCGCTTTCACCCCAGCGCTCTCCTGCATCCCATGCTAATGGCATTCCA
GGTAGCGCAAATTCAAAGATTGCTGCCACCCCTGTAAGCACAGCAATGACTACTGCAAAG
TGGCTTCGAACTGTCATTTCTCCGCTTCCATCAAAGCCGTCACAAGAGCTAGAGCGATTC
TTAACTTCATGCGACAGAGATATTACTAGTGAGGTAGTACGCAGAGCACAGATTATATTG
CAAGCTATATTTCCTAGTAGTCCCCTTGGCGAGCGATGTGTAACTGGAAGCCTGCAAAGT
GCCAATCTCATGGACAATATATGGGCCGAACAACGAAGATTAGAAGCCATGAAGTTATAC
TATAGGTTGTTGGCAACAATGTGCCGAGCAGAAGCTCAAATACTTGGCAACAATTTAACT
TCACTGCTCACTAATGAGAGGTTCCATAGGTGTATGCTTGCATGTTCTGCAGAATTAGTC
CTGGCTACTCACAAGACTGTGACAATGTTGTTTCCTGCTGTACTGGAGAGGACTGGAATA
ACAGCTTTTGATCTTAGCAAGGTGATAGAAAGTTTCATTAGATATGAAGAATCTCTCCCA
AGAGAATTGAGGCGACATCTTAATTCATTGGAGGAACGACTTTTGGAGAGCTTGGTATGG
GAAAAAGGTTCTTCGATGTATAATTCATTAGCAGTAGCTAGACCTGCCCTTTCTGCAGAA
ATCAATCGGCTTAGTATGTTAGCCGAACCAATGCCATCATTAGATGAAATTGCAACGCGT
ATTAACTTCTCTTGTGGAGGACTGCCTCCTGTGCCTTCCTTGCCTAAGCCCGAGACTTTG
CCTGCTCAAAATGGGGATATGAGATCACCAAAGCGGCTCTGTACAGAGAATCGAAATGTT
ATAGCGGAACGAAATTCTTTTACTTCACCGGTGAAAGATAGGCTTCTTCACTTAAGCAAC
CTTAAATCAAAACTACTCCCACCTCCGTTGCAATCAGCATTCGCCAGTCCAACAAAGCCG
AATCCAGGAGGTGGAGGAGAAACATGTGCAGAAACTGGGATCAGCGTCTTTTTTAGCAAG
ATTGTCAAGTTGGGAGCAGTCAGAATAAGCGGAATGGTTGAAAGACTACAATTGTCTCAG
CAGATAAGGGAGAATGTATACTCTCTTTTCCAGCGAATCCTAAATCAATGGACATCTCTC
TTCTTCAACCGACATATTGACCAAATCATTTTGTGTTGCTTCTATGGAGTAGCAAAGATT
TCACAACTGAACCTAACTTTTAGGGAGATTATATACAACTACAGAAAGCAACCACAATGC
AAGCCACAGGTTTTCCGTAGTGTATTTGTTGACTGGTCGTCGGCACGCCGTAATGGGGGA
TCTAGACATAGAACAGGTCAGGAGCACATCGATATCATTTCATTTTACAACGAAGTTTTC
ATTCCCTCTGTAAAGCCACTTCTGGTTGAACTTGGCCCTGGTGGAGCAACTGTGAGAAGT
GATCAAGTACCCGAAGCTAACAACAAAAATGACGGCCATTTAGTTCAAAACCCGGGATCT
CCTAGAATATCACCTTTCCCAAGCCTTCCTGATATGTCCCCTAAAAAAGTGTCTGCCGCA
CACAATGTGTATGTCTCTCCATTACGGTCATCCAAGATGGATGCTTTAATTTCACATAGC
TCCAAAAGCTATTATGCATGTGTTGGGGAGAGCACTCACGCTTATCAGAGCCCGTCAAAA
GACCTGACTGCCATAAACAATCGGTTAAACAGCAACCGGAAAGTAAGAGGACCCCTCAAG
TTTGATGACGTTGATGTGGGCTTGGTTAGTGACTCTATGGTTGCAAACAGCCTCTATCTG
CAGAATGGAAGTTCCGCGTCATCATCGGGTGCACCGTTGAAGTCTGAGCAACCCGACTCT
TAA
>c115125.graph_c0
ATGCAGTTTTCTGATGGGAAAATCAACGAGTATTTATCGAAAATTGTCACTGGTGGCGGA
TCTTTGGAACAAGAATATCAAGGTTTTTCTGCAGCCTGCCCTTGGATGGATGTAGCGTTG
GTCGGAAGTGCTGGCCAGTCAAAACCAGTGCTTTTTGGACTGGACGAGATTGGCAGATTG
CATGCTAGCGGGGGGATAGTAGTTTGCAACAACTGCAGCAGTTTCTCATTTTACTCGAAT
TTGGCAGATCAAGTTGTGACACATCTAATTCTTGCAACTAAACAAGATCTGCTTTTTATT
GTTGACATTGTCGATATATTTAATGGGGAGTTAGACTCAAAGTATGGGAATTTTGTCCGC
AGTAACAGCAGAAAAAGGGAAGAAAATGAAAATTACATACATATATGGGAGAGAGGTGCT
AAAATAGTTGGAGTTTTACATGGAGATGAAGCTGCCACTATACTACAAACTACTCGGGGA
AACCTAGAATGTATATACCCTAGAAAATTGGTTTTGGTTTCTATCATTAATGCCTTAGTT
CAAAAGCGATTTAGAGATGCATTACTCATGGTTAGGAGACATAGGATAGATTTCAATGTA
ATTGTTGATTACCGTGGTTGGCAAGCTTTTTCAGAGTCAGCTTTTGAATTTGTCAGGCAG
GTCAACAATTTGGGTTACATAACTGAGTTTGTTTGTTCTGTAAAGAATGAAAATGTTATA
GAGACACTCTACAAAAATCATGTGTCCGTTCCCTGTTCAGAGGTTGCTAATGTTATGCTA
GCTGGAGGCCTCCAAAATTTCCCCGTAGACAACAAGGTTTCTTCAATTCTGATGGCCATA
AGAAAAGCACTTGAAGACCATTTTACAGAAAGCCCTGCTAGGGAGCTTTGCATATTAACC
ACACTTGCTCGGAGTGAGCCTCCATTACTTGAAGATGCTTTAAAGAGAATAAAAGTTATC
CGTGAAAAGGAGTTGTCTCATGCTGATGATCACAGGAGA
>c115125.graph_c0
ATGCAGTTTTCTGATGGGAAAATCAACGAGTATTTATCGAAAATTGTCACTGGTGGCGGA
TCTTTGGAACAAGAATATCAAGGTTTTTCTGCAGCCTGCCCTTGGATGGATGTAGCGTTG
GTCGGAAGTGCTGGCCAGTCAAAACCAGTGCTTTTTGGACTGGACGAGATTGGCAGATTG
CATGCTAGCGGGGGGATAGTAGTTTGCAACAACTGCAGCAGTTTCTCATTTTACTCGAAT
TTGGCAGATCAAGTTGTGACACATCTAATTCTTGCAACTAAACAAGATCTGCTTTTTATT
GTTGACATTGTTGATATATTTAATGGGGAATTAGACTCGAAGTATGGGAATTTTGTCCGC
AGTAACAGCAGAAAAAGGGAAGAAAATGAAAATTACATACATATATGGGAGAGAGGTGCT
AAAATAGTTGGAGTTTTACATGGAGACGAAGCTGCCACTATACTACAAACTACTCGGGGA
AACCTAGAATGTATATACCCTAGAAAATTGGTTTTGGTTTCTATCATTAATGCCTTAGTT
CAAAAGCGATTTAGAGATGCATTACTCATGGTTAGGAGACATAGGATAGATTTCAATGTA
ATTGTTGATTACCGTGGTTGGCAAGCTTTTTCACAGTCAGCCTTTGAATTTGTCAGGCAG
GTCAACAATTTGGGTTACATAACTGAGTTTGTTTGTTCTGTAAAGAATGAAAATGTTATA
GAGACACTCTACAAAAATCATGTGTCCGTTCCCTGTTCAGAGGTTGCTAATGTTATGCTA
GCTGGAGGCCTCCAACATTTCCCCGCAGACAACAAAGTTTCTTCAATTCTGATGGCCATA
AGAAAAGCACTTGAGGACCATTTTACAGAAAGCCCTGCAAGGGAGCTTTGCATATTAACC
ACACTTGCTCGGAGTGAGCCTCCATTACTTGAAGATGCTTTAAAGAGAATAAAAGTTATC
CGTGAAAAGGAGTTGTCTCATGCTGATGATCACAGGAGAATGACCTACCCTTCTGCTGAA
GAAGCTTTGAAACATCTGTTGTGGTTGGCCGATGGGGATGCTGTCTATGATGCTGCTTTG
GGTCTTTATGATTTAAAACTCACCGCTATTGTGGCATTGAATGCCCAAAAAGATCCAAAA
GAATTTCTTCCTTTCTTGCAAGAGTTGGAGCGTATGCCTACACCATTAATGCAATACAAT
ATCGACCTTAGGCTGAAAAGGTTCGAAAAGGCTCTCAGACATATTGCTTCTGCCGGCGAT
TCTTATTATGATGATTGTATGACACTGGTGAAGAAAAACCCTCAACTTTTCCCCTTGTCT
CTTCAACTTTTTACTGACCCTGCTAAGAGGATGTCATTCCTTGAGGCATGGGGTGATTAT
CTTAGCGGTGAAAAATGCTTTGAAGATGCTGCAACAATTTACTTGTCCTGTTTCAATCTG
GATAAGGCTCTTAAGTCTTATCGTGCTATTAATAACTGGAGTGGGGTGCTTACAGTTGCT
GGGTTCCTTAATCTGGGAAAGGATGAAGTACTGCATCTTGCCGGTGAGCTTTGCGAAGAA
CTTCAAGCACTTGGTAAGCCTGGTGAAGCTGCCAAAATTGCCCTGGATTACTGTGGAGAT
GTTAACTCTGGTGTAAATTTATTAATTTCTGCAAGGGATTGGGAGGAGGCTATGAGGGTT
GTTTTTATGCATAGAAGAGAGGACTTAGTTAAGGTTGTGAAGGATGCATCTGTTGAATGT
GCAAGCACACTTACCAATGAATATGAGGAAGGCTTAGAGAAAGTAGGGAAGTACTTGGCC
CGTTACTTAGCTGTTCGACAAAGAAGGCTACTTCTCGCAGCAAAGCTCCAATCAGAGAAA
CGTGAAGGTAGTGATGTTGAAGATGATGCTGCTTCAGAGGCTAGCAGTAATTTTAGTGGA
ATGAGTGCATACACCACAGGGACCAGGAAAAGTTCTGCTGCTTCTACTCTTTCAGCTGCA
ACTACCAGGGCAAGAGATGCTAGGCGTCAGAGGAAAAGAGGAAAAATCCGTCCTGGGAGT
GCTGATGAGGAGTTTGCGTTGGTGGATCATTTGAAAGGCATGTCTATGAGAGTGGAAGCA
AGACGAGAGCTGAAATCTTTGTTGGTTTCCCTTATGATGTTTGGTGAGGGTGAAACTGCA
AGGAAGCTACAGCAAATGGGGGAAAACTTTCAATTGTCTCAGATGGCAGCAGTCAGATTA
GCTGAGGATACAATATCAAATGATACCATAAACGAGTATGCACATACTTTGGAGCAATAT
ACCCGAAAAGTAAGGGATGAAATGCATGATTCAGAGGCTTTGTCGTGGCGGGTCAAAGTT
TTTTTAAGCAACGAGTGA
>c115318.graph_c0
ATGGCGTCGGCTCAGGTGAGGAAGCAAGAGCATCTCGAAGCTGGAAAACGTCGGCTGGAG
GAGTTTCGTAAAAAGAAAGCCGAAGAGCGGGCCAAGAAGACTGCATCCTCTGGCACTGTT
CAGAATTCTAAAGCCAGCCAAAATCAGAAACAGCCTGTGCAAGTTGAAAATGTTCGAGTT
AATGAGTTAGATGGAGTTACCACATCTGATGGCATTGGCGGAGCTGTTACTGACACTGGG
ACAAGTAGCCAGAATGTGAATTTGTTTAACCAAAGTAGTAATCAAGGGTCTTTAGCTGGT
GCAAGTAGTCTTGTGAGAAATGATCTTAATACATCTACCACTAGTCCGGTGGAGGAACAT
TCAGATATTGATGAAGGTAAAAGATACAATGCTTCTACTTTTATTACATCTGAAGATGTT
AGTCAAAATAGTGACGCAAATAAAACAAATGATATATATGGAATTCACACCGGTGGTGTT
GGTGGATTTCCGTATGGAACAACAAACCACCAAAGTACTTTTCTACGCTCTCAAGGAAGT
CAAGAGTTTGATAACAGTACTAGTCAGTCCAGCCTTCATGGAATGAATGGAAGCCAGCCA
AACAAGAGTAACAATTCTGTGAAGGATTATGCAGTTACTGATGGCTCTTCTCCTTACTTT
CCGTCAAAAATCATACGTGAGAACTCTGTTGATTCACTACAGAAAGCTAAGCCGACAAAT
TCTAGCACTTTGGATAGTGGCTCTTCACATGGTTCGGTTTCTGGAGGCTTCAGTGATTCT
ATCAGTTCTATGTTTAGAGAGACCATTAGATCTGATAGTGATTTGCCTAGTCTTCATGGT
GCAACTATACCTAAATATGATTCCATTGGTTATGAAGTGAGGAATTCCTCTAACCATTCA
CCAATAAATTCAACATCAACGGAATCAAGTTCTAGAAAGTCACGTCCATCTTTTCTTGAT
TCTCTAAATGTTGCTAGACCTTCTATGGGGTCTCCATTTTATCAACCTGAGCAAGATGCC
TCTAAGTTTAGTCATTTAGAATCAAGCAGCAATGACACATCAGGGTCTACTTATTTCCAT
AAGCCACCTGAAGACACTAAAACTGTGGGACTTTTCTCAAATCATACAACTGCTCCAGTT
TTTAGTAATAATCAGGACACACCGATGATAAGTGCTAAGGAAAATGGCATGGAGAAGAAG
CACGACTTTTACTCATCTTCACATAATGAAGACTTTTCAACTTTAGAACAGCATATTGAA
GATCTAACACAAGAAAAATTTTCTTTGCAACGCGCTCTTGAGGCTTCTCGAGTTTTAGCT
GAGTCACTAGCTACTGAAAATTCATCTTTGACTGAAAATTATAATCATCAGAGAAGTGTT
GTCAATCAATTGAAATCAGAAATGGAGAACTTACAGCAAGAGATCAAAGCACAACTGGTT
GAGCTGGAGGCTATCAAGAGTGAATATACAAATGTGCAACTTGAGTGTAATGCAGCTGAT
GAGCGTGCCAAGTTATTGGCATCCGAAGTCATTGGCTTAGAGGAGAAGGCACTCAGACTA
AGATCAAATGAGTTAAAGCTTGAGAAGCAGCTGGAAATTGAACAAGCAGAAATTTCTTCA
TACAGAAAGAAAATGTCCAGCCTTGAAAAAGACCGCCGTGATTTGCAGTCAACCATTGAT
GCTCTTCAAGAAGAAAAGAAGATGTTGCTGTCTAAGGTACGAAAGGCTTCAGGATTCGGA
AAACCTGAGAATAAAACAAGTAAAAGAGATGGCTCTACATCTACCGAGGATTTAGTGAGT
GAAGATCCTGCTTCAAACTCCAACACAGAAATCAATGACAATGCTGCTGTTCGTGATGCT
GAAACATCTAGTTTGTCCATAGTTCCTGAAACTACACATTCATCTTTTGGAGTTTCTCCT
GTGAATATTCCTCATGATCAGATGAGAGTGATTGAGAACATTAATGCACTTATTTCTGAG
CTGGCATTGGAGAAAGAAGAATTGATGAAATCCTTGGCATTTGAATCATCTGAGAGTTCA
AGAATGAAGGAGATAAACAAGGAGTTGTCCCGGAAACTTGAGGTCCAGACCCAAAGATTA
GAGCTTTTGACTACTCAAAACATGGTTAATGGAAATATTGATAATATTTCGACAAAACAA
CCAGATTCTCGTGTTACGTATGAGAACATTCCGTATGCAGATGAGGGTGATGAGGTGGTG
GAAAGAGTGTTGGGATGGATTATGAAGCTATTTCCTGGTGGGCCGTCAAAACGAAGAACT
AGCAAGCTTCTCTGA
>c115318.graph_c0
ATGCAGTCTTCTTGGCCCGCTCTTCGGCTTTCTTTTTACGAAACTCCTCCAGCCGACGTT
TTCCAGCTTCGAGATGCTCTTGCTTCCTCACCTGAGCCGACGCCATTTGAGAAAAGCGGA
GGATCTACAAGAGATTTTAGAAATCTACGAATTCAAAATCTCAATGCATAA
>c115318.graph_c0
ATGAGTAACGGGTCAGCAAAGTTTACAAAGTTGCTTTTTGTTCGTTGCCTCAGTACACTG
GAGGGCGTGATCTGTGTATATTTGAGTGAATTATACAGCAAAATTCTTCAAAAGAAATGG
GTTTCTTTTGAAAGCTGTTTATTGATTGGCAATTCCATATATGCAATTATTTTGGAAGAT
GGCAATAAATCTGTTCTGCGGTTTTATCTCAAGATTCAATCCAAGTTTTGTGCAATAGTA
GTTGGATATGAAAGAGGCTACCAAGAAGCTTTGTGGGAACGGGGCAATTTTCTTTAA
>c115344.graph_c1
ATGGATCCCAAAAACTCAAAGCAACAATCACAACTTGCAAACATGGGAGAGAACAAAGAA
TCAGAGGCAAAAAATCTTCAAATTGTGTTATCAGAAACAACAACAACAACAACAAAAGAT
GAAACAAAGAAACAACTAGCACCAAAAAGAACATCAAACAAAGACAGACACACAAAAGTT
GAAGGAAGAGGAAGAAGAATAAGGATGCCAGCTTTATGTGCAGCAAGAATCTTTCAACTA
ACAAGAGAGTTAGGTCATAAATCAGATGGTGAAACAATTCAATGGCTTTTACAACAATCT
GAACCATCAATCATAGCTGCAACAGGAACAGGAACAATACCAGCTTCAGCTTTAGCTTCT
TCTGGTAATACTTTGACACCACAAGGTTCATCTTTGTCTTCTGGTTTGCAGTTGAATGAT
AGGAATAATTGGGCTCAGACCCATCAAGCCCACCAGGCCCATCAGGCCCATCAAGGTCAT
CATGTTAGTTCTACAAGTTTATGGCCTCATCATCAAGTTGGTGGATATGGATTTCATCAA
TCATCATCTTCTGGTGGTTTAGTAGCTACTACTGTTGGTGAAAATAATAGTGGAAATTAT
TTTCAGAAAATTGGGTTTTCTGGATTTGATATGCCAACAGGAACAAATTTGGGAGTGGGA
GGGATGAGTTTTACATCAATTTTGGGGGGTGCAAATCAGCAGATGCCTGGTTTGGAATTA
GGGTTGTCACAAGATGGACATATTGGTGTGTTGAATCAACAAGCTTTGACTCAGATTTAT
CAGCAGATTGGTCAAAATCAAACTAGGGTTCAGCACCAGAATCAGCAGAATAATAATACT
CCTAAAGATGATTCTCACAATTCAGAACAGTAG
>c115344.graph_c1
ATGATTCTCACAATTCAGAACAGTAGAGAGATTTTTCATGAATTTGTGCAGAGTTTGAGG
TTTTATAAAAAAAAAAAAAAAGTGTTCATTATTTCTCTAAGGCATAATTATTTCTCTAGT
TTCACATCTCACCATCATTTGCATTCATTTGATTATCTTCTTTCTTTTCCCATCTTCTCT
CCTCTTACCTCAAACATCACCCACCTACTACTTTTTTTTCTTGGAAAATTAAAAGGGACC
AATTAA
>c115344.graph_c1
ATGAATCCAGTTCCTTTTCAGTCTGCACCTCCGCCACCACCACAACCTTTTCTTGAACCT
ATGCAGCTTCCAATATTACCACCCGAACCACCAAAGTCAAGTTCCTTTTGGGAGACCAGA
AATGTCTGTGATCGGTTCAGGGAATTGCAAGATACTCTAAATCTTGTAAAGGGAATGCAA
AAGGAACTAGAGATGTTGAAGATGATCAAAGAGAGTAAAGGGCCTTTAGAAGAAACTCAT
GGCTCAAACGAAAATCTTTTAAGTTTTATGAAGTGTCTAGAGGACAGAGGGGTTAGTATA
GAAACCCAAGAAGCAATGGCTGTTGAAGAAGCAAATTCTTTAATGTTAAAACTAAAAGCT
CAGCTGGAGCCATTCAGATATGTTGCGGATGAAGCAAGTCCATGGGAAGAGAAATCAGCA
GTGGCCAGGTTTACAAATAAAGTGCATAAGTCTAAACGGAATAAACTCTGGAGGAAGAAA
AAAAGGAAGCGTATTGCGGAAATGCTGGCAAAGGAGCACGAGCAATTTGATCAAATTGAC
CGAGAGGCTGATGAATGGAGGGCTAGGGAGATTGCCAAGGAAATTGCAAGTATCAAGGTA
AAAAAGATGAACGAAATTGCAGAGCTTAAAGTCAAAGAAGAGAAGAAGAAATTAGAGTCT
GAGCTCGAGTTGCTCTTGATGGAGGAGAAACTTAAAGAATTACGCTCCATAAGGATACAA
AAGTTGAAAAAACAAGGCCATTTTCTCCCAGAGGAAGATGATAAATTTTTTGAGAGAGTT
CAGGCTGCAGTGGAAGAAGAGGAGCGTGAAGCTTTGGCTGCAGCTGAAACAGATGCTGCT
AAAGATGCAATTGCAACTGCCGAGGAATCCAGGAAAGCCATGCAGAACCAAGGGAAACTT
TCGAAAGAAAGCAATGATGAAAGTCAGATTAAGGAGAACAACGGGCAAATAGTCCATAGT
GTAACCGAAGAGGGATTAGATGCAACTGATGAGAAGAAATCTAGTAACATAGCATCTGAA
GGACAGAACTATGGAGGAGCTTATGATCCTTTGGCCAATTTACCGATTGAGTTCTATCAT
TATTATCATGGAAGCAACAATGACATGGGCACATTGATCGAGGTTAGAAGAGGATGGGAT
GCCTATATTCGACCGGGAGGAAGTCGCATACCAGGACACTGGGTTCAGCCTCCTCCTCCA
GCCAACGAGATATGGGCATCTTACTTGGTGAGGTCTGAATGA
>c115600.graph_c3
ATGAACGTTATGATGATTTCTACTTCCATTACTAGATTTACGCTTCCTCCTTCTCATTCT
CCTTTGTTAATCAAAATCAAAACATTTCATCCATCGTTGAAAATGAAATGTCGCTGCAGC
AGCAGCAGCAGCAGCAAGAACTCAGAGGAGAACAACGATTTGAAGGACGCGCTTTCTGGA
ATGATGGGTGAACAAGTTGAACAACTCTTAAGCAGAGAAGAGAACAAAGTTTTGTTGGAT
AATTTAGAAAAAGCTTCACAGAGAGTTGAACTTGCTAAGACACAACTCGCTTTCATTCAG
AAACAAGAACTTGCTCTTAGACACTTTAAGGATTACACTCAACAACTTCAAGGAAACGCT
TTCCAGATTGCAGAAAGTCAAAGAGAAATTTCAGAGGCAAAAGCTATGCTTGAGGAAGCA
GAACGCTCTTTGTTGCTAAATGCGGGAGGTGCTGAAGAACGAGGTGCATTCATGGGGATG
AAAAGTGAAGAAGTTGATCGGGATGAAGAGAGATTGGAGTCGGTAAAAGCAGCATCTATC
TCTGCCCTTGTTGGCACTTTGTCAGGGCTCCCCATATGCTTCACTCAGGCCACCAACCCA
ACTCAGCTGCTTCTCTCTGTGGCAATCAATTTCGTATGTTGTGCATTGTTTGGAGTGACT
TTTCGATATACCGTAAGGAGAAACTTGGATGATGCTCAGCTTAAGACTGGGGTTGCAGCA
GCTTTTGGTGTTGTTAAAGGTCTTGCAATCCTAAGCGCTGGACCACTTCTTGAACTGAAC
TTCGAAAGCTTATTAGCGTATGCCTGGGATGGAACTATTTATGTGTCTGAGAATCTTATA
ATTTTTGTTTCTGCTGCTGTTAGTCTAGATTATTGTTTAAAGACAAGACTTTTGAGCCCT
TTTCCAATTGATAAAACACGTTAG
>c101947.graph_c1
GTTTGGAGTTCAAGTGCTTCACCTGTTTCTGAAGGTGGAATCCATGTCTTTAGAGGTGGT
GGTGATTATGGAAATGATCAGCTTAATGGAGTAGCTCACCAAAAAGATTATGAAGAATTT
GGTCATGATGAGTTTAGCTTTGGAAATAGAACTGTTGCTAATGGTGTGGACAAAGAAGGA
CCAGTGCTATCCAAGCTTGGTTCAAGCTCAACTACTGAGCTTCATCCTAAAGATGGATCT
CAAGGTGAAGCTAAGCCAACAAACATGCCACCTGCTAGTGTTATGACAAGACTCATTTTG
ATTATGGTGTGGAGAAAATTGATTAGGAATCCTAATACTTATTCCAGCCTTATTGGTCTC
ACTTGGTCTCTGGTCTCATTCAGGTGGAATGTTGTTATGCCTGCTATTGTTGCTAAATCT
ATAGCAATTTTATCTGATGCTGGCCTTGGAATGGCTATGTTTAGCCTTGGGTTGTTCATG
GCATTGCAGCCAAGGATTATTGCTTGTGGAAACACCGTGGCTTCTTTCGCGATGGCGGTT
CGCTTCCTTACCGGTCCTGCTGTCATGGCCTTTTCTTCATTTGTTGTAGGACTCAGGGGA
GTTCTGTTGCACATTGCCATTGTACAGGCTGCTCTTCCCCAAGGAATAGTCCCTTTTGTG
TTTGCCAAGGAATACAATGTTCATCCTGACATTCTTAGCACTGGGGTTATATTTGGGATG
CTAATTGCTCTTCCTATCACATTAGTTTACTACATTTTGTTGGGACTTTGA
>c101989.graph_c0
ATGGGAAGCTCTTTGACCCCACAAAAAAATGGTAGAGCATCAGGGAATGGTTTAAATGTT
ACCCCTAGCCAAATCAAGAAATACACGTTGGTTGATTTGCCAAAAGATGCTAGGCCACTT
TTGGTCTTCATCAATACCAGAAGTGGTGGGCAGCTTGGGCCTTCTCTTCACAGAAGATTA
AATATGCTACTAAATCCTGTTCAGGTCTTTGTATTGAGTGCTTCTCAAGGTCCTGAGGTA
GGTCTGGAATTGTTCAAAAGTGTACCATATTTTAGAGTATTGGTTTGTGGCGGGGATGGC
ACTGTTGCATGGGTCCTCGATGCTATAGAAAAACACAATTTTGAGTCACCTCCACCTGTT
GCAATTATTCCCCTAGGCACTGGAAATGATTTGTCCAGGGTTATGAATTGGGGAGGAGGC
TTCTCTGCACTGGATGGACAGGGCGGGCTGACCATGCTTTTGCATGACATTAGCATTGCA
GCAGTTACTATGTTAGATCGTTGGGAAGTTAAACTTGCAGAAGAAGACTCTGAAGGAAAA
CCACATAAAGTGAAAACTAAATCCATGATGAACTACCTAGGAATTGGATGTGATGCAAAG
GTTGCATATGAATTTCATGTTACTCGAGAGATAAATCCTGAAAAGTTTAGTAGCCAGTTT
TTTAATAAATTACGATATGCAAAAGAAGGAGCAAGAGACATTATGGACAGAACTTGTGCT
GACTTGCCATGGCAAGTATGGCTTGAAGTGGACGGAAGAGACATTGAGATTCCCAAGGAT
TCAGAAGGCTTAATTGTGCTTAATATTGGGAGCTACATGGGTGGAGTAGATCTTTGGAAA
AATGACTATGAGCATGATGATGATGATTTCAGTCTTCAATCCATGCATGACAAGATGCTT
GAGGTAGTATGTGTTTGTGGAGCATGGCACCTGGGGAAACTTCAGGTTGGACTTTCACAA
GCAAGAAGGCTAGCTCAAGGCAAAGTCATCAAGATACACTCTTCCAGTCCTTTCCCAGTT
CAAATAGATGGGGAACCATTTATCCTACAACCAGGCTACATAGAGTTAACTCATCGTGGA
CAGGTATTCATGTTGAGGAGGACTTCAGAAGATGAGCCTAAAGGACAAGCAGCTGCTATA
ATGACAGAAGTATTATTAGAAGCGGAATGCAAGGGCATTATTAATACATCTCAGAGAAAA
GTTCTTCTCAAGGACATAGCCATCAATCTTTCTTAA
>c102838.graph_c0
ATGGAAACAGAGGCGTTGCGTTCTGAACAGACGAAGAGTAAAATGGAGGCAGAGACATTG
AGTACTAATCCCCCTCCAGGTTTTCTTATTCGCGCACTTCCGGCTGTTATACCCGTGCTT
TTGATTTCGATAGGATATGTTGACCCTGGAAAGTGGGTGGCAAGTATGGAAGGTGGTGCG
AGGTTTGGTTTTGATCTGGTGGCTTTTACGCTAATTTTCAGTTTTGCCGCTATCTTTTGT
CAGTACTTATCTGCAAGGGTTGGTGTAATCACTGAACGAGATCTTGCTCAGATTTGCAGT
GATGAATATGATACATGGACATGCCTTCTCCTTGGAATTCAAGCAGAACTGTCCGTGATT
ATGCTAGATCTTAACATGATCTTGGGCATGGCACAAGGATTAAATCTTATTTTTGGGTGG
GACTTGTTCACCTGTGTCTTTTTAACTGCCACTGGTGCTGTTTTTCATATTCTTCTTGCT
GTCCTCTTTGACATTGAGAAGGCAAAATTCCTAGGACAGTTTGTGGCAGGCTTTGTATTA
CTTTCTTTTGTACTTGGAGTATTCATCCAATCAGAAGTTCCAGTTTCCATGAATGGAATA
CTAATAAAGTTAAGTGGGGAGAGTGCATTTATGCTGATGAGTCTTCTCGGAGCAACTCTT
GTGCCTCACAACTTTTACCTTCATTCTTCTATTGTACAGTGGCATCAGGGACCAGCAAAC
ATTTCTAAAGATGCATTGTGTCATAACCATTTTTTGGCCATCTTATGTGTCTTCAGTGGC
CTTTACTTGGTAAATAATATTCTGATGACCACCTCAGCAAATGAGTTCTACAGTACAGGT
CCTGTATTGCGTACTTTTCAGGATGCGCTGTCACCAATGGAACAGGTGTTACACAGCCCA
ATAGCCCTGCTTGGCTTTGCACTCATTCTGTTTCTTGCCAATCAAACTACAGCATTAACT
TGGAGTTTAGGCGGAGAAGTTGTAGTTAACGGTTTCTTAAAACTAGACATACCAGGTTGG
CTTCATTATGCGACAATTAGAGTGATTGCTGTGCTGCCCGCCCTTTATTGTGTCTGGAGT
TCAGGAGCTGAAGGGATGTACCAGCTACTTATAATCACTCAGGTTTTAGTAGCTTTGCAG
CTTCCGTCGTCTGTGATTCCTCTTTTTCGAGTTGCCATGTCTAGATCAGTAATGGGTGCA
CACAAGATCTCCCAGTCTATGGAGCTTTTGGCATTGACCATATTCCTTGGGATGCTTGGC
CTGAATATCTTCTTTTTGGTAGAAATGATATTTGGCAATAGTGAATGGGCGGATGATTTG
AGGTGGAATGTGGGGAATGGAGTGTCTGTCTCGTATTCAGTTCTTCTCATTGCTGGTTTT
TTATCAATATGTTTCATGCTTCGGTTACTAACCACTCCTTTAAGATCTGCCAGCATTCAA
TTAAACTGGGATATGCCAGAGGCTGTACTAAATCCGCTGGTTGGTGGTGAAGAATCACAT
GTAACTGAAACAGTGGGTCATGAAGATGAGTCTTTCCAAGCTGACGAACCAGAACCAGCT
TTGGCAAGGTCATTAGAGTACCCAGAAGTATCACTTGCTAGTTTTCGTCCTGATCTACCT
GAAACTGTAATGGAACCTGATCCCCTGGTGAATGCTTTAAAGGAGAATCATTCTGTTGCA
CCATCAGTTTCCACATCTGATTCAGGGATAGTATCAAAAACTGTAGCTAATGATAGTTCT
AGTACTGATTCTAAACTTGAAGACACGTTTACTATCATTGAAACAAATGCTCCAATTGAG
AAGACTGTGGAAATTGAAGATGATTCTAATGTTGAAAGGGATGATGACGATGTAGACTCA
TGGGAAACTGAAGAATCATCCAGAGCAGTCTTGGCAAATGCCCCATCATCAACATCAGAA
GGCCCTCCATCATTCAGGAGTATTAGTGGGAAAAGTGATGACGGTGGTGGTAGCTTTGGA
AGTCTATCGAGAATAGAAGGCTTAGGACGTGCTGCAAGACGTCAGCTAGCTGCTACTCTT
GATGAATTTTGGGGACAGCTTTATGATTTCCATGGTCAAGCAACCCAGGCAGCGAAGGCC
AAGAAAATTGATGTTTTGCTGGGGATGGTAGTAGATTCAAAACCCACCGCTTCCTTGCAG
AAAATGGATGCATGTGGAAAGGACTATCCTGAATACTTAGTATCTGTAGGTGGTAGAGCT
TCTGACAATTTAATCAACGCTGGCCCGTATGACTATTCCAAGCAGCCTAGGATGCAAAGT
AATTCAGAGTCTTCATATGGTCTTCAAAGGAGTTCTTCCTCAGTGCGGGCAAGTCCCATT
CAGTTATTGGATGCATATGTACAAAGTTCCAACCGCAATCTCAGTGATTCTGGTGAGAGG
CGCTATTCCAGTGTTCGCAATCTTCATTCATCTGAGGCCTGGGATTATCAGCCTGCTACA
ATACATGGTTATCAGACCGCATCCTATCTTAGCCGGGGTGTGAAAGATAGATGTTCTGAA
AACATAAATGGTTCAATGCCATTGTCATCACTGAAGTCCCCTTCCACAGGTAATCCAAAC
TATAGGGATTCCCTTGCATTCGCTTTGGGAAGAAAGTTGCATAATGGTTCAGGTGTAGGC
CACCCCCCTGGGTTTGAAAATGTAGCTGTCTCTAGAAATCGCCAACTACAAACTGAGAGG
TCCAATTATGATTCTAGCTCCCCTGGAGCTGCAGCTAATACAGTTAGTTCAGTTAACACT
AAAAAGTACCACAGCTTGCCGGACATTTCAGGATACTCCATTCCTTACAGAGCTGGCTAT
GTGTCTGATAAGAATGCACCATGGGATGGTTCTGTTGGATATGGTTGTTTTGCTGGCAGG
ATGGGGTATGAACCATCTTTGTTTTCAAATTCTGGATCAAGAGCCGGAGGATCTCATTTG
GCCTTTGATGAAGTCTCTCCATACAGAGAGGCACACTCTTCGCAATTGAGTTCTGGTTTT
GACACTGGATCCCTCTGGTCTAGACAGCCTTTTGAGCAGTTTGGTGTTGCTGATAAAATT
CATAATGTTGCAATGGAAGGTGCAGGAAGCAGGCCTAATGCAATTGTTCAGGAAACTACA
TTTGAGGATATAGAGGGGAAACTTCTTCAGTCTGTTAGACTTACCATTATGAAGCTCTTA
AAACTGGAGGGATCTGATTGGTTGTTTAAACAGAATGATGGAATTGATGAGGATCTGATT
GATCGTGTAGCAGCAAGGGAGAAGTTTGTTTATGAAATTGAAGCTAGGGAAACGAATCAG
GGTATTCATATGGGTGACACTCATTATTTTCCTTCTGATAAGAAATCTGTTTCTTCGATG
AAAATCAACGAGGCAAATGCCTCTAGTCTTTCGGTTTCCTCAGTTCCCAACTGTGGGGAG
GGATGTGTATGGAGAGCAGATTTAATAATAAGCTTTGGGGTGTGGTGTATCCACCGTATT
CTTGACCTGTCACTTTTGGAAAGCCGGCCAGAGCTATGGGGGAAATACACCTACGTGCTC
AATCGCCTCCAGGGCATCATCGAACCAGCTTTTTCAAAGCCTCGTACTCCTTCGGCCCCA
TGTTTTTGCCTTCAAGTTCCAACCACGCACCAGCAAAAGTCAAGCCCCCCTCTTTCTAAC
GGGATGCTACCCCCAACGGTAAAACCAGGCCGGGGAAAATACACTACTGCATCATCGTTG
CTTGAGCTGATTAAAGATGTGGAGATCGCTATCTCTAGCAGGAAAGGACGTACAGGTACT
GCAGCTGGTGAGGTGGCTTTCCCAAAGGGGAAGGAAAATTTGGCATCCGTTCTTAAACGG
TACAAGCGAAGGTTATCATCCAACAAGCTTGTTGGCAATCAGGAGGGGACTGGTTCTCGC
AAGATCCCGTCATCAGGATCATACAGCCAATAG
>c102838.graph_c0
ATGTTTTATAATTATACTGTGAAGCAGCTCATACCTAGATCAAGGAGTGCACTGCCTCCG
TGTATCAGATTCCTTGCAGCTGATTTTATCTTTGTATGTTACATACATATAAGGAAAGAA
TTATATGCAATTGTGGCAAAAACCAAGTTGAAAACAATTAGATGGAAAATATTTCCACTT
TGTTTTTGTTTTGTTCGGATTTCGTTGCTTATCTAG
>c103576.graph_c0
GGGCTGTGGGTTTACGTTGCTTCAAACTTTACCGAACTTCCACCGAACAAATATGGCTCT
ATACTCAGATTAACAACACATTCATCGTTTAACTTGCAGAAAACACAAACCAACGTAAAC
CCAAAAACAATGCCATCATGTTCATGTTCATGTTCACTTCCTCTCTCTCATCTTTCTCTC
TCTTCCTTCTCCAAAACACCACTCCCACAAAAACGTTATCCACTTCATCCTCGTATCTCA
ACAAAATCCTCAACCAACAAAAACCCTGAAACAACAAAATCCACTTCATGGGTAAGTCCA
GATTGGCTCACATCACTTTCCAAATCCTTAACAACATCAAAAGATGATGATTCCAACATT
CCTATAGCAAGTGCTAAGCTTGATGATGTTTCTGATCTTTTGGGTGGTGCTCTTTTTCTT
CCTTTGTTTAAATGGATGAATGAGTATGGTCCTATTTATCGTTTAGCTGCTGGTCCTAGA
AATTTTGTTGTTGTTAGTGATCCTGCTATTGCTAAACATGTGCTTAAGAATTATGGGAAA
TATGGTAAAGGTCTTGTTGCTGAGGTTTCTGAGTTTTTGTTTGGGGATGGTTTTGCTATT
GCTGAAGGACCTCTTTGGACGGCAAGGCGCAGGGCTGTGGTTCCATCTCTTCACAAACGG
TACTTGTCTATTATGGTGGATAGGGTGTTCTGTAAATGTGCAGAGAGATTAGTAGAGAAG
CTACAAGCCGATGCAGTTAATGGAACTGCTGTTAACATGGAAGACAAGTTTTCTCAGTTA
ACCCTTGATGTTATTGGTTTATCCGTATTCAACTACAACTTTGACGCACTGAATTCAGAC
AGTCCTGTTATTGAAGCCGTTTACACTGCACTGAAAGAGGCAGAGGCTCGGTCAACCGAT
CTTTTGCCCTATTGGAAGATTGATTTTCTTTGTAAGATAATTCCAAGACAAATAAAGGCT
GAAAATGCTGTTAGTGTTATCAGGAAAACTGTAGAAGACCTTATTGAACAATGTAAAGAG
ATTGTAGAGTCCGAGGGTGAAAGAATTGATGCTGATGAATATGTGAATGACGCTGATCCT
AGTATTCTTCGATTTTTGCTTGCCAGCAGAGAAGAGGTTTCTAGTGTGCAATTAAGGGAT
GATCTTTTGTCAATGTTAGTTGCTGGTCATGAGACCACTGGTTCGGTGCTGACTTGGACA
CTTTATCTTCTAAGTAAGGATTCTTCCTCATTGGCAAAAGCTCAAGAAGAGGTAGACAGA
GTTTTACAGGGAAGGCGTCCTACCTATGAAGATATGAAAGATCTTAAGTTCTTGAATCGC
TGTATTATCGAGTCACTCCGACTTTATCCACATCCTCCTGTATTGATAAGAAGATCTCAA
ATTCCTGATGAGCTTCCGGGTGATTACAAAATCGATGCCGGTCAAGATATTATGATTTCT
GTGTACAACATACATCATTCTTCTAAGGTTTGGGATAGAGCTGAAGAGTTTTTGCCAGAA
AGATTTGATTTGGATGGTCCAGTACCAAATGAAACAAATACAGATTTCAGATTCATTCCA
TTCAGCGGAGGACCTCGAAAGTGTGTCGGTGATCAGTTTGCGTTATTGGAAGCTACCGTT
GCTCTTGCAGTCTTTTTACAGCACATGAACTTTGAGCTGGTCCCTGCTCAGAATATTGGC
ATGACTACTGGAGCAACAATACATACAACAAATGGCTTGTACATGAAACTGAGCCAACGG
TTGAAATAG
>c104021.graph_c0
ATGCTTGTTGTTCTTGAAGATTGGAGAAATTCACGCATAATCCAAGTAGCTGCCATATTG
GTTTCCATTTTAATGATTGTTCCATCAGCTGATGCTGTTGATGCACTCAAAACTTGTGCT
TGTTTGCTCAAAGAATGCAGGGTAGAATTGGCTAAGTGTCTTGCAAACCCATCATGTGCT
GCCAACATTGCTTGTCTCCAAACTTGCAACAATAGACCAGATGAGACTGAATGCCAAATC
AAATGTGGGGACGTGTTTGAAAACAAAGTGGTTGATGAATTCAATGAGTGCGCTGTATCG
AGGAAGAAATGTGTGCCTAAGAAATCTGATGTGGGAGAATTTCCTGTTCCAAACCCGGAT
GTCCTTGTGAAGAGCTTTAATATTGCAGATTTTAGTGGCAAGTGGTTCATCACTAGTGGC
TTAAATCCTACATTCGATGCCTTTGACTGCCAATTACATGAATTTCACACAGAATCAAAT
AAACTTGTTGGTAATATAACATGGAGGATACCAACTCCAGATGGTGGATTTCTTACAAGG
TCAGCCGTGCAGAAATTTGTTCAAGATCCTTCAAATCCAGGAATCCTCTATAATCATGAT
AATGAGTACCTTAACTATCAAGATGACTGGTATGTCGTGTCATCTCAAATCGAGAATAAA
CCAGATGATTATATATTTATATACTACCGAGGCAGAAACGATGCCTGGGATGGCTATGGT
GGTGCCGTTGTGTACACAAGGAGTGCAGTTTTACCTGAATCTATTATTCCTGAACTTGAT
AGAGCGGCAAAGAGTGTAGGAAGAGACTTTAGCAAGTTCATCAGAACAGATAACACATGT
GGACCAGAGCCTTCCATTGTGGAAAGGCTGGAGAAAAAGGTAGAGGAAGGAGAGAAAACC
ATTGTGAGGGAAGTTGAAGAGTTAGAAGAGGAGGTGGAGAAGGAGGTAGAGAAGGTTGGT
AAAACAGAAATGACCTTGTTAGAAAGGCTGGCAGAAGGGTTTAAAGTGTTTCAAGAAGAT
GAGGAAAATTTCTTAAGAGGGTTATCTAAAGAAGAAATGGAGATACTGGACAGTCTCAAA
TTGGAAGCTGAGGAAGTAGAAGAGCTCTTTGGACGTGCCTTGCCGCTAAGGAAACTAAGA
TAA
>c104021.graph_c0
ATGTATATGGCAACTTTGGGTGCAAACTCAAATATTATCTTTAGAAGTGATGGAAGGTTT
CATAGAACAACAACAACAGCAACAGCAAGGTTTCAATATTCTCCTACTAGTAGTAGTAGT
AGTACTGTGGCAGTGTTCAAAGTATTGTCTACAACTAGAAAACAACCTACACGATTGCAT
TTCTTAAGACATCATCGTAATTCTCGCGGTTCGGTATGCCAATGTCAACACCACCACAAA
GGGAGAGGAGAATCTTCTCCCAATCCTTCAAACATCCCACCGGTAAGTAAGTATTACAAA
ATGGGGTGA
>c59936.graph_c0
AAGCTAAGCCAAGCTCCTTCACAGCTTAGTGTGTTTGCAACATATAGAAAGGACAAAGAA
CAACTACTTGTTCGTTTACTTGGGCAAAGAACAACAAAGCTAGCCCAGCTCTTCACAAGA
CTATCCATTATCATCATCATCACCATCACCAAACCCCTCATCAAAGGGAAAATTTCTCCA
CCAGAGCTTTAA
>c59936.graph_c0
GGTGTACAGATTGCTATCTCTGCGTCTAACACTGGCGGTGCTTGGGATAACGCCAAGAAA
TATATTGAGGCCGGTGTTTCTGAGCATGCAAGGACCCTTGGTCCCAAGGGATCCGACGCA
CACAAAGCGGCTGTGATCGGTGATACTGTTGGGGACCCACTCAAGGACACATCTGGACCG
TCACTCAACATCCTCATCAAGCTAATGGCAGTCGAGTCACTCGTGTTCGCTCCCTTTTTT
GCTACACACGGCGGTCTACTATTCAAGCTTTTTTAG
>c62096.graph_c0
GGAAGAGTAATGAGCTCTACCGAAAGCTTTATTCATGGGCTAGATGAGAAGACAAGTGCA
TCATTGAAGTTCACAGTTTTGAACCCAAAGGGACGAATCTGGACAATGGTAGCTGGAGGA
GGTGCTAGTGTCATCTATGCAGATACGGTTGGTGATCTCGGCTTTGCTGCTGAGCTTGGA
AACTATGCTGAATACAGTGGAGCACCCAACGAAGAGGAGGTGTTGCAGTATGCCCGAGTT
GTAATTGATTGTGCAACAGCAGATCCTGATGGCCACCCGAGAGCCCTTGTTATAGGAGGA
GGAATTGCTAACTTTACTGATGTCGCCGCTACATTTAATGGCATAATTAGAGCACTGAAA
GAGAAGGAGTCAAAGCTTAAAGCTGCAAGAATGCGTATATTTGTTAGGAGAGGAGGTCCA
AATTACCAAAGGGGTCTTGCGAAAATGCGGACTCTTGGAGAGGAAATCGGCATCCCTATT
GAGGTT
>c104758.graph_c0
ATGAACAAGTTTCAATCCACTCATACTACCTTGGAGATCTGTGCCTGGACTAGGTTTCAA
CCTGGTTTTCTTAACAGGCAGATTATAACATTGCTTTCAGCTCTGGATGTGCCTGATGAA
ATATTCTGGAAAATGCAGGAGGGAATGCTTTCAAGTTTAAATCAAATGCTGGTTGATCGA
GACGTGGCCTATGATGTTCTAACCAAGTCTTGTGCCGAGCATGGAAATGCTGCAGCAATA
ATGTTAAGTTGTGGCTTCAGTCCCAAAACAGAACCTCATCTTAGAGGCATGCTAAACTCT
ATACGTGCTGCACAGCTTTGGGGCCTTAGAGAAAAGTCTAGGATTTTTGTTTCATCAGGC
AGATGGTTGATGGGTGTCTTAGATGAGTTGGGTGTGCTTGAACAAGGGCAATGCTTTGTT
CAAGTGTCTACTCCTTCTCTTGAAAATTGTTTCTCAAAGCACGGCTCAAGATTTTCAGAG
ACCAAAACTGTGCATGTGATTAAAGGTATAGTGGTTATAGCCAAAAATCCATGTCTTCAC
CCTGGAGATGTGAGAGTTTTGGAGGCAGTTGATGTCCCGGATTTGCATCATTTATATGAC
TGTCTTGTTTTCCCTCAAAAGGGTGATAGACCCCATACCGATGAAGCTTCTGGAAGTGAC
CTTGACGGGGATTTATATTTTGTCACTTGGGATGGAAATCTCATTCCACCAAGTAAAAGG
AGCTGGCCACCTATGGAGTACGCTGCTCAAGAAAGCCGGCTTCAAACACGGCAAGTCACT
GTCCAGGACATTATAGATTTTTTTGTCAGAAACATGGTGAATGAGCAGTTGGGTTCAATT
TGCAATGCACATGTGGTACATGCTGATTCCAGTGACCACGGTGCCTTGGATGAGAAATGC
GTACACTTAGCTGAGTTAGCAGCTACTGCAGTTGATTTTCCAAAGACCGGCAAGCTTGTC
ACCATGCCTCCAAATTTGAAACCGAAATTGTACCCTGATTTTATGGGGAAAGAGCACCAC
CAATCTTACAAGTCCAAGAAAATCCTGGGGAGACTTTACCGGCGGATCAAAGATGCCTAT
GATAAAGATATTGATGCTCCTGAGTTTAACTGTGTGTCCAGTGATATACTTTATGATACA
GATCTTGAGGTTCCAGGATCTTCTGAATTCATTGCTGATGCATGGGAGCAAAAGTGCTCT
TATGATGGCCAGTTAAGTGGATTACTGGGTCAATACAAAGTGAAAACAGAAGAAGAAGTT
GTCACTGGACAGATCTGGTCCATGCCAAAATACAACAGCAGGAAGCAAGGGGAACTTAAG
GAGAGGCTGAAGCACTCCTACAGTGCACTGAAAAAAGAATTTAGACAAATTTTTGAGAAA
CTGAAATCAGATGTTGGAGAATTAAGCGATAAAGAAAAAAATTTGTTGTATGAACAAAAA
GCTTCAGCCTGGTATCAGGTGACATATCATCCTAAATGGGTGAAGAAATCCCTTGATTTG
CAGCCTAAATCCTCAGATAACCAGAGTGCAGATAGTTTGGGGAATATGGTGATGTTGAGT
TTTCCATGGATTGCAGTTGATTACCTTGCTTGCACAAAGACAAGGCATAGGAGAGTTAAA
GATTTTGACTCAACCAAGCAAGTTGATTCTCTGGCGAAGTATCTATCCGAAAGGTTATAG
>c81195.graph_c0
TCTCTCTCTCTCTCTAGAATCTCTCTTTCTCTCTCTCTCCCCTCCATTCCACTTTCTCTC
TCTAGCCTCTGCCCTCCAATGGCGATGTCGATGGCGGTTGCGGCGGTACCAGAGAATCTA
ACCAGAGAGCAGTACGTCTACATGGCTAAGCTCGCGGAGCAAGCTGAGCGCTACGAAGAG
ATGGTAAAATTCATGGAAAAGCTCGTAATCGGCTCCACCTCAGCCGGCTTCGAGCTGACC
GTAGAGGAGCGAAACCTCCTCTCCGTTGCCTACAAGAACGTGATAGGGTCGCTGAGAGCG
GCGTGGAGGATCGTGTCGTCGATAGAGCAGAAGGAGGAGGGGAGGAAGAACGAAGAGCAC
GTGGTGCTGGTGAAGGACTACAGATCCATGGTGGAATCGGAGCTGTCTGATGTGTGTGCT
GGAATTCTGAAGCTGTTGGATTCGCATCTCATACCCTCAGCATCGGCAAGTGAGTCCAAA
GTGTTTTACTTGAAGATGAAAGGGGATTATCATCGTTACATGGCCGAATTCAAGGTTGGG
ACTCAGAGGAAAGAGGCAGCTGAGGACACTATGCTCTCCTACAAGGCTGCTCAGGATATT
GCGGTTGCTGATCTTGCTCCAACTCACCCTATAAGGTTGGGGCTGGCACTCAACTTCTCG
GTTTTCTACTATGAGATTCTAAATGCATCAGAGAAAGCTTGTAGCATGGCTAAACAGGCC
TTTGAGGAAGCCATTGCTGAGCTGGACACTTTGGGAGAGGAGTCTTACAAGGACAGCACT
CTTATCATGCAACTACTGAGGGACAATCTCACTCTTTGGACTTCAGATATGCAGGAGCAA
ATAGACGAGGCTTGA
>c104806.graph_c0
GAGAGAGAGAGAGAAGAGAGAATGACAACAGCTTTCTTCACAGTTCCAACACCTCAACAT
TATCATCACGTTCAATTGTACAAACCAAAAAAATCATGGCCAGCTACTAAGATATTTGTT
CCTCCCACACTATGCTCTCCAACTTCACTCATTTCTTCTGCACCAGATGATGAACTTGCT
GTTTCTGATCAATCAGAATTCTCCACTAAACAGAGCGGTTGCAAAGCATGTGGAAACGAA
GAAATTGAGAAAGGATGCAATGGTGAGGGTAGGATGCAGGGTGGTATTGCAACAGTTCCT
GGCTTTGGCTGGTGGCCTATAAAGGCATACAGGCCATGTCCTGGATTTGTGGCTTCTGGT
GGTAGGTACAGACGACAGGGACAAAGCATGGACGAGGTTGTCTCCGGTAGTGGCAAAATT
AAAACACCAACTGTAACTGACTCCAAGTCAAGGTATCTATTGTCTCTTTCTCATGTATAT
GGGCTATCCAGTTTACCATTTATTTATAGATAA
>c104924.graph_c1
CATGCACACTATGTTCAGGGGGTAGCCTGGGACCCTTTAGGGAAGTATATTGCTTCTCTT
AGTTCTGACCGGACTTGCCGAATTTACATCAGTAAGCCCCATAAATCAAAGGGTGTTGAG
AGAATCAATTACGCTTGCAAGCATGTTATTTCTAAGGCAGAACAGCCATTATTAAAGAAT
TCCAAGTCGACAAAATATCATCTCTTCCATGATGAAACATTGCCCTCTTTCTTTAGAAGA
TTAGCTTGGTCTCCAGATGGTTCATTTCTACTTGTGCCTGCAGGTTCTTACAAAATCGGT
ACAGCGTCTGAATCTGTAAATGCAGCTTACATATTTTCTAGAAAAGATCTTTCTCGGCCT
GCTATACAGCTTCCGTGTGCAAGCAAAGCTGTTGTAGCTGTTCGATTCTGTCCTGTATTA
TTTAAGCTTAAGGGAACAAATTCAGATGGGTTATTTAAGCTCCCATATCGCATTGTATTT
GCCGTGGCCACATTGAATTCATTGTACATTTATGACACTGAGAACACTTCTCCAATAGCA
ATATTTGCTGGCCTTCACTATGCTCCAGTAACAGATATTACCTGGTCACCTGATGCCCAT
TATTTAGCATTCTCCTCGCAAGATGGTTTCTGCTCTTTGGTGGAGTTCGAAAATGACGAA
CTTGGATCACCTTACTGCTTATCAAAAGAAAATGTCTTGGAGGACAGTAAAAGCACCCTT
CAGACAGCCAATGATGCTGTACTGCCAACTGGGAGTGTTGGTGCAGTTGTAGCAGAAAGC
ATGAAAATGGAAGTGGAAGAAAAGGTTGATGACATGGACATAGAAGCATCTGCGGATATT
GGGGCAGTCACATCAGAAAGCAGCAAAACTGTAATACAAGATAAGGCTGATGACGTGATC
ATCAAATCAACTGGGAATGTTGGTGCAATTATAGCTGACAATAGGAAAAATGAAGCAGAA
CATAAAGCTGATGATATGGTCATTGAAGAAGTTACGGCAGATATTAGGAAAAATGAAGCA
GAGGAGAAGGCTGCTGACATGATCATTGAGACAACTAGGACTGCAAATATTGGAGCAGCT
CTATTAGATAATAGAAAAACCGAAGACACAGAAAATAAACCGCTTAGTGGTTTAGGCAGT
ATTAATTCTGGAGCCGAAGAGAAGGCGTCGAAACAACCAGCTAATCCAGATGGTAAACAA
AGTGAAGCAGAAGAGAAGGCAGATAAACCACAATCAACTTCGGACAGCATAAAATCTGAG
GCAGCACAAAAGACAGGGAATCAATCGTCCAGTTCAAAGAGCACGCCCATCACAAATAAG
CCAGCCAGGAAG
>c90927.graph_c3
TTCTATGAGGCCTTCTCCAAGAACCTCAAGCTTGGCATTCACGAGGATTCCACAAACAAG
ACCAAACTTGCTGAACTTCTTCGATATCACTCCACCAAGAGTGGAGATGAGATGACTAGC
CTCAAGGACTATGTGACCAGGATGAAGGAAGGCCAGAGTGACATTTACTACATCACCGGT
GAGAGCAAGAAGGCAGTTGAAAACTCTCCATTCCTCGAGAAGCTGAAGAAGAAGGGGATT
GAGGTCCTCTACATGGTTGATGCCATTGATGAGTATGCAGTGGGTCAATTGAAGGAATTT
GAAGGGAAGAAGCTGGTGTCTGCAACAAAGGAGGGTTTGAAACTTGACGAGACTGAAGAT
GAGAAGGCAAAAAAAGAAGCACTCAAGGAGAAGTTTGAGGGTCTTTGCAAGGTGGTCAAG
GATGTTTTGGGCGACAGAGTTGAGAAGGTTGTTGTGTCTGATCGTGTCGTGGACTCACCC
TGCTGTTTGGTGACCGGTGAGTATGGATGGACTGCCAACATGGAGAGAATCATGAAGGCG
CAGGCTTTGAGGGACTCTAGCATGGCTGGGTATATGTCGAGCAAGAAGACCATGGAGATC
AACCCGGAGAATCCCATTATGGAGGAGCTGAGGAAGAGGGCTGATGCGGACAAGAACGAC
AAGTCAGTGAAGGATTTGGTTCTCTTGCTCTTTGAGACTGCATTGCTCACCTCAGGGTTC
AGCCTTGATGACCCGAACACCTTCGGCAACCGGATCCACAGAATGTTGAAACTTGGTCTG
AGCATCGATGAGGAAGCTGGTGAAGCTGATGTGGACATGCCACCATTGGAGGA
>c93824.graph_c0
CTTCACGAGGATTCTAATCCTCGTGTAATCCACCGAGACTTTAAAGCTAGCAACGTGTTG
TTAGAAGATGACTTTACCCCCAAGGTTTCTGATTTTGGATTAGCAAGAGAAGCAACTGAA
GGAAGTCGTTCTATTCCTACAAGGGTCGTGGGGACTTTTGGGTATGTCGCCCCAGAATAT
GCAATGACAGGCCACTTGCTTGTTAAAAGTGATGTTTATAGTTATGGTGTTGTACTGCTT
GAACTTCTAACAGGAAGAAAGCCAGTGGATATGTCTCAACCTCTTGGAGAGGAGAATCTA
GTAGTATGGGCACGTCCACTTTTGAAAAGTAGGGAGGGTTTAGAACAGTTGGTGGATCCA
ACATTGGCTGGAACTTATGACTTTGATGAAATGACAAAGGTTGCTGCTATCGCTTCAATG
TGTGTTCACCTGGAGGTCACTAAGAGACCCTTTATGGGTGAAGTTGTGCAGGCTCTTAAG
TTGATATTCAATGATAACGATGACATGGATCGCTACAGCCGGAAGGAATCTTCTGGTCAA
GAGTCTGATTTTAGAGGCGACCTTTCTGATAGCAGTTGGCGGTGTGATGAGCCTGAAGAT
ATAACCTGTCGACTAGGTTTTAGGCAACCATTAGCATCTTCCTTCATCACAATGGATTAC
AGTTCTGGTCCACTTGAAGAACTGGAAAACAGACATTTTGTAGCTTCAGGTTTTGTGGGA
GATGATATGTCTTTAGCAAGTAGACTCGGGAACAGATCAGGTCCCTTGAGAACCGGCCGA
AGAAGCAACCTTTCCTTTTATAGGTTTAATGGAAGTCAGAGTGATCCTGCAGTACTTCCT
TCCAAGCGTGTTAGGAACGAGGGTTACTGGCCTTGA
>c94544.graph_c0
ATGTCTAGCTGTAGCATGGATGTTGCACCTGCTGAACAACTCTGCTACATCCCTTGCAAC
TTTTGCAATATTGTTCTTGCGGTGAGTGTTCCATGCAGTAGCTTGTTTGAAATAGTGACC
GTTCGATGTGGTCACTGCACAAATCTATGGTCTGTAAACATGGCCGCCGCGTTTCAGTCA
CTGTCATGGCAAGATGTTCAGGCACCTAGCCACTGCATGAATCCAGAGTATAGGATTCGA
ACTAGCTCCACTCCCAAATGCAACGATAGGATTGCAATGCGTTCTGCACCAACCACCCAT
GTTACTGAGGAAAGGGTTGTTAACCGCCCTCCCGAGAAGAGGCAACGTGTACCTTCTGCT
TATAATCAGTTCATCAAGGAAGAGATTCAGAGGATCAAGGCTAATAATCCTGATATCAGT
CACAGAGAAGCTTTTAGTACAGCTGCAAAGAACTGGGCACATTTTCCTCATATTCATTTT
GGGCTGATGTTGGAGAGCAACAATCAAGCTAAGATGGAGACTGTCTCTGAGAAGCGTTTG
ATGTCTACGGCTGCGCTAATGAACAAATGA
>c99426.graph_c0
ATGCCTCGAGAGATAATCACACTTCAAGTGGGACAATGCGGAAACCAGATCGGTATGGAA
TTCTGGAAACAACTCTGTCTCGAACATGGTATCAGCAAAGACGGCATCCTCGAAGATTTC
GCTACTCAGGGAGGTGATAGAAAAGATGTTTTCTTTTATCAAGCTGATGATCAACATTAC
ATACCCCGTGCTTTATTGATTGATTTGGAACCAAGGGTTATTAATGGAATTCAAAATAGT
GATTACCGTAATCTTTACAATCATGAGAATATTTTTGTTGCTGATCATGGTGGTGGTGCT
GGTAACAATTGGGCTAGTGGCTACCATCAGGGAAAGAATGTTGAAGAAGACATAATGGAC
ATGATTGACAGAGAAGCAGATGGCAGTGACAGTCTTGAGGGTTTTGTTCTATGTCATTCA
ATTGCTGGAGGGACAGGCTCAGGTATGGGCTCATACCTTTTAGAGACTCTGAATGACCGA
TACAGCAAAAAAACTGGTTCAGACATACAGTGTGTTCCCTAA
>c99426.graph_c0
ATGACCGATACAGCAAAAAAACTGGTTCAGACATACAGTGTGTTCCCTAACCAAATGGAG
ACAAGTGATGTGGTGGTCCAACCATATAACTCACTTTTGACACTCAAGCGACTGACTCTT
AATGCTGATTGTGTTGTGGTTCTTGACAATACTGCACTTAATAGAATTGCTGTGGAGCGA
CTGCATTTATCAAATCCAACATTTGCTCAAACAAATTCCCTAGTTTCTACTGTGATGTCT
GCCAGCACAACCACTCTTCGTTATCCAGGATACATGAATAATGACTTGGTTGGTCTCCTT
GCCTCTTTGATTCCAACACCAAGATGCCATTTTCTAATGACAGGATATACGCCTCTGACA
GTGGAACGTCAGGCTAATGTAATTCGTAAGACCACTGTGCTTGATGTCATGAGGAGACTT
CTGCAGGCAAAGAATATTATGGTCTCTTCTTATGCACGGACCAAAGATGCTAGCCAAGCT
AAATATATATCAATTCTGAATATCATCCAAGGAGAGGTTGACCCAACTCAGGTTCATGAG
AGTTTGCAGAGGATTCGTGAAAGAAAGCTAGTTAACTTTATTGAGTGGGGTCCTGCTAGT
ATTCAGGTTGCTCTATCCAGAAAATCCCCATATGTTCAAACTGCACACAGGGTCAGCGGC
CTTATGTTGGCTAGTCATACTAGCATCCGTCACCTTTTCAGTAAATGTCTGAGCCAGTAC
GATAAGTTGAGAAGGAAACAAGCCTTTTTAGACAACTACAGAAAGTTCCCAATGTTTGCT
GATAATGACCTCTCAGAGTTTGATGAATCAAGAGACATTATTGAGAGTTTGGTTGACGAA
TATAAGGCCTGTGAATCCCCAGATTATATCAAATGGGGAATGGAGGATCCGAATAATATG
ATGACAGGAGAGGGCAGTGCTGCAGGATCACTGGATCCAAAATCAGTAGTATGA
>c99426.graph_c0
ATGATAAACAAACAATACAATACAAAATTGAAATTATCACACCGCAAACCATCCAAAAAA
GAAAGTTTTCATAATCAGATCCGCCACAAAACCACTTCCTTATTGCTCGTCACTTGGTTT
CTTCATACTACTGATTTTGGATCCAGTGATCCTGCAGCACTGCCCTCTCCTGTCATCATA
TTATTCGGATCCTCCATTCCCCATTTGATATAA
>c105948.graph_c0
ATGGCTTCAACTTCACTTTTTTGCTCCAATATCTTCATTCCAAAATCTACTAGAAACACA
TCATCACATATTTGTTTACCATTTCCTAGCTATATTCAACAAAACCAATACATTAAGAGA
GAGTTTCATCTCCCAAAAGTAGCTTCAGTACCTTACCAACCAATCAACTATGACTACTTA
GAACAAGAATTCAATGGACATGGAGTCACATTTGAAGAAGTTGGTGGAAGTTGTATGGCC
AAAATGGAATTGAAAAATGGAAGCATTGCTACCATGTTGCTACCAAGTGGATTGATTACT
TCCTATAAGGCACCTATGTGGCATGGTGGAAAAGTTGAGTTGCTTAATACTGCAGTGTCA
GAAGGAGAATTTGGTGATGCTGTTATTCAAGGAGGAGTTTCTTTAAACTTCAATTTTCAA
ACTCATGATGAAAATGATGATGAAGTTTCATGGTCTCCTACTAATTGGGTTTTGCATAAT
ATTAAAGGCAATTCTGAGGAATCTATTCAGGTAGTATTAATAAACAAAGGACCACATGAC
AAGATTGGATTAAAATACATTGTGACATTGGAAGAAGATGGATTAGGCTCAGAGGTTGAA
ATCTCAAACTCAAACTCTTTCCCTCTTCAAATGACAGGTTCTATCCTTAGTCATTTGACA
GTAAGCACACCAGAAGCAACTTATGCAATAGGATTAGAGAGATCAAATTACTATAGCCGA
CCGCCTATTGAATCGGA
>c106333.graph_c0
AGCGATGAGGAATGGGAAGAGGAGGAGCCTGGTGAAAGTCTTTCAGATTGTGAGAAAGAT
TGTGAGAAAGATGAAGAGGAATGTCAAGAGGAAGGTTCAAAATCTGATGGAGAAAGTGAA
GATGGATTCTTTGTACCAGATGGATATCTCTCAGATGATGAGGGTGCACAATTGGACCGA
ATGGAAACAGATGTTGGCCTTGAGGAGGTTGATAGCTCATCTTGCTCAAAGGATGACATA
GAGACTGAGGAATTTTGTGCTTTACTTCGACAGCAGAAATATCTAAACAATTTAACAGAG
CACGCTCTTCGTAAAAATAACCCTGTGATCATAGCAAATTTTGTTTATGACAAGGAGTTT
TCGTTATTGGATCACAGTATTAACGGAACTCCTAAGCAGGAGCAGATGTGCTTGCAAGCC
TTGAGAATGTACACAATTCCTGGTGGTTCTTATATAGAATTAGAATTATCCACTGATAAA
ATGCAAGAAGAAGACCAAGAAGCCTCTCCCTCTACTGGCAAAGGTGCTGCTACTCCACTG
CCTGATCTGGCTGCCATACCAGACACAGATCTGCCTATAATTGTGACCACTATCCAGAAT
TGTTCTCAGGGCATAAATAAAGTGTTAGGGTCTTTGCAGCAGAAATTTCCTTCTGCATCA
AAATCATCACTAAGGAATAAAGTGCGAGAAGTATCGGACTATGTCGATAACCGTTGGCAG
GTGAAGAAAGAAGTATTGGCTAAGCTTGGCTTGACAGTTAAACCTGAGAAGAGCAGTGGG
GGGCCAAGAAGTATTGCTGCATTTTTCTCTAAAAGGTGCTTACCACCTGGAGGTGAAAGC
GGTAAACCTGGTGAAACATCGCCACAGCCATCTTCGAAGTCATATTCTGCCATCCATGAT
CCACAAGACAGCAGATCACATGAAATCTAG
>c106440.graph_c0
ATGGCTGAATCAAACGGCGACGTATTCCCATGGTTAAAATCCATGCCAGTAGCACCCGAA
TACCGACCCACTCCAGCTGAATTCGAAGATCCAATCGCTTACATTTTCAAGATCGAAAAC
GAAGCTTCCAAATTCGGAATCTGCAAAATTATCCCTCCTTTTCCACCTTCTTCCAAAAAA
ACCACCATCTCTAACCTAAACCGTTCATTCCCCAACTCCACATTCACCACCCGTCAACAA
CAGATCGGGTTCTGTCCCCGTAAACCCCGACCCGTTAAACGACCCGTTTGGCAGAGTGGG
GACCACTACACTTTCTCTGAGTTTGAAGCCAAAGCAAAATGGTTTGAAAGAAGTTACATG
AACAAGAAGAAGAAAAACAGTAACAGTGCTCTTGAAATAGAGACATTGTTCTGGAAAGCT
ACGGTTGATAAACCGTTTTCTGTTGAGTATGCTAATGATATGCCAGGTTCTGCTTTCGCC
GACACGGTGGAGAATAATAATAAACCGTTTTCTTCTGTTGCGAATAGTGCTTGGAATATG
AGAAGGGTTTCAAGGGCCAAAGGGTCTTTGTTGAGGTTTATGAAGGAGGAGATACCGGGA
GTTACTTCTCCTATGGTTTATCTTGCTATGCTTTTTAGTTGGTTTGCTTGGCATGTGGAG
GATCATGATTTGCATAGCTTGAATTATCTTCATATGGGTGCTTCTAAGACTTGGTATGGT
GTTCCTAGAGATGCTGCTGTTGCTTTTGAGGATGTTGTTCGAGTTCATGGTTATGGTGGA
GAGATTAACCCTCTTGTTACATTTTCTATTCTTGGTGAGAAGACCACAGTGATGTCACCA
GAAGTGTTTATTAGCGCAGGCGTCCCATGCTGCAGGTTAGTGCAAAATGCTGGGGAATTT
GTTGTGACATTTCCAAGAGCCTATCACACGGGGTTCAGTCATGGTTTTAATTGTGCAGAG
GCGGCAAACATTGCAACACCCGAGTGGTTGAGAGTTGCTAAAGATGCTGCTATTCGGAGG
GCTTCAATAAACTATTCTCCCATGGTTTCACATTTACAGTTACTTTATGACCTTGCCTTA
GCTTTGTGTTCTAGAATCCCTGGGGGAATCAGTGCGGCACCTCGGAGTTCTCGACTTAAA
GATAAGAAGAAGGGTGAAGGAGAAGCTGTAATTAAAGAACTATTTGTCCAGGATGTGTTA
CAAAACAATGATCTGCTTCATGTCCTCGGAAATGAGTCTTCTGTAGTACTTCTTCCTCGC
AACTCAGTTGACATCTCTAGTTGCTCAAAATTACGTGTTGGATGCCGGCCACCAAAAGTG
AACCCTGGATTTTCCTTTAATGTATGCAATTCTGAGGGACTGAATTCATCAAAAGGTTTT
GTTTCTGATGATCTGGTATTCGACAGGAATCGCGGAATTGCCCAAGAAAAAAACTTATGT
TCTGTGAAAGATGAATTTACTCTGTTGTGCGAAGGGAAGGGGATTTCCTCGTTGGATGCA
AATGGTAACAAATCCCCTTCAAGTTCTAAACAACTTCAAAGAGACAGTGAAAGTGAGACT
AGTCAAGGAGATGGATTGTCAGAGCAGAGACTGTTTTCGTGTGTCACGTGTGGACTATTA
AACTTTTCATGTGTTGCTATTGTACAGCCTAGAGAGCCAGCAGCTAGGTATCTTATGTCT
GCTGATTGCAGCTTCTTTAATGATTGGGTTGCTGCCTCTGGATTACCTGGTAGCAATAAA
TATACTGCTCCCCATGAAGATGCACATATTCCCGAGCCAAATATGTATGCAGGGTGGACA
AAGAAAAATGCCCAAGAAGAGGCTTTACATTCTGAAGGAGAAAATGGCAATACAGCAGCT
ACAGCTCTTGCATTATTGGCTTCAGCGTATGGAAGTTCTTCTGACTCTGAGGAAGATGCA
GTTGACGGCCATGAATCAAATGCAATAAACTCTACATCAGAAAGTTTGCCTTCTAATTTT
TGTGATTCCAATGATAATCCCATGACAATACTTGATAAAGATGATACCCTTTCAGAGAGT
GCCAGCTATGAAGCACACAGAAATGAGTGTAATTTGAGTCATCATCCTTGGGATCAATCT
TTTGAGGAACAGGATTATAAAATCACTTCAGGGGCTGCATTTGAAAATACAAGGGCAATG
CCTTATTCCACCACATATAGTTCCCGTGATACTAATGACGCTGAGAAGTCATTGTCAATC
GAGGCAATTGTTCCTGTAAATCATAAAAATGTTTTACTGGTACCACAATGCGATGAAGAG
TCGTCTAGAATGCATGTATTCTGTCTAGAGCATGCTGTAGAAGCAGAGCAGCAACTCCGC
CCAATAGGTGGAGCCCACATATTGCTCTTATGTCATCCAGGTCTGAGGGTTGATTGA
>c106440.graph_c0
ATGGGAATACGTCGCCGTTTGATTCAGCCATGGTTGTTCTGTGCTGTGATTGATGAAGAT
GATGGATGTTTCACATTTATGGTGTTGTTGAGATTCCTTCTCTCTCTCTCTGTTTTCTAT
GACTCTGTTATTTTGTTTGTGATGTTTTTGCTCTGTTTT
>c106440.graph_c0
ATGCCTTACAATTCTGTTATATATTATGCATTCGGTCGTAGCTCTCCAGCAAGCTCACCG
ATAGAACCAAAGGTTTATCAGAGAAGGGCTGACAAGCAGAAAAAGGTTGTTGCTGGCAAA
TGGTGTGGTAAAGTTTGGATGTCTAATCAGGTCCATCCCCTTTTAGCAATAAGGGATTCT
GAAGATGTTGAGGATGAGAAAAGTTTACGTGGATTGGTATTGCCTGATGTGAAAATTGAG
AGATTGGGAAGTACCCCCAAAACTGCAACGGCTATCTCAAAATCAGGCAGGAAAAGGAAA
ACAACCTCACAGAGTAGACGGCGAATCAGGAAAGGAAATTTCGATGATAAGGATGTGGTT
TTGGATGATTCTGCTGAAGATAAACCCAGTCCTCGGTCAAGAAGGTTTGTTAGAAGCAAG
CAAGCTAAGGGTGTTGAGAAAGATGGTGCAGCTTTGCAGAGGAACTGTTCTCCATATCAT
CATAGAAAACATATAAGCAAACAAACCAATTGCACTGAAAGTGATGTAGTTTCTGATGAT
TCGATTGATGATGATTGCATGCAAAATAGATGGAGTTTTAATGTCAAAAAAGCTAAATTT
GCTGGCAATGAAGTGGTTTCAGATGATGCAGTGGACTATGATTCT
>c106782.graph_c1
ATGGCTCGTGAGAAGATTCAGATAAAGAAGATTGAAAACGCAACGGCGAGGCAAGTGACT
TTTTCAAAGAGAAGAAGAGGATTAATCAAAAAGGCTGAAGAACTCTCAGTTTTGTGTGAT
GCTGATGTTGCTCTCATCATTTTCTCTTCTACTGGGAAACTCTTTGAATACTCCAACTTA
AGCATGAGGGAAATACTTGAAAGACATCATTTGCACTCAAATAATCTTGCAAAGCTCGAA
GAACCGTCGCTAGAGTTGCAGCTAGTTGAAAACAGCAACTGTTCTAGACTGAGCAAGGAA
GTTGCTCAGAAAAGCCATCAATTAAGGCAGATGAGGGGAGAAGATCTCCAAGGTTTGAGT
CTGGAAGAATTACAACAATTGGAGAAGTCTCTTGAAACTGGGTTGGGCCGTGTAATTGAA
ACCAAGGGAGAGAAGATTATGATGGAGATCAATGAGCTACAAACAAAGGGAAGGCAACTG
ATGGAAGAGAACAACCGACTAAAACGACATGTGACGGACATGTTTAATGGTAAAAGTCTT
GGAGGAGTTGAATATGAGAACGTGGTCACTGAAGAAGGTCAATCTTCGGAATCAATCACT
AATGTTTACAACTCTACTAGTCCTCCACAGGACTATGAGAGCTCGGACACCTCACTCAAA
TTGGGGCTTCCATATGCTGGCTGA
>c106823.graph_c0
ATGGCACTGGTTGTAATATGTGGTCAACCATGCAGTGGAAAATCCAAAGCTGCGCTAAGT
CTAGCCGAAGCTCTCAAAGAATCGTCAGAATTCAAACATCAAGTGAGAATCATAGATGAA
GCTTGTTTCCATCTTGATCGGAATCAAAGTTATGCAAATATGCCATCAGAGAAGAATTTA
AGAGGAGTTCTTAGGTCAGAAGTTGATAGGTCTCTGTCAAAAGATACTGTTATTATCGTT
GATTCTTTGAATAACATTAAGGGTTACCGATATGAGCTATGGTGTTTGGCTCGTGCTGCA
GGGATTAGATACTGTGTTGTTTACTGTGATGTTGAGGATGATGGTTGTAGAAAATGGAAT
CAAGAGCGAAGGGAGAAAGGTGAAGATAATTATGACGATGCAATATTTGAAGATTTGGTA
AGGAGGTTTGAGAAACCAGAGAGAAGAAATAGATGGGATTCACCTTTGTTTGAGTTGAAA
TCATCGGCATCGTCTTCTTCGTCTGATTCTGCCTCCGTTGTAGATGATGCTGTCTCTTAC
ATAACCAAAAAAGTGGACTCAAAAACCCGCGATGTGAAGATACTGCAACCAACTATTGCG
ACTCAAACTTCACGTTTTTCGGATGCAAATTCTCTCCATGAGCTGGATAAAGCAACACAA
GAGGTTACTAATGCTATAGCAGAAGCGCAATCTCGTGATCTTGGTATGCTACCAGCTAAT
GGCATTTCTATAGGGAAAGACTTGCCTCCTATCAATCTTT
