# Supplementary material for: Global transcriptome analysis of alfalfa reveals six key biological processes of senescent leaves
Source: PeerJ. 2020 Jan 21;8:e8426. doi: 10.7717/peerj.8426 (PMC6979412; doi:10.7717/peerj.8426)
Supplement: Supplemental Information 1 [file peerj-08-8426-s001.zip › peerj-37563-supplemental_data/supplemental data/Table S1-S11/Table S9.xlsx]

## Sheet: Table S8
Table S9 TFs involved in leaf senescence
gene ID	gene name	young （raw counts)	young （FPKM）	mature (raw counts)	mature （FPKM）	senescent (raw counts)	senescent （FPKM）	young vsmature (log2FC)	mature vs senescent (log2FC)	young vs senescent (log2FC)	Swissprot annotation
c107484.graph_c0	NAP1	1150	65.1574	961	54.1169	1569	77.1475	-0.26785	0.51154	0.24369	Nucleosome assembly protein 1;3 (Precursor) GN=NAP1;3 OS=Nicotiana tabacum (Common tobacco) PE=1 SV=1
c87622.graph_c0	NAP5	16	4.35549	28	7.57563	15	3.54357	0.79853	-1.09616	-0.297631	Probable non-intrinsic ABC protein 5 GN=NAP5 OS=Arabidopsis thaliana (Mouse-ear cress) PE=2 SV=1
c96855.graph_c0	NAC090	51	3.0745	57	3.41525	86	4.4992	0.15164	0.397678	0.549318	NAC domain-containing protein 90 GN=NAC090 OS=Arabidopsis thaliana (Mouse-ear cress) PE=2 SV=1
c90220.graph_c1	NAC100	75	2.80035	36	1.33597	5	0.162014	-1.06772	-3.04369	-4.11141	Kinesin-like protein NACK1 GN=NACK1 OS=Nicotiana tabacum (Common tobacco) PE=1 SV=1
c115016.graph_c1	WRKY3	3	0.674323	2	0.446807	6	1.17039	-0.593787	1.38927	0.795478	NAC domain-containing protein 100 GN=NAC100 OS=Arabidopsis thaliana (Mouse-ear cress) PE=2 SV=1
c101778.graph_c0	WRKY15	12	1.01526	2	0.168179	11	0.80765	-2.59379	2.26373	-0.330052	Probable WRKY transcription factor 3 GN=WRKY3 OS=Arabidopsis thaliana (Mouse-ear cress) PE=2 SV=1
c100273.graph_c0	WRKY21	101	4.87471	109	5.22874	162	6.7854	0.101148	0.375969	0.477117	Probable WRKY transcription factor 21 GN=WRKY21 OS=Arabidopsis thaliana (Mouse-ear cress) PE=2 SV=1
c107226.graph_c0	WRKY42	44	2.08777	84	3.96144	320	15.277	0.924061	1.94726	2.87132	Probable WRKY transcription factor 42 GN=WRKY42 OS=Arabidopsis thaliana (Mouse-ear cress) PE=2 SV=1
c108438.graph_c2	WRKY69	17	2.60196	8	1.21699	4	0.531306	-1.09629	-1.1957	-2.29198	Probable WRKY transcription factor 69 GN=WRKY69 OS=Arabidopsis thaliana (Mouse-ear cress) PE=2 SV=1
c107888.graph_c0	WRKY72	6	0.228253	24	0.907443	237	7.8243	1.99118	3.10808	5.09926	Probable WRKY transcription factor 72 GN=WRKY72 OS=Arabidopsis thaliana (Mouse-ear cress) PE=2 SV=1
c111976.graph_c0	WRKY33	161	7.01354	292	12.6426	880	33.268	0.850083	1.39584	2.24592	Probable WRKY transcription factor 33 GN=WRKY33 OS=Arabidopsis thaliana (Mouse-ear cress) PE=1 SV=2
c106552.graph_c0	WRKY71	52	3.41671	86	5.61625	667	38.0332	0.717	2.75958	3.47658	Probable WRKY transcription factor 71 GN=WRKY71 OS=Arabidopsis thaliana (Mouse-ear cress) PE=2 SV=1
c105985.graph_c1	WRKY53	95	10.127	153	16.2104	40	3.70042	0.678708	-2.13116	-1.45245	Probable WRKY transcription factor 53 GN=WRKY53 OS=Arabidopsis thaliana (Mouse-ear cress) PE=1 SV=1
c111311.graph_c3	WRKY6	14	1.07035	28	2.12765	204	13.5351	0.991175	2.66937	3.66055	ProbableWRKY transcription factor 6 GN=WRKY6 OS=Arabidopsis thaliana (Mouse-ear cress) PE=1 SV=1
c104328.graph_c0	AP2	172	8.06931	204	9.51221	172	7.00276	0.237336	-0.441858	-0.204522	Floral homeotic protein APETALA 2 GN=AP2 OS=Arabidopsis thaliana (Mouse-ear cress) PE=1 SV=1
